# Supplementary material for: Large-scale discovery of neural enhancers for cis-regulation therapies
Source: bioRxiv. 2025 Nov 5:2025.11.04.686611. Preprint. [Version 1] doi: 10.1101/2025.11.04.686611 (PMC12637570; doi:10.1101/2025.11.04.686611)
Supplement: Supplement 1 [file media-1.csv]

gene_symbol	ensembl_id	hgnc_id	chrom	start_hg38	end_hg38	strand	transcript_id	transcript_length	cds_length	median_brain_expression	midfetal_brain_expression	postnatal_brain_expression	loeuf	dn.lof.observed	dn.lof.expected	dn.lof.pval	dn.mis.observed	dn.mis.expected	dn.mis.pval	Kaplanis_DDD_285	Satterstrom_ASD_102	Singh_SCZ_32	Wang_TD_2	DDG2P_Brain_Het_Lof
ABL1	ENSG00000097007	HGNC:76	chr9	130713016	130887675	+	ENST00000372348;ENST00000393293;ENST00000318560	6741;532;5578	3450;192;3393	6.258485082	6.413	5.732	0.19	1	0.362051346	0.304	14	3.459769362	1.64e-5	TRUE	FALSE	FALSE	FALSE	FALSE
ADNP	ENSG00000101126	HGNC:15766	chr20	50888916	50931437	-	ENST00000371602;ENST00000621696;ENST00000673732;ENST00000644386;ENST00000396029;ENST00000396032;ENST00000349014;ENST00000645081;ENST00000642364	7360;6672;6631;1198;6396;4979;4662;4773;628	3309;3309;3525;336;3309;3309;3309;2625;NA	7.682061855	7.813	6.758	0.106	81	0.186940607	1.4599999999999996e-180	5	2.400281319	0.0959	TRUE	TRUE	FALSE	FALSE	TRUE
AHDC1	ENSG00000126705	HGNC:25230	chr1	27534035	27604431	-	ENST00000247087;ENST00000673934;ENST00000644989;ENST00000374011;ENST00000642416;ENST00000642245;ENST00000643308;ENST00000487743;ENST00000490295;ENST00000644833;ENST00000644550;ENST00000645669;ENST00000480033;ENST00000644119;ENST00000643219;ENST00000646921;ENST00000646642	6335;6428;6103;6438;5734;5988;2061;541;742;629;458;805;588;474;705;502;601	4812;4812;4812;4812;4812;4812;NA;NA;NA;NA;NA;NA;NA;NA;NA;NA;NA	5.022267245	5.11	4.524	0.168	42	0.191828826	4.5e-82	4	5.781372807	0.828	TRUE	FALSE	FALSE	FALSE	TRUE
AMER1	ENSG00000184675	HGNC:26837	chrX	64185117	64205708	-	ENST00000374869	8407	3408	4.844371624	5.085	3.294	#N/A	6	0.200597005	7.62e-8	2	2.613080213	0.735	TRUE	FALSE	FALSE	FALSE	FALSE
ANK2	ENSG00000145362	HGNC:493	chr4	112818032	113384221	+	ENST00000672356;ENST00000672955;ENST00000683464;ENST00000673044;ENST00000672696;ENST00000672315;ENST00000672088;ENST00000671793;ENST00000672402;ENST00000671825;ENST00000672312;ENST00000672830;ENST00000683360;ENST00000682189;ENST00000672731;ENST00000671854;ENST00000672350;ENST00000672684;ENST00000672934;ENST00000673546;ENST00000673573;ENST00000683070;ENST00000683310;ENST00000503423;ENST00000673255…	8043;8434;593;7770;7947;7770;8080;8303;8594;8516;8417;14771;2486;7511;7721;7995;8031;8308;14563;8344;14599;1002;7778;12641;8123;7522;7729;13999;13915;7765;14092;8093;8129;8186;14363;14485;8619;8484;14932;8241;14697;8384;14637;14661;8418;8283;8442;14538;3537;8051;8525;1467;7620;8316;2197;8338;8314;1534;3607;8257;8690;8477;14732;8074;14606;8351;2961;5270;14215;398;3085;6313;8467;11775;3612;159;1526…	5517;5433;NA;5307;5484;5307;5616;5832;5649;5556;5457;11811;NA;NA;5268;5541;5577;5358;11613;5394;11649;NA;NA;11886;5619;5070;5277;11547;11463;5313;11640;5640;5676;5733;11895;11805;5685;5550;11988;5292;11748;4323;11688;11712;5469;5334;5493;11589;3342;5592;5127;NA;5220;5334;NA;5433;5454;NA;NA;5796;5748;5520;11775;5640;11676;5421;NA;5191;11874;NA;NA;5619;5664;11775;NA;159;11919;11955;5664;11820;NA;NA…	11.32142725	11.45	11.018	0.271	9	1.304149566	9.37e-6	12	8.905764038	0.188	FALSE	TRUE	FALSE	FALSE	TRUE
ANKRD11	ENSG00000167522	HGNC:21316	chr16	89267630	89490561	-	ENST00000378330;ENST00000301030;ENST00000644285;ENST00000330736;ENST00000642600;ENST00000562194;ENST00000645666;ENST00000623388;ENST00000642443;ENST00000645212;ENST00000646345;ENST00000568100;ENST00000567699;ENST00000562275;ENST00000378332;ENST00000644784;ENST00000642695;ENST00000643964;ENST00000646838;ENST00000642333;ENST00000646975;ENST00000645278;ENST00000564553;ENST00000646166;ENST00000645844…	9131;9301;2043;8661;8724;618;249;2239;2915;4050;2028;1082;509;2797;1992;2740;2801;2871;2726;2044;1179;1075;471;490;509;371;573;2758;909;1097;587;593;580;758;518;280;1082;322;442;418;392	7992;7992;1266;294;7992;NA;NA;NA;2834;NA;NA;NA;NA;294;108;804;804;294;804;804;819;489;NA;294;NA;98;NA;375;189;375;17;375;375;267;NA;NA;NA;NA;NA;NA;NA	6.4189097	6.323	6.413	0.132	115	0.503083339	1.01e-223	18	8.742973733	0.00399	TRUE	TRUE	FALSE	FALSE	TRUE
ANKRD12	ENSG00000101745	HGNC:29135	chr18	9136228	9285985	+	ENST00000585234;ENST00000262126;ENST00000577992;ENST00000540578;ENST00000581635;ENST00000400020;ENST00000581758;ENST00000546007;ENST00000359158	313;11284;390;1338;631;9115;323;978;2250	134;6189;38;NA;249;6120;NA;931;292	7.509230305	7.742	7.114	0.583	4	0.372622505	5.97e-4	3	4.014045292	0.764	FALSE	FALSE	TRUE	FALSE	FALSE
ARCN1	ENSG00000095139	HGNC:649	chr11	118572390	118603033	+	ENST00000392859;ENST00000264028;ENST00000359415;ENST00000534182	1709;3994;4038;1669	1272;1536;1659;252	6.093562011	6.008	6.448	0.145	3	0.294342988	0.00341	0	1.213346729	1	FALSE	FALSE	FALSE	FALSE	TRUE
ARHGAP35	ENSG00000160007	HGNC:4591	chr19	46860997	47005077	+	ENST00000672722;ENST00000700035;ENST00000595822;ENST00000596593;ENST00000598548;ENST00000599284	9290;7426;2977;346;572;931	4500;NA;NA;NA;NA;NA	8.064036853	8.068	7.993	0.204	4	0.255473419	1.45e-4	10	3.847137315	0.0063	TRUE	FALSE	FALSE	FALSE	FALSE
ARID1A	ENSG00000117713	HGNC:11110	chr1	26693236	26782104	+	ENST00000430799;ENST00000324856;ENST00000637465;ENST00000457599;ENST00000524572;ENST00000374152;ENST00000636219;ENST00000636958;ENST00000636422;ENST00000430291;ENST00000636110;ENST00000636072;ENST00000466382;ENST00000636794;ENST00000532781;ENST00000637788	6521;8595;699;6268;546;6460;7058;1388;1324;580;3450;1128;2699;1068;2583;3046	5706;6858;618;6207;368;5709;5712;NA;NA;NA;NA;NA;434;NA;566;NA	6.865421842	7.092	6.257	0.141	8	0.436036331	2.2e-8	12	5.521667063	0.0113	TRUE	FALSE	FALSE	FALSE	TRUE
ARID1B	ENSG00000049618	HGNC:18040	chr6	156776020	157210779	+	ENST00000346085;ENST00000636930;ENST00000350026;ENST00000674298;ENST00000674190;ENST00000637910;ENST00000494260;ENST00000636748;ENST00000636607;ENST00000414678;ENST00000638000;ENST00000636205;ENST00000637532;ENST00000319584;ENST00000452544;ENST00000637887;ENST00000635849;ENST00000637548;ENST00000637003;ENST00000637904;ENST00000493658;ENST00000637810;ENST00000637015;ENST00000636426;ENST00000637568…	10813;10310;7962;3028;2093;576;696;8853;406;6528;1401;824;445;2199;4443;1468;5830;2255;1290;5913;974;5073;5284;1489;4610;4048;2887;4235;3915;5910;831;318;994;6386;3848;5043;1551;9636	6999;7119;6711;2038;NA;NA;294;561;255;5277;575;NA;282;2184;NA;80;4440;NA;294;4620;NA;4461;4487;NA;289;4048;822;NA;NA;NA;NA;NA;NA;NA;NA;NA;939;6750	8.456089594	8.549	7.92	0.205	139	0.716329535	3.7099999999999996e-260	16	5.502252117	2.01e-4	TRUE	TRUE	FALSE	FALSE	TRUE
ARID2	ENSG00000189079	HGNC:18037	chr12	45729706	45908040	+	ENST00000700074;ENST00000334344;ENST00000427628;ENST00000426776;ENST00000422737;ENST00000479608;ENST00000480128;ENST00000444670;ENST00000457135;ENST00000477947	735;8598;323;484;5481;7761;3260;7316;4356;523	NA;5508;NA;NA;5288;741;NA;4354;1211;193	6.920171649	7.081	6.001	0.224	23	0.435764834	1.29e-31	1	3.945151782	0.981	TRUE	FALSE	FALSE	FALSE	FALSE
ASH1L	ENSG00000116539	HGNC:19088	chr1	155335268	155563162	-	ENST00000368346;ENST00000676814;ENST00000392403;ENST00000677042;ENST00000678699;ENST00000677825;ENST00000679333;ENST00000679097;ENST00000678117;ENST00000677213;ENST00000677992;ENST00000679133;ENST00000478837;ENST00000548566;ENST00000492987;ENST00000477427;ENST00000548830	11942;12184;12037;11471;11458;11364;11250;11530;11549;11457;3377;11431;723;584;784;596;5489	8910;5130;8895;5181;5226;8892;8715;8895;8895;8895;1018;8910;NA;NA;463;NA;534	8.040112451	7.986	8.322	0.104	13	1.104920705	2.11e-10	9	6.788792998	0.244	FALSE	TRUE	TRUE	FALSE	FALSE
ASXL1	ENSG00000171456	HGNC:18318	chr20	32358330	32439319	+	ENST00000651418;ENST00000375687;ENST00000613218;ENST00000646367;ENST00000644587;ENST00000620121;ENST00000645337;ENST00000649901;ENST00000646985;ENST00000645035;ENST00000497249;ENST00000643168;ENST00000375689;ENST00000306058;ENST00000555343;ENST00000645688;ENST00000642676;ENST00000470145;ENST00000644060;ENST00000645514;ENST00000644615;ENST00000647223;ENST00000619344;ENST00000555564;ENST00000553345…	3146;7052;7038;1065;1076;5374;642;1261;6666;609;495;840;812;6591;1034;500;535;1085;1202;392;355;8056;550;449;809;1466	1878;4626;4626;258;255;4626;258;174;4443;228;228;407;246;4611;174;234;174;NA;NA;NA;NA;NA;NA;NA;NA;NA	6.603232197	6.716	5.819	0.918	26	0.305219404	7.36e-41	2	3.899526916	0.901	TRUE	FALSE	FALSE	FALSE	TRUE
ASXL2	ENSG00000143970	HGNC:23805	chr2	25733753	25878487	-	ENST00000435504;ENST00000336112;ENST00000404843;ENST00000673455;ENST00000672666;ENST00000497092;ENST00000682588	12849;8886;3299;2192;274;549;413	4308;4305;2757;1579;274;437;NA	5.626887406	5.36	6.064	0.239	6	0.244422178	2.4e-7	2	3.031693494	0.806	FALSE	FALSE	FALSE	FALSE	TRUE
ASXL3	ENSG00000141431	HGNC:29357	chr18	33578219	33751195	+	ENST00000696964;ENST00000269197;ENST00000681521;ENST00000592288;ENST00000592541;ENST00000590189;ENST00000593195;ENST00000592349;ENST00000586948;ENST00000642541;ENST00000586327;ENST00000588038;ENST00000585426;ENST00000590225;ENST00000593235;ENST00000647014;ENST00000590973	11763;11760;11640;3819;3661;843;3968;558;468;4216;559;572;653;546;493;724;571	6750;6747;6627;957;258;NA;186;NA;NA;3573;NA;NA;NA;NA;NA;NA;NA	8.878676511	9.191	6.911	0.229	65	0.336014972	1.4200000000000002e-122	3	4.623764016	0.84	TRUE	TRUE	FALSE	FALSE	TRUE
ATP1A3	ENSG00000105409	HGNC:801	chr19	41966582	41997497	-	ENST00000441343;ENST00000648268;ENST00000602133;ENST00000545399;ENST00000543770;ENST00000485672;ENST00000473086;ENST00000645448;ENST00000468774;ENST00000465007;ENST00000636197;ENST00000636258;ENST00000636282;ENST00000637406	3818;3551;3458;3628;3427;970;889;1052;603;255;169;100;100;100	3680;3042;2952;3081;3075;NA;754;NA;NA;NA;3;NA;NA;NA	7.332654291	6.903	8.183	0.173	2	0.298251338	0.0365	34	3.269550477	4.4199999999999994e-23	TRUE	FALSE	FALSE	FALSE	FALSE
ATP6V0C	ENSG00000185883	HGNC:855	chr16	2513952	2520218	+	ENST00000330398;ENST00000568562;ENST00000565223;ENST00000564973	1093;477;668;1081	468;192;339;339	#N/A	#N/A	#N/A	0.739	1	0.022916842	0.0227	2	0.583724776	0.117	FALSE	FALSE	FALSE	FALSE	TRUE
ATRX	ENSG00000085224	HGNC:886	chrX	77504880	77786233	-	ENST00000373344;ENST00000675732;ENST00000395603;ENST00000480283;ENST00000623706;ENST00000624766;ENST00000637959;ENST00000637175;ENST00000623316;ENST00000636152;ENST00000636868;ENST00000479487;ENST00000675908;ENST00000400866;ENST00000623242;ENST00000460639;ENST00000624166;ENST00000493470;ENST00000624032;ENST00000623321;ENST00000625063;ENST00000624668;ENST00000635865;ENST00000622960;ENST00000624193	11165;5847;10218;10455;7245;580;86;100;803;100;100;408;4653;814;725;461;4272;2967;3071;1860;593;583;100;628;463	7479;2577;7365;495;NA;NA;NA;NA;527;NA;NA;NA;NA;597;199;NA;4053;882;2864;1584;593;324;21;142;NA	8.805370956	8.902	8.355	#N/A	3	0.855798825	0.0558	12	4.934132751	0.00493	TRUE	FALSE	FALSE	FALSE	FALSE
AUTS2	ENSG00000158321	HGNC:14262	chr7	69598296	70793506	+	ENST00000644939;ENST00000342771;ENST00000406775;ENST00000403018;ENST00000643936;ENST00000476695;ENST00000643587;ENST00000656998;ENST00000664521;ENST00000659051;ENST00000643060;ENST00000475660;ENST00000644506;ENST00000644359;ENST00000443672;ENST00000489774;ENST00000611706;ENST00000615871;ENST00000416482;ENST00000656200;ENST00000647140;ENST00000481994;ENST00000644949;ENST00000483297;ENST00000498384…	7006;7469;5950;4575;2540;667;751;423;479;362;2123;2217;5291;4160;951;1095;4583;4511;595;1215;3006;741;296;356;651;964;338;449;815;546;1943;3273;550;777	3777;3780;3708;801;454;NA;300;240;186;120;NA;NA;2406;2361;443;NA;3036;2964;NA;456;2645;NA;296;NA;NA;NA;NA;126;427;NA;150;NA;NA;NA	10.92025258	11.375	9.09	0.232	18	0.384340873	3.64e-24	5	3.855094691	0.343	TRUE	FALSE	FALSE	FALSE	TRUE
BCL11A	ENSG00000119866	HGNC:13221	chr2	60450520	60554467	-	ENST00000646249;ENST00000356842;ENST00000359629;ENST00000489516;ENST00000647472;ENST00000479026;ENST00000642439;ENST00000645405;ENST00000643222;ENST00000358510;ENST00000631857;ENST00000492272;ENST00000642824;ENST00000642384;ENST00000335712;ENST00000477659;ENST00000643459;ENST00000645455;ENST00000644606;ENST00000643004;ENST00000645224;ENST00000642180;ENST00000409351;ENST00000647469;ENST00000643716…	3388;4052;2494;1519;1329;564;1325;634;866;2664;2316;619;726;6102;5519;2775;993;819;518;1379;3727;6003;758;369;4874;372;522	630;2322;732;726;308;53;630;NA;615;2382;504;NA;NA;2508;2406;NA;993;NA;NA;393;NA;486;429;294;393;284;NA	7.629201835	8.289	6.106	0.125	19	0.123535087	4.0499999999999996e-35	7	2.901811424	0.0288	TRUE	TRUE	FALSE	FALSE	TRUE
BCL11B	ENSG00000127152	HGNC:13222	chr14	99169287	99272197	-	ENST00000345514;ENST00000357195;ENST00000443726	7603;8528;2599	2472;2685;2103	6.618637303	7.218	4.644	0.462	7	0.130967878	1.17e-10	11	3.192032138	4.87e-4	TRUE	FALSE	FALSE	FALSE	FALSE
BCOR	ENSG00000183337	HGNC:20893	chrX	40049815	40177329	-	ENST00000378463;ENST00000413905;ENST00000397354;ENST00000378455;ENST00000342274;ENST00000679513;ENST00000378444;ENST00000680831;ENST00000615339;ENST00000672922;ENST00000442018;ENST00000673391;ENST00000427012;ENST00000672265;ENST00000406200;ENST00000490976;ENST00000412952	2230;5233;6258;6338;6390;6563;6910;6447;6362;6370;6170;6196;6011;2184;5357;3480;288	NA;5073;5166;5112;5166;5268;5268;5268;5268;5268;4980;5166;5214;NA;5268;NA;86	5.247233559	5.484	4.505	#N/A	10	0.313561046	1.9e-12	5	4.491812423	0.466	TRUE	FALSE	FALSE	FALSE	FALSE
BPTF	ENSG00000171634	HGNC:3581	chr17	67825503	67984378	+	ENST00000306378;ENST00000544778;ENST00000321892;ENST00000342579;ENST00000644067;ENST00000424123;ENST00000544491;ENST00000579173;ENST00000467104;ENST00000582467;ENST00000577770;ENST00000584931;ENST00000580465;ENST00000582406;ENST00000581258;ENST00000583990;ENST00000578307;ENST00000577837	11075;7573;11292;10607;11036;8295;409;770;550;1015;475;571;1951;378;1582;464;2121;594	8763;7372;9141;8469;8898;8295;409;NA;NA;1015;NA;NA;1453;NA;1262;208;NA;194	8.039470529	8.137	7.127	0.09	5	0.794905609	0.00137	7	6.660299169	0.499	FALSE	FALSE	FALSE	FALSE	TRUE
BRD4	ENSG00000141867	HGNC:13575	chr19	15235519	15332545	-	ENST00000263377;ENST00000679869;ENST00000594066;ENST00000371835;ENST00000360016;ENST00000595926;ENST00000594841;ENST00000602230;ENST00000594842;ENST00000678800;ENST00000597315;ENST00000601071;ENST00000601941	7169;7231;587;4624;3240;582;1821;751;1294;1251;892;430;604	4089;4089;NA;2169;2385;NA;1716;NA;NA;NA;441;NA;315	5.628919144	5.512	5.617	0.191	2	0.260229522	0.0285	10	3.66961562	0.00459	FALSE	FALSE	FALSE	FALSE	TRUE
BRPF1	ENSG00000156983	HGNC:14255	chr3	9731729	9748019	+	ENST00000433861;ENST00000383829;ENST00000684333;ENST00000684608;ENST00000683743;ENST00000683639;ENST00000684206;ENST00000420291;ENST00000424362;ENST00000673551;ENST00000684199;ENST00000426583;ENST00000684223;ENST00000683423;ENST00000672126;ENST00000672515;ENST00000682980;ENST00000682208;ENST00000457855;ENST00000497565;ENST00000684250;ENST00000684573;ENST00000683986	4304;4743;4712;4952;4698;4666;4402;2542;4604;4333;5249;2201;2338;3021;4056;4314;4037;4420;4318;2925;743;2048;1977	3360;3663;3642;2244;3645;3747;3357;1983;3660;2046;3663;1983;1908;2319;2301;3762;3375;3744;3495;NA;318;1382;NA	4.329204684	4.58	3.92	0.205	9	0.24044259	5.96e-12	4	3.845638279	0.536	TRUE	FALSE	FALSE	FALSE	TRUE
BRSK2	ENSG00000174672	HGNC:11405	chr11	1389899	1462689	+	ENST00000308219;ENST00000529433;ENST00000528841;ENST00000531197;ENST00000526678;ENST00000528596;ENST00000524702;ENST00000528710;ENST00000382179;ENST00000529951;ENST00000531078;ENST00000533606;ENST00000526768;ENST00000531932;ENST00000544817	4089;3211;4528;3163;2091;581;580;3528;3576;1934;600;2319;1956;709;1842	2007;2025;2211;2025;2091;260;390;1845;2301;512;NA;601;NA;NA;513	5.875912943	5.852	5.909	0.361	1	0.121066258	0.114	3	2.243064068	0.389	FALSE	FALSE	FALSE	FALSE	TRUE
CACNA1A	ENSG00000141837	HGNC:1388	chr19	13206442	13633025	-	ENST00000360228;ENST00000638009;ENST00000637769;ENST00000635895;ENST00000587525;ENST00000637736;ENST00000636389;ENST00000585802;ENST00000637432;ENST00000638029;ENST00000635727;ENST00000636012;ENST00000573710;ENST00000637276;ENST00000637927;ENST00000636473;ENST00000636549;ENST00000664864;ENST00000636610;ENST00000636768;ENST00000637819;ENST00000636074;ENST00000635988;ENST00000638114;ENST00000586190…	8647;8645;8648;8657;3765;8340;8137;2693;7809;7814;7536;7500;7569;7135;6847;1653;6792;6987;3011;1034;1378;1516;2548;517;459;740;701;728;806;1910;871;896;656;637;567;1975;2829;1245;1832;1978;2979;1968;3340;5481;2840;3381;1887;1124;1783;552;1890;1651;3938;3894;1346;903;3081;1623;673	7521;6786;7524;6786;2946;7383;6909;2646;6801;7539;7524;7488;7527;6750;6789;1653;6792;6987;NA;228;1378;NA;NA;NA;NA;NA;NA;79;NA;NA;NA;238;134;637;NA;NA;NA;NA;NA;NA;NA;NA;NA;NA;NA;NA;NA;NA;NA;NA;NA;NA;NA;NA;NA;246;NA;270;NA	6.618858711	6.43	6.691	0.331	4	0.538498807	0.00229	50	6.923173804	3.88e-26	TRUE	FALSE	FALSE	FALSE	FALSE
CACNA1C	ENSG00000151067	HGNC:1390	chr12	1970772	2697950	+	ENST00000682544;ENST00000683781;ENST00000682462;ENST00000683840;ENST00000683956;ENST00000683824;ENST00000541871;ENST00000682867;ENST00000399634;ENST00000406454;ENST00000327702;ENST00000347598;ENST00000399603;ENST00000399641;ENST00000399655;ENST00000335762;ENST00000682835;ENST00000673589;ENST00000399617;ENST00000672806;ENST00000683482;ENST00000480911;ENST00000682336;ENST00000344100;ENST00000399591…	7047;6750;7059;6553;6553;6582;589;1485;8133;8166;13849;13888;13744;13744;13744;7411;8541;1452;7719;3632;6889;6534;6459;6634;6535;6535;6511;6511;6571;6568;6562;6568;6595;6511;6529;6568;6478;1052;900;676;2363;1069;592;3016;2833;1392;1842;397;581;1336;1730	6756;6507;6507;6507;6507;6582;NA;NA;6597;6630;6522;6561;6417;6417;6417;6492;6417;NA;6522;378;6408;1116;6459;6540;6441;6441;6417;6417;6477;6474;6468;6474;6501;6417;6435;6474;6384;1052;NA;676;1387;NA;NA;NA;NA;NA;NA;NA;NA;NA;NA	8.650990419	8.56	8.299	0.186	6	0.423711928	5.6e-6	20	5.706411839	2.5e-6	TRUE	FALSE	FALSE	FALSE	FALSE
CACNA1E	ENSG00000198216	HGNC:1392	chr1	181317690	181808084	+	ENST00000524607;ENST00000533229;ENST00000367573;ENST00000367570;ENST00000621791;ENST00000360108;ENST00000700187;ENST00000700188;ENST00000700189;ENST00000644521;ENST00000700190	2198;2142;16420;9724;16171;6970;2056;3588;3029;331;1443	1750;NA;6942;6813;6756;6885;NA;3015;NA;331;513	9.106018834	9.376	8.23	0.221	2	1.50644314	0.444	21	6.283987625	2.94e-6	TRUE	TRUE	FALSE	FALSE	FALSE
CACNA1G	ENSG00000006283	HGNC:1394	chr17	50560715	50627474	+	ENST00000360761;ENST00000352832;ENST00000442258;ENST00000416767;ENST00000502264;ENST00000512389;ENST00000513964;ENST00000514717;ENST00000510366;ENST00000503485;ENST00000507510;ENST00000511765;ENST00000507336;ENST00000506406;ENST00000504076;ENST00000513689;ENST00000507609;ENST00000503436;ENST00000510115;ENST00000515165;ENST00000514181;ENST00000515765;ENST00000514079;ENST00000507896;ENST00000511768…	7497;7848;7226;4899;6921;6837;6735;6699;6714;6768;7014;6767;7116;6821;6788;6879;6849;6752;6912;6870;6795;6981;6891;6600;6731;6633;6698;6960;7120;8602;7030;1255;1478;8138	6786;6753;6732;4668;6921;6822;6720;6684;6699;6753;6999;5277;7101;5331;5298;6864;6834;5262;6897;6855;6780;6966;6876;6585;5241;6618;5208;6945;6801;7134;6516;834;1014;7032	4.908344192	4.407	4.921	0.406	2	0.572372096	0.113	19	6.647282388	6.75e-5	TRUE	FALSE	TRUE	FALSE	FALSE
CACNA2D3	ENSG00000157445	HGNC:15460	chr3	54122547	55074557	+	ENST00000415676;ENST00000474759;ENST00000288197;ENST00000620722;ENST00000471363;ENST00000490478;ENST00000477024;ENST00000492460;ENST00000468658;ENST00000478466;ENST00000478261;ENST00000471865	3661;3789;3671;3296;3477;3557;1972;559;1826;495;760;740	3276;3276;3276;1560;1560;2994;1578;378;141;NA;NA;NA	8.101809633	7.728	8.428	0.454	3	0.509217274	0.0151	1	2.319956823	0.902	FALSE	TRUE	FALSE	FALSE	FALSE
CAMK2A	ENSG00000070808	HGNC:1460	chr5	150219491	150290093	-	ENST00000671881;ENST00000348628;ENST00000672479;ENST00000684465;ENST00000684093;ENST00000683332;ENST00000672089;ENST00000672752;ENST00000682786;ENST00000683273;ENST00000684431;ENST00000351010;ENST00000672829;ENST00000672785;ENST00000672396;ENST00000510347;ENST00000398376;ENST00000683115;ENST00000672404;ENST00000508662;ENST00000515758;ENST00000683506;ENST00000507995	4837;4823;4848;4353;4411;4193;3140;3131;3142;2364;1456;1557;2588;2454;2424;2324;1425;1787;1448;1565;1208;2483;554	1470;1437;1437;NA;NA;1377;1089;1437;1470;NA;NA;570;1470;1404;1680;1647;1266;NA;NA;NA;NA;639;NA	4.483677103	3.674	10.357	0.187	1	0.478829831	0.38	8	1.421011137	1.18e-4	FALSE	FALSE	FALSE	FALSE	TRUE
CAMK2B	ENSG00000058404	HGNC:1461	chr7	44217150	44334577	-	ENST00000700283;ENST00000700284;ENST00000350811;ENST00000395749;ENST00000700233;ENST00000700285;ENST00000523845;ENST00000700234;ENST00000700286;ENST00000425809;ENST00000440254;ENST00000358707;ENST00000466584;ENST00000353625;ENST00000497584;ENST00000489429;ENST00000700290;ENST00000700235;ENST00000700236;ENST00000700291;ENST00000700237;ENST00000700238;ENST00000353185;ENST00000700287;ENST00000700239…	3363;4481;2292;4545;2182;2249;1856;751;2235;867;2097;1895;632;1624;2134;2245;1641;1845;1128;1552;1697;1707;1683;1749;1601;1652;1448;1577;1892;1752;1824;1657;1557;1118;937;1238;1349;660;1265;1291;993;867;877;581;559;558;567;565;383	1511;210;1629;2001;1551;1629;339;170;NA;NA;1629;1512;NA;1440;1242;NA;1167;1686;311;1305;1242;1170;1089;1642;469;1554;1350;1479;1242;NA;1197;301;1557;1118;937;NA;863;660;NA;816;532;NA;NA;NA;520;505;NA;NA;NA	7.110610186	6.654	8.092	0.45	4	0.26807412	1.74e-4	9	1.621748999	5.03e-5	TRUE	FALSE	FALSE	FALSE	TRUE
CAMTA1	ENSG00000171735	HGNC:18806	chr1	6785454	7769706	+	ENST00000490738;ENST00000303635;ENST00000476163;ENST00000700414;ENST00000473578;ENST00000557126;ENST00000700444;ENST00000700415;ENST00000700416;ENST00000467404;ENST00000476864;ENST00000700417;ENST00000461311;ENST00000486138;ENST00000700418;ENST00000482934;ENST00000470648;ENST00000461580;ENST00000472283;ENST00000467267;ENST00000700419;ENST00000700445;ENST00000700420;ENST00000700421;ENST00000495233…	538;8314;863;6234;567;486;1811;5986;2206;546;6282;5929;431;392;1354;743;766;826;384;664;4207;3707;3691;3886;3678;1693;3133;3102;2954;4704;4015;2053;2079;1729	NA;5022;NA;318;243;306;153;4614;252;279;4683;4611;222;133;176;119;NA;NA;NA;NA;2868;2368;2073;2094;101;NA;1776;1776;1734;NA;NA;719;706;436	8.313103897	8.132	8.455	0.227	11	0.334575955	1.08e-13	4	4.976271123	0.732	TRUE	FALSE	FALSE	FALSE	TRUE
CAPRIN1	ENSG00000135387	HGNC:6743	chr11	34051731	34102610	+	ENST00000341394;ENST00000526477;ENST00000389645;ENST00000528856;ENST00000534042;ENST00000534825;ENST00000532820;ENST00000530820;ENST00000529307;ENST00000526494;ENST00000532755;ENST00000533641;ENST00000530008;ENST00000533657;ENST00000528948;ENST00000531668;ENST00000533562	5514;587;3498;595;574;668;3438;3454;2266;399;565;429;580;2774;585;479;591	2130;NA;2085;NA;NA;560;2130;2085;1887;NA;NA;NA;NA;NA;NA;NA;NA	8.226788425	8.471	7.83	0.372	3	0.260036428	0.00241	3	1.740519539	0.254	FALSE	FALSE	FALSE	FALSE	TRUE
CASK	ENSG00000147044	HGNC:1497	chrX	41514934	41923554	-	ENST00000421587;ENST00000644347;ENST00000378168;ENST00000675354;ENST00000378163;ENST00000644219;ENST00000645566;ENST00000645937;ENST00000378179;ENST00000642499;ENST00000646087;ENST00000645986;ENST00000442742;ENST00000378158;ENST00000378154;ENST00000646120;ENST00000378166;ENST00000642641;ENST00000643733;ENST00000472704;ENST00000642584;ENST00000643043;ENST00000643853;ENST00000643831;ENST00000486402…	8220;8361;8799;8730;8833;6048;4002;4216;3240;2746;3392;4550;3758;3754;4037;3239;3244;1354;667;685;2976;1235;3976;1540;733;744;821;564;342;640	2712;2694;2784;2715;2781;2763;2766;NA;NA;NA;2103;2868;2643;2727;2730;2697;2679;NA;580;NA;NA;1182;NA;1099;330;207;399;423;NA;NA	8.055714811	8.165	7.033	#N/A	27	0.359927038	6.759999999999999e-41	17	2.040698123	7.6e-11	TRUE	FALSE	FALSE	FALSE	FALSE
CBL	ENSG00000110395	HGNC:1541	chr11	119206298	119313926	+	ENST00000634586;ENST00000634840;ENST00000264033;ENST00000700472;ENST00000637974;ENST00000634301	3457;4813;11168;2836;3030;340	2649;2589;2721;300;2610;270	6.238882443	6.352	6.158	0.622	3	0.447667714	0.0107	10	2.195240648	9.91e-5	TRUE	FALSE	FALSE	FALSE	FALSE
CDC42BPB	ENSG00000198752	HGNC:1738	chr14	102932380	103057549	-	ENST00000559043;ENST00000361246;ENST00000560492;ENST00000559790;ENST00000559245;ENST00000558867;ENST00000634889;ENST00000558321;ENST00000561271	6390;6844;646;713;738;635;507;528;572	5058;5136;NA;NA;NA;NA;NA;390;NA	7.185822751	6.922	7.465	0.235	2	0.852833501	0.21	12	4.78020117	0.00387	FALSE	FALSE	FALSE	FALSE	TRUE
CDK13	ENSG00000065883	HGNC:1733	chr7	39950121	40099580	+	ENST00000340829;ENST00000181839;ENST00000643868;ENST00000646039;ENST00000643859;ENST00000647518;ENST00000642626;ENST00000642660;ENST00000646437;ENST00000484589;ENST00000643915;ENST00000647453;ENST00000642213;ENST00000645470;ENST00000700485;ENST00000700486;ENST00000700487;ENST00000642592;ENST00000478563;ENST00000644221;ENST00000644561;ENST00000645826;ENST00000465643	5455;9525;1901;4466;3838;4190;1150;948;772;5166;3276;2998;1053;900;2672;2901;2858;1047;904;4511;2576;2250;2394	4359;4539;839;3927;3298;NA;865;NA;772;1369;2748;NA;NA;720;NA;NA;NA;430;NA;NA;NA;NA;NA	6.957437447	7.002	6.749	0.434	5	0.35176675	3.35e-5	39	3.643549367	1.12e-26	TRUE	FALSE	FALSE	FALSE	FALSE
CDKL5	ENSG00000008086	HGNC:11411	chrX	18425583	18653629	+	ENST00000379996;ENST00000623535;ENST00000674046;ENST00000635828;ENST00000637881;ENST00000379989;ENST00000624953;ENST00000623364;ENST00000624700;ENST00000463994;ENST00000636046;ENST00000623610;ENST00000673617	3449;14572;14695;3823;1782;3463;567;483;564;2632;100;2130;378	3093;2883;3006;2646;1413;3093;53;182;206;2354;NA;NA;NA	8.447023751	8.304	8.889	#N/A	9	0.25242248900000003	9.14e-12	8	2.501677361	0.00426	TRUE	FALSE	FALSE	FALSE	FALSE
CELF2	ENSG00000048740	HGNC:2550	chr10	10798397	11336675	+	ENST00000637215;ENST00000638035;ENST00000636488;ENST00000416382;ENST00000631460;ENST00000633200;ENST00000631816;ENST00000633077;ENST00000542579;ENST00000632065;ENST00000632728;ENST00000399850;ENST00000417956;ENST00000608830;ENST00000609870;ENST00000609692;ENST00000354897	2724;1849;3908;6894;5538;1496;1803;9406;7982;1952;3827;7085;8044;1892;1549;2210;1754	1581;1473;1563;1527;1527;285;1545;1566;1566;1602;1473;1473;1473;1467;213;1323;1509	11.20449083	11.623	9.874	0.294	2	0.120349501	0.00669	2	1.443699918	0.423	FALSE	FALSE	FALSE	FALSE	TRUE
CELF4	ENSG00000101489	HGNC:14015	chr18	37243040	37565827	-	ENST00000586009;ENST00000588591;ENST00000334919;ENST00000591287;ENST00000590112;ENST00000590011;ENST00000601019;ENST00000361795;ENST00000603232;ENST00000587911;ENST00000591282;ENST00000593271;ENST00000589386;ENST00000588597;ENST00000587657;ENST00000591421;ENST00000587074;ENST00000601392;ENST00000587819;ENST00000589229;ENST00000587924;ENST00000587449;ENST00000420428	2542;2651;3542;3757;3236;579;1836;1853;1906;532;1461;426;556;1444;410;675;411;989;677;592;329;475;3820	347;456;1347;1455;753;NA;1455;1455;1458;209;1461;414;544;1365;398;NA;NA;882;462;487;201;NA;1461	7.323279268	6.842	7.589	0.546	4	0.164803135	2.69e-5	1	1.62164466	0.802	FALSE	TRUE	FALSE	FALSE	FALSE
CELSR3	ENSG00000008300	HGNC:3230	chr3	48636463	48662886	-	ENST00000164024;ENST00000461362;ENST00000498057;ENST00000470999	11933;3633;5297;564	9939;NA;NA;NA	6.826516188	7.072	5.413	0.344	2	0.731217249	0.167	12	11.15914965	0.44	FALSE	FALSE	FALSE	TRUE	FALSE
CHAMP1	ENSG00000198824	HGNC:20311	chr13	114314482	114337626	+	ENST00000646956;ENST00000463003;ENST00000645174;ENST00000361283;ENST00000646155;ENST00000478022;ENST00000700527;ENST00000700528;ENST00000643483;ENST00000644294	355;768;3773;3799;193;615;6314;5442;5481;3707	NA;437;2439;2439;NA;NA;2439;2439;2439;2439	3.915027283	4.123	3.5	0.16	13	0.103744881	2.3499999999999997e-23	1	1.790485197	0.833	TRUE	FALSE	FALSE	FALSE	TRUE
CHD1	ENSG00000153922	HGNC:1915	chr5	98853985	98929007	-	ENST00000614616;ENST00000514344;ENST00000512392;ENST00000512844;ENST00000513064;ENST00000505657;ENST00000511067;ENST00000508756;ENST00000414220;ENST00000511628;ENST00000505982;ENST00000284049	8145;2955;1968;848;786;736;817;724;434;599;758;6457	5133;NA;NA;69;NA;342;817;NA;NA;NA;NA;5133	6.592096198	6.814	5.898	0.207	2	0.798869833	0.191	8	3.439359294	0.0245	FALSE	FALSE	FALSE	FALSE	TRUE
CHD2	ENSG00000173575	HGNC:1917	chr15	92900189	93027996	+	ENST00000626874;ENST00000700549;ENST00000627622;ENST00000629346;ENST00000628375;ENST00000420239;ENST00000700550;ENST00000700551;ENST00000635856;ENST00000394196;ENST00000625990;ENST00000700552;ENST00000626782;ENST00000629136;ENST00000636861;ENST00000637572;ENST00000625662;ENST00000637613;ENST00000636881;ENST00000625243;ENST00000628118;ENST00000630016;ENST00000628181;ENST00000627200;ENST00000625463…	7764;1532;1740;1249;3202;2232;4645;3639;4236;9350;2827;643;2131;480;146;4452;8344;986;3545;361;3138;607;545;230;340;100;1755;904;533;649;100;452;760	5220;414;138;96;1278;1506;1815;1068;NA;5487;2112;111;1545;NA;NA;NA;3449;660;2863;361;1765;214;NA;NA;340;NA;NA;297;NA;108;NA;NA;104	6.904735607	6.877	6.862	0.174	26	0.8882808	4.85e-29	17	4.250885899	2.52e-6	TRUE	TRUE	FALSE	FALSE	TRUE
CHD3	ENSG00000170004	HGNC:1918	chr17	7884796	7912760	+	ENST00000700753;ENST00000380358;ENST00000672274;ENST00000672838;ENST00000671866;ENST00000330494;ENST00000358181;ENST00000570758;ENST00000574022;ENST00000452447;ENST00000572579;ENST00000571249;ENST00000479080;ENST00000682063;ENST00000470531;ENST00000466233;ENST00000473376;ENST00000572750;ENST00000439235;ENST00000573936;ENST00000449744;ENST00000481999;ENST00000682344	7388;7361;1105;4376;197;7385;7286;174;103;1573;931;330;519;4332;3744;648;562;750;1263;749;880;2515;1975	6345;6180;564;4072;NA;6003;5901;NA;NA;1573;NA;330;NA;NA;192;NA;NA;NA;1152;749;834;NA;NA	8.581676563	8.878	7.307	0.257	7	0.544699685	1.76e-6	49	5.488657107	1.31e-29	TRUE	FALSE	FALSE	FALSE	FALSE
CHD4	ENSG00000111642	HGNC:1919	chr12	6570082	6614524	-	ENST00000357008;ENST00000544484;ENST00000544040;ENST00000645022;ENST00000647112;ENST00000642810;ENST00000642637;ENST00000642686;ENST00000645143;ENST00000647394;ENST00000643815;ENST00000643335;ENST00000647535;ENST00000646806;ENST00000644652;ENST00000646462;ENST00000642879;ENST00000644137;ENST00000645645;ENST00000646360;ENST00000642594;ENST00000645095;ENST00000646268;ENST00000644352;ENST00000645991…	6438;6555;6491;6673;1564;6630;2501;1204;612;1995;4945;6411;3099;6359;1616;2301;6309;6499;6297;2867;6142;6291;6236;4111;1253;1799;4145;1405;4988;1972;2533;6175;1327;361;764;854;311;620;5326;5007;4622;3075;913;753;582;792;511;1267;527;555;773;200;168;171	5709;5814;5739;5718;NA;4278;1375;NA;145;NA;4453;5712;NA;5679;311;1816;5763;4938;5700;NA;5668;5823;4134;3648;222;NA;3788;NA;4664;1681;1665;5745;NA;51;NA;NA;NA;NA;3444;5007;NA;NA;NA;NA;NA;NA;NA;1062;NA;377;153;NA;NA;NA	7.102078659	7.134	7.078	0.192	4	0.520072601	0.00202	19	5.121558167	1.97e-6	TRUE	FALSE	FALSE	FALSE	TRUE
CHD7	ENSG00000171316	HGNC:20626	chr8	60678740	60868028	+	ENST00000423902;ENST00000695848;ENST00000695849;ENST00000695853;ENST00000526846;ENST00000700671;ENST00000524602;ENST00000525508;ENST00000527825;ENST00000527900;ENST00000527921;ENST00000529472;ENST00000695850;ENST00000531695;ENST00000618450;ENST00000695851;ENST00000532149;ENST00000528280;ENST00000695852	11606;4355;4390;10902;500;2446;3456;4777;434;398;527;788;3726;507;4222;1013;616;566;2054	8994;NA;NA;6780;98;1896;2847;3417;58;120;NA;NA;NA;NA;NA;NA;NA;NA;NA	6.256834106	6.259	6.22	0.109	33	0.826656086	9.65e-41	23	6.625452543	5.45e-7	TRUE	FALSE	FALSE	FALSE	TRUE
CHD8	ENSG00000100888	HGNC:20153	chr14	21385194	21456126	-	ENST00000430710;ENST00000557727;ENST00000646647;ENST00000645206;ENST00000645929;ENST00000557364;ENST00000643469;ENST00000553870;ENST00000555935;ENST00000555301;ENST00000646340;ENST00000557329;ENST00000555962;ENST00000646558;ENST00000645140;ENST00000554384;ENST00000642914;ENST00000642518;ENST00000643048;ENST00000553651;ENST00000646063;ENST00000553283;ENST00000553622;ENST00000556833	7422;1146;8467;7314;7422;8163;8259;1174;5458;918;6144;578;1343;5001;3613;735;2818;1104;2815;5583;1852;543;633;416	6909;NA;7746;NA;6909;7746;7746;1118;5446;NA;5985;NA;309;NA;3308;NA;NA;915;NA;NA;1758;NA;454;NA	7.092163249	7.235	6.778	0.154	31	0.641757261	6.98e-41	17	5.666059444	8.99e-5	TRUE	TRUE	FALSE	FALSE	TRUE
CIC	ENSG00000079432	HGNC:14214	chr19	42268537	42295797	+	ENST00000572681;ENST00000681038;ENST00000575839;ENST00000160740;ENST00000684265;ENST00000575354;ENST00000573349;ENST00000576505;ENST00000575287;ENST00000571033	8218;8299;335;6111;7239;5473;927;1304;846;458	7545;7554;NA;4821;NA;4827;927;961;435;NA	5.220864703	5.31	4.889	0.249	5	0.302500451	1.64e-5	7	4.773936155	0.206	FALSE	FALSE	FALSE	FALSE	TRUE
CLTC	ENSG00000141367	HGNC:2092	chr17	59619689	59696956	+	ENST00000700707;ENST00000393043;ENST00000700708;ENST00000269122;ENST00000700709;ENST00000580081;ENST00000700710;ENST00000472651;ENST00000700711;ENST00000700712;ENST00000700713;ENST00000579456;ENST00000584313;ENST00000585198;ENST00000472129;ENST00000700714;ENST00000483176;ENST00000466513;ENST00000579815;ENST00000475458;ENST00000496076;ENST00000700715;ENST00000498711	6291;5292;6013;8369;6073;6180;5842;6490;6133;6285;5237;2301;715;477;654;5258;760;793;609;2325;678;735;2941	5028;4920;4854;5028;5043;5040;4740;5049;5040;4956;5031;1839;294;NA;NA;4551;73;NA;NA;2241;NA;474;NA	8.785116182	8.63	9.928	0.104	15	0.568856047	9.49e-17	12	3.879962861	7.07e-4	TRUE	FALSE	FALSE	FALSE	TRUE
CNKSR2	ENSG00000149970	HGNC:19701	chrX	21372801	21654695	+	ENST00000642501;ENST00000642359;ENST00000643841;ENST00000645038;ENST00000425654;ENST00000645679;ENST00000644798;ENST00000543067;ENST00000644832;ENST00000643171;ENST00000279451;ENST00000646175;ENST00000645245;ENST00000644585;ENST00000644295;ENST00000645074;ENST00000379510;ENST00000645791;ENST00000642565;ENST00000644095;ENST00000642460;ENST00000643309;ENST00000643220;ENST00000485012;ENST00000647532…	6398;5360;3394;2628;5669;585;4858;4220;3808;3083;4244;1573;5040;5374;5044;3454;5753;6590;6043;4108;1429;3473;3672;1982;8373;2168;4378;4776;776;453;1940;2772;1948;3674;4470;2066;1525;2849;3182;2656	1776;2697;909;NA;3015;NA;903;2550;NA;2043;2607;NA;2868;2958;3030;2046;3105;2460;NA;2571;NA;NA;2448;NA;NA;NA;NA;662;NA;NA;1849;NA;NA;760;NA;NA;NA;NA;NA;NA	8.528457205	8.472	8.633	#N/A	6	0.322170429	1.18e-6	1	2.225791791	0.892	TRUE	FALSE	FALSE	FALSE	FALSE
CNOT3	ENSG00000088038	HGNC:7879	chr19	54137749	54155681	+	ENST00000644245;ENST00000646002;ENST00000618939;ENST00000221232;ENST00000440571;ENST00000642159;ENST00000617930;ENST00000358389;ENST00000613073;ENST00000457463;ENST00000647082;ENST00000644707;ENST00000496327;ENST00000471126	882;500;4537;2818;1640;516;4349;4118;2778;1269;713;299;868;541	584;61;NA;2262;1365;NA;2157;2262;319;865;469;NA;470;267	3.05571515	3.037	2.941	0.057	8	0.274716219	6.3e-10	17	2.131821323	1.47e-10	TRUE	FALSE	FALSE	FALSE	FALSE
COL2A1	ENSG00000139219	HGNC:2200	chr12	47972967	48004554	-	ENST00000380518;ENST00000493991;ENST00000337299;ENST00000546974;ENST00000483376;ENST00000474996;ENST00000466884;ENST00000490609;ENST00000465743	5059;3756;4442;703;641;760;478;747;546	4464;NA;4257;NA;NA;NA;NA;NA;NA	-2.573932405	-1.867	-3.793	0.183	5	0.664272114	6.22e-4	11	3.750161465	0.00174	TRUE	FALSE	FALSE	FALSE	FALSE
COL4A1	ENSG00000187498	HGNC:2202	chr13	110148963	110307157	-	ENST00000375820;ENST00000649720;ENST00000650424;ENST00000467182;ENST00000474391;ENST00000649738;ENST00000543140;ENST00000647797;ENST00000647632;ENST00000615732;ENST00000648170;ENST00000648966;ENST00000649484;ENST00000650138;ENST00000650115;ENST00000650566;ENST00000648989;ENST00000648695	6540;2476;2412;593;581;2644;2549;2094;1294;1111;1372;585;671;350;1588;1597;213;1880	5010;NA;1160;NA;NA;NA;1560;1244;NA;708;NA;533;446;NA;39;54;92;62	6.062758391	6.172	4.633	0.238	2	1.052500093	0.284	21	4.017331852	2.07e-9	TRUE	FALSE	FALSE	FALSE	FALSE
CREBBP	ENSG00000005339	HGNC:2348	chr16	3725054	3880713	-	ENST00000262367;ENST00000382070;ENST00000637492;ENST00000571763;ENST00000576720;ENST00000570939;ENST00000574740;ENST00000573517;ENST00000572569;ENST00000635919;ENST00000638158;ENST00000573672;ENST00000571826;ENST00000572134;ENST00000575237;ENST00000634839;ENST00000636002;ENST00000635753;ENST00000635899;ENST00000636895	10790;7598;100;548;3578;3316;523;718;553;100;97;922;627;846;403;339;84;100;100;100	7329;7215;100;NA;NA;3316;NA;590;NA;NA;NA;NA;545;764;NA;NA;NA;NA;NA;NA	6.769753011	6.939	6.334	0.101	17	0.546407457	5.79e-20	63	6.946987776	5.87e-38	TRUE	TRUE	FALSE	FALSE	TRUE
CSNK2A1	ENSG00000101266	HGNC:2457	chr20	472498	543835	-	ENST00000217244;ENST00000646561;ENST00000643660;ENST00000645623;ENST00000619801;ENST00000400227;ENST00000349736;ENST00000643700;ENST00000644170;ENST00000645910;ENST00000645840;ENST00000646305;ENST00000645260;ENST00000642689;ENST00000645234;ENST00000646814;ENST00000644885;ENST00000646477;ENST00000642673;ENST00000643641;ENST00000644448;ENST00000644710;ENST00000643980;ENST00000647155;ENST00000645334…	12984;12912;2822;2192;909;1490;4047;4667;5121;4290;4295;4459;3568;2545;2586;2812;2479;2624;2151;2451;2895;2758;3253;3622;2123;2899;2319;2860;1806;1485;1781;1156;849;651;2346;2023;600;846;526;2018;1598;616;1144;2681;821;1419;2807;546	1176;1176;1176;1176;357;1158;768;NA;NA;354;267;1176;1065;1125;1131;1176;1092;768;NA;NA;NA;1125;NA;NA;NA;NA;768;285;1065;1176;1176;771;621;128;354;NA;395;432;400;NA;NA;278;224;NA;459;261;NA;101	6.67757683	6.856	6.362	0.274	2	0.165312757	0.0122	29	0.96597285	1.63e-32	TRUE	FALSE	FALSE	FALSE	FALSE
CSNK2B	ENSG00000204435	HGNC:2460	chr6	31665227	31670343	+	ENST00000677388;ENST00000677758;ENST00000677536;ENST00000375885;ENST00000375882;ENST00000468255;ENST00000465481;ENST00000481269;ENST00000475875;ENST00000375865;ENST00000375866	1093;996;1058;1061;929;1792;1168;785;2440;908;936	297;495;696;705;648;NA;NA;NA;NA;648;648	#N/A	#N/A	#N/A	0.237	4	0.06988059	9.4e-7	6	0.577700846	3.15e-5	TRUE	FALSE	FALSE	FALSE	FALSE
CTBP1	ENSG00000159692	HGNC:2494	chr4	1211445	1249953	-	ENST00000382952;ENST00000290921;ENST00000703163;ENST00000503594;ENST00000703164;ENST00000514596;ENST00000703138;ENST00000703165;ENST00000504092;ENST00000382950;ENST00000510739;ENST00000511907;ENST00000505826;ENST00000514669;ENST00000506180;ENST00000504784;ENST00000514210;ENST00000514495;ENST00000515399;ENST00000513420;ENST00000510568;ENST00000515690;ENST00000629223	2488;2297;4077;2206;2178;648;1714;1696;920;547;774;900;657;809;843;418;856;564;985;704;4250;858;210	1290;1323;1290;1293;1293;NA;1290;1293;862;NA;437;NA;NA;NA;521;74;NA;NA;514;436;507;NA;210	6.366554179	6.313	6.423	0.533	1	0.068156726	0.0659	9	1.309282064	9.66e-6	TRUE	FALSE	FALSE	FALSE	FALSE
CTCF	ENSG00000102974	HGNC:13723	chr16	67562467	67639177	+	ENST00000646076;ENST00000644852;ENST00000264010;ENST00000401394;ENST00000646771;ENST00000642847;ENST00000644753;ENST00000642819;ENST00000645306;ENST00000643892;ENST00000645699;ENST00000566078;ENST00000642943;ENST00000645409;ENST00000646566;ENST00000644950;ENST00000642420	3989;734;3814;2797;3706;1174;3713;3975;3662;3783;3521;1302;4802;4271;3952;2833;2131	2184;489;2184;1200;2178;407;2184;2184;2178;1917;2184;NA;NA;NA;NA;NA;NA	6.021806018	6.229	5.571	0.205	10	0.214205207	4.61e-14	21	2.022599804	7.57e-15	TRUE	FALSE	FALSE	FALSE	TRUE
CTNNB1	ENSG00000168036	HGNC:2514	chr3	41194741	41260096	+	ENST00000643541;ENST00000426215;ENST00000645210;ENST00000646381;ENST00000405570;ENST00000642248;ENST00000433400;ENST00000642992;ENST00000431914;ENST00000642836;ENST00000396185;ENST00000642986;ENST00000644678;ENST00000396183;ENST00000643031;ENST00000645982;ENST00000453024;ENST00000647264;ENST00000645900;ENST00000646174;ENST00000643992;ENST00000647390;ENST00000642886;ENST00000643052;ENST00000488914…	3278;563;3195;3249;2642;2775;3431;3134;2749;3232;3472;3298;3321;3268;3267;2778;3052;2994;3284;2933;2858;2784;3039;4888;558;2777;3127;3197;2720;3661;2770;3086;4145;3087;2744;3196;2607;2458;3036;3388;3312;3283;2764;2890;4735;3906;3472;1100;4159;4058;560;475;883;1366;836;1149	2346;178;2346;2325;2346;2346;2346;2346;2346;2325;2346;2214;2325;2346;2346;2346;2325;2259;2325;2325;2346;2346;2235;NA;NA;2109;2352;2148;2346;2346;2325;2343;NA;2346;2346;2325;2346;2338;2346;2325;NA;2346;2346;2346;2346;2346;NA;1100;NA;NA;560;NA;NA;NA;439;NA	8.001912751	7.852	8.422	0.139	70	0.238336211	1.6699999999999998e-144	3	1.901497873	0.297	TRUE	TRUE	FALSE	FALSE	TRUE
CTNND2	ENSG00000169862	HGNC:2516	chr5	10971836	11904446	-	ENST00000304623;ENST00000495388;ENST00000513588;ENST00000511377;ENST00000504499;ENST00000503622;ENST00000506324;ENST00000504354;ENST00000502551;ENST00000506735;ENST00000507430;ENST00000511278;ENST00000514132;ENST00000513598;ENST00000508761;ENST00000509868	5888;3684;3818;4336;3567;2982;415;611;704;560;566;575;509;720;727;483	3678;NA;2739;3405;696;2667;NA;NA;628;NA;NA;NA;NA;544;508;NA	10.46897687	10.609	9.877	0.228	2	0.309782057	0.0391	5	3.718591838	0.316	FALSE	FALSE	FALSE	FALSE	TRUE
CUL1	ENSG00000055130	HGNC:2551	chr7	148697914	148801110	+	ENST00000409469;ENST00000662716;ENST00000665936;ENST00000663044;ENST00000602748;ENST00000663835;ENST00000655324;ENST00000662132;ENST00000671421;ENST00000666124;ENST00000656001;ENST00000325222;ENST00000671397;ENST00000662670;ENST00000660240;ENST00000662975;ENST00000660013	2857;3086;2938;3054;3054;3038;2887;3080;3247;2918;3040;3147;2888;3056;2650;1062;843	2331;2331;2331;2331;2331;2199;2163;2280;156;2199;1950;2331;645;330;2037;NA;843	6.754508326	6.793	6.716	0.294	5	0.614527508	4.39e-4	2	1.846186105	0.551	FALSE	FALSE	TRUE	FALSE	FALSE
CUX1	ENSG00000257923	HGNC:2557	chr7	101815904	102283958	+	ENST00000437600;ENST00000645010;ENST00000646649;ENST00000497815;ENST00000292538;ENST00000607092;ENST00000393824;ENST00000622516;ENST00000547394;ENST00000360264;ENST00000425244;ENST00000292535;ENST00000546411;ENST00000549414;ENST00000550008;ENST00000556210;ENST00000558469;ENST00000560541;ENST00000558836;ENST00000606749;ENST00000465461;ENST00000485792;ENST00000487284	3026;13651;13345;947;2931;559;2331;2929;2878;13762;2776;13723;13715;4452;4350;4044;588;3176;2965;601;543;564;1566	2031;4383;4077;NA;2037;NA;1920;2037;1989;4551;1899;4518;4518;4452;4350;4044;NA;NA;NA;NA;353;NA;NA	6.532184575	6.484	6.433	0.277	2	0.585933115	0.117	5	4.411756535	0.451	FALSE	FALSE	FALSE	FALSE	TRUE
DAGLA	ENSG00000134780	HGNC:1165	chr11	61680391	61747001	+	ENST00000257215;ENST00000540717	5799;5699	3129;504	4.589956469	4.341	5.348	0.305	1	0.313446482	0.269	2	3.685324643	0.882	FALSE	FALSE	TRUE	FALSE	FALSE
DDX3X	ENSG00000215301	HGNC:2745	chrX	41333348	41364472	+	ENST00000644876;ENST00000610559;ENST00000629496;ENST00000625837;ENST00000626301;ENST00000629785;ENST00000630255;ENST00000630370;ENST00000630858;ENST00000611546;ENST00000478993;ENST00000457138;ENST00000643821;ENST00000480592;ENST00000647219;ENST00000615742;ENST00000631641;ENST00000646822;ENST00000441189;ENST00000645589;ENST00000644513;ENST00000642597;ENST00000642722;ENST00000644109;ENST00000644958…	4635;553;5036;3237;3013;3457;3289;3120;3181;570;3397;4786;1434;2333;522;485;1200;5071;4122;4239;4245;4327;4989;4409;5817;4435;5594;5340;4605;4649;4596;5493;4698;4620;4632;4467;6203;4554;1441;710;1592;4349;2129;570;4457;4273;608;5651;4231;2469;2049;7473;5617;5141;5789;6724;7284;4693;2940;1059;4257;4508;329;4116;1331;530;844;3377;782	1989;NA;1989;2202;1923;1989;1989;1944;1944;NA;1989;1941;123;NA;NA;297;NA;NA;1890;1512;1989;NA;NA;2151;NA;1926;123;NA;NA;NA;546;NA;NA;1983;1986;582;186;1986;123;NA;237;1944;NA;290;1869;1431;NA;NA;1869;1431;NA;NA;NA;NA;1431;NA;NA;1428;NA;NA;NA;NA;145;NA;NA;NA;668;NA;568	7.252323988	7.253	7.413	#N/A	67	0.228894572	2.73e-138	72	1.830008443	2.12e-86	TRUE	FALSE	FALSE	FALSE	FALSE
DEAF1	ENSG00000177030	HGNC:14677	chr11	644233	707118	-	ENST00000527170;ENST00000382409;ENST00000527658;ENST00000685854;ENST00000683307;ENST00000682936;ENST00000525626;ENST00000528864;ENST00000690068;ENST00000692634;ENST00000687329;ENST00000686001;ENST00000689835;ENST00000525904;ENST00000530813;ENST00000526790;ENST00000693164;ENST00000684249;ENST00000529717;ENST00000524786;ENST00000529727;ENST00000526857	1623;2190;691;2314;2267;1764;1889;1890;1866;1739;2331;2066;1778;797;1614;498;1184;2380;705;475;248;567	1048;1698;NA;1800;972;NA;NA;NA;1365;795;1323;1470;1413;NA;324;NA;NA;NA;171;NA;NA;NA	5.87789149	5.822	5.866	1.18	1	0.104380816	0.0991	23	1.757928434	3.1e-18	TRUE	TRUE	FALSE	FALSE	FALSE
DEPDC5	ENSG00000100150	HGNC:18423	chr22	31753867	31908033	+	ENST00000535622;ENST00000645693;ENST00000642974;ENST00000645711;ENST00000644331;ENST00000645560;ENST00000437411;ENST00000643948;ENST00000645755;ENST00000433147;ENST00000400246;ENST00000646755;ENST00000644162;ENST00000469969;ENST00000382112;ENST00000647438;ENST00000400248;ENST00000642771;ENST00000646515;ENST00000456178;ENST00000643751;ENST00000646969;ENST00000642696;ENST00000647343;ENST00000642684…	5197;2403;2682;5450;5383;5207;1478;1424;5214;5331;5725;2317;5224;679;5390;2221;5319;5301;5472;549;5067;5286;6479;4664;5410;2448;6554;1278;5302;2300;5371;2542;5258;4790;5350;1675;5212;5010;914;584;4516;880;741;503;356;3375;2112;3256;231;569;602;2776;750;1518;2211;2052;2249;1397;2084;2173;2160;2624;2064;288	4512;2244;2490;4785;4746;4578;582;NA;1002;4728;4032;1680;1218;NA;4812;1596;4719;1917;3597;113;3564;4578;4719;4453;288;1680;4812;582;3858;NA;1917;2385;4491;3624;4746;462;4659;4770;408;NA;NA;351;NA;146;NA;NA;NA;1980;NA;NA;NA;NA;NA;NA;NA;NA;NA;NA;687;NA;NA;NA;NA;93	4.965301232	4.972	4.971	0.403	2	0.604609977	0.123	3	4.31850136	0.805	FALSE	FALSE	FALSE	FALSE	TRUE
DIP2A	ENSG00000160305	HGNC:17217	chr21	46458891	46570015	+	ENST00000417564;ENST00000651436;ENST00000400274;ENST00000457905;ENST00000466639;ENST00000435722;ENST00000473752;ENST00000494435;ENST00000480553;ENST00000472364;ENST00000481883;ENST00000478105;ENST00000479654	7350;6946;7023;3044;2711;2760;1638;2063;1906;2542;3119;3234;2911	4716;4746;4704;2670;2397;2526;NA;NA;NA;NA;NA;NA;NA	6.18426491	6.233	5.872	0.617	2	0.47398732	0.0824	6	4.21481955	0.249	FALSE	TRUE	FALSE	FALSE	FALSE
DLG4	ENSG00000132535	HGNC:2903	chr17	7187187	7219841	-	ENST00000399506;ENST00000489885;ENST00000302955;ENST00000399510;ENST00000648172;ENST00000649520;ENST00000491753;ENST00000648707;ENST00000649971;ENST00000649186;ENST00000649514;ENST00000648896;ENST00000648103;ENST00000650120;ENST00000648263;ENST00000451807;ENST00000485100;ENST00000647975;ENST00000486626;ENST00000493294;ENST00000447163;ENST00000648658;ENST00000648760;ENST00000650301	6176;1894;3446;4100;4114;3077;3505;2357;2580;2419;613;2389;2663;2001;1929;773;1004;946;919;759;785;523;408;539	2175;NA;2166;2295;2304;1995;2004;NA;2094;1995;NA;2274;NA;1761;1462;728;891;834;594;616;726;389;155;153	6.546122362	6.249	7.26	0.151	15	0.212550364	5.1199999999999996e-23	1	2.238661026	0.893	TRUE	FALSE	FALSE	FALSE	TRUE
DLL1	ENSG00000198719	HGNC:2908	chr6	170282206	170306565	-	ENST00000366756;ENST00000630500	3779;548	2172;162	2.882604676	3.21	1.979	0.236	4	0.337375626	4.13e-4	3	2.191685551	0.375	FALSE	FALSE	FALSE	FALSE	TRUE
DNM3	ENSG00000197959	HGNC:29125	chr1	171841498	172418466	+	ENST00000688173;ENST00000485254;ENST00000367733;ENST00000627582;ENST00000355305;ENST00000367731;ENST00000520906;ENST00000523513;ENST00000491124	2030;2911;2322;7627;3280;7613;4454;1554;822	1467;2577;1668;2592;2610;2580;1920;1335;NA	9.221805254	9.373	9.22	0.689	1	0.60525563	0.454	0	1.943076101	1	FALSE	FALSE	TRUE	FALSE	FALSE
DNMT3A	ENSG00000119772	HGNC:2978	chr2	25227855	25342590	-	ENST00000264709;ENST00000321117;ENST00000380746;ENST00000380756;ENST00000683393;ENST00000683760;ENST00000402667;ENST00000474887;ENST00000482935;ENST00000491288;ENST00000466601;ENST00000461228;ENST00000474807;ENST00000484184;ENST00000470983;ENST00000682842;ENST00000406659	9501;9421;3589;4477;3149;3585;2300;988;519;472;812;581;840;619;589;1802;1775	2739;2739;2172;2346;321;2070;2070;740;135;330;NA;219;NA;NA;589;NA;501	6.229670307	6.17	5.952	1.998	10	0.25870947	2.93e-13	32	2.811358788	5.79e-23	TRUE	TRUE	FALSE	FALSE	TRUE
DPF2	ENSG00000133884	HGNC:9964	chr11	65333852	65354262	+	ENST00000444314;ENST00000528416;ENST00000415073;ENST00000530993;ENST00000252268;ENST00000524666;ENST00000532264;ENST00000532102;ENST00000530973;ENST00000532492;ENST00000532052;ENST00000531989	940;3714;2085;624;2462;4840;726;524;702;438;3165;1573	NA;1176;624;NA;1218;NA;NA;321;NA;NA;NA;351	4.19672225	4.234	4.093	0.287	3	0.229818119	0.0017	9	1.125391638	2.91e-6	TRUE	FALSE	FALSE	FALSE	FALSE
DSCAM	ENSG00000171587	HGNC:3039	chr21	40010999	40847158	-	ENST00000400454;ENST00000617870;ENST00000404019	8571;6176;5374	6039;5544;5241	9.282250278	9.5	8.546	0.28	4	0.586034008	0.00309	5	5.872358012	0.697	FALSE	TRUE	FALSE	FALSE	FALSE
DYNC1H1	ENSG00000197102	HGNC:2961	chr14	101964573	102056443	+	ENST00000680001;ENST00000681668;ENST00000643958;ENST00000643684;ENST00000681859;ENST00000680808;ENST00000681311;ENST00000643508;ENST00000680137;ENST00000680874;ENST00000679629;ENST00000681123;ENST00000679486;ENST00000681010;ENST00000681536;ENST00000680423;ENST00000644881;ENST00000681066;ENST00000680120;ENST00000680200;ENST00000645149;ENST00000645039;ENST00000681574;ENST00000679910;ENST00000681822…	5238;5261;6059;7596;7753;9472;9757;11802;11328;11197;12158;12362;13534;13244;14488;14201;14291;14194;14261;14266;14134;14031;14519;14277;14315;14278;14289;19940;20045;20066;19903;8400;5051;1890;3314;3159;1919;7322;2845;513;721;3547;2111;4416;4773;4102;4050;4235;4842;476;818;2397;1416;968;2298;2950;2170;1315;2292;2554;2863;1374;2854;1355	561;3570;4119;NA;7026;8826;8697;10926;11007;10644;11802;12006;12525;12540;7041;8208;13815;11901;13227;10731;13794;11898;14019;8910;13545;11277;12705;13941;8646;13380;13914;8181;267;NA;NA;NA;NA;NA;NA;NA;NA;NA;NA;NA;NA;NA;NA;NA;NA;NA;NA;NA;NA;NA;NA;NA;NA;NA;NA;NA;NA;NA;NA;NA	10.26433802	10.188	10.455	0.117	2	1.906646827	0.568	77	13.26753905	4.09e-33	TRUE	TRUE	FALSE	FALSE	FALSE
DYRK1A	ENSG00000157540	HGNC:3091	chr21	37365573	37526358	+	ENST00000646523;ENST00000647425;ENST00000647188;ENST00000647504;ENST00000644942;ENST00000338785;ENST00000643624;ENST00000643551;ENST00000426672;ENST00000398960;ENST00000646548;ENST00000455097;ENST00000643854;ENST00000645424;ENST00000642309;ENST00000645774;ENST00000398956;ENST00000462274;ENST00000643355;ENST00000643808;ENST00000644367;ENST00000646224;ENST00000646351	2153;2737;17024;5591;3137;5518;2881;525;693;2782;17562;364;1456;1654;1709;1764;1590;1233;1866;1117;796;1735;4543	1815;2265;2265;2178;2292;1755;2265;332;543;2292;2265;69;1200;1578;1200;1559;1590;NA;NA;NA;NA;NA;NA	8.071480634	8.145	7.779	0.172	80	0.213995039	3.0599999999999997e-173	15	1.973993894	3.26e-9	TRUE	TRUE	FALSE	FALSE	TRUE
EBF3	ENSG00000108001	HGNC:19087	chr10	129835233	129973053	-	ENST00000440978;ENST00000368648;ENST00000675373;ENST00000355311;ENST00000682649	5106;4829;2858;3426;3197	1890;1656;NA;1791;NA	-0.959650111	-0.843	-1.523	0.353	18	0.373830084	2.23e-24	18	1.918457585	3.16e-12	TRUE	FALSE	FALSE	FALSE	TRUE
EEF1A2	ENSG00000101210	HGNC:3192	chr20	63488013	63499239	-	ENST00000675519;ENST00000217182;ENST00000298049;ENST00000645586;ENST00000642899;ENST00000645357;ENST00000646335;ENST00000643976	1982;1773;1586;3996;712;618;465;509	180;1392;1489;NA;521;458;318;NA	7.372405067	7.091	7.645	0.314	1	0.109245418	0.103	22	1.561924728	3.65e-18	TRUE	FALSE	FALSE	FALSE	FALSE
EFTUD2	ENSG00000108883	HGNC:30858	chr17	44849948	44899445	-	ENST00000426333;ENST00000586276;ENST00000592576;ENST00000590367;ENST00000591382;ENST00000590977;ENST00000590124;ENST00000402521;ENST00000589769;ENST00000588340;ENST00000585616;ENST00000587914;ENST00000585794;ENST00000586654;ENST00000591856;ENST00000587957;ENST00000593200;ENST00000588374;ENST00000589475;ENST00000586875;ENST00000593072;ENST00000589825;ENST00000592408;ENST00000592701;ENST00000589211…	4326;3678;3364;3638;3675;2422;899;3045;689;595;575;562;578;585;366;503;485;524;200;325;551;600;561;562;584;427	2919;NA;2889;NA;2919;NA;672;2814;404;NA;NA;NA;NA;NA;117;NA;NA;102;NA;NA;445;NA;NA;319;NA;NA	5.909205989	5.962	5.856	0.145	32	0.329235774	1e-51	12	2.481759888	1.17e-5	TRUE	FALSE	FALSE	FALSE	TRUE
EHMT1	ENSG00000181090	HGNC:24650	chr9	137618992	137870016	+	ENST00000460843;ENST00000462484;ENST00000371394;ENST00000630754;ENST00000626216;ENST00000637593;ENST00000629335;ENST00000637335;ENST00000636376;ENST00000637655;ENST00000636027;ENST00000492232;ENST00000460486;ENST00000636081;ENST00000637161;ENST00000629417;ENST00000637662;ENST00000636186;ENST00000637261;ENST00000637977;ENST00000626066;ENST00000638071;ENST00000495657;ENST00000637318;ENST00000478940…	5095;2707;2679;709;558;100;3600;86;100;100;3114;710;818;100;5049;882;89;100;4208;2167;1297;1710;649;2983;591;1259;689;7842;503;1930;575;1182;691;100;781;100;100;789;437;100;100;2038;100;2006;100;2782;100;100;100;708;100;756	3897;2427;201;412;320;NA;1671;NA;NA;NA;2945;417;805;NA;3804;404;NA;NA;834;1631;1297;337;NA;381;381;1183;689;2412;503;1113;462;324;354;NA;326;NA;NA;NA;NA;NA;NA;NA;NA;NA;NA;NA;NA;NA;NA;NA;NA;NA	6.5897396	6.729	5.808	0.159	43	0.733964992	1.3500000000000002e-59	12	4.186475459	0.00134	TRUE	FALSE	FALSE	FALSE	TRUE
EIF3G	ENSG00000130811	HGNC:3274	chr19	10115014	10119918	-	ENST00000253108;ENST00000593054;ENST00000590158;ENST00000589454;ENST00000587146;ENST00000588709;ENST00000589009;ENST00000593066;ENST00000589674;ENST00000593095;ENST00000587993;ENST00000590940;ENST00000587681;ENST00000587168;ENST00000592485	1103;453;1034;873;709;828;1522;590;596;636;555;762;537;352;893	963;357;NA;868;682;788;NA;159;NA;450;123;NA;NA;NA;NA	4.701969653	4.792	4.686	0.408	1	0.072661072	0.0701	5	1.06033213	0.00467	FALSE	TRUE	FALSE	FALSE	FALSE
EIF5A	ENSG00000132507	HGNC:3300	chr17	7306999	7312463	+	ENST00000336452;ENST00000355068;ENST00000576930;ENST00000572815;ENST00000573542;ENST00000336458;ENST00000575001;ENST00000419711;ENST00000571955;ENST00000573714;ENST00000416016	1256;923;1439;811;1089;1264;609;1271;1366;602;1336	555;NA;465;561;465;465;NA;465;465;440;465	5.202624802	5.195	5.418	0.278	1	0.041582801	0.0407	5	0.486007301	1.51e-4	FALSE	FALSE	FALSE	FALSE	TRUE
ELAVL3	ENSG00000196361	HGNC:3314	chr19	11451326	11481046	-	ENST00000359227;ENST00000438662;ENST00000588853;ENST00000592218	4742;1223;367;466	1104;1083;278;NA	5.789732576	5.978	5.077	0.412	1	0.061965054	0.0601	5	1.33894732	0.012	FALSE	TRUE	FALSE	FALSE	FALSE
EP300	ENSG00000100393	HGNC:3373	chr22	41092592	41180077	+	ENST00000263253;ENST00000674155;ENST00000637592;ENST00000634787;ENST00000634860;ENST00000634690;ENST00000635538;ENST00000634422;ENST00000635691;ENST00000635552;ENST00000635584;ENST00000635083	8779;8288;100;496;428;559;318;488;402;1952;544;613	7245;7167;NA;NA;NA;559;NA;NA;NA;NA;NA;NA	6.559319162	6.662	6.255	0.164	34	0.69609443	7.709999999999999e-45	26	5.777279729	6.22e-10	TRUE	FALSE	FALSE	FALSE	TRUE
ERF	ENSG00000105722	HGNC:3444	chr19	42247569	42255128	-	ENST00000222329;ENST00000440177;ENST00000595448;ENST00000593944;ENST00000598965;ENST00000596818;ENST00000595941	2672;2032;557;555;264;566;227	1647;1422;NA;294;185;NA;NA	#N/A	#N/A	#N/A	0.443	3	0.11228019	2.17e-4	6	1.928762254	0.0141	TRUE	FALSE	FALSE	FALSE	FALSE
FAM120A	ENSG00000048828	HGNC:13247	chr9	93451685	93566112	+	ENST00000277165;ENST00000375389;ENST00000698944;ENST00000446420;ENST00000475933;ENST00000427765;ENST00000652239	5160;3585;4922;1701;562;1710;841	3357;1887;3354;1488;NA;1485;841	6.38878787	6.207	6.962	0.222	1	0.380973215	0.317	4	3.078851857	0.37	FALSE	FALSE	TRUE	FALSE	FALSE
FBN1	ENSG00000166147	HGNC:3603	chr15	48408313	48645721	-	ENST00000316623;ENST00000682767;ENST00000682170;ENST00000559133;ENST00000682158;ENST00000674301;ENST00000561429;ENST00000537463;ENST00000560820;ENST00000684448;ENST00000683268;ENST00000560355;ENST00000558230	11609;4399;5283;4901;2885;3678;660;3766;579;5150;967;4109;482	8616;NA;NA;2561;NA;1653;NA;909;NA;NA;NA;168;NA	6.047725625	5.677	6.559	0.105	9	1.0601928	1.8e-6	25	7.416208666	3.07e-7	TRUE	FALSE	FALSE	FALSE	FALSE
FBXO11	ENSG00000138081	HGNC:13590	chr2	47789316	47906498	-	ENST00000434234;ENST00000405808;ENST00000682451;ENST00000684712;ENST00000465204;ENST00000402508;ENST00000403359;ENST00000681999;ENST00000683894;ENST00000684523;ENST00000684085;ENST00000682975;ENST00000470899;ENST00000493962;ENST00000682484;ENST00000492225;ENST00000424163;ENST00000480038	572;299;4706;4968;3158;3844;4760;8320;3906;1869;7318;4529;908;1986;1567;2216;560;600	246;174;NA;NA;NA;2532;2784;NA;2613;NA;NA;NA;NA;1687;NA;NA;422;NA	7.561581425	7.702	7.203	0.215	7	0.324138825	5.62e-8	16	1.841074549	1.48e-10	TRUE	FALSE	FALSE	FALSE	TRUE
FGF14	ENSG00000102466	HGNC:3671	chr13	101710804	102402457	-	ENST00000376131;ENST00000376143;ENST00000468052;ENST00000418923	12882;13071;566;459	759;744;NA;NA	9.359164102	9.096	9.67	0.482	1	0.106536756	0.101	1	0.553818287	0.425	FALSE	FALSE	FALSE	FALSE	TRUE
FOXG1	ENSG00000176165	HGNC:3811	chr14	28766787	28770277	+	ENST00000313071	3491	1470	6.800096054	7.245	4.735	0.36	24	0.038634479	1.9e-58	25	1.991430576	2.87e-19	TRUE	FALSE	FALSE	FALSE	TRUE
FOXP1	ENSG00000114861	HGNC:3823	chr3	70954708	71583989	-	ENST00000318789;ENST00000649528;ENST00000615603;ENST00000493089;ENST00000649596;ENST00000475937;ENST00000648710;ENST00000647829;ENST00000614176;ENST00000460805;ENST00000497355;ENST00000648426;ENST00000327590;ENST00000648748;ENST00000648113;ENST00000647741;ENST00000649695;ENST00000498215;ENST00000650402;ENST00000650387;ENST00000484350;ENST00000648321;ENST00000649610;ENST00000491238;ENST00000649631…	7103;7177;4967;3771;2971;2109;3074;2231;1910;664;1777;2149;5813;1994;785;3578;2036;2412;1789;1948;1996;2483;2657;2011;2514;2742;2433;1957;2472;2406;1966;1975;1839;2506;1578;5388;777;2325;1596;690;1613;829;831;815;450;1177;485;448;580;1088;612;775;429;843;429;545;564;573;584;449;420;560;446;544;734;525;3004;309;564;812;2227	2034;2034;NA;2031;2028;1473;2031;NA;1731;NA;1473;2082;1701;1734;NA;NA;1731;2034;1233;1734;1806;1008;2031;1731;2034;2031;1005;1731;2034;NA;1731;1734;1839;2034;1404;NA;NA;NA;1348;222;NA;694;630;714;369;NA;NA;NA;268;227;NA;NA;NA;345;NA;NA;107;107;51;NA;NA;NA;NA;NA;NA;NA;NA;NA;NA;NA;NA	8.107259524	8.328	7.65	0.279	29	0.324764982	5.66e-46	26	1.676540309	3.38e-22	TRUE	TRUE	FALSE	FALSE	TRUE
FOXP2	ENSG00000128573	HGNC:13875	chr7	114086327	114693772	+	ENST00000412402;ENST00000440349;ENST00000441290;ENST00000635638;ENST00000495516;ENST00000634411;ENST00000635109;ENST00000634623;ENST00000393494;ENST00000350908;ENST00000462331;ENST00000393491;ENST00000403559;ENST00000408937;ENST00000393498;ENST00000393495;ENST00000459666;ENST00000378237;ENST00000393489;ENST00000635534;ENST00000360232;ENST00000452963;ENST00000390668;ENST00000635563;ENST00000634372…	3495;1509;8301;2598;350;4065;2504;1858;2664;6543;1388;6085;6415;6443;2617;772;927;2187;2285;4290;1412;625;1472;685;309;2611	264;249;264;2151;NA;2097;264;1769;2148;2148;204;1593;2199;2223;2085;513;NA;1098;264;2139;1299;615;1371;685;NA;NA	7.413576063	7.931	6.665	0.157	8	0.460998228	3.36e-8	3	1.561657101	0.207	TRUE	TRUE	FALSE	FALSE	TRUE
FOXP4	ENSG00000137166	HGNC:20842	chr6	41546381	41602384	+	ENST00000307972;ENST00000373063;ENST00000409208;ENST00000373057;ENST00000451305;ENST00000670130	5994;5910;3341;3300;367;532	2043;2004;2007;2037;263;492	2.755102442	2.925	2.723	0.496	1	0.190153893	0.173	2	1.820963697	0.543	FALSE	FALSE	FALSE	FALSE	TRUE
GABRB3	ENSG00000166206	HGNC:4083	chr15	26543546	26939539	-	ENST00000311550;ENST00000541819;ENST00000635832;ENST00000635994;ENST00000299267;ENST00000636466;ENST00000638099;ENST00000400188;ENST00000555632;ENST00000555094;ENST00000545868;ENST00000637293;ENST00000554556;ENST00000557765;ENST00000638149;ENST00000636512;ENST00000636690;ENST00000621499;ENST00000556636;ENST00000556166;ENST00000557641;ENST00000554722;ENST00000637226;ENST00000637893;ENST00000628124…	5767;5934;5593;5192;4494;4509;2752;1900;2109;1494;1267;120;817;560;100;99;100;3860;501;1583;828;406;100;100;5581;5876	1422;1590;NA;793;1422;1167;1323;1209;264;NA;1167;NA;318;NA;NA;NA;NA;NA;133;NA;NA;NA;NA;NA;1167;1167	8.451904561	8.334	8.591	0.439	1	0.129313234	0.121	14	1.277105273	1.07e-10	TRUE	TRUE	FALSE	FALSE	FALSE
GATA3	ENSG00000107485	HGNC:4172	chr10	8045378	8075198	+	ENST00000643001;ENST00000481743;ENST00000379328;ENST00000346208;ENST00000461472	748;975;3083;2650;895	241;431;1335;1332;NA	-5.676296649	-5.809	-4.377	0.376	4	0.073313997	1.14e-6	3	1.396580532	0.166	TRUE	FALSE	FALSE	FALSE	FALSE
GATAD2B	ENSG00000143614	HGNC:30778	chr1	153789030	153923360	-	ENST00000637918;ENST00000368655;ENST00000634544;ENST00000634408;ENST00000634645;ENST00000634564;ENST00000634401;ENST00000634791;ENST00000638051;ENST00000636014;ENST00000637331;ENST00000636008	1027;7475;2342;1825;507;788;867;642;112;187;145;100	572;1782;1782;1734;NA;788;563;447;NA;NA;82;NA	6.696903084	6.891	6.2	0.236	40	0.322868441	2.0499999999999997e-68	3	1.573208351	0.21	TRUE	FALSE	FALSE	FALSE	TRUE
GIGYF1	ENSG00000146830	HGNC:9126	chr7	100679507	100694250	-	ENST00000275732;ENST00000646601;ENST00000678049;ENST00000472105;ENST00000471340;ENST00000464111;ENST00000643385	6530;5867;6559;500;478;656;222	3108;3108;3108;NA;NA;NA;NA	5.164398229	5.375	4.587	0.735	12	0.565249283	1.32e-12	6	3.09218704	0.0935	TRUE	TRUE	FALSE	FALSE	FALSE
GLI2	ENSG00000074047	HGNC:4318	chr2	120735623	120992653	+	ENST00000482119;ENST00000472722;ENST00000361492;ENST00000341310;ENST00000438299;ENST00000445186;ENST00000452692;ENST00000418323;ENST00000437950;ENST00000452319;ENST00000360874;ENST00000433812	546;864;7136;4904;3724;4955;3673;306;1904;4761;529;1112	457;NA;4710;204;204;204;204;246;204;4761;NA;171	2.866826717	2.423	2.956	0.364	1	0.390726554	0.323	5	5.468407295	0.638	FALSE	FALSE	FALSE	FALSE	TRUE
GLI3	ENSG00000106571	HGNC:4319	chr7	41960949	42264100	-	ENST00000677288;ENST00000678429;ENST00000395925;ENST00000677605;ENST00000479210;ENST00000464291;ENST00000642432;ENST00000643264;ENST00000647255;ENST00000437480;ENST00000678978;ENST00000428534;ENST00000677990	8081;8237;8405;8223;4968;553;615;1821;683;451;762;1765;1099	4569;4743;4743;4743;4566;NA;213;240;240;291;147;192;NA	4.966209372	4.387	5.357	0.298	6	0.311209333	9.67e-7	2	5.006050579	0.96	FALSE	FALSE	FALSE	FALSE	TRUE
GNAO1	ENSG00000087258	HGNC:4389	chr16	56191390	56357444	+	ENST00000675160;ENST00000262493;ENST00000569295;ENST00000638705;ENST00000262494;ENST00000570235;ENST00000563661;ENST00000639966;ENST00000640893;ENST00000639770;ENST00000565363;ENST00000638836;ENST00000639251;ENST00000640390;ENST00000638210;ENST00000563440;ENST00000638185;ENST00000639055;ENST00000639268;ENST00000562316;ENST00000639341;ENST00000640560;ENST00000568375;ENST00000640469;ENST00000564727…	2293;3182;930;3529;5767;568;1351;926;2043;1515;847;1642;1065;3078;2668;543;1162;1672;829;789;968;2620;382;641;332;771;5062	333;1065;165;1065;1065;255;315;NA;441;186;NA;NA;NA;NA;NA;NA;NA;NA;229;588;590;NA;208;429;330;NA;NA	7.849038106	7.729	7.972	0.105	2	0.121211375	0.00678	37	1.110356212	1.1899999999999998e-42	TRUE	FALSE	FALSE	FALSE	TRUE
GNAS	ENSG00000087460	HGNC:4392	chr20	58839718	58911192	+	ENST00000313949;ENST00000371098;ENST00000371075;ENST00000419558;ENST00000657090;ENST00000453292;ENST00000306090;ENST00000491348;ENST00000472183;ENST00000462499;ENST00000482112;ENST00000663479;ENST00000493744;ENST00000490374;ENST00000467227;ENST00000481768;ENST00000676826;ENST00000371100;ENST00000306120;ENST00000371099;ENST00000371102;ENST00000464624;ENST00000423897;ENST00000349036;ENST00000464960…	2578;1719;2551;2503;1567;2147;1089;1068;1800;1625;1622;1666;812;750;1489;3358;4032;4027;2073;3709;3438;3571;2648;3432;986;1407;1465;1417;1563;1663;1793;1622;1476;1665;1548;1582;1534;1554;662;1040;2313;1931;1866;1857;1854;1533;730;674;1692;1638;1537;1499;1583;3921;3870;3469;1170;1782;2837;6319;1895;6600;5862;2035;5729;2181;5826;3637;7318;2070;5743;1839;557;581;534;919;466	738;738;738;738;1008;738;1089;42;1008;966;963;1011;87;NA;966;2259;3117;3114;2073;NA;3072;2178;2193;3069;87;966;1008;966;1008;1008;966;1011;1008;1008;966;1008;963;1011;42;858;858;1143;1140;1188;1185;1107;264;219;858;1008;963;966;1008;NA;NA;NA;NA;NA;NA;NA;NA;NA;NA;NA;NA;NA;NA;NA;NA;NA;NA;NA;274;NA;NA;714;NA	8.681696455	8.486	9.099	0.302	2	0.244022695	0.0253	20	3.133057427	1.75e-10	TRUE	FALSE	FALSE	FALSE	TRUE
GRIA2	ENSG00000120251	HGNC:4572	chr4	157204182	157366075	+	ENST00000504801;ENST00000512774;ENST00000507898;ENST00000393815;ENST00000509417;ENST00000645636;ENST00000296526;ENST00000471736;ENST00000264426;ENST00000506284;ENST00000323661;ENST00000505888;ENST00000503437;ENST00000510854;ENST00000503980	408;522;3041;5260;544;3398;5611;5377;5611;429;2798;558;556;763;561	NA;145;2511;2511;374;2706;2652;NA;2652;171;2193;436;314;643;NA	9.896874189	9.871	10.054	0.15	2	0.449202362	0.0752	12	1.990605247	1.3e-6	TRUE	TRUE	FALSE	FALSE	FALSE
GRIA3	ENSG00000125675	HGNC:4573	chrX	123184153	123490915	+	ENST00000616590;ENST00000620443;ENST00000622768;ENST00000611689;ENST00000620581;ENST00000479118;ENST00000477389;ENST00000460123	784;5148;5148;936;2991;644;506;554	435;2685;2685;435;2475;NA;NA;NA	8.212135667	8.063	8.5	#N/A	1	0.409233838	0.336	5	2.217537339	0.0744	FALSE	FALSE	TRUE	FALSE	FALSE
GRIN1	ENSG00000176884	HGNC:4584	chr9	137139154	137168756	+	ENST00000371561;ENST00000350902;ENST00000471122;ENST00000371546;ENST00000371550;ENST00000371553;ENST00000371555;ENST00000371559;ENST00000371560;ENST00000675064;ENST00000675295;ENST00000676396;ENST00000485413;ENST00000460273;ENST00000675885;ENST00000473811;ENST00000462584	4379;4465;4184;4114;3940;3751;4003;3577;3640;1465;2174;3642;401;844;927;304;385	2817;1071;NA;2880;2706;2832;2769;2658;2721;NA;NA;NA;NA;NA;NA;NA;NA	5.555903397	4.958	7.18	0.574	1	0.504953558	0.396	39	3.123147602	4.55e-29	TRUE	FALSE	FALSE	FALSE	FALSE
GRIN2A	ENSG00000183454	HGNC:4585	chr16	9753404	10182928	-	ENST00000396573;ENST00000330684;ENST00000535259;ENST00000674742;ENST00000675398;ENST00000461292;ENST00000636273;ENST00000562109;ENST00000463531;ENST00000675189;ENST00000566683;ENST00000568247;ENST00000637393;ENST00000566670;ENST00000637334;ENST00000566665;ENST00000676032;ENST00000636406;ENST00000637188	14450;14706;6466;6966;5395;4165;4118;4338;488;4032;430;1142;833;655;166;1322;947;100;100	4395;4395;3375;3924;2391;NA;NA;3846;NA;NA;NA;NA;603;NA;NA;NA;NA;59;31	6.531570477	5.56	9.402	0.268	1	0.209326471	0.189	18	4.19033432	4.8e-7	TRUE	FALSE	TRUE	FALSE	TRUE
GRIN2B	ENSG00000273079	HGNC:4586	chr12	13437942	13982002	-	ENST00000637214;ENST00000609686;ENST00000636207;ENST00000628166;ENST00000630791;ENST00000636855;ENST00000636856;ENST00000627535;ENST00000637875;ENST00000681855	139;30609;100;770;2163;100;139;595;115;558	139;4455;NA;NA;1394;NA;NA;106;NA;NA	10.28241844	10.406	9.844	0.102	14	0.234981652	1.44e-20	59	4.306647191	2.72e-45	TRUE	TRUE	FALSE	FALSE	TRUE
H1-4	ENSG00000168298	HGNC:4718	chr6	26156329	26157115	+	ENST00000304218	787	660	#N/A	#N/A	#N/A	1.849	12	0.01140344	9.99e-33	6	0.778726961	1.6e-4	FALSE	FALSE	FALSE	FALSE	TRUE
HDAC4	ENSG00000068024	HGNC:14063	chr2	239048168	239401654	-	ENST00000345617;ENST00000543185;ENST00000690129;ENST00000430200;ENST00000494800;ENST00000487617;ENST00000463007;ENST00000495497;ENST00000493582;ENST00000535493;ENST00000460235;ENST00000461113;ENST00000445704;ENST00000553145;ENST00000454542;ENST00000446876;ENST00000496347;ENST00000685474	8976;8461;6209;578;451;819;3158;849;3188;2743;343;1019;445;552;565;554;995;637	3255;3270;NA;527;NA;NA;NA;NA;NA;NA;NA;NA;445;NA;488;369;NA;NA	6.991612363	6.87	6.934	0.192	4	0.932161496	0.0151	9	3.611288095	0.0119	TRUE	FALSE	FALSE	FALSE	TRUE
HDAC8	ENSG00000147099	HGNC:13315	chrX	72329516	72573101	-	ENST00000373583;ENST00000373573;ENST00000648850;ENST00000649097;ENST00000648452;ENST00000648855;ENST00000647886;ENST00000648459;ENST00000648504;ENST00000648939;ENST00000647654;ENST00000373589;ENST00000647859;ENST00000647980;ENST00000647594;ENST00000650604;ENST00000650477;ENST00000650076;ENST00000648731;ENST00000649181;ENST00000649274;ENST00000650471;ENST00000648276;ENST00000470998;ENST00000647641…	1710;1754;1308;1940;1865;1741;1807;1026;1756;1659;1516;1695;2502;1700;1785;1367;675;971;1716;1477;1479;1323;652;333;3444;1941;1625;1220;1484;851;963;827;1274;1909;5689;4155;5673;5197;5369;3072;2958;1223;687;2135;1924;2373;2313;2079;2044;1770;829;632;5060;552;592;747;836;747;607;330	1056;1134;31;1128;1245;NA;1212;531;861;924;939;861;1122;1128;1122;561;NA;491;502;525;75;414;504;50;NA;582;1254;954;924;549;558;214;1035;NA;1053;1014;441;780;NA;582;582;NA;171;762;621;771;NA;765;693;46;471;420;582;388;NA;453;441;477;NA;NA	6.337838975	6.336	6.135	#N/A	12	0.185989366	3.01e-18	14	0.895757675	1.07e-12	TRUE	FALSE	FALSE	FALSE	FALSE
HDLBP	ENSG00000115677	HGNC:4857	chr2	241227264	241317061	-	ENST00000391975;ENST00000391976;ENST00000310931;ENST00000487169;ENST00000373292;ENST00000484412;ENST00000442730;ENST00000494862;ENST00000488013;ENST00000470482;ENST00000479894;ENST00000483086;ENST00000479169;ENST00000427487;ENST00000459788;ENST00000471294;ENST00000452931;ENST00000460826;ENST00000488923;ENST00000498595;ENST00000476807;ENST00000477477;ENST00000453141;ENST00000467435;ENST00000470710…	6372;4489;6322;4339;3297;669;683;356;651;624;840;620;1017;924;563;490;801;442;582;595;1070;340;997;639;578;929;1096;569;996;598;612;708;594;581;544;530;529;559;578;420;459;566;525;464;581;374;6238	3807;3807;3807;NA;2920;NA;381;NA;NA;NA;NA;NA;NA;924;NA;NA;801;NA;NA;NA;NA;NA;997;NA;NA;674;663;385;492;441;425;379;290;245;244;237;109;207;161;140;58;52;43;NA;NA;NA;3708	7.506250136	7.284	7.976	0.283	2	1.001380095	0.265	8	3.634753145	0.0323	FALSE	TRUE	FALSE	FALSE	FALSE
HECTD4	ENSG00000173064	HGNC:26611	chr12	112160188	112382439	-	ENST00000550722;ENST00000377560;ENST00000682272;ENST00000651701;ENST00000549306;ENST00000549141;ENST00000547085;ENST00000548140;ENST00000548588;ENST00000548896;ENST00000550968;ENST00000552437;ENST00000547519;ENST00000311694;ENST00000547352;ENST00000550724	15450;15759;15752;8720;543;564;1868;1426;1030;543;2313;458;1655;2734;1203;587	12855;13251;13257;5485;NA;NA;NA;NA;787;NA;NA;NA;NA;NA;NA;330	8.299177676	8.322	8.111	0.292	3	1.764098508	0.26	16	9.802029019	0.0422	FALSE	TRUE	FALSE	FALSE	FALSE
HECW2	ENSG00000138411	HGNC:29853	chr2	196189099	196593684	-	ENST00000642884;ENST00000260983;ENST00000647236;ENST00000644030;ENST00000644421;ENST00000642318;ENST00000644256;ENST00000644978;ENST00000645468;ENST00000498146;ENST00000462290;ENST00000647402;ENST00000644405;ENST00000645770;ENST00000647314;ENST00000642531;ENST00000427457	384;12180;6692;6830;4448;3479;6916;12006;884;2812;523;552;5181;4139;554;620;574	NA;4719;249;4740;2443;NA;4719;4719;NA;NA;NA;NA;NA;NA;NA;NA;360	8.084646777	8.03	8.203	0.498	2	1.017632543	0.271	22	4.112381706	5.73e-10	TRUE	FALSE	FALSE	FALSE	FALSE
HIRA	ENSG00000100084	HGNC:4916	chr22	19330698	19447450	-	ENST00000340170;ENST00000263208;ENST00000464189;ENST00000452818	3395;4053;560;453	2433;3054;NA;160	3.329714892	3.366	3.151	0.176	2	0.287898469	0.0343	2	2.834607487	0.775	FALSE	FALSE	FALSE	FALSE	TRUE
HIVEP2	ENSG00000010818	HGNC:4921	chr6	142751469	142956698	-	ENST00000367603;ENST00000012134;ENST00000367604;ENST00000474532;ENST00000421237	9697;9755;10032;258;402	7341;7341;7341;NA;NA	9.699147435	9.799	9.337	0.114	10	0.422217178	3.38e-11	7	5.798947779	0.361	TRUE	FALSE	FALSE	FALSE	TRUE
HK1	ENSG00000156515	HGNC:4922	chr10	69269984	69401884	+	ENST00000436817;ENST00000450646;ENST00000480047;ENST00000360289;ENST00000448642;ENST00000479594;ENST00000464803;ENST00000483077;ENST00000476368;ENST00000643399;ENST00000483054;ENST00000488644;ENST00000421088;ENST00000298649;ENST00000359426;ENST00000493591;ENST00000494253;ENST00000470050	3835;449;575;3961;3868;680;567;750;456;3998;592;593;707;3229;3602;3745;2848;314	2766;91;NA;2718;2766;NA;178;NA;89;2766;NA;NA;343;2751;2754;279;NA;NA	6.793208893	6.558	7.371	0.387	1	0.345207355	0.292	12	2.784958129	3.55e-5	TRUE	FALSE	FALSE	FALSE	FALSE
HNRNPD	ENSG00000138668	HGNC:5036	chr4	82352498	82374503	-	ENST00000313899;ENST00000514325;ENST00000353341;ENST00000514671;ENST00000352301;ENST00000508119;ENST00000513584;ENST00000509263;ENST00000507010;ENST00000515432;ENST00000503822;ENST00000509107	3068;4597;1585;1089;1667;735;1240;782;748;545;607;583	1068;NA;921;631;1011;NA;261;782;663;335;465;276	6.307529736	6.515	5.959	0.222	7	0.160839215	4.8e-10	1	0.711412791	0.509	TRUE	FALSE	FALSE	FALSE	FALSE
HNRNPK	ENSG00000165119	HGNC:5044	chr9	83968083	83980616	-	ENST00000376263;ENST00000376281;ENST00000351839;ENST00000360384;ENST00000493362;ENST00000492865;ENST00000481820;ENST00000457156;ENST00000472778;ENST00000376256;ENST00000483135	2889;2928;2652;2038;868;528;957;1283;822;562;900	1395;1395;1392;1392;NA;NA;301;1138;234;NA;NA	7.925033989	8.102	7.78	0.242	7	0.284010482	2.31e-8	5	1.294318226	0.0105	TRUE	FALSE	FALSE	FALSE	TRUE
HNRNPU	ENSG00000153187	HGNC:5048	chr1	244840638	244864560	-	ENST00000366527;ENST00000475997;ENST00000649899;ENST00000638230;ENST00000640657;ENST00000640306;ENST00000489705;ENST00000640264;ENST00000639628;ENST00000640218;ENST00000444376;ENST00000440865;ENST00000638716;ENST00000638952;ENST00000366525;ENST00000639880;ENST00000283179;ENST00000638475;ENST00000639824;ENST00000468690;ENST00000476241;ENST00000640001;ENST00000639064;ENST00000640056;ENST00000638301…	12852;5290;13084;1922;4323;2917;451;328;7674;6867;6827;3207;2640;5678;2851;4239;3120;2698;1450;5273;4844;4227;2625;2045;3650;461;1069;3940;883;2225;871	NA;459;NA;1582;NA;2415;54;NA;1650;2478;2421;1809;1644;NA;NA;213;2235;2187;982;NA;NA;1641;NA;387;1119;147;909;NA;NA;NA;546	7.366322551	7.568	7.086	0.111	26	0.587138798	1.37e-33	6	2.15612863	0.0229	TRUE	FALSE	FALSE	FALSE	TRUE
IQSEC2	ENSG00000124313	HGNC:29059	chrX	53225828	53321350	-	ENST00000638869;ENST00000639796;ENST00000638521;ENST00000640005;ENST00000640694;ENST00000675719;ENST00000674510;ENST00000642864;ENST00000375365;ENST00000640436;ENST00000639642;ENST00000640442;ENST00000674761;ENST00000638630;ENST00000498281;ENST00000462054;ENST00000639161;ENST00000485377;ENST00000675731;ENST00000638583;ENST00000639485;ENST00000639543	3000;2351;4501;1323;5958;6008;6011;6037;4004;570;763;674;1956;861;673;730;922;835;1077;722;475;588	1004;336;1591;570;3465;4437;4467;4467;2850;NA;587;NA;NA;770;225;NA;222;126;153;339;218;NA	4.664071763	4.101	5.846	#N/A	31	0.233229403	2.4399999999999998e-54	19	2.572241746	4.5e-11	TRUE	FALSE	FALSE	FALSE	FALSE
IRF2BPL	ENSG00000119669	HGNC:14282	chr14	77024543	77028708	-	ENST00000238647	4166	2391	5.22732769	5.653	4.341	0.544	14	0.08482856	1.06e-26	7	2.871935022	0.0275	TRUE	TRUE	FALSE	FALSE	TRUE
ITPR1	ENSG00000150995	HGNC:6180	chr3	4493345	4847506	+	ENST00000649669;ENST00000357086;ENST00000354582;ENST00000649015;ENST00000467056;ENST00000456211;ENST00000443694;ENST00000648266;ENST00000477577;ENST00000544951;ENST00000650294;ENST00000648309;ENST00000302640;ENST00000491868;ENST00000649051;ENST00000650079;ENST00000648038;ENST00000650146;ENST00000647717;ENST00000648431;ENST00000648212;ENST00000647624;ENST00000648016;ENST00000647673;ENST00000649414…	586;9767;9876;9908;2845;9506;9647;9767;2628;2799;9353;9311;9305;187;2142;4740;6998;1364;6659;6517;6373;3172;5773;3058;2266;1601;745;1013;580;4370;697;6907;591;1358;3368;1019;663;1652;4188;2632;2666;2639;2678;632;2444;2400;2831;2526;2328;652;2042;565;2229;1650;1626	NA;8133;8253;8277;891;8088;8232;8250;NA;2166;8235;8205;5007;NA;2142;NA;6039;NA;NA;5456;5218;NA;4645;NA;1227;533;745;NA;NA;NA;NA;NA;NA;NA;NA;NA;NA;NA;NA;NA;NA;NA;NA;NA;NA;NA;NA;NA;NA;NA;NA;565;528;528;528	8.364977312	8.213	9.072	0.325	2	0.561529462	0.109	43	6.363833325	1.21e-21	TRUE	FALSE	FALSE	FALSE	TRUE
JARID2	ENSG00000008083	HGNC:6196	chr6	15246069	15522042	+	ENST00000341776;ENST00000474854;ENST00000397311	6003;520;5595	3741;NA;3225	6.755843594	6.748	6.573	0.202	2	0.263141443	0.0291	3	3.87036777	0.742	FALSE	FALSE	FALSE	FALSE	TRUE
KANSL1	ENSG00000120071	HGNC:24565	chr17	46029916	46225389	-	ENST00000572218;ENST00000432791;ENST00000572904;ENST00000574590;ENST00000638275;ENST00000575318;ENST00000576870;ENST00000262419;ENST00000648792;ENST00000574963;ENST00000639805;ENST00000639467;ENST00000573682;ENST00000638551;ENST00000638291;ENST00000639531;ENST00000640751;ENST00000640092;ENST00000640519;ENST00000639150;ENST00000576137;ENST00000640636;ENST00000573286;ENST00000639853;ENST00000571698…	9095;5574;4973;5147;5352;4935;2848;5309;4933;1493;557;677;358;899;745;2731;464;1529;1970;1815;815;605;5437;1425;2276;3392;629;387;3365;452;1717;1724;1681;1971;592;2655	NA;3318;3318;3315;3126;3126;NA;3318;3186;NA;NA;677;NA;NA;NA;2691;NA;NA;NA;1571;NA;605;NA;1425;2035;NA;NA;NA;NA;NA;NA;NA;NA;NA;27;NA	7.300484361	7.513	6.795	0.325	23	0.303831744	3.6399999999999995e-35	9	2.878874992	0.00292	TRUE	FALSE	FALSE	FALSE	TRUE
KAT6A	ENSG00000083168	HGNC:13013	chr8	41929479	42051994	-	ENST00000265713;ENST00000406337;ENST00000396930;ENST00000649817;ENST00000648335;ENST00000649827;ENST00000418721;ENST00000650495;ENST00000648224;ENST00000485568;ENST00000647809;ENST00000647746;ENST00000648030;ENST00000650356;ENST00000470574;ENST00000463961;ENST00000426524	9153;9254;8006;6139;5532;4385;3279;6799;3532;3592;3681;521;3326;3271;3100;506;3917	6015;6021;6015;4696;5032;1047;NA;NA;NA;2448;NA;292;NA;NA;NA;NA;645	7.337064824	7.423	6.59	0.083	55	0.497474791	1.02e-90	16	5.081360991	8.29e-5	TRUE	FALSE	FALSE	FALSE	TRUE
KAT6B	ENSG00000156650	HGNC:17582	chr10	74824927	75032624	+	ENST00000648828;ENST00000648725;ENST00000648159;ENST00000649006;ENST00000649463;ENST00000372725;ENST00000650232;ENST00000648370;ENST00000648899;ENST00000650434;ENST00000649119;ENST00000648483;ENST00000648892;ENST00000647890;ENST00000372724;ENST00000649657;ENST00000372714;ENST00000287239;ENST00000649442;ENST00000648539;ENST00000647666;ENST00000648048;ENST00000649375;ENST00000650330;ENST00000650380…	877;8209;2849;6847;7908;7027;3380;4016;2847;2490;533;1957;7625;582;7571;2701;5972;8314;3770;4881;2715;4706;3278;4945;4572;2789;7297;529;1351;1815;1526;2139;3410;868;1317;889;6532;4250;5020;4418;3594	115;6222;2388;5346;6222;5346;2974;3548;2402;687;23;1568;5346;203;5673;2139;5346;6222;780;687;2201;4161;2837;NA;NA;2398;5673;67;699;NA;744;1901;2748;NA;NA;531;NA;NA;NA;NA;NA	7.858924993	8.12	6.847	0.098	38	0.49683432	3.37e-57	6	4.946613528	0.375	TRUE	FALSE	FALSE	FALSE	TRUE
KCNA2	ENSG00000177301	HGNC:6220	chr1	110519837	110631474	-	ENST00000640680;ENST00000640450;ENST00000525120;ENST00000639227;ENST00000640774;ENST00000638616;ENST00000316361;ENST00000638477;ENST00000639048;ENST00000675391;ENST00000639233;ENST00000633222;ENST00000369770;ENST00000638532;ENST00000485317;ENST00000640956;ENST00000674674	4052;1120;426;1189;9428;11995;11829;9760;10916;12025;11117;11877;1959;2426;2496;1584;1134	NA;NA;NA;NA;342;1500;1500;180;738;1500;918;1500;1071;1500;1500;1134;NA	4.157510989	3.747	8.042	0.537	1	0.093008457	0.0888	8	1.19625261	3.62e-5	TRUE	FALSE	FALSE	FALSE	TRUE
KCNB1	ENSG00000158445	HGNC:6231	chr20	49293394	49484297	-	ENST00000636838;ENST00000635878;ENST00000637131;ENST00000371741;ENST00000635465;ENST00000635210;ENST00000636950;ENST00000637357;ENST00000635809	5331;173;1050;11871;4114;336;172;186;170	NA;129;121;2577;2577;NA;NA;NA;NA	5.92674445	5.418	7.992	0.309	6	0.128022947	5.48e-9	28	2.596558846	1.08e-19	TRUE	FALSE	FALSE	FALSE	FALSE
KCNMA1	ENSG00000156113	HGNC:6284	chr10	76869601	77638369	-	ENST00000604624;ENST00000639601;ENST00000638991;ENST00000639913;ENST00000639205;ENST00000639486;ENST00000639498;ENST00000640523;ENST00000372443;ENST00000638223;ENST00000639344;ENST00000638848;ENST00000639090;ENST00000639489;ENST00000639069;ENST00000639657;ENST00000372408;ENST00000639995;ENST00000639483;ENST00000639691;ENST00000638512;ENST00000372421;ENST00000640570;ENST00000372437;ENST00000638895…	11400;11920;11990;12071;8394;8850;4711;5425;5059;4340;4073;4423;4319;4302;3899;4098;3805;3464;4021;3145;631;3806;3487;3751;3684;3976;3849;4014;3840;3811;3849;3852;3888;3852;3864;4126;3579;3348;3866;439;3429;3360;3537;3434;3528;3711;3387;4055;6194;5732;5639;6261;3408;2962;3624;3790;5705;5069;9904;5789;4939;5567;3638;3664;3660;3720;3723;2527;3711;2890;3481;2312;1515;580;681;1643;709;996;1355;1769;2…	3132;3537;3546;3627;3429;3534;3591;3729;3630;3639;3557;3720;3693;3546;NA;NA;3588;1752;1212;463;NA;3548;NA;3699;3670;3708;3702;3867;3693;3534;3702;3705;3741;3705;3717;1269;3579;3348;NA;NA;3429;3360;3537;1074;3528;3711;3387;3624;3537;3216;3123;3711;3369;2933;3595;1728;3546;3063;NA;3624;294;3627;3441;3537;3660;3720;3723;NA;3593;2890;3481;NA;NA;NA;NA;1379;301;625;1151;300;573;NA;237;1755;274;92;NA;NA…	8.837453524	8.203	9.552	0.331	2	0.494887229	0.0887	11	3.230042586	5.36e-4	FALSE	TRUE	FALSE	FALSE	FALSE
KCNQ2	ENSG00000075043	HGNC:6296	chr20	63400208	63472677	-	ENST00000359125;ENST00000626839;ENST00000625514;ENST00000629241;ENST00000629676;ENST00000370224;ENST00000637193;ENST00000357249;ENST00000360480;ENST00000344462;ENST00000637338;ENST00000637063;ENST00000637656;ENST00000636614;ENST00000636499;ENST00000629318;ENST00000627221;ENST00000637584;ENST00000635867;ENST00000637632;ENST00000370221;ENST00000636638;ENST00000637890;ENST00000635864;ENST00000482957…	9247;9213;2925;2853;2399;3004;2983;2594;2775;2750;100;100;100;151;100;545;688;100;100;108;1616;100;100;100;600;1441;984;716;100;804;784;164;540;159;176;100;148;100;160;145;119;100;103;113;100;268;100	2619;2565;2265;2193;1938;2301;2016;2187;2535;2526;NA;NA;NA;151;NA;540;688;NA;NA;NA;NA;NA;NA;NA;NA;1182;NA;462;NA;577;NA;NA;NA;NA;NA;NA;NA;NA;NA;NA;NA;NA;NA;NA;NA;NA;NA	6.403252135	6.314	6.416	0.295	1	0.268283486	0.235	61	2.804394623	2.5999999999999997e-58	TRUE	FALSE	FALSE	FALSE	TRUE
KCNQ3	ENSG00000184156	HGNC:6297	chr8	132120859	132481095	-	ENST00000388996;ENST00000639496;ENST00000521134;ENST00000519445;ENST00000519589;ENST00000638588;ENST00000639358;ENST00000621976	11583;4943;2577;2801;3464;2190;822;10659	2619;960;2259;2583;NA;2148;269;2256	9.302528968	9.352	9.077	0.458	1	0.416411462	0.341	22	2.476539553	3.87e-14	TRUE	TRUE	FALSE	FALSE	FALSE
KCNQ5	ENSG00000185760	HGNC:6299	chr6	72621792	73198853	+	ENST00000342056;ENST00000628967;ENST00000692515;ENST00000370398;ENST00000370392;ENST00000445310;ENST00000629977;ENST00000355194;ENST00000443915;ENST00000441538;ENST00000427928;ENST00000692956;ENST00000403813;ENST00000414165	6688;3527;755;6364;1469;1001;2830;6222;255;321;649;2704;5510;5176	2856;2469;NA;2799;1284;NA;2772;2820;207;273;292;NA;NA;NA	9.313412678	9.766	9.11	0.417	1	0.347265235	0.293	5	2.415466422	0.0978	FALSE	FALSE	FALSE	FALSE	TRUE
KCNT1	ENSG00000107147	HGNC:18865	chr9	135702185	135795508	+	ENST00000487664;ENST00000371757;ENST00000628528;ENST00000460750;ENST00000636274;ENST00000636613;ENST00000674572;ENST00000473941;ENST00000486577;ENST00000630792;ENST00000263604;ENST00000491806;ENST00000631073;ENST00000488444;ENST00000490355;ENST00000638022;ENST00000637018;ENST00000675090;ENST00000675399;ENST00000676421;ENST00000638123;ENST00000636961;ENST00000490363;ENST00000637798;ENST00000636995…	3845;7123;7057;4738;100;100;4763;1024;3760;3606;5245;3678;3948;3696;3708;100;139;4442;4493;4598;100;100;4065;100;140;159;100;100;100;991;3498;3999	3771;3708;3636;369;NA;NA;3612;856;3654;3606;3672;3651;3714;3693;3708;NA;NA;3456;3519;3528;NA;NA;NA;NA;NA;NA;NA;NA;NA;534;NA;NA	3.243038137	2.462	5.427	0.682	1	0.722392648	0.514	22	3.98082929	3.17e-10	TRUE	FALSE	FALSE	FALSE	FALSE
KDM3B	ENSG00000120733	HGNC:1337	chr5	138352685	138437028	+	ENST00000314358;ENST00000510866;ENST00000512928;ENST00000542866;ENST00000507996;ENST00000504095;ENST00000508386;ENST00000505756;ENST00000509468	6724;6324;627;3634;3034;555;540;654;576	5286;825;NA;2280;63;NA;NA;NA;NA	6.645505108	6.757	6.588	0.117	2	0.743237961	0.171	10	4.092036161	0.00942	FALSE	FALSE	FALSE	FALSE	TRUE
KDM5B	ENSG00000117139	HGNC:18039	chr1	202724495	202808487	-	ENST00000367265;ENST00000648676;ENST00000648338;ENST00000649339;ENST00000472822;ENST00000649542;ENST00000647757;ENST00000649400;ENST00000647747;ENST00000367264;ENST00000650569;ENST00000648473;ENST00000648056;ENST00000649230;ENST00000650506;ENST00000649770;ENST00000491153;ENST00000648469;ENST00000498276;ENST00000650417;ENST00000647657;ENST00000649089;ENST00000235790;ENST00000649388;ENST00000650422…	9292;1799;9485;3141;3806;6149;6678;4750;3243;6520;6202;6703;6390;5403;5725;5919;2972;5422;3309;5362;2019;3550;4467;444;3630;1188;2301;574;1141;351;948;535;3691;542;3779;2667;787;571;535;529	4635;93;4554;NA;NA;NA;NA;NA;NA;4743;4500;4518;4620;NA;NA;4419;NA;4512;NA;570;NA;1010;3825;NA;NA;893;NA;NA;NA;NA;948;NA;NA;234;648;690;436;427;NA;NA	7.756109214	7.967	6.288	0.858	23	1.095332795	1.1e-22	18	3.792056567	1.15e-7	TRUE	TRUE	FALSE	FALSE	TRUE
KDM5C	ENSG00000126012	HGNC:11114	chrX	53191321	53225422	-	ENST00000687695;ENST00000685641;ENST00000685423;ENST00000693277;ENST00000688699;ENST00000452825;ENST00000375401;ENST00000404049;ENST00000691505;ENST00000375379;ENST00000375383;ENST00000477109;ENST00000497100;ENST00000465402;ENST00000481369;ENST00000687928;ENST00000685539;ENST00000497995;ENST00000429877;ENST00000495519;ENST00000467093;ENST00000428012;ENST00000349663	5061;4978;4749;4512;5170;6096;5810;5677;4807;5245;5122;297;1403;3833;1361;3539;3553;394;870;600;446;766;548	4311;4350;4350;3867;4335;4140;4683;4680;4353;4674;4551;NA;NA;NA;NA;NA;NA;NA;162;NA;NA;300;NA	6.362531057	6.51	6.264	#N/A	8	0.454604476	3.02e-8	11	3.863807655	0.00219	TRUE	FALSE	FALSE	FALSE	FALSE
KDM6A	ENSG00000147050	HGNC:12637	chrX	44873188	45112779	+	ENST00000676062;ENST00000676343;ENST00000675577;ENST00000674739;ENST00000674867;ENST00000676085;ENST00000674586;ENST00000676133;ENST00000675514;ENST00000674659;ENST00000382899;ENST00000536777;ENST00000674564;ENST00000543216;ENST00000377967;ENST00000674541;ENST00000611820;ENST00000675440;ENST00000675816;ENST00000683425;ENST00000621147;ENST00000684352;ENST00000682908;ENST00000683021;ENST00000475233…	5677;5363;5599;6395;5563;5343;5779;6135;5642;5395;5778;5622;5644;5520;5761;5505;6094;4634;6164;5335;2595;4883;5237;5256;612;4944;5780;5377;7459;4081;4189;12117;2316;382;640;1675;4428	4011;3771;4104;NA;4068;456;4284;381;3390;456;4227;4071;3882;3969;4206;456;4362;NA;NA;429;675;2529;456;4125;NA;NA;NA;NA;NA;NA;2998;NA;NA;NA;NA;484;NA	6.626781049	6.729	6.436	#N/A	10	0.483204707	1.23e-10	10	2.696886705	4.97e-4	TRUE	FALSE	FALSE	FALSE	FALSE
KDM6B	ENSG00000132510	HGNC:29012	chr17	7834217	7854796	+	ENST00000448097;ENST00000571047;ENST00000254846;ENST00000572030;ENST00000575521;ENST00000570632	6728;362;6713;432;219;1339	4932;NA;5049;NA;NA;1085	4.133341539	4.593	2.315	0.211	16	0.312539045	2.95e-22	10	5.057700674	0.034	TRUE	TRUE	TRUE	FALSE	FALSE
KIAA0232	ENSG00000170871	HGNC:28992	chr4	6781375	6884170	+	ENST00000503278;ENST00000508423;ENST00000307659;ENST00000425103;ENST00000503069	563;700;7854;7771;288	NA;227;4188;4188;NA	7.280552321	7.254	7.667	0.3	3	0.228389815	0.00167	2	2.92337991	0.789	FALSE	TRUE	FALSE	FALSE	FALSE
KIDINS220	ENSG00000134313	HGNC:29508	chr2	8721081	8837630	-	ENST00000569008;ENST00000689369;ENST00000693394;ENST00000693597;ENST00000689852;ENST00000693432;ENST00000496383;ENST00000256707;ENST00000685097;ENST00000687912;ENST00000473731;ENST00000686383;ENST00000687894;ENST00000691030;ENST00000686906;ENST00000488729;ENST00000489024;ENST00000471685;ENST00000638224;ENST00000459813;ENST00000692419;ENST00000690467;ENST00000689531;ENST00000686179;ENST00000692889…	8735;8633;6369;5379;8526;5843;3220;7348;7008;6815;7248;6990;7275;7254;7023;5988;4084;1609;806;5133;5080;4313;5054;5256;5448;5275;3524;3765;4389;2583;3009;748;1094;1646;1427;598;2133;562	3951;3933;3933;NA;3966;4122;3174;5316;5019;4821;5259;NA;2628;5295;3909;111;3915;NA;806;3429;3540;NA;2745;NA;NA;NA;NA;3096;NA;NA;NA;NA;NA;NA;NA;NA;NA;NA	9.713200108	10.046	8.642	0.452	6	0.374529171	2.78e-6	10	4.187461701	0.0109	TRUE	FALSE	FALSE	FALSE	TRUE
KIF11	ENSG00000138160	HGNC:6388	chr10	92574105	92655395	+	ENST00000676757;ENST00000676647;ENST00000676621;ENST00000677720;ENST00000260731	4780;4788;5134;5010;5016	2964;2964;1602;2022;3171	1.792631963	2.595	1.444	0.184	8	0.469140162	3.84e-8	4	2.095615206	0.161	TRUE	FALSE	FALSE	FALSE	TRUE
KMT2A	ENSG00000118058	HGNC:7132	chr11	118436490	118526832	+	ENST00000529852;ENST00000649666;ENST00000389506;ENST00000532204;ENST00000527869;ENST00000649690;ENST00000533790;ENST00000534358;ENST00000691053;ENST00000531904;ENST00000649699;ENST00000648029;ENST00000647638;ENST00000648910;ENST00000685719;ENST00000392873;ENST00000649410;ENST00000420751;ENST00000685498;ENST00000688355;ENST00000691002;ENST00000693536;ENST00000528278;ENST00000689424;ENST00000649878…	2860;2951;13678;751;1615;1840;1672;16600;13708;4320;11796;342;1982;1410;1239;866;158;390;780;488;601;546;8635;5051;7013;5381;5279;1992;1851;1793;4823;5675;857	495;594;11910;495;1594;1819;1503;11919;11991;4317;11796;NA;NA;NA;1016;NA;NA;390;780;203;601;349;NA;5051;4902;5381;5279;NA;NA;NA;NA;515;NA	8.158546891	8.32	7.402	0.065	97	1.255286305	1.1399999999999998e-143	30	9.173311128	4.15e-8	TRUE	FALSE	FALSE	FALSE	TRUE
KMT2B	ENSG00000272333	HGNC:15840	chr19	35717973	35738878	+	ENST00000673918;ENST00000687718;ENST00000420124;ENST00000692961;ENST00000689139;ENST00000691855;ENST00000606995;ENST00000674114;ENST00000685062;ENST00000689864;ENST00000690487;ENST00000693540;ENST00000685609;ENST00000691968;ENST00000690290;ENST00000673946;ENST00000685168;ENST00000691421;ENST00000684977;ENST00000689544;ENST00000693677;ENST00000592092;ENST00000689929;ENST00000693175;ENST00000585476…	8451;2514;8485;8409;2527;8011;195;6002;514;215;468;563;755;1097;538;282;1091;2290;2354;3710;2214;2929;462;1339;2864;1357;1132;705;818	8082;426;8148;7239;2527;2567;NA;558;NA;67;296;563;516;585;538;99;1091;2290;2160;NA;1893;NA;462;163;NA;728;503;NA;253	3.887654133	4.03	3.299	0.127	12	0.568484168	1.41e-12	14	7.052073344	0.0136	TRUE	FALSE	FALSE	FALSE	TRUE
KMT2C	ENSG00000055609	HGNC:13726	chr7	152134922	152436644	-	ENST00000360104;ENST00000418061;ENST00000262189;ENST00000680877;ENST00000424877;ENST00000679560;ENST00000682040;ENST00000683640;ENST00000682116;ENST00000683120;ENST00000682824;ENST00000681923;ENST00000679393;ENST00000683200;ENST00000684768;ENST00000680029;ENST00000683337;ENST00000682629;ENST00000683178;ENST00000682137;ENST00000683502;ENST00000684261;ENST00000684685;ENST00000682283;ENST00000473186…	14292;7285;16860;11540;7203;11523;5764;5332;5755;11814;3710;5895;11300;15972;2757;7126;8101;7554;6914;2523;6590;10473;2678;15426;12854;5587;14469;3494;1222;1679;2311;686;4511;2599;6428;6341;5883;6309;6456;8856;2742;4763;6172;8151;7662;227;525;2672;9575;4526;1454;1599;5627;3340;1531;713;512;6408;1665;1225;2383;3383;1833;1126;1949;971;658;738;755;307	10430;5378;14736;9636;5300;9624;2168;NA;NA;NA;NA;NA;NA;12165;NA;2165;NA;NA;5297;NA;5369;9621;NA;14907;NA;5381;14289;NA;NA;NA;2311;NA;NA;NA;4503;4416;5883;6309;6456;8856;2742;4763;6172;8151;3171;NA;NA;NA;NA;4131;1269;NA;3978;NA;1104;360;NA;2544;1659;NA;NA;318;1434;890;NA;594;466;NA;NA;250	8.609475997	8.778	8.049	0.202	18	2.049160316	9.15e-12	11	10.80980483	0.517	TRUE	TRUE	FALSE	FALSE	FALSE
KMT2D	ENSG00000167548	HGNC:7133	chr12	49018978	49060794	-	ENST00000683543;ENST00000691932;ENST00000685024;ENST00000301067;ENST00000682693;ENST00000682886;ENST00000681974;ENST00000684428;ENST00000685166;ENST00000692637;ENST00000684755;ENST00000688411;ENST00000683863;ENST00000691463;ENST00000686151;ENST00000687241;ENST00000685979;ENST00000686564;ENST00000691986;ENST00000552391;ENST00000692973;ENST00000685982;ENST00000685554;ENST00000692841;ENST00000687201…	20686;3417;4570;20635;2341;1078;1344;1434;16623;16611;968;815;2115;1307;327;604;514;511;550;928;440;306;1890;5009;3771;3958;615;2444;2475;2385;1025;1816;445;845;2221	16662;615;1151;16614;NA;NA;NA;966;16623;16611;NA;300;NA;369;NA;408;514;511;550;NA;156;306;1890;1983;3771;2154;NA;NA;2475;2385;1025;1140;NA;624;546	5.848948988	5.739	5.95	0.141	51	1.19097124	1.49e-63	23	13.61651897	0.0125	TRUE	FALSE	FALSE	FALSE	TRUE
KMT2E	ENSG00000005483	HGNC:18541	chr7	105014190	105115019	+	ENST00000653259;ENST00000671314;ENST00000415513;ENST00000622386;ENST00000659776;ENST00000257745;ENST00000479838;ENST00000334884;ENST00000700500;ENST00000478990;ENST00000473063;ENST00000311117;ENST00000474203;ENST00000480368;ENST00000495267;ENST00000476671;ENST00000478079;ENST00000667857;ENST00000482560;ENST00000700336;ENST00000485619;ENST00000468607;ENST00000496191	2036;1539;685;1610;824;5524;3190;6840;1794;1996;5896;7782;2489;679;1133;2523;6867;1745;1759;1051;397;558;584	NA;NA;NA;1024;NA;1497;2202;2598;NA;1404;5451;5577;1830;NA;691;1830;3507;717;435;204;NA;NA;NA	7.796429368	7.961	7.222	0.217	12	0.62066163	3.85e-12	8	4.0224639	0.0525	TRUE	TRUE	FALSE	FALSE	TRUE
KMT5B	ENSG00000110066	HGNC:24283	chr11	68154863	68213828	-	ENST00000304363;ENST00000615954;ENST00000700520;ENST00000453170;ENST00000700521;ENST00000700522;ENST00000524672;ENST00000700523;ENST00000700524;ENST00000441488;ENST00000427752;ENST00000401547;ENST00000405515;ENST00000402789;ENST00000700525;ENST00000458496;ENST00000402185;ENST00000323599;ENST00000533271;ENST00000434573;ENST00000700526;ENST00000466295	5718;4306;3793;3695;3882;3942;3779;3079;3025;2816;2475;2666;2869;1599;3313;2458;1881;653;521;585;1325;638	2658;2658;228;2445;411;480;NA;2142;321;837;480;1182;1182;1209;NA;969;1113;311;NA;354;NA;NA	#N/A	#N/A	#N/A	0.19	19	0	0	7	0	0	TRUE	TRUE	FALSE	FALSE	TRUE
KRIT1	ENSG00000001631	HGNC:1573	chr7	92198969	92246166	-	ENST00000688180;ENST00000394507;ENST00000692807;ENST00000486261;ENST00000394505;ENST00000340022;ENST00000475770;ENST00000686149;ENST00000689082;ENST00000687135;ENST00000690292;ENST00000688404;ENST00000688314;ENST00000689556;ENST00000686785;ENST00000690904;ENST00000688781;ENST00000687876;ENST00000692157;ENST00000686043;ENST00000690720;ENST00000692690;ENST00000690908;ENST00000691827;ENST00000690751…	4501;4762;4157;4057;4079;4553;3973;5006;4349;4132;3992;4019;4079;3920;3617;4483;4180;4411;4040;3886;4018;4174;3873;3960;3845;6688;3876;3829;5462;3821;3835;4028;3991;3877;4208;3576;4362;5366;4798;4721;4636;3273;3251;3246;3378;2827;2696;3212;2637;2774;3278;4156;2851;4052;4429;2916;2032;1292;557;3369;1872;2797;2149;5195;1638;1981;1423;580;324;545	NA;2211;2211;NA;2211;2211;NA;NA;NA;2211;489;2211;606;2067;510;NA;300;363;2211;606;2211;270;2067;300;270;2211;2211;2211;NA;2211;2211;2211;789;363;2211;1749;NA;NA;NA;1275;NA;606;1890;2034;2211;2067;NA;1452;1581;NA;NA;NA;NA;NA;NA;NA;NA;NA;336;NA;NA;NA;NA;NA;NA;NA;NA;NA;153;NA	5.614374899	5.688	5.549	0.69	1	0.351708951	0.297	1	1.5629235399999999	0.79	FALSE	FALSE	FALSE	FALSE	TRUE
LDB1	ENSG00000198728	HGNC:6532	chr10	102106489	102120368	-	ENST00000673968;ENST00000361198;ENST00000425280;ENST00000461873	3098;2285;1938;478	1236;1128;1230;NA	6.094977325	6.452	5.464	0.24	3	0.218453155	0.00148	3	1.253331668	0.132	FALSE	TRUE	FALSE	FALSE	FALSE
LGI1	ENSG00000108231	HGNC:6572	chr10	93757840	93806272	+	ENST00000627420;ENST00000629035;ENST00000630487;ENST00000478763;ENST00000636754;ENST00000371418;ENST00000630184;ENST00000635953;ENST00000637611;ENST00000636232;ENST00000630047;ENST00000637689;ENST00000637037;ENST00000638049;ENST00000636946;ENST00000637925;ENST00000636155;ENST00000627699;ENST00000371413;ENST00000637347;ENST00000636140;ENST00000636683;ENST00000485458;ENST00000635725;ENST00000464250…	2278;2251;1114;600;2200;2239;2936;2430;2239;2167;1751;1802;2456;2072;1841;2165;1618;664;1247;1906;98;100;5960;100;265;3727;5944;549;540;1415;2050	219;1602;219;291;219;1674;507;846;507;219;1530;303;711;159;291;456;864;219;876;NA;NA;NA;NA;NA;NA;NA;NA;NA;NA;NA;NA	5.400920444	4.301	6.526	0.33	1	0.192133705	0.175	0	1.24457707	1	FALSE	FALSE	FALSE	FALSE	TRUE
LRP2	ENSG00000081479	HGNC:6694	chr2	169127109	169362534	-	ENST00000649046;ENST00000650252;ENST00000649153;ENST00000491228;ENST00000461418;ENST00000443831;ENST00000493501	15657;3793;5004;556;557;4007;567	13968;1317;4085;NA;NA;3678;NA	2.220880437	2.191	5.072	0.352	6	2.643501765	0.0523	14	11.5962249	0.277	FALSE	FALSE	FALSE	FALSE	TRUE
LZTR1	ENSG00000099949	HGNC:6742	chr22	20982269	20999032	+	ENST00000414985;ENST00000700578;ENST00000493460;ENST00000646124;ENST00000443265;ENST00000645935;ENST00000644435;ENST00000642151;ENST00000480895;ENST00000646506;ENST00000497716;ENST00000643578;ENST00000495142;ENST00000461510;ENST00000492480;ENST00000643710;ENST00000415354;ENST00000491432;ENST00000415817;ENST00000439171;ENST00000452988;ENST00000463909;ENST00000498649	872;4187;1660;4282;698;488;562;3665;539;4058;1031;4213;4499;413;695;2857;648;527;2528;635;878;3505;1044	354;2442;NA;2523;306;447;562;145;NA;NA;137;NA;NA;NA;NA;NA;294;NA;364;334;165;NA;NA	5.408087906	5.551	5.243	1.997	2	0.227813846	0.0223	21	2.656108095	1.27e-12	TRUE	FALSE	FALSE	FALSE	FALSE
MAGEL2	ENSG00000254585	HGNC:6814	chr15	23643549	23647867	-	ENST00000650528	4319	3750	1.273587148	0.905	1.733	#N/A	18	0.091829764	3.09e-35	1	1.552269155	0.788	TRUE	FALSE	FALSE	FALSE	FALSE
MAGI2	ENSG00000187391	HGNC:18957	chr7	78017055	79453667	-	ENST00000354212;ENST00000628980;ENST00000419488;ENST00000535697;ENST00000629359;ENST00000637441;ENST00000626691;ENST00000522391;ENST00000637585;ENST00000636040;ENST00000635961;ENST00000637976;ENST00000637282;ENST00000637486;ENST00000519748;ENST00000636178;ENST00000522342;ENST00000524268;ENST00000628361;ENST00000524316;ENST00000520379;ENST00000636039;ENST00000630991;ENST00000628781;ENST00000636717…	6975;6212;6800;6146;6704;5822;4599;4878;190;100;100;100;3174;4355;3316;2316;643;533;715;549;1510;5671;2349;2013;1661;100;100;492;89;100;3426;100;100;1605;934;4948;100;2802;574;666;641;102;5702	4368;3954;4326;3912;3321;3621;3363;3852;190;NA;NA;NA;2526;1320;2586;2223;552;318;715;NA;NA;1227;1488;1668;1461;NA;NA;225;NA;NA;NA;NA;NA;NA;NA;NA;NA;NA;NA;NA;NA;NA;NA	10.14277602	10.266	9.947	0.369	1	0.48042388	0.381	1	4.030848394	0.982	FALSE	FALSE	TRUE	FALSE	TRUE
MAPK10	ENSG00000109339	HGNC:6872	chr4	85990007	86594625	-	ENST00000641010;ENST00000641324;ENST00000641372;ENST00000641102;ENST00000638225;ENST00000641462;ENST00000642060;ENST00000641208;ENST00000641903;ENST00000641803;ENST00000564854;ENST00000641983;ENST00000641066;ENST00000642035;ENST00000641410;ENST00000449047;ENST00000641051;ENST00000641952;ENST00000641341;ENST00000638313;ENST00000641052;ENST00000395169;ENST00000641718;ENST00000641902;ENST00000641553…	4072;3959;1231;3538;8941;8735;8731;8747;2812;8483;6846;6772;6555;6339;1982;4755;5738;5209;3984;3971;4307;4049;3746;3825;4009;3725;4117;3661;3860;3088;3137;3109;3207;3037;3390;3362;3126;3152;1871;3030;2826;2804;3070;1966;3040;2818;2690;2752;2469;2980;2546;4858;2596;2668;2665;2392;2477;2565;2371;4252;2154;3085;2481;2623;2732;2285;2620;2764;2542;2856;2686;2746;2216;2456;2354;2715;2856;2684;3005;2338…	1422;1308;NA;1656;1281;1395;135;1155;1284;1281;135;1395;1395;432;1269;1437;1395;1395;1395;1395;1116;1269;1395;1395;1395;1281;1281;1155;1281;1281;1281;1269;1230;1053;1155;1395;1281;1017;NA;135;1281;318;1269;726;1281;1155;123;927;1230;1281;927;NA;318;1155;1269;135;432;318;NA;NA;NA;1281;1053;1155;1395;1155;1269;1128;1404;1230;903;1395;135;1155;1269;1155;264;1281;123;NA;1155;1269;1155;123;1092;432;23…	8.446874387	8.15	9.461	0.54	1	0.225935093	0.202	1	1.058182124	0.653	FALSE	FALSE	FALSE	FALSE	TRUE
MAPK8IP3	ENSG00000138834	HGNC:6884	chr16	1706183	1770351	+	ENST00000685674;ENST00000250894;ENST00000673691;ENST00000356010;ENST00000610761;ENST00000564098;ENST00000685565;ENST00000561765;ENST00000568271;ENST00000568774;ENST00000567849;ENST00000566589;ENST00000570131;ENST00000561949;ENST00000567352;ENST00000562042;ENST00000564868;ENST00000566064;ENST00000563868	2600;5661;5685;4456;5686;4436;695;2374;752;510;551;873;354;489;507;330;870;511;890	NA;4011;4035;3993;4014;NA;695;NA;NA;NA;208;NA;NA;NA;NA;NA;NA;NA;NA	6.969609771	6.747	7.53	0.407	1	0.270205252	0.237	11	4.644343668	0.00831	FALSE	FALSE	FALSE	FALSE	TRUE
MBD5	ENSG00000204406	HGNC:20444	chr2	148021011	148516971	+	ENST00000488372;ENST00000407073;ENST00000496158;ENST00000642680;ENST00000478190;ENST00000638130;ENST00000637308;ENST00000473478;ENST00000637997;ENST00000635796;ENST00000470063;ENST00000638043;ENST00000469438;ENST00000638090;ENST00000637445;ENST00000637316;ENST00000637242;ENST00000636620;ENST00000478804;ENST00000627651;ENST00000637830;ENST00000636948;ENST00000636371;ENST00000637159;ENST00000629878…	548;9512;544;10732;4131;1034;1072;484;1602;1371;324;7019;252;2039;958;100;1869;475;592;5610;100;100;172;902;4130;4343;3595;100;2788;663;100;100;100	NA;4485;NA;5184;NA;NA;NA;NA;NA;NA;NA;4524;NA;NA;NA;NA;NA;NA;NA;2556;NA;NA;NA;117;3261;3194;2732;NA;NA;233;NA;NA;NA	8.369390647	8.454	7.928	0.161	12	0.362891926	7.79e-15	2	3.225817605	0.832	TRUE	TRUE	FALSE	FALSE	TRUE
MECP2	ENSG00000169057	HGNC:6990	chrX	154021573	154137103	-	ENST00000303391;ENST00000453960;ENST00000628176;ENST00000407218;ENST00000637917;ENST00000486506;ENST00000369957;ENST00000496908;ENST00000631210;ENST00000481807;ENST00000488293;ENST00000460227;ENST00000463644;ENST00000415944;ENST00000625300;ENST00000626422;ENST00000630151;ENST00000676382;ENST00000611468;ENST00000637533;ENST00000675526;ENST00000700484;ENST00000637791;ENST00000675841;ENST00000638041…	10467;10343;1712;1174;159;2907;784;342;490;436;1198;1298;1088;413;350;835;322;313;366;140;769;197;101;1201;100;397;581;101;2558	1461;1497;519;555;159;NA;114;NA;NA;NA;NA;NA;NA;149;NA;NA;125;NA;NA;NA;186;NA;NA;NA;NA;177;NA;NA;NA	6.323853592	6.291	6.378	#N/A	54	0.130020867	5.47e-120	46	1.592127068	7.48e-50	TRUE	FALSE	FALSE	FALSE	FALSE
MED12	ENSG00000184634	HGNC:11957	chrX	71118556	71142454	+	ENST00000690242;ENST00000692304;ENST00000687382;ENST00000429213;ENST00000692864;ENST00000688663;ENST00000333646;ENST00000374080;ENST00000690828;ENST00000374102;ENST00000693324;ENST00000689008;ENST00000686548;ENST00000690145;ENST00000691468;ENST00000688718;ENST00000691385;ENST00000689768;ENST00000691426;ENST00000693391;ENST00000691113;ENST00000462984;ENST00000688079;ENST00000471663;ENST00000489199…	6912;8628;6764;707;3277;6470;6797;6925;6245;6901;5764;3867;6852;6739;5726;2346;2621;5891;6035;4699;5245;1541;4676;439;1201;4336;4057;579;3481;667;1070;330;3148;3460;3020;2911;2590;3446;3499;1381;568;388;2263;1184;1186;1675;1172;301;672;1423;1094;439;854;2850	6468;6531;6459;246;138;3123;6414;6534;NA;6543;5712;138;138;6540;5697;NA;NA;NA;NA;4485;798;NA;NA;NA;520;NA;NA;NA;NA;425;1070;NA;NA;NA;NA;NA;NA;NA;NA;NA;375;93;NA;807;927;1506;NA;NA;NA;NA;NA;110;743;NA	4.611841701	4.77	4.207	#N/A	9	0.824031453	2.31e-7	23	5.216830929	8.46e-9	TRUE	FALSE	FALSE	FALSE	FALSE
MED13	ENSG00000108510	HGNC:22474	chr17	61942605	62065278	-	ENST00000397786;ENST00000582786;ENST00000583958;ENST00000581994;ENST00000578132;ENST00000580896	10461;341;1068;2213;751;251	6525;NA;982;NA;NA;NA	7.955313305	8.108	7.601	0.13	5	0.600685819	3.97e-4	8	4.587012894	0.0939	FALSE	FALSE	FALSE	FALSE	TRUE
MED13L	ENSG00000123066	HGNC:22962	chr12	115957905	116277693	-	ENST00000281928;ENST00000552023;ENST00000648762;ENST00000648379;ENST00000650226;ENST00000649607;ENST00000648737;ENST00000649775;ENST00000648825;ENST00000649937;ENST00000548784;ENST00000648916;ENST00000548694;ENST00000649378;ENST00000552340;ENST00000549786;ENST00000649146;ENST00000650091;ENST00000548743;ENST00000648173;ENST00000647927;ENST00000650443;ENST00000649655;ENST00000549755;ENST00000649762…	9885;414;3989;7496;8717;6740;8299;4852;6478;1926;4250;4720;891;2978;665;5683;3237;2528;3532;2053;4324;3856;4712;2339;2749;1312;985;202;272;262;360;441	6633;NA;NA;NA;6669;4817;NA;1486;NA;NA;NA;NA;NA;NA;NA;4636;NA;NA;3244;NA;NA;NA;NA;NA;NA;1312;505;NA;NA;NA;NA;NA	9.118210732	9.394	7.959	0.041	56	0.813022279	5.85e-81	28	5.333365318	4.4e-12	TRUE	TRUE	FALSE	FALSE	TRUE
MEF2C	ENSG00000081189	HGNC:6996	chr5	88717117	88904257	-	ENST00000504921;ENST00000340208;ENST00000424173;ENST00000637481;ENST00000636998;ENST00000625674;ENST00000437473;ENST00000625585;ENST00000514028;ENST00000510942;ENST00000506554;ENST00000637732;ENST00000514015;ENST00000629612;ENST00000636143;ENST00000636294;ENST00000627659;ENST00000508569;ENST00000627170;ENST00000627717;ENST00000503554;ENST00000626391;ENST00000628656;ENST00000510980;ENST00000515715…	7281;6192;6336;6088;5936;4343;4340;3467;3393;3446;3469;3347;2772;2851;2247;2576;2393;1882;722;815;1345;1182;1254;527;520;1063;854;100;914;851;623;609;557;527;140;100;773;100;100;100;689;125;573;503;582;100;100;100;421;432;100;160;344;100;100;100	1422;1452;1392;1389;1326;1392;1422;1416;1326;1302;1200;1326;1326;1398;NA;1422;1296;1398;456;552;984;1182;1254;NA;NA;728;681;NA;615;584;361;387;378;370;NA;NA;262;NA;NA;NA;NA;125;86;NA;NA;NA;NA;NA;NA;NA;NA;NA;NA;NA;NA;NA	10.75089205	11.17	9.955	0.212	16	0.2078852	4.78e-25	16	1.207367011	3.1400000000000003e-13	TRUE	FALSE	FALSE	FALSE	TRUE
MEIS2	ENSG00000134138	HGNC:7001	chr15	36889204	37101299	-	ENST00000561208;ENST00000338564;ENST00000699898;ENST00000397624;ENST00000340545;ENST00000560702;ENST00000699955;ENST00000314177;ENST00000699899;ENST00000699900;ENST00000699901;ENST00000699902;ENST00000699956;ENST00000699903;ENST00000559085;ENST00000560570;ENST00000699904;ENST00000699905;ENST00000557796;ENST00000397620;ENST00000424352;ENST00000699906;ENST00000559972;ENST00000561264;ENST00000561284…	5486;4829;2648;2748;3056;3230;3044;2775;1790;1839;1927;1669;2233;2617;2538;2321;2534;1982;2666;2295;2917;896;541;554;558;567;547;740;1442;561;705;983;1643;545;565;605;1088;552;550	1434;1413;NA;921;1146;NA;948;909;NA;NA;NA;NA;975;1146;1167;297;1308;NA;1146;921;1206;NA;NA;NA;NA;NA;NA;NA;1185;NA;705;NA;NA;420;NA;315;471;283;NA	8.419154542	9.291	6.777	0.255	2	0.16094868	0.0116	8	1.421839217	1.18e-4	TRUE	FALSE	FALSE	FALSE	FALSE
MIB1	ENSG00000101752	HGNC:21086	chr18	21704957	21870953	+	ENST00000578646;ENST00000261537;ENST00000577749;ENST00000578260;ENST00000695486;ENST00000695487	3306;10100;726;544;2071;2088	NA;3021;NA;NA;NA;NA	7.735460297	7.839	7.676	1.995	9	0.32042566	7.36e-11	3	2.375025379	0.424	TRUE	FALSE	FALSE	FALSE	FALSE
MKX	ENSG00000150051	HGNC:23729	chr10	27672874	27746060	-	ENST00000375790;ENST00000460919;ENST00000561227;ENST00000419761	3846;1002;431;3609	1059;872;174;1059	1.221664444	0.55	4.661	0.575	1	0.084813984	0.0813	3	1.092297088	0.098	FALSE	TRUE	FALSE	FALSE	FALSE
MN1	ENSG00000169184	HGNC:7180	chr22	27748277	27801756	-	ENST00000302326;ENST00000703102;ENST00000424656;ENST00000497225	7814;3092;620;556	3963;NA;316;NA	7.143932426	7.752	3.976	0.482	13	0.139806349	1.1e-21	2	4.322204744	0.929	TRUE	FALSE	FALSE	FALSE	TRUE
MSL2	ENSG00000174579	HGNC:25544	chr3	136148917	136197241	-	ENST00000309993;ENST00000703103;ENST00000703104;ENST00000703105;ENST00000434835;ENST00000473093;ENST00000491050;ENST00000481989	5186;3218;3376;3349;2272;1770;1624;1625	1734;1512;1512;1722;1512;1512;1512;1512	5.606098292	5.72	5.33	0.169	10	0.109830023	6.37e-17	4	1.397479548	0.0534	TRUE	FALSE	FALSE	FALSE	FALSE
MSL3	ENSG00000005302	HGNC:7370	chrX	11758159	11775772	+	ENST00000361672;ENST00000650370;ENST00000337339;ENST00000647869;ENST00000649988;ENST00000312196;ENST00000647701;ENST00000648889;ENST00000647857;ENST00000468149;ENST00000648918;ENST00000649130;ENST00000398527;ENST00000476743;ENST00000648120;ENST00000473380;ENST00000649078;ENST00000649602;ENST00000649308;ENST00000650215;ENST00000649785;ENST00000649685;ENST00000649684;ENST00000649649;ENST00000380693…	2256;2233;3480;2171;4338;2286;3251;5481;1715;1646;5961;2027;2329;560;690;6258;2507;2230;3903;2200;2296;1788;3665;2085;2267;549;732;6544;2053;3426;567;2194;3595;2339;2163;2250;447;1124;4505;3193;600;1117;1025;569;715;950;1408;1173;1305;524	1119;111;1251;1563;NA;1566;NA;NA;1296;384;NA;1466;1530;57;165;NA;1068;1068;NA;1119;687;1119;NA;1119;1065;NA;282;NA;1068;753;295;876;480;1068;1068;1068;210;NA;NA;NA;351;317;308;395;206;311;395;410;278;257	4.56687271	4.623	4.55	#N/A	6	0.113545073	2.7e-9	1	1.261611305	0.717	TRUE	FALSE	FALSE	FALSE	FALSE
MTF1	ENSG00000188786	HGNC:7428	chr1	37809574	37859592	-	ENST00000373036;ENST00000468190	7937;413	2262;NA	4.16518956	4.171	4.165	0.417	1	0.184319851	0.168	0	1.72388733	1	FALSE	FALSE	FALSE	FALSE	TRUE
MYCN	ENSG00000134323	HGNC:7559	chr2	15940550	15947007	+	ENST00000281043;ENST00000638417;ENST00000703162	2613;1693;1186	1395;762;NA	5.351867763	5.827	1.718	0.311	4	0.055158201	3.69e-7	3	1.650758543	0.23	TRUE	FALSE	FALSE	FALSE	TRUE
MYH10	ENSG00000133026	HGNC:7568	chr17	8474207	8630761	-	ENST00000379980;ENST00000269243;ENST00000686654;ENST00000693441;ENST00000685418;ENST00000688497;ENST00000692526;ENST00000687178;ENST00000684843;ENST00000688902;ENST00000360416;ENST00000691566;ENST00000685631;ENST00000686521;ENST00000476737;ENST00000692077;ENST00000686956;ENST00000488329;ENST00000465458;ENST00000690895;ENST00000469865;ENST00000690548;ENST00000692894;ENST00000687661;ENST00000584124…	7694;7662;7782;7838;7516;7677;7809;8075;8036;8100;7707;10573;8507;9134;592;5974;6510;538;4236;2456;504;1732;6002;2213;317;3135;711;2391;383;3988;1984;2417	5958;5931;6024;6024;600;624;5961;5958;5961;6024;6024;NA;NA;NA;NA;NA;NA;NA;NA;NA;NA;NA;NA;NA;NA;NA;NA;NA;NA;NA;NA;NA	8.182740657	8.074	8.438	0.249	3	0.515983297	0.0156	8	5.45122013	0.185	FALSE	FALSE	FALSE	FALSE	TRUE
MYT1L	ENSG00000186487	HGNC:7623	chr2	1789113	2331664	-	ENST00000648814;ENST00000647755;ENST00000647738;ENST00000644820;ENST00000399161;ENST00000648627;ENST00000407844;ENST00000648339;ENST00000648643;ENST00000649840;ENST00000648928;ENST00000648465;ENST00000648318;ENST00000647618;ENST00000650399;ENST00000650485;ENST00000648598;ENST00000648913;ENST00000648478;ENST00000649092;ENST00000650560;ENST00000650593;ENST00000648299;ENST00000648933;ENST00000648753…	3476;6259;7144;7269;7227;5368;3647;7299;4792;4737;7322;4653;7273;6336;4753;7178;3420;4359;4021;3617;7067;2546;4992;6094;4927;4846;5916;7009;6804;7192;6155;3942;6951;6912;924;695;1334;2828;3206;1536;882;3751;519;1541;3818;2381;4378;3316;1355;736;2770;1421;2188;3142;479;1600;473;892;933;2772;2977;440;1706;1348;2790;2972;2024;1045;746;507	NA;3441;3561;3624;3555;2475;555;3432;NA;2009;3555;NA;3432;3384;2034;3561;NA;NA;NA;1550;3558;NA;NA;2583;2948;1559;2921;3555;3561;3432;3447;NA;3561;3555;543;264;743;2828;330;210;309;2579;327;710;2264;1565;2220;210;1006;NA;2032;731;1477;NA;171;162;NA;NA;NA;NA;NA;NA;NA;NA;NA;NA;NA;NA;NA;NA	10.1363523	10.514	8.816	0.085	13	0.200160091	1.1e-19	16	2.988306239	1.18e-7	TRUE	TRUE	FALSE	FALSE	FALSE
NAA15	ENSG00000164134	HGNC:30782	chr4	139301505	139420033	+	ENST00000700275;ENST00000296543;ENST00000700276;ENST00000468029;ENST00000700277;ENST00000398947;ENST00000700278;ENST00000482087;ENST00000700279;ENST00000480277;ENST00000700280;ENST00000700281;ENST00000496716;ENST00000485905;ENST00000515576	4023;6174;1783;2019;3765;6072;2346;550;2053;852;1991;1755;677;558;2456	2454;2601;231;1287;2469;2598;NA;NA;NA;NA;589;NA;NA;NA;372	6.431137032	6.585	6.013	0.438	16	0.509504086	6.1e-19	6	1.675413333	0.00748	TRUE	FALSE	FALSE	FALSE	FALSE
NACC1	ENSG00000160877	HGNC:20967	chr19	13116862	13141147	+	ENST00000586171;ENST00000292431;ENST00000700232;ENST00000585663	4524;4524;4657;615	1584;1584;1584;285	4.360535027	4.028	5.51	0.329	1	0.069712262	0.0673	11	1.808167297	3.26e-6	TRUE	TRUE	FALSE	FALSE	FALSE
NBEA	ENSG00000172915	HGNC:7648	chr13	34942270	35673022	+	ENST00000692464;ENST00000692628;ENST00000686972;ENST00000691351;ENST00000686320;ENST00000379939;ENST00000400445;ENST00000685717;ENST00000685025;ENST00000692196;ENST00000497540;ENST00000686647;ENST00000693034;ENST00000691196;ENST00000687732;ENST00000690712;ENST00000688363;ENST00000688626;ENST00000689207;ENST00000686386;ENST00000629018;ENST00000687868;ENST00000692737;ENST00000691097;ENST00000692238…	4013;1344;1409;4517;3997;11200;11138;1395;2597;1425;1344;967;1397;3947;2285;3125;8327;8429;4446;5142;5980;2017;3202;3079;554;6190;4701;2094;4895;4233;2448;4177;905;4346;4138;2935;615;2696;4344;4148;1878;1396;3466;3441;4092;4117;4285;6894;3609;2981;3791;3298;556;536;2806;1010;3017;2012	555;576;543;3966;3063;8904;8841;NA;NA;NA;NA;672;NA;3947;NA;3125;6597;6687;NA;NA;4485;NA;NA;NA;NA;NA;NA;NA;2220;2220;NA;2205;555;2220;2205;2220;NA;2220;2220;2220;NA;1050;2190;1908;2358;2268;645;NA;NA;NA;NA;NA;NA;NA;1137;542;NA;NA	10.50190514	10.733	9.553	0.137	5	0.79963854	0.00141	6	5.764360639	0.516	FALSE	FALSE	FALSE	FALSE	TRUE
NCKAP1	ENSG00000061676	HGNC:7666	chr2	182909115	183038858	-	ENST00000361354;ENST00000360982;ENST00000477988;ENST00000478449;ENST00000471640;ENST00000492058;ENST00000493359;ENST00000495619	20332;4989;612;713;306;642;615;665	3387;3405;NA;NA;NA;NA;NA;NA	8.475534941	8.367	9.126	0.14	2	0.974970143	0.255	2	2.379841921	0.687	FALSE	FALSE	FALSE	FALSE	TRUE
NCOA1	ENSG00000084676	HGNC:7668	chr2	24491254	24770702	+	ENST00000496333;ENST00000406961;ENST00000469850;ENST00000405141;ENST00000407230;ENST00000483904;ENST00000395856;ENST00000486198;ENST00000493773;ENST00000288599;ENST00000348332	501;7289;537;7405;4745;711;6828;715;533;6952;7381	NA;4326;NA;4200;3747;NA;4323;NA;NA;4200;4326	8.701733649	8.923	8.157	0.298	1	0.343309886	0.291	3	3.233656992	0.627	FALSE	TRUE	FALSE	FALSE	FALSE
NCOR1	ENSG00000141027	HGNC:7672	chr17	16029157	16218185	-	ENST00000268712;ENST00000464381;ENST00000470782;ENST00000395851;ENST00000580617;ENST00000395849;ENST00000582565;ENST00000579573;ENST00000603989;ENST00000580554;ENST00000579606;ENST00000583234;ENST00000458113;ENST00000472189;ENST00000584872;ENST00000436068;ENST00000395848;ENST00000583226;ENST00000411510;ENST00000582357;ENST00000436828;ENST00000460276;ENST00000585296;ENST00000579974;ENST00000430577…	10705;2474;3987;7950;1352;3419;672;549;247;650;551;755;3490;793;865;274;3106;614;1883;1877;1969;1848;983;406;1204;589	7323;NA;NA;7014;NA;3215;NA;549;174;650;551;NA;NA;NA;NA;274;2745;NA;1637;1639;1611;267;NA;NA;375;NA	7.744884744	7.747	7.687	0.292	2	0.673847185	0.147	7	5.852212162	0.37	FALSE	FALSE	FALSE	FALSE	TRUE
NEXMIF	ENSG00000050030	HGNC:29433	chrX	74732856	74925472	-	ENST00000055682;ENST00000616200;ENST00000642681	11717;9583;12338	4551;4551;4461	#N/A	#N/A	#N/A	#N/A	24	0	0	2	0	0	TRUE	FALSE	FALSE	FALSE	FALSE
NF1	ENSG00000196712	HGNC:7765	chr17	31094927	31382116	+	ENST00000487476;ENST00000696138;ENST00000356175;ENST00000431387;ENST00000358273;ENST00000691014;ENST00000579081;ENST00000489712;ENST00000495910;ENST00000490416;ENST00000686189;ENST00000692326;ENST00000688507;ENST00000456735;ENST00000493220;ENST00000696139;ENST00000693210;ENST00000466819;ENST00000479614;ENST00000687863;ENST00000696140;ENST00000696141;ENST00000691649;ENST00000581113;ENST00000687027…	2265;12484;12362;2889;12373;12415;8788;543;8223;1329;1453;2696;5344;7787;5691;1639;1873;1177;1114;5018;1318;827;2459;2335;6985;7501;7344;811;4634;566;1256;2028;462;5082;5799;592;620;619;331	1656;8424;8457;1782;8520;8550;4971;NA;374;702;1227;NA;NA;7509;NA;1401;NA;682;619;NA;NA;98;NA;522;2676;3084;3138;244;NA;NA;619;1921;NA;1624;NA;347;NA;41;NA	8.46189546	8.361	8.637	0.449	11	0.811548468	1.2e-9	10	6.182429285	0.0971	FALSE	FALSE	FALSE	FALSE	TRUE
NFIA	ENSG00000162599	HGNC:7784	chr1	60865259	61462788	+	ENST00000371191;ENST00000664495;ENST00000476646;ENST00000407417;ENST00000699992;ENST00000699964;ENST00000479364;ENST00000371189;ENST00000699986;ENST00000664149;ENST00000699965;ENST00000670151;ENST00000699987;ENST00000699966;ENST00000662015;ENST00000699967;ENST00000403491;ENST00000371187;ENST00000699993;ENST00000482020;ENST00000485903;ENST00000371185;ENST00000371184;ENST00000603233;ENST00000496712…	1916;4535;730;2123;1619;2617;1010;1989;2545;3401;4396;4528;3047;3098;4676;2198;9229;2683;3201;2513;1674;1714;1348;44880;603;2330;3861;2062;3886;3200;696	1599;183;559;1506;NA;1473;NA;1665;1464;1527;1533;981;1653;1575;597;1251;1530;1497;1098;1536;1401;1464;1143;NA;286;729;762;1005;330;474;142	9.015039584	9.799	8.18	0.175	7	0.224088332	4.63e-9	6	1.220446841	0.00163	TRUE	FALSE	FALSE	FALSE	TRUE
NFIB	ENSG00000147862	HGNC:7785	chr9	14081843	14398983	-	ENST00000380959;ENST00000380953;ENST00000397575;ENST00000397581;ENST00000397579;ENST00000636057;ENST00000635877;ENST00000646622;ENST00000606230;ENST00000637640;ENST00000637742;ENST00000636735;ENST00000636432;ENST00000380934;ENST00000633317;ENST00000380924;ENST00000632375;ENST00000636063;ENST00000380921;ENST00000493697;ENST00000638165;ENST00000543693	8198;8576;2869;3318;3129;2067;2010;2371;2311;2009;2166;1471;1953;2142;708;840;545;878;1274;591;1783;7622	1263;1485;1686;1713;1464;1236;1442;1701;1251;1437;1338;927;1275;1341;NA;507;NA;546;603;500;NA;930	9.425813759	10.059	8.008	0.3	3	0.129644765	3.3e-4	4	1.007952114	0.0195	FALSE	FALSE	FALSE	FALSE	TRUE
NFIX	ENSG00000008441	HGNC:7788	chr19	12995475	13098796	+	ENST00000592199;ENST00000397661;ENST00000590027;ENST00000585382;ENST00000587760;ENST00000585575;ENST00000360105;ENST00000588228;ENST00000676441;ENST00000586797;ENST00000591028;ENST00000586873;ENST00000358552;ENST00000622520;ENST00000587260;ENST00000693124;ENST00000588680	6019;3143;579;1083;1487;1485;5459;1692;1692;1615;582;587;1589;1394;1537;918;319	1509;1326;386;306;1302;1485;1212;1368;1533;180;550;376;1383;1182;1323;880;NA	6.954079238	7.353	6.279	0.092	11	0.090363511	7.5599999999999994e-20	11	1.434525907	3.58e-7	TRUE	FALSE	FALSE	FALSE	TRUE
NIPBL	ENSG00000164190	HGNC:28862	chr5	36876769	37066413	+	ENST00000282516;ENST00000448238;ENST00000652901;ENST00000505998;ENST00000504430;ENST00000503274;ENST00000509429;ENST00000514335;ENST00000513819	10425;8729;9228;969;3455;789;586;2948;452	8415;8094;7950;NA;NA;NA;NA;NA;452	7.730556503	7.938	7.307	0.057	3	0.888076971	0.0609	14	5.825995742	0.00281	FALSE	FALSE	FALSE	FALSE	TRUE
NKX2-1	ENSG00000136352	HGNC:11825	chr14	36516392	36521149	-	ENST00000498187;ENST00000354822;ENST00000518149;ENST00000522719	2338;2190;2583;1962	1116;1206;1116;1116	#N/A	#N/A	#N/A	0.522	3	0.066879154	4.74e-5	4	1.327197876	0.0459	FALSE	FALSE	FALSE	FALSE	TRUE
NOTCH1	ENSG00000148400	HGNC:7881	chr9	136494433	136546048	-	ENST00000680778;ENST00000679595;ENST00000651671;ENST00000681454;ENST00000680668;ENST00000681135;ENST00000680218;ENST00000680003;ENST00000679969;ENST00000680924;ENST00000680133;ENST00000681298;ENST00000645828;ENST00000680882;ENST00000646957;ENST00000491649	6995;9855;9568;8966;9454;9649;9448;5627;5891;9525;9379;6108;3719;567;506;799	5265;5247;7668;162;7554;2472;7548;NA;NA;2595;7554;NA;NA;NA;NA;NA	4.162375712	3.309	4.627	0.217	6	0.923592431	3.93e-4	18	8.405149813	0.00268	TRUE	FALSE	FALSE	FALSE	FALSE
NOVA2	ENSG00000104967	HGNC:7887	chr19	45933734	45974044	-	ENST00000263257;ENST00000676183;ENST00000596784;ENST00000599462	8122;8301;698;589	1479;1671;121;NA	5.546311645	5.657	5.011	0.611	1	0.071923268	0.0694	2	1.721193024	0.513	FALSE	FALSE	FALSE	FALSE	TRUE
NR3C2	ENSG00000151623	HGNC:7979	chr4	148078762	148444698	-	ENST00000344721;ENST00000358102;ENST00000512865;ENST00000342437;ENST00000511528;ENST00000503313;ENST00000503174;ENST00000504753;ENST00000625323	5712;5792;3822;3150;2967;877;491;438;5909	2955;2955;2604;2121;2967;NA;NA;NA;2967	6.006108221	5.373	7.137	0.268	4	0.339802292	4.24e-4	2	2.30989421	0.671	FALSE	TRUE	TRUE	FALSE	FALSE
NR4A2	ENSG00000153234	HGNC:7981	chr2	156324437	156342348	-	ENST00000339562;ENST00000700228;ENST00000426264;ENST00000409572;ENST00000417764;ENST00000675870;ENST00000417972;ENST00000700229;ENST00000700230;ENST00000700231;ENST00000409108;ENST00000429376;ENST00000406048;ENST00000424077;ENST00000421709	3472;2950;2642;2878;2265;2265;2450;1253;1737;2445;1735;1571;449;1010;748	1797;1593;1608;1797;1179;1179;1179;761;441;1722;1662;1473;NA;774;494	4.417558771	4.891	4.104	0.093	2	0.197478397	0.0171	6	1.830556607	0.0112	TRUE	FALSE	FALSE	FALSE	FALSE
NRXN1	ENSG00000179915	HGNC:8008	chr2	49918503	51225575	-	ENST00000401669;ENST00000625672;ENST00000406316;ENST00000636345;ENST00000634764;ENST00000634431;ENST00000635519;ENST00000635164;ENST00000412315;ENST00000404971;ENST00000634412;ENST00000342183;ENST00000378262;ENST00000401710;ENST00000637906;ENST00000484192;ENST00000630656;ENST00000629717;ENST00000628364;ENST00000405472;ENST00000630543;ENST00000635264;ENST00000637889;ENST00000636736;ENST00000636298…	9038;8113;9375;3595;3674;3692;3553;3321;2215;7578;2249;3315;1338;2873;1679;757;837;623;2444;5724;4500;1282;2717;100;3010;3044;641;100;100;100;1676;360;574;506;100;100;100;100;100;121;100;1823;3243;1164;796;574;518;100;5078;2832;5861;3651;2543;464;100;1246;94;100;100;715;789;736;754;637;736	4524;4491;4434;432;NA;NA;189;NA;420;4644;NA;1329;429;1419;372;NA;228;NA;1410;4488;4500;NA;NA;NA;NA;2712;641;NA;NA;NA;NA;NA;NA;506;NA;NA;NA;100;NA;NA;NA;171;1380;531;NA;NA;411;NA;837;466;873;882;834;380;NA;NA;NA;NA;NA;NA;NA;NA;NA;NA;NA	11.95038049	12.127	11.097	0.317	5	0.415262289	7.29e-5	7	3.986511957	0.109	FALSE	TRUE	FALSE	FALSE	TRUE
NRXN3	ENSG00000021645	HGNC:8010	chr14	78170373	79868291	+	ENST00000634499;ENST00000335750;ENST00000554738;ENST00000556088;ENST00000553363;ENST00000553631;ENST00000554719;ENST00000556496;ENST00000635466;ENST00000557081;ENST00000557594;ENST00000281127;ENST00000679122;ENST00000428277;ENST00000676811;ENST00000555387;ENST00000555073;ENST00000553803;ENST00000556003	5412;12048;6446;557;521;509;4156;2737;3986;551;3381;8504;3085;4219;2549;3211;510;530;750	4407;4716;4179;NA;521;225;3186;NA;3986;359;1914;1299;2013;1380;1101;1197;NA;NA;NA	10.25219387	9.551	10.959	0.319	1	0.313323497	0.269	5	3.108275663	0.203	FALSE	FALSE	FALSE	FALSE	TRUE
NSD1	ENSG00000165671	HGNC:14234	chr5	177133025	177300213	+	ENST00000508896;ENST00000689549;ENST00000354179;ENST00000686993;ENST00000689326;ENST00000439151;ENST00000602285;ENST00000510954;ENST00000689345;ENST00000511258;ENST00000347982;ENST00000687453;ENST00000685206;ENST00000644863;ENST00000638627;ENST00000688613;ENST00000375350;ENST00000508029;ENST00000692024;ENST00000503056;ENST00000504457;ENST00000505395;ENST00000687095;ENST00000515735;ENST00000513736…	1436;7734;12136;12157;4376;13042;1414;1706;12113;809;7688;8098;7863;1117;1286;12180;442;3192;6130;3028;561;519;561;513;574;2809	1181;NA;7218;7218;3984;8091;NA;NA;7218;138;7218;7782;NA;613;998;NA;195;2733;NA;2733;NA;NA;NA;NA;NA;NA	7.695851668	7.767	7.36	0.144	30	0.948144947	3.05e-34	19	6.16086147	2.5e-5	TRUE	TRUE	FALSE	FALSE	TRUE
NSD2	ENSG00000109685	HGNC:12766	chr4	1871393	1982207	+	ENST00000508803;ENST00000507820;ENST00000508355;ENST00000514045;ENST00000515806;ENST00000398261;ENST00000353275;ENST00000382892;ENST00000382891;ENST00000420906;ENST00000312087;ENST00000382895;ENST00000503128;ENST00000509115;ENST00000512700;ENST00000677559;ENST00000678714;ENST00000511904;ENST00000513726;ENST00000678128;ENST00000482415;ENST00000514329;ENST00000502425;ENST00000505643;ENST00000382888…	7560;528;2092;3964;816;8465;7980;7706;7534;5109;8050;7827;8568;1212;2357;7565;8451;690;648;1651;3602;851;421;990;2666;812;563;4552;4220;571;592	4098;112;NA;1890;597;1944;1944;4098;4098;1890;1944;4098;1944;1176;1890;2403;822;492;NA;NA;NA;851;NA;NA;2142;NA;NA;NA;810;NA;NA	#N/A	#N/A	#N/A	0.139	8	0	0	8	0	0	TRUE	FALSE	FALSE	FALSE	FALSE
NUS1	ENSG00000153989	HGNC:21042	chr6	117675469	117710727	+	ENST00000368494	4796	882	5.4075916	5.469	5.316	0.182	1	0.103429897	0.0983	0	0.583487412	1	FALSE	FALSE	FALSE	FALSE	TRUE
ODC1	ENSG00000115758	HGNC:8109	chr2	10439968	10448327	-	ENST00000446285;ENST00000234111;ENST00000699835;ENST00000699836;ENST00000405333;ENST00000443218	2358;2476;2639;1889;1943;2019	132;1386;1386;1386;1386;1386	6.316389744	6.746	4.838	0.617	6	0.082726831	4.15e-10	4	1.235136637	0.0369	TRUE	FALSE	FALSE	FALSE	FALSE
OGT	ENSG00000147162	HGNC:8127	chrX	71533104	71575892	+	ENST00000699779;ENST00000699780;ENST00000699781;ENST00000699782;ENST00000488174;ENST00000373719;ENST00000699749;ENST00000699783;ENST00000699750;ENST00000699784;ENST00000699785;ENST00000373701;ENST00000472270;ENST00000498566;ENST00000444774;ENST00000455587;ENST00000699751;ENST00000459760;ENST00000462638;ENST00000466181;ENST00000474633	8385;4121;5094;5256;7243;5435;4193;4105;5763;5253;5969;3310;689;601;556;632;5401;541;400;421;564	222;795;549;3042;NA;3141;3072;2985;513;2994;543;3111;NA;NA;469;NA;NA;NA;NA;NA;NA	8.218711127	8.346	7.986	#N/A	1	0.40414034	0.332	7	2.335583234	0.0101	TRUE	FALSE	FALSE	FALSE	FALSE
OR4P4	ENSG00000181927	HGNC:15180	chr11	55635113	55640309	+	ENST00000641760	2086	939	#N/A	#N/A	#N/A	#N/A	1	0.028485674	0.0281	0	0.656431177	1	FALSE	FALSE	TRUE	FALSE	FALSE
OTUD7A	ENSG00000169918	HGNC:20718	chr15	31475398	31870789	-	ENST00000307050;ENST00000560598;ENST00000678495;ENST00000560536;ENST00000558371	10964;3501;3039;3431;1630	2802;2781;2781;342;NA	6.554327847	6.2	7.893	0.216	3	0.158999578	5.95e-4	4	3.212077769	0.4	FALSE	FALSE	FALSE	FALSE	TRUE
OTX2	ENSG00000165588	HGNC:8522	chr14	56799905	56816693	-	ENST00000339475;ENST00000672264;ENST00000408990;ENST00000685244;ENST00000672125;ENST00000673481;ENST00000673035;ENST00000554845;ENST00000555006;ENST00000555804;ENST00000554788;ENST00000554559	2956;3011;2109;2089;1850;2240;2154;1086;1279;1177;835;715	870;894;870;870;507;894;870;894;870;870;108;108	-3.011558369	-2.333	-5.86	0.324	3	0.0751277	6.68e-5	2	0.753490773	0.175	FALSE	FALSE	FALSE	FALSE	TRUE
PACS1	ENSG00000175115	HGNC:30032	chr11	66070272	66244744	+	ENST00000320580;ENST00000527224;ENST00000533756;ENST00000527380;ENST00000531298;ENST00000524784;ENST00000533811;ENST00000534273;ENST00000529757;ENST00000528935;ENST00000529795;ENST00000676419;ENST00000525798;ENST00000524815;ENST00000531597;ENST00000529677	4571;3024;578;548;547;540;541;612;1688;846;448;928;589;628;617;679	2892;NA;320;498;356;270;NA;NA;1500;237;NA;NA;NA;276;230;322	6.759821483	6.928	5.996	0.3	1	0.376053979	0.313	38	2.547339005	4.32e-31	TRUE	FALSE	FALSE	FALSE	FALSE
PAX5	ENSG00000196092	HGNC:8619	chr9	36833269	37034268	-	ENST00000358127;ENST00000377852;ENST00000523241;ENST00000651550;ENST00000377853;ENST00000377840;ENST00000520154;ENST00000520281;ENST00000446742;ENST00000522003;ENST00000523145;ENST00000523493;ENST00000414447;ENST00000377847;ENST00000524340;ENST00000522932;ENST00000520083;ENST00000651199	8704;8602;8472;8523;1487;1444;1399;969;885;1019;830;1112;1056;996;659;184;832;324	1176;1074;975;852;1089;867;888;960;876;852;663;924;1047;987;657;182;NA;NA	-2.68444994	-3.339	-1.858	0.361	2	0.10772476	0.0054	0	1.19195009	1	FALSE	TRUE	FALSE	FALSE	FALSE
PAX8	ENSG00000125618	HGNC:8622	chr2	113215997	113278921	-	ENST00000263335;ENST00000348715;ENST00000397647;ENST00000681162;ENST00000263334;ENST00000429538;ENST00000465084;ENST00000480684;ENST00000497038;ENST00000468980;ENST00000485840;ENST00000554352;ENST00000467778;ENST00000554830	3735;3966;3633;4036;4152;4055;656;527;816;525;2757;567;1414;556	966;1197;864;1362;1353;1353;295;NA;258;520;NA;NA;NA;348	-0.583443606	-0.551	-1.368	0.415	1	0.238399834	0.212	4	1.1923308990000001	0.0331	FALSE	FALSE	FALSE	FALSE	TRUE
PBX1	ENSG00000185630	HGNC:8632	chr1	164555584	164899296	+	ENST00000467023;ENST00000420696;ENST00000485769;ENST00000340699;ENST00000627490;ENST00000498497;ENST00000367897;ENST00000559240;ENST00000699845;ENST00000605467;ENST00000559578;ENST00000560469;ENST00000496120;ENST00000468104;ENST00000560641;ENST00000474046;ENST00000482110;ENST00000558796;ENST00000699846;ENST00000699847;ENST00000558837;ENST00000559560;ENST00000540236;ENST00000699848;ENST00000465089	298;7087;834;734;1769;3101;1459;2866;2269;438;630;1674;1538;1818;3225;1864;572;366;4697;5033;577;454;4358;2224;11321	NA;1293;213;510;1263;NA;1044;1020;1044;NA;479;NA;NA;NA;978;NA;386;NA;978;978;416;293;978;779;NA	9.960720245	10.527	8.332	0.212	2	0.270239796	0.0306	11	1.072498014	2.03e-8	TRUE	FALSE	FALSE	FALSE	FALSE
PCDH19	ENSG00000165194	HGNC:14270	chrX	100291644	100410273	-	ENST00000420881;ENST00000373034;ENST00000255531;ENST00000464981;ENST00000636150	7936;9756;7937;329;160	3303;3447;3306;24;160	6.630465081	6.689	6.119	#N/A	7	0.218896707	3.95e-9	4	3.995800423	0.566	TRUE	FALSE	FALSE	FALSE	FALSE
PDHA1	ENSG00000131828	HGNC:8806	chrX	19343893	19361718	+	ENST00000540249;ENST00000696704;ENST00000379805;ENST00000355808;ENST00000696705;ENST00000422285;ENST00000423505;ENST00000492364;ENST00000417819;ENST00000479146;ENST00000481733;ENST00000379804;ENST00000478795	3277;3111;1672;3330;3257;3349;3463;611;1518;535;1162;709;791	1080;483;543;1194;453;1173;1287;NA;1257;NA;NA;NA;NA	5.565598002	5.46	6.162	#N/A	12	0.139189208	9.71e-20	13	1.108434631	2.19e-10	TRUE	FALSE	FALSE	FALSE	FALSE
PHF12	ENSG00000109118	HGNC:20816	chr17	28905250	28951771	-	ENST00000332830;ENST00000577226;ENST00000589176;ENST00000582436;ENST00000582655;ENST00000378879;ENST00000579036;ENST00000579563;ENST00000268756;ENST00000583524;ENST00000584822;ENST00000578900;ENST00000483934;ENST00000584685;ENST00000582853;ENST00000584236;ENST00000583747	4506;7679;869;5697;2551;2963;820;557;2957;1875;560;574;751;649;555;555;648	3015;2550;241;NA;NA;2118;820;NA;2115;390;164;459;NA;647;276;90;352	5.096533831	5.282	4.484	0.115	7	0.246318805	8.8e-9	5	2.80494731	0.153	FALSE	TRUE	FALSE	FALSE	FALSE
PHF2	ENSG00000197724	HGNC:8920	chr9	93576584	93679587	+	ENST00000359246;ENST00000375376;ENST00000610682	5392;3045;2921	3291;930;987	6.124577555	6.262	5.16	0.329	3	0.432508913	0.00978	4	2.824452793	0.314	FALSE	TRUE	FALSE	FALSE	FALSE
PHF21A	ENSG00000135365	HGNC:24156	chr11	45929319	46121454	-	ENST00000676320;ENST00000527401;ENST00000323180;ENST00000688604;ENST00000530587;ENST00000692878;ENST00000693049;ENST00000690620;ENST00000418153;ENST00000525676;ENST00000532028;ENST00000686153;ENST00000689695;ENST00000534724;ENST00000527753;ENST00000534766;ENST00000688570;ENST00000685188;ENST00000532883;ENST00000525679;ENST00000524497;ENST00000531959;ENST00000687985;ENST00000693122;ENST00000529734…	7451;8954;3675;3427;3603;4448;4150;3775;2730;2388;451;4870;3874;390;592;635;2124;2120;1051;565;555;507;2475;1270;557;561;1944;2127;2159;466;577;1551;490;546;457;276	2046;NA;1905;NA;1710;NA;249;1905;2043;1806;451;NA;NA;NA;NA;NA;NA;NA;249;NA;402;401;NA;NA;304;188;NA;NA;NA;153;80;NA;34;27;NA;NA	6.844322394	6.878	6.716	0.149	8	0.240391852	2.23e-10	2	1.571495037	0.466	TRUE	TRUE	FALSE	FALSE	TRUE
PHF6	ENSG00000156531	HGNC:18145	chrX	134373312	134428791	+	ENST00000685047;ENST00000687496;ENST00000685553;ENST00000332070;ENST00000370803;ENST00000625464;ENST00000370799;ENST00000691812;ENST00000688598;ENST00000687834;ENST00000693759;ENST00000370800	3790;4335;4938;4759;4430;4434;4186;3892;4614;5616;4758;1150	471;996;288;1098;1098;1101;975;1098;996;NA;456;939	6.143411141	6.41	5.288	#N/A	4	0.270624508	1.8e-4	4	0.727247676	0.00656	TRUE	FALSE	FALSE	FALSE	FALSE
PHIP	ENSG00000146247	HGNC:15673	chr6	78934419	79078254	-	ENST00000275034;ENST00000700114;ENST00000479165;ENST00000700115;ENST00000700013;ENST00000700118;ENST00000700116;ENST00000700170;ENST00000700171;ENST00000700172;ENST00000700117;ENST00000700119;ENST00000700012;ENST00000700120;ENST00000700121	11926;10242;5694;5725;5722;5809;3762;2154;1412;1629;1320;3043;2876;648;717	5466;5406;NA;5463;5484;5505;NA;NA;335;NA;NA;279;1611;NA;NA	8.139922667	8.444	7.4	0.246	13	0.866134054	1.11e-11	14	4.039118266	8.44e-5	TRUE	FALSE	FALSE	FALSE	TRUE
PIK3R1	ENSG00000145675	HGNC:8979	chr5	68215756	68301821	+	ENST00000517412;ENST00000697461;ENST00000521657;ENST00000521381;ENST00000697457;ENST00000697555;ENST00000697458;ENST00000517643;ENST00000697459;ENST00000697556;ENST00000697460;ENST00000520675;ENST00000523807;ENST00000522084;ENST00000320694;ENST00000521409;ENST00000336483;ENST00000697462;ENST00000517698;ENST00000518292;ENST00000697464;ENST00000518813;ENST00000697465;ENST00000697466;ENST00000697463…	3042;6535;6641;6975;6439;1330;4497;6309;674;1354;2946;395;552;2553;5838;540;5460;5267;2372;558;2486;3722;5454;5202;5609;567;2028;2473;5092;2220;1468;2054;2177	NA;2199;2175;2175;2100;NA;2175;2175;NA;1220;1650;164;352;1365;1275;413;1365;1389;117;NA;219;NA;1212;1182;NA;459;1158;1086;1086;1158;NA;696;708	7.571946328	6.741	8.934	0.363	4	0.340279902	4.26e-4	9	1.706557573	7.38e-5	TRUE	FALSE	FALSE	FALSE	FALSE
POGZ	ENSG00000143442	HGNC:18801	chr1	151402724	151459494	-	ENST00000358476;ENST00000392723;ENST00000271715;ENST00000368863;ENST00000409503;ENST00000531094;ENST00000439756;ENST00000703168;ENST00000491586;ENST00000529669;ENST00000497787;ENST00000492528;ENST00000482678;ENST00000441516;ENST00000495253;ENST00000703169;ENST00000485040;ENST00000594456;ENST00000467287;ENST00000533461;ENST00000533351;ENST00000450842;ENST00000476128	6459;6181;6655;6054;4813;4415;5812;4350;4130;949;490;508;568;526;617;1886;2741;561;649;550;586;489;397	NA;4074;4233;3948;4206;4047;4233;4254;4101;949;NA;NA;NA;181;NA;1232;NA;329;NA;453;419;252;NA	6.920890472	7.075	6.461	0.198	47	0.619601412	3.5700000000000005e-70	11	3.47314292	9.59e-4	TRUE	TRUE	FALSE	FALSE	TRUE
POU3F3	ENSG00000198914	HGNC:9216	chr2	104853287	104858574	+	ENST00000674056;ENST00000361360	4401;4460	1503;1503	#N/A	#N/A	#N/A	0.482	4	0.041606043	1.21e-7	5	1.983544891	0.0512	TRUE	FALSE	FALSE	FALSE	FALSE
PPM1D	ENSG00000170836	HGNC:9277	chr17	60600183	60666280	+	ENST00000693102;ENST00000305921;ENST00000685212;ENST00000693196;ENST00000392995;ENST00000685582;ENST00000688505;ENST00000629650;ENST00000687355;ENST00000686064;ENST00000689445;ENST00000590418;ENST00000692386	4515;4768;4882;4954;2996;2034;1758;2880;4565;1739;4361;489;5163	477;1818;480;717;1293;NA;705;1317;816;1463;332;NA;NA	4.370389906	4.552	4.044	1.183	24	0.19437635	1.1299999999999999e-41	1	1.661713609	0.81	TRUE	FALSE	FALSE	FALSE	TRUE
PPP1CB	ENSG00000213639	HGNC:9282	chr2	28751640	28802940	+	ENST00000455580;ENST00000420282;ENST00000441461;ENST00000427786;ENST00000703171;ENST00000703172;ENST00000703173;ENST00000296122;ENST00000395366;ENST00000418910;ENST00000464273;ENST00000703174;ENST00000703175;ENST00000703176;ENST00000703177;ENST00000703183	4430;2827;2062;2047;2337;1545;2052;3527;4916;837;577;2831;573;1439;2462;1147	900;984;984;195;279;900;984;984;984;624;NA;1107;NA;951;195;NA	5.481030643	5.433	5.56	0.247	2	0.131616964	0.00794	23	0.741612528	1.9600000000000002e-26	TRUE	FALSE	FALSE	FALSE	FALSE
PPP1R12A	ENSG00000058272	HGNC:7618	chr12	79773563	79935460	-	ENST00000450142;ENST00000437004;ENST00000546762;ENST00000634739;ENST00000550903;ENST00000547253;ENST00000550351;ENST00000550299;ENST00000546369;ENST00000550107;ENST00000548908;ENST00000552892;ENST00000551781;ENST00000553081;ENST00000547330;ENST00000550007;ENST00000547131;ENST00000650220;ENST00000550001;ENST00000550510;ENST00000551191;ENST00000548318;ENST00000261207	5620;4639;1257;560;959;676;738;683;2977;2925;3064;2277;629;1101;2275;443;897;1143;631;631;602;582;5582	3093;2988;703;303;486;NA;NA;566;2832;2925;NA;NA;NA;1101;2076;NA;897;1143;NA;631;NA;291;3093	7.622693007	7.559	7.857	0.158	3	0.458970318	0.0115	1	1.895667357	0.85	FALSE	FALSE	FALSE	FALSE	TRUE
PPP2CA	ENSG00000113575	HGNC:9299	chr5	134194332	134226073	-	ENST00000703354;ENST00000481195;ENST00000703308;ENST00000703309;ENST00000703310;ENST00000703311;ENST00000522385;ENST00000472253;ENST00000495833;ENST00000523082;ENST00000231504	4873;4582;2418;1726;1839;1785;1553;574;739;510;564	954;930;759;720;546;735;735;NA;NA;436;NA	#N/A	#N/A	#N/A	0.315	3	0.182222645	8.8e-4	5	0.81275713	0.00151	TRUE	FALSE	FALSE	FALSE	TRUE
PPP2R1A	ENSG00000105568	HGNC:9302	chr19	52190048	52229518	+	ENST00000322088;ENST00000490868;ENST00000454220;ENST00000477989;ENST00000468280;ENST00000462990;ENST00000495876;ENST00000473455;ENST00000462047;ENST00000473820;ENST00000391791;ENST00000628959	5352;668;1233;444;688;2730;562;615;561;646;979;117	1770;117;1187;201;NA;1233;NA;NA;NA;NA;397;117	7.58564787	7.602	7.489	0.345	1	0.208991428	0.189	16	1.667338566	3.57e-11	TRUE	FALSE	FALSE	FALSE	FALSE
PPP2R5D	ENSG00000112640	HGNC:9312	chr6	42984553	43012342	+	ENST00000394110;ENST00000472118;ENST00000485511;ENST00000230402;ENST00000461010;ENST00000470467;ENST00000676174;ENST00000467447;ENST00000482315;ENST00000486843	2894;2963;2973;2958;1558;2567;3162;588;583;462	1713;1785;1809;336;1491;1513;NA;NA;NA;462	5.597337696	5.442	5.978	0.234	1	0.22730476	0.203	46	1.629332134	2.09e-49	TRUE	TRUE	FALSE	FALSE	FALSE
PREP	ENSG00000085377	HGNC:9358	chr6	105273218	105454062	-	ENST00000652536;ENST00000369110;ENST00000448705	7250;3772;961	2133;1935;137	6.034423788	6.167	5.778	0.395	2	0.343589455	0.0471	2	1.735625304	0.518	FALSE	FALSE	TRUE	FALSE	FALSE
PRKAR1B	ENSG00000188191	HGNC:9390	chr7	549197	727650	-	ENST00000406797;ENST00000403562;ENST00000360274;ENST00000400758;ENST00000430040;ENST00000414568;ENST00000417852;ENST00000456696;ENST00000488474;ENST00000478198;ENST00000537384;ENST00000544935	2553;1917;2007;888;1006;752;651;518;617;602;2472;2494	1146;1146;1146;728;891;509;497;348;NA;NA;1146;1146	6.358697414	6.034	7.497	0.686	1	0.073810385	0.0712	11	1.322124298	1.62e-7	TRUE	FALSE	FALSE	FALSE	FALSE
PRPF8	ENSG00000174231	HGNC:17340	chr17	1650629	1684867	-	ENST00000571958;ENST00000304992;ENST00000572621;ENST00000572723;ENST00000575116;ENST00000576585;ENST00000573681;ENST00000573725;ENST00000572445;ENST00000574217;ENST00000577001;ENST00000576958;ENST00000576407;ENST00000573716;ENST00000574728;ENST00000571346	380;7280;7445;959;460;2157;1044;749;648;310;3274;416;566;542;466;865	350;7008;7008;NA;NA;NA;NA;749;NA;NA;3038;NA;NA;NA;NA;NA	7.641593584	7.718	7.634	0.26	3	0.568764486	0.0201	21	6.74348969	8.42e-6	TRUE	FALSE	FALSE	FALSE	FALSE
PRR12	ENSG00000126464	HGNC:29217	chr19	49591182	49626439	+	ENST00000418929;ENST00000593853	7416;265	6111;NA	3.714305588	3.697	3.482	0.18	11	0.266123316	9.31e-15	4	5.378060148	0.784	TRUE	TRUE	FALSE	FALSE	TRUE
PSMD12	ENSG00000197170	HGNC:9557	chr17	67337916	67366605	-	ENST00000356126;ENST00000357146;ENST00000584008;ENST00000577724;ENST00000584289;ENST00000581618;ENST00000579365;ENST00000578015	4356;2437;1752;377;1090;613;560;448	1371;1311;129;NA;NA;NA;117;NA	5.398945714	5.313	6.2	0.232	3	0.21145725	0.00135	1	1.074823338	0.659	FALSE	FALSE	FALSE	FALSE	TRUE
PTCH1	ENSG00000185920	HGNC:9585	chr9	95442980	95517057	-	ENST00000331920;ENST00000437951;ENST00000546744;ENST00000375290;ENST00000430669;ENST00000692981;ENST00000690194;ENST00000693534;ENST00000429896;ENST00000687744;ENST00000547615;ENST00000549678;ENST00000375271;ENST00000488809;ENST00000548420;ENST00000553011;ENST00000551845;ENST00000546820;ENST00000547672;ENST00000548379;ENST00000548945;ENST00000550914;ENST00000553256;ENST00000550136;ENST00000468211…	8662;7905;4389;10631;8232;7000;7135;4653;6563;5236;525;578;1058;301;553;1037;809;864;881;548;243;630;537;2388;1254;539;366;241	4344;4341;NA;1461;4146;3891;1371;NA;3891;NA;NA;NA;1058;NA;200;522;522;522;522;NA;NA;240;NA;NA;552;276;51;NA	4.744915443	4.761	4.707	0.146	11	0.512355872	1e-11	9	4.5251995	0.0414	TRUE	FALSE	FALSE	FALSE	TRUE
PTEN	ENSG00000171862	HGNC:9588	chr10	87863625	87971930	+	ENST00000688308;ENST00000693560;ENST00000371953;ENST00000700021;ENST00000700022;ENST00000686459;ENST00000472832;ENST00000688922;ENST00000487939;ENST00000462694;ENST00000688158;ENST00000416679;ENST00000700029;ENST00000498703;ENST00000700023;ENST00000700024;ENST00000700025;ENST00000700026	3117;8701;8515;3255;2794;2712;1358;2818;477;383;8405;499;806;554;2428;4002;3127;1597	1212;1731;1212;1167;519;573;1035;222;NA;NA;NA;NA;806;NA;NA;NA;NA;NA	7.84270549	7.87	7.807	0.685	19	0.184418424	7.75e-32	24	0.837873825	1.0300000000000001e-26	TRUE	TRUE	FALSE	FALSE	TRUE
PTK7	ENSG00000112655	HGNC:9618	chr6	43076307	43161719	+	ENST00000476760;ENST00000230419;ENST00000470019;ENST00000471863;ENST00000230418;ENST00000345201;ENST00000349241;ENST00000352931;ENST00000487673;ENST00000481273;ENST00000481946;ENST00000490710;ENST00000489707;ENST00000470471;ENST00000493339;ENST00000461100;ENST00000494146;ENST00000497957;ENST00000473339;ENST00000461389	902;4222;4016;2412;3958;4071;3801;4023;5282;3436;807;582;1935;854;2987;546;576;713;870;1035	420;3213;474;1380;2451;3093;2823;3045;NA;3237;807;NA;1097;NA;NA;78;78;76;773;255	4.480221644	4.705	3.352	0.422	1	0.291028447	0.253	4	3.13022014	0.382	FALSE	TRUE	FALSE	FALSE	FALSE
PUF60	ENSG00000179950	HGNC:17042	chr8	143816344	143829352	-	ENST00000526683;ENST00000453551;ENST00000313352;ENST00000456095;ENST00000349157;ENST00000527197;ENST00000524570;ENST00000532884;ENST00000526459;ENST00000527744;ENST00000531951;ENST00000528320;ENST00000529999;ENST00000528999;ENST00000531897;ENST00000529693;ENST00000533162;ENST00000527584;ENST00000531995;ENST00000532127;ENST00000526151;ENST00000533362	1868;1842;1804;1736;1821;1559;1934;819;1003;1007;973;922;867;431;785;684;761;547;631;604;557;616	1680;1551;1500;1593;1629;1542;NA;819;968;1007;NA;NA;789;NA;743;NA;685;NA;NA;NA;NA;NA	5.905256633	5.951	5.999	0.295	13	0.285965693	1.05e-17	7	1.402613273	6.29e-4	TRUE	FALSE	FALSE	FALSE	FALSE
PURA	ENSG00000185129	HGNC:9701	chr5	140107777	140125619	+	ENST00000505703;ENST00000651386;ENST00000676000;ENST00000502351;ENST00000331327	784;1919;415;502;11511	319;969;NA;79;969	4.963443755	4.716	7.834	0.138	37	0.05749057	8.75e-90	21	1.176748051	1.94e-19	TRUE	FALSE	FALSE	FALSE	TRUE
QRICH1	ENSG00000198218	HGNC:24713	chr3	49029707	49094363	-	ENST00000395443;ENST00000498392;ENST00000357496;ENST00000424300;ENST00000489642;ENST00000477021;ENST00000469910;ENST00000498440;ENST00000479449;ENST00000437939;ENST00000450685;ENST00000411682;ENST00000430979	3257;2362;3083;3009;1021;546;204;331;860;510;426;359;583	2331;NA;2331;2331;NA;NA;NA;NA;NA;311;311;311;145	5.953212167	6.054	5.862	0.261	14	0.209633342	2.9900000000000004e-21	2	1.850067217	0.552	TRUE	FALSE	FALSE	FALSE	TRUE
RAC1	ENSG00000136238	HGNC:9801	chr7	6374527	6403967	+	ENST00000348035;ENST00000356142;ENST00000696666;ENST00000488373;ENST00000497741;ENST00000473564;ENST00000495499	2309;907;5408;845;651;576;615	579;636;NA;NA;NA;NA;NA	6.255197936	6.14	6.698	0.25	1	0.06724654	0.065	8	0.547281649	1.23e-7	TRUE	FALSE	FALSE	FALSE	FALSE
RAD21	ENSG00000164754	HGNC:9811	chr8	116845934	116874776	-	ENST00000689124;ENST00000687358;ENST00000519837;ENST00000522699;ENST00000517485;ENST00000297338;ENST00000687122;ENST00000517749;ENST00000520992;ENST00000685972;ENST00000687902;ENST00000690166;ENST00000689154;ENST00000523986;ENST00000518055;ENST00000523547;ENST00000686622;ENST00000690189;ENST00000688033;ENST00000689504;ENST00000519469	3676;3704;3605;3649;3660;3660;6284;3596;3603;6751;3556;8199;3145;5460;896;2425;5119;8316;6571;2223;555	NA;1896;1896;1896;1896;1896;NA;1896;1896;NA;1650;NA;NA;NA;NA;NA;NA;NA;NA;NA;NA	7.341327939	7.374	7.382	0.341	2	0.302420396	0.0375	3	1.413967703	0.17	FALSE	FALSE	FALSE	FALSE	TRUE
RAI1	ENSG00000108557	HGNC:9834	chr17	17681458	17811453	+	ENST00000353383;ENST00000489697;ENST00000471135;ENST00000395774;ENST00000583166;ENST00000582514	7677;1570;570;2928;489;878	5721;NA;195;2828;469;NA	5.724878486	5.737	5.586	0.129	11	0.246848705	4.14e-15	7	5.868390125	0.373	TRUE	TRUE	FALSE	FALSE	TRUE
RB1CC1	ENSG00000023287	HGNC:15574	chr8	52622458	52745843	-	ENST00000025008;ENST00000435644;ENST00000521611;ENST00000519912;ENST00000522957;ENST00000523594;ENST00000518710;ENST00000517963;ENST00000518211;ENST00000518468	6636;6614;528;470;1297;560;711;551;891;507	4785;4776;NA;383;NA;328;158;218;129;46	8.027173522	8.075	8.302	0.293	3	0.456858616	0.0113	2	3.087907323	0.814	FALSE	FALSE	TRUE	FALSE	FALSE
RBFOX1	ENSG00000078328	HGNC:18222	chr16	5239802	7713340	+	ENST00000569895;ENST00000641259;ENST00000585867;ENST00000550418;ENST00000547605;ENST00000553186;ENST00000547372;ENST00000548749;ENST00000422070;ENST00000675842;ENST00000675140;ENST00000535565;ENST00000547427;ENST00000552089;ENST00000675459;ENST00000551752;ENST00000675653;ENST00000547338;ENST00000674626;ENST00000675562;ENST00000436368;ENST00000311745;ENST00000340209;ENST00000620507;ENST00000355637…	829;3651;1580;4884;1811;2196;3524;538;1684;4254;2960;1599;557;1430;4126;974;4019;1513;4501;3898;1530;3268;4099;4018;4062;503;4496;4547;3835;4002;3851;3962;3709;4796;4378;4320;4323;293;420;568	NA;1749;606;1194;786;1113;1401;NA;1278;1194;NA;1143;NA;1176;1125;789;1194;1194;1065;1248;1179;1257;1209;1128;1188;NA;NA;NA;1056;1065;1050;1131;1119;NA;NA;NA;NA;NA;224;NA	10.84656006	11.201	9.811	0.311	1	0.133716016	0.125	5	1.42964392	0.0155	FALSE	FALSE	FALSE	FALSE	TRUE
RERE	ENSG00000142599	HGNC:9965	chr1	8352397	8848921	-	ENST00000337907;ENST00000400908;ENST00000377464;ENST00000467350;ENST00000400907;ENST00000476556;ENST00000505225;ENST00000656437;ENST00000464367;ENST00000488215;ENST00000460659;ENST00000492766;ENST00000465125;ENST00000464972;ENST00000659924;ENST00000480342;ENST00000507012;ENST00000469251;ENST00000514428;ENST00000468247	8026;8009;6733;410;2973;4598;533;3574;639;962;454;367;396;743;2990;2710;418;355;273;414	4701;4701;3897;NA;1755;3039;533;2349;639;78;NA;NA;NA;267;1209;NA;NA;NA;273;105	8.579357704	8.734	8.015	0.459	2	0.309373406	0.039	13	4.685386698	0.00115	TRUE	FALSE	FALSE	FALSE	TRUE
RFX3	ENSG00000080298	HGNC:9984	chr9	3218297	3526004	-	ENST00000382004;ENST00000617270;ENST00000358730;ENST00000449234;ENST00000458034;ENST00000302303;ENST00000457373;ENST00000451859;ENST00000420720;ENST00000442560;ENST00000449190;ENST00000381984	9307;9258;2971;633;814;1522;822;740;492;526;869;364	2250;2250;2124;375;522;1242;649;552;471;408;416;258	8.819675486	9.12	8.041	0.212	3	0.199328652	0.00114	7	1.840043933	0.0029	FALSE	TRUE	FALSE	FALSE	FALSE
RHOBTB2	ENSG00000008853	HGNC:18756	chr8	22987417	23020199	+	ENST00000519685;ENST00000524077;ENST00000518534;ENST00000522948;ENST00000692529;ENST00000251822;ENST00000517528;ENST00000523918;ENST00000519210;ENST00000690180	3505;803;402;4959;5551;5482;597;576;377;3425	2250;548;NA;2205;2211;2184;NA;NA;NA;NA	6.004488868	5.607	6.72	0.761	1	0.174779796	0.16	19	2.417443391	1.6e-11	TRUE	FALSE	FALSE	FALSE	FALSE
RORA	ENSG00000069667	HGNC:10258	chr15	60488284	61229302	-	ENST00000335670;ENST00000309157;ENST00000261523;ENST00000449337;ENST00000559587;ENST00000551975;ENST00000560004;ENST00000559343;ENST00000558234;ENST00000557822;ENST00000559145;ENST00000561093;ENST00000560300;ENST00000558904	10827;1908;1951;1701;485;749;544;577;3910;545;373;642;514;492	1572;1647;1671;1407;NA;188;NA;460;NA;NA;NA;NA;NA;117	8.45116621	7.366	9.222	0.207	2	0.249965127	0.0265	7	1.366444631	5.4e-4	FALSE	FALSE	FALSE	FALSE	TRUE
RORB	ENSG00000198963	HGNC:10259	chr9	74497335	74693177	+	ENST00000376896;ENST00000396204	9581;2996	1380;1413	7.99485892	8.223	7.838	0.257	2	0.200692934	0.0176	7	1.101173976	1.5e-4	FALSE	TRUE	FALSE	FALSE	FALSE
RPL26	ENSG00000161970	HGNC:10327	chr17	8377516	8383213	-	ENST00000648839;ENST00000584906;ENST00000584164;ENST00000583011;ENST00000578069;ENST00000584441;ENST00000582485;ENST00000582556;ENST00000585176;ENST00000584343;ENST00000578812;ENST00000583515;ENST00000578115	528;603;870;564;456;328;443;763;353;563;1002;534;569	438;192;438;438;NA;192;407;438;NA;323;333;NA;NA	#N/A	#N/A	#N/A	0.258	2	0.05085981	0.00125	0	0.436088637	1	FALSE	FALSE	FALSE	FALSE	TRUE
RPS6KA3	ENSG00000177189	HGNC:10432	chrX	20149911	20267519	-	ENST00000379565;ENST00000643085;ENST00000645270;ENST00000643402;ENST00000644368;ENST00000647265;ENST00000645268;ENST00000457145;ENST00000643073;ENST00000646610;ENST00000643337;ENST00000642835;ENST00000644893;ENST00000479809;ENST00000474266;ENST00000438357	7987;4064;3961;3294;2991;3015;2552;2820;2393;2682;3054;2841;2451;847;930;585	2223;2139;2139;2139;2139;2139;435;2136;246;2139;2139;2139;2136;847;NA;197	6.147822221	6.011	6.816	#N/A	4	0.25595543	1.46e-4	7	1.526518994	0.00102	TRUE	FALSE	FALSE	FALSE	FALSE
RYR3	ENSG00000198838	HGNC:10485	chr15	33310962	33866121	+	ENST00000634891;ENST00000415757;ENST00000389232;ENST00000634418;ENST00000634750;ENST00000635875;ENST00000636753;ENST00000636583;ENST00000635790;ENST00000636417;ENST00000637201;ENST00000638085;ENST00000638038;ENST00000557931;ENST00000558060;ENST00000638145;ENST00000635749;ENST00000635842;ENST00000638032;ENST00000637948;ENST00000636845;ENST00000634730;ENST00000637984;ENST00000637615;ENST00000638052…	15568;15557;15552;15078;137;100;100;100;8528;100;100;143;100;161;451;100;3714;100;100;3026;2973;2743;100;100;1874;100;2257;137;702;374;3156;581;100;149;15564	14613;14598;14610;14580;137;NA;NA;NA;3304;NA;NA;NA;NA;NA;NA;NA;NA;100;100;853;1363;1848;NA;NA;NA;NA;1406;NA;NA;NA;NA;NA;NA;NA;14622	7.64098972	7.53	7.698	0.43	3	1.368668754	0.159	7	11.19001229	0.929	FALSE	FALSE	FALSE	FALSE	TRUE
SATB1	ENSG00000182568	HGNC:10541	chr3	18345377	18445588	-	ENST00000338745;ENST00000417717;ENST00000454909;ENST00000700177;ENST00000700178;ENST00000700179;ENST00000700180;ENST00000606296;ENST00000415069;ENST00000457005;ENST00000476178;ENST00000467628;ENST00000700181;ENST00000475083;ENST00000440737;ENST00000491519;ENST00000482788;ENST00000452260;ENST00000414509;ENST00000493952;ENST00000487699;ENST00000444341;ENST00000450898	7822;4589;3755;3280;3115;3255;2973;4200;2702;2467;361;551;1739;558;975;1000;406;939;583;626;477;579;464	2292;2388;2292;2292;2292;2292;2292;NA;2292;2292;NA;NA;NA;NA;674;NA;NA;518;348;249;NA;212;24	#N/A	#N/A	#N/A	0.209	4	0.200939668	5.79e-5	8	1.911697468	8.25e-4	TRUE	TRUE	FALSE	FALSE	FALSE
SATB2	ENSG00000119042	HGNC:21637	chr2	199269500	199471266	-	ENST00000417098;ENST00000443023;ENST00000260926;ENST00000700191;ENST00000700207;ENST00000700192;ENST00000700208;ENST00000700209;ENST00000700193;ENST00000428695;ENST00000457245;ENST00000700210;ENST00000473517;ENST00000483346;ENST00000484124;ENST00000440919;ENST00000700194;ENST00000463386	5568;6194;5318;4749;3770;3781;3515;2286;3175;2313;2656;2281;592;2647;579;2166;3171;372	2202;2025;2202;1848;NA;NA;357;NA;2202;1848;2202;1463;NA;NA;NA;381;NA;NA	10.76311665	11.386	7.672	0.077	38	0.369723043	5.06e-62	37	1.929084608	4.02e-34	TRUE	FALSE	FALSE	FALSE	TRUE
SCAF4	ENSG00000156304	HGNC:19304	chr21	31671000	31732118	-	ENST00000286835;ENST00000399804;ENST00000434667;ENST00000467731;ENST00000472318;ENST00000485790	4269;4127;3846;2976;796;1282	3444;3378;3399;NA;NA;NA	5.188984421	5.261	4.763	0.285	3	0.359278041	0.00592	9	2.88803163	0.00298	FALSE	FALSE	FALSE	FALSE	TRUE
SCN1A	ENSG00000144285	HGNC:10585	chr2	165984641	166149214	-	ENST00000641996;ENST00000641575;ENST00000641603;ENST00000303395;ENST00000674923;ENST00000640036;ENST00000689288;ENST00000637988;ENST00000635776;ENST00000636194;ENST00000635750;ENST00000375405;ENST00000671940;ENST00000673490;ENST00000637038;ENST00000409050;ENST00000625916;ENST00000473295;ENST00000491429;ENST00000635893;ENST00000637968;ENST00000636759;ENST00000642141;ENST00000507401;ENST00000637285	12903;12874;12506;11853;11940;8131;8258;8562;10107;8508;8299;8097;8315;10569;4268;5946;560;544;542;168;4614;3606;921;711;133	450;5994;5748;6030;6030;5997;2058;5997;4857;2490;5997;5997;1890;NA;995;5946;NA;NA;NA;NA;NA;438;NA;NA;11	5.930918848	5.142	8.318	0.098	11	0.934090707	5.04e-9	36	4.613086724	2.44e-20	TRUE	TRUE	FALSE	FALSE	TRUE
SCN2A	ENSG00000136531	HGNC:10588	chr2	165194993	165392310	+	ENST00000640791;ENST00000636384;ENST00000424833;ENST00000375437;ENST00000631182;ENST00000636071;ENST00000637367;ENST00000635945;ENST00000636985;ENST00000636135;ENST00000638151;ENST00000637266;ENST00000283256;ENST00000636662;ENST00000480032;ENST00000636769;ENST00000486878;ENST00000674133;ENST00000673831;ENST00000673883	8169;9007;1807;8776;8776;8881;4408;3119;8856;8519;2832;8610;8660;9456;11676;8573;661;1455;1145;964	NA;2196;1517;6018;6018;6018;279;NA;5622;1677;NA;6018;6018;279;NA;2193;537;1256;393;423	8.927855009	8.621	9.633	0.161	36	0.877162991	1.02e-44	71	4.534503392	5.5300000000000005e-58	TRUE	TRUE	FALSE	FALSE	TRUE
SCN8A	ENSG00000196876	HGNC:10596	chr12	51590266	51812864	+	ENST00000546961;ENST00000667214;ENST00000662684;ENST00000638820;ENST00000550891;ENST00000637709;ENST00000668547;ENST00000354534;ENST00000627620;ENST00000355133;ENST00000599343;ENST00000551216;ENST00000636945;ENST00000548086;ENST00000627665;ENST00000636458;ENST00000637540;ENST00000545061	465;4568;6930;3359;3253;2489;6876;11559;11559;5820;5976;1627;3578;2075;506;100;93;11433	3;2280;5943;2280;NA;732;5820;5943;5943;5820;5976;1627;962;1696;NA;NA;NA;5820	7.436907928	7.221	8.744	0.189	2	0.49151662	0.0876	44	4.75588971	2.2700000000000002e-27	TRUE	FALSE	FALSE	FALSE	TRUE
SET	ENSG00000119335	HGNC:10760	chr9	128683424	128696400	+	ENST00000686840;ENST00000372692;ENST00000691158;ENST00000686568;ENST00000409104;ENST00000322030;ENST00000372688;ENST00000372686;ENST00000466009;ENST00000477806;ENST00000480217;ENST00000480536;ENST00000685073;ENST00000485056	2733;2850;2658;1272;962;2927;1541;1043;597;957;509;3254;2997;483	873;873;135;702;807;834;891;801;NA;NA;NA;NA;NA;NA	7.791366101	8.071	7.334	0.167	5	0.176519152	1.23e-6	1	0.539941107	0.417	TRUE	FALSE	FALSE	FALSE	TRUE
SETBP1	ENSG00000152217	HGNC:15573	chr18	44680173	45068510	+	ENST00000426838;ENST00000677068;ENST00000649279;ENST00000677699;ENST00000678152;ENST00000677077;ENST00000677130;ENST00000645568	1785;6280;9909;9738;9849;9954;10021;3412	729;4791;4791;4620;4791;4791;4791;NA	9.229050728	9.587	7.849	0.143	13	0.22350614	4.53e-19	15	4.085155842	2.53e-5	TRUE	FALSE	FALSE	FALSE	TRUE
SETD1A	ENSG00000099381	HGNC:29010	chr16	30957754	30984664	+	ENST00000262519;ENST00000682768;ENST00000684162;ENST00000452917;ENST00000640410	5991;1045;5934;315;718	5124;869;5124;211;NA	2.832325481	2.841	2.762	0.279	11	0.337208523	1.18e-13	9	5.432393329	0.1	TRUE	FALSE	TRUE	FALSE	TRUE
SETD1B	ENSG00000139718	HGNC:29187	chr12	121804009	121832656	+	ENST00000604567;ENST00000542440;ENST00000619791	8557;8185;5901	5901;5772;5901	3.635587949	3.914	3.108	0.109	6	0.277540537	5.01e-7	12	0.701799312	1.56e-11	FALSE	FALSE	FALSE	FALSE	TRUE
SETD2	ENSG00000181555	HGNC:18420	chr3	47016429	47164113	-	ENST00000687657;ENST00000686876;ENST00000638947;ENST00000691544;ENST00000431180;ENST00000330022;ENST00000409792;ENST00000686773;ENST00000686792;ENST00000693738;ENST00000685237;ENST00000692362;ENST00000691902;ENST00000690157;ENST00000693321;ENST00000688290;ENST00000685505;ENST00000692883;ENST00000690461;ENST00000685005;ENST00000445387;ENST00000479832;ENST00000492397;ENST00000685399;ENST00000484689…	2579;5076;8302;3416;7555;8172;8541;6508;2565;3784;5152;4272;4138;4696;6602;6182;6667;6748;6631;8109;7075;794;746;5284;561;4231	NA;4411;7563;2751;3871;4097;7695;4057;NA;NA;NA;NA;3490;4048;4057;4063;4118;4118;5433;7461;5026;NA;NA;4057;NA;4021	7.624581145	7.699	7.105	0.176	8	0.629830889	3.52e-7	7	5.541544509	0.321	TRUE	FALSE	FALSE	FALSE	TRUE
SETD5	ENSG00000168137	HGNC:25566	chr3	9397615	9479240	+	ENST00000431285;ENST00000402198;ENST00000683012;ENST00000463180;ENST00000478475;ENST00000415650;ENST00000682536;ENST00000663774;ENST00000683262;ENST00000688835;ENST00000691175;ENST00000684606;ENST00000691925;ENST00000693430;ENST00000665872;ENST00000666307;ENST00000443339;ENST00000406341;ENST00000670063;ENST00000468208;ENST00000691299;ENST00000684055;ENST00000407969;ENST00000490791;ENST00000692920…	1824;6931;846;685;477;579;5624;5823;1899;4212;5557;5747;6709;6923;6276;6581;3478;6582;5840;1415;2496;4416;6463;667;705;4861;3771;3362;552;3428;3916;4038;3639;1320;1323;685;563;5673;886;3049;634;1074;427;284	159;4329;243;NA;NA;198;4425;159;159;NA;NA;159;NA;NA;159;159;159;4329;159;159;NA;2796;4386;12;NA;NA;NA;2734;NA;532;NA;NA;NA;752;1323;267;138;NA;NA;NA;NA;NA;NA;NA	6.974663165	6.968	6.795	0.376	47	0.332639315	9.52e-83	11	3.246385631	5.59e-4	TRUE	TRUE	FALSE	FALSE	TRUE
SHANK1	ENSG00000161681	HGNC:15474	chr19	50659255	50719802	-	ENST00000293441;ENST00000391813;ENST00000391814;ENST00000359082;ENST00000468654;ENST00000461154;ENST00000483128	9636;4785;6622;6459;964;558;780	6486;NA;6510;6459;552;NA;NA	4.569032697	4.308	4.585	0.383	3	0.457413092	0.0114	8	5.707123516	0.217	FALSE	FALSE	FALSE	FALSE	TRUE
SHANK2	ENSG00000162105	HGNC:14295	chr11	70467854	71252577	-	ENST00000601538;ENST00000409161;ENST00000606715;ENST00000654939;ENST00000338508;ENST00000659264;ENST00000656230;ENST00000412252;ENST00000409530;ENST00000449116;ENST00000426687;ENST00000686462;ENST00000690983;ENST00000470759;ENST00000468619;ENST00000498519;ENST00000460048;ENST00000425049;ENST00000645599;ENST00000618363;ENST00000458632;ENST00000482659	10830;9208;5738;6493;7271;7550;8238;1378;2123;939;460;854;844;762;2775;510;736;557;557;434;635;381	5550;3762;NA;2453;3783;3840;4413;774;NA;NA;460;NA;NA;NA;NA;NA;NA;NA;557;NA;NA;NA	7.357416647	7.329	6.805	0.417	7	0.462174634	5.97e-7	6	4.212170234	0.249	FALSE	TRUE	FALSE	FALSE	TRUE
SHANK3	ENSG00000251322	HGNC:14294	chr22	50674415	50733298	+	ENST00000692848;ENST00000414786;ENST00000673971;ENST00000262795;ENST00000691768;ENST00000673995;ENST00000445220;ENST00000673838;ENST00000674010;ENST00000674145;ENST00000664402;ENST00000659388	1531;7308;8004;7174;6296;525;5776;297;517;864;5670;934	1304;NA;2055;4824;NA;265;3876;NA;NA;NA;3366;639	5.542629939	5.011	6.123	#N/A	48	0.315265532	5.11e-86	16	4.197330681	8.81e-6	TRUE	TRUE	FALSE	FALSE	TRUE
SHH	ENSG00000164690	HGNC:10848	chr7	155799980	155812463	-	ENST00000297261;ENST00000441114;ENST00000430104;ENST00000435425;ENST00000472308	4650;888;677;807;504	1389;381;507;372;NA	-0.397787368	-0.872	0.938	0.493	2	0.103222595	0.00497	6	1.559828386	0.00536	FALSE	FALSE	FALSE	FALSE	TRUE
SIN3A	ENSG00000169375	HGNC:19353	chr15	75369379	75455842	-	ENST00000394947;ENST00000360439;ENST00000394949;ENST00000566640;ENST00000570124;ENST00000570021;ENST00000564778;ENST00000562776;ENST00000568431;ENST00000567289;ENST00000570115;ENST00000568309;ENST00000568190;ENST00000568919;ENST00000565264	6723;5050;4930;944;593;600;617;590;565;4078;554;549;567;455;510	3822;3822;3822;NA;NA;NA;529;426;391;471;370;321;294;NA;55	5.334537918	5.428	5.214	0.14	19	0.458347683	1.94e-24	7	3.143376142	0.0413	TRUE	TRUE	FALSE	FALSE	TRUE
SKI	ENSG00000157933	HGNC:10896	chr1	2228319	2310213	+	ENST00000378536;ENST00000508416;ENST00000478223;ENST00000507179	6083;252;294;539	2187;NA;NA;NA	5.756036942	5.621	5.722	0.809	10	0.076937393	1.87e-18	4	2.14450273	0.17	TRUE	TRUE	FALSE	FALSE	FALSE
SLC2A1	ENSG00000117394	HGNC:11005	chr1	42925353	42958893	-	ENST00000426263;ENST00000630287;ENST00000675112;ENST00000676254;ENST00000674765;ENST00000674545;ENST00000475162;ENST00000669445;ENST00000625233;ENST00000372500;ENST00000415851;ENST00000630821;ENST00000629908;ENST00000460369;ENST00000676097	3384;2398;2652;2795;1851;2888;598;150;1031;533;578;591;401;541;271	1479;522;NA;NA;1080;NA;427;NA;NA;348;NA;NA;NA;132;NA	4.953479679	4.546	5.703	0.139	9	0.121754897	1.45e-14	13	1.521107159	9.18e-9	TRUE	FALSE	FALSE	FALSE	TRUE
SLC35A2	ENSG00000102100	HGNC:11022	chrX	48903180	48911958	-	ENST00000635285;ENST00000247138;ENST00000635460;ENST00000376529;ENST00000635628;ENST00000376521;ENST00000445167;ENST00000413561;ENST00000376515;ENST00000635589;ENST00000616181;ENST00000452555;ENST00000446885;ENST00000635238;ENST00000634665;ENST00000635015;ENST00000376512;ENST00000634461	2046;1456;706;865;2812;3047;1739;1857;1044;1424;1614;1563;877;584;486;1008;903;533	1182;1191;526;675;183;1182;729;607;657;999;1221;1266;527;574;345;531;492;309	2.883352097	2.79	3.222	#N/A	1	0.066052484	0.0639	7	0.908215071	4.59e-5	TRUE	FALSE	FALSE	FALSE	FALSE
SLC6A1	ENSG00000157103	HGNC:11042	chr3	10992186	11039247	+	ENST00000646702;ENST00000642767;ENST00000425938;ENST00000645575;ENST00000642515;ENST00000643498;ENST00000646072;ENST00000646570;ENST00000287766;ENST00000645281;ENST00000642831;ENST00000642820;ENST00000645054;ENST00000642735;ENST00000646022;ENST00000645776;ENST00000646035;ENST00000645592;ENST00000646924;ENST00000645974;ENST00000644314;ENST00000642639;ENST00000646886;ENST00000646060;ENST00000462473…	4343;4437;957;1834;4720;4341;4078;4727;4478;3931;2310;4629;4612;4577;4282;3486;2873;4324;4541;4764;4129;3934;6350;4594;2887;1164;4174;3984;4226;1711;6767;4453;1694;4161;4093;2636;557;2008;1545;5528;3056;4025	1800;1800;376;516;1800;1800;1266;1800;1800;1266;NA;1800;1800;1800;1800;1266;NA;1800;1800;1800;1440;1800;NA;1800;NA;489;1800;1377;1800;555;1800;1800;555;1872;1827;1143;339;NA;1545;NA;NA;NA	6.524459544	5.321	8.2	0.153	5	0.131058477	2.89e-7	42	1.647640011	1.83e-43	TRUE	TRUE	FALSE	FALSE	TRUE
SMARCA4	ENSG00000127616	HGNC:11100	chr19	10960932	11079426	+	ENST00000643549;ENST00000642726;ENST00000646484;ENST00000644737;ENST00000642628;ENST00000643296;ENST00000647230;ENST00000646510;ENST00000429416;ENST00000644760;ENST00000344626;ENST00000646693;ENST00000645460;ENST00000541122;ENST00000589677;ENST00000444061;ENST00000590574;ENST00000591545;ENST00000643995;ENST00000644327;ENST00000644065;ENST00000644963;ENST00000643208;ENST00000642350;ENST00000645061…	5609;5675;5579;5777;5637;5563;5554;5595;5665;740;5577;5670;5457;5139;5181;5393;5739;5192;4817;4237;3802;4045;3940;3750;4035;3355;3522;3382;3637;3496;3680;3426;1127;487;3206;3250;3358;512;552;3377;2802;3842;2612;1887;559;1108;1968;911;1659;1865;627;569	4950;4941;4845;4854;4941;4854;4845;4845;4944;471;4944;5040;4842;4854;4851;4842;4845;3497;4367;3142;3578;3595;3498;3438;2958;577;3198;NA;3206;3284;3244;3124;1127;NA;168;1158;NA;NA;NA;NA;705;NA;2398;1568;NA;1009;1047;666;NA;NA;177;NA	6.776764945	7.01	5.979	0.226	3	0.386209157	0.00721	46	5.279009998	1.8e-27	TRUE	FALSE	FALSE	FALSE	TRUE
SMARCC2	ENSG00000139613	HGNC:11105	chr12	56162359	56189567	-	ENST00000550164;ENST00000394023;ENST00000347471;ENST00000552674;ENST00000267064;ENST00000549209;ENST00000548130;ENST00000552931;ENST00000552566;ENST00000549757;ENST00000550859;ENST00000550519;ENST00000550150;ENST00000552627;ENST00000547356	5090;4271;3839;3730;4076;439;1238;608;534;1062;656;789;3244;409;741	3738;3459;3393;318;3645;NA;NA;NA;NA;NA;NA;318;NA;NA;NA	#N/A	#N/A	#N/A	0.167	2	0.475884452	0.083	5	3.188892032	0.217	FALSE	TRUE	FALSE	FALSE	TRUE
SMC1A	ENSG00000072501	HGNC:11111	chrX	53374149	53422728	-	ENST00000675504;ENST00000322213;ENST00000375340;ENST00000674590;ENST00000470241;ENST00000469129;ENST00000675065;ENST00000463684	9826;9710;9930;3323;838;847;1761;880	3636;3702;3636;2934;838;NA;NA;165	6.129896825	6.341	5.663	#N/A	12	0.410037585	3.23e-14	20	2.974278147	7.17e-11	TRUE	FALSE	FALSE	FALSE	FALSE
SNAP25	ENSG00000132639	HGNC:11132	chr20	10218830	10307418	+	ENST00000693732;ENST00000689077;ENST00000690099;ENST00000690766;ENST00000254976;ENST00000691665;ENST00000304886;ENST00000693325;ENST00000689858;ENST00000689757;ENST00000685131;ENST00000689248;ENST00000687785;ENST00000691161;ENST00000692411;ENST00000690812;ENST00000430336;ENST00000691353;ENST00000492814;ENST00000692697;ENST00000689723;ENST00000495883	1994;2181;6478;2497;2053;3020;2050;2963;2916;2991;2862;5239;3016;3068;2882;2900;492;2999;430;4886;1768;2256	NA;NA;NA;NA;621;621;621;621;621;621;621;NA;621;621;621;621;281;621;NA;NA;NA;NA	7.824452794	7.285	10.807	0.29	1	0.06061914	0.0588	6	0.632115001	5.17e-5	TRUE	FALSE	FALSE	FALSE	TRUE
SON	ENSG00000159140	HGNC:11183	chr21	33543038	33577481	+	ENST00000356577;ENST00000475072;ENST00000381692;ENST00000695559;ENST00000300278;ENST00000455528;ENST00000381679;ENST00000492229;ENST00000436227;ENST00000421541;ENST00000429093;ENST00000474355;ENST00000457208;ENST00000467616;ENST00000484294;ENST00000473102;ENST00000470533;ENST00000478183;ENST00000465834;ENST00000477419;ENST00000491794	8393;658;2463;2574;7477;8394;7860;306;5269;1151;684;402;765;676;500;575;798;1818;957;771;995	7281;NA;1365;999;6912;6978;6327;NA;4364;1032;279;NA;293;NA;NA;NA;NA;NA;NA;NA;NA	7.990094	7.992	8.031	0.051	25	0.379184915	1.33e-36	5	6.104230402	0.729	TRUE	FALSE	FALSE	FALSE	TRUE
SOX10	ENSG00000100146	HGNC:11190	chr22	37970686	37987422	-	ENST00000651746;ENST00000446929;ENST00000698177;ENST00000360880;ENST00000396884;ENST00000690831;ENST00000427770;ENST00000470555;ENST00000652356	484;1095;3468;2861;2885;3054;873;124;1076	221;539;1617;1401;1401;432;641;NA;NA	1.283897711	0.361	4.191	0.248	5	0.062275632	7.41e-9	4	1.464622809	0.0613	TRUE	FALSE	FALSE	FALSE	FALSE
SOX11	ENSG00000176887	HGNC:11191	chr2	5692384	5701385	+	ENST00000322002	9002	1326	7.654284703	8.157	1.252	1.148	4	0.029884765	3.24e-8	19	1.457656751	2.65e-15	TRUE	FALSE	FALSE	FALSE	FALSE
SOX2	ENSG00000181449	HGNC:11195	chr3	181711925	181714436	+	ENST00000325404	2512	954	#N/A	#N/A	#N/A	0.302	4	0.05394159	3.38e-7	3	1.263146233	0.134	FALSE	FALSE	FALSE	FALSE	TRUE
SOX5	ENSG00000134532	HGNC:11201	chr12	23529504	24562544	-	ENST00000451604;ENST00000537393;ENST00000646273;ENST00000396007;ENST00000545921;ENST00000367206;ENST00000535530;ENST00000542241;ENST00000536629;ENST00000536911;ENST00000659413;ENST00000541847;ENST00000441133;ENST00000538083;ENST00000536729;ENST00000446891;ENST00000536850;ENST00000429944;ENST00000456299;ENST00000538905;ENST00000381381	7076;2769;2810;1379;2589;1816;576;376;570;855;1696;758;638;617;587;581;606;559;576;832;3991	2292;2187;1929;1134;2262;1530;NA;NA;NA;NA;612;726;387;434;321;172;NA;NA;NA;NA;1929	9.914679432	10.782	7.67	0.204	10	0.218520165	5.61e-14	11	1.831023686	3.67e-6	TRUE	FALSE	FALSE	FALSE	TRUE
SOX6	ENSG00000110693	HGNC:16421	chr11	15966449	16739591	-	ENST00000316399;ENST00000528252;ENST00000527619;ENST00000528429;ENST00000527840;ENST00000524650;ENST00000531297;ENST00000533411;ENST00000530378;ENST00000533870;ENST00000533658;ENST00000526673;ENST00000529469;ENST00000525835;ENST00000524520;ENST00000525259;ENST00000655819;ENST00000396356;ENST00000683767	8808;2707;2699;2656;574;534;429;586;1818;7224;1202;534;549;660;709;574;8979;8865;9304	2427;2406;2406;2487;NA;NA;NA;477;480;NA;NA;419;238;NA;NA;NA;2415;2427;2487	7.271707072	7.017	7.455	0.165	2	0.210804723	0.0193	3	2.040343683	0.334	FALSE	FALSE	FALSE	FALSE	TRUE
SP4	ENSG00000105866	HGNC:11209	chr7	21428043	21514822	+	ENST00000222584;ENST00000432066;ENST00000448246;ENST00000440636;ENST00000649633	6077;377;4293;288;5637	2355;168;150;NA;2304	6.283727735	6.523	5.321	0.339	1	0.135088306	0.126	2	1.597166031	0.474	FALSE	FALSE	TRUE	FALSE	FALSE
SPAST	ENSG00000021574	HGNC:11233	chr2	32063556	32157637	+	ENST00000315285;ENST00000646571;ENST00000621856;ENST00000642455;ENST00000642281;ENST00000644408;ENST00000642751;ENST00000642999;ENST00000644954;ENST00000645400;ENST00000646082;ENST00000645671;ENST00000647007;ENST00000643334;ENST00000647133;ENST00000645730;ENST00000643327;ENST00000645159;ENST00000645550	5268;5117;2084;2107;2128;2211;4695;4701;4732;753;1636;1491;1767;1386;2571;1029;617;2891;2583	1851;1755;1848;1752;1588;1592;1430;1593;1497;267;536;1106;NA;218;1351;1029;500;NA;NA	7.024236787	7.255	5.995	0.69	2	0.206887382	0.0187	9	1.50262273	2.81e-5	TRUE	TRUE	FALSE	FALSE	FALSE
SPEN	ENSG00000065526	HGNC:17575	chr1	15836095	15940456	+	ENST00000673875;ENST00000375759;ENST00000471538;ENST00000438066;ENST00000442985;ENST00000487496	3123;12385;1404;1733;891;543	2113;10995;NA;1120;891;NA	7.223758027	7.364	6.734	0.094	15	0.67638815	1.15e-15	10	9.684693841	0.502	TRUE	FALSE	FALSE	FALSE	FALSE
SPTAN1	ENSG00000197694	HGNC:11273	chr9	128552558	128633662	+	ENST00000372731;ENST00000630804;ENST00000372739;ENST00000627441;ENST00000625282;ENST00000358161;ENST00000497216;ENST00000636257;ENST00000636337;ENST00000635853;ENST00000637867;ENST00000636483;ENST00000630866;ENST00000672130;ENST00000472211;ENST00000627809;ENST00000475367;ENST00000628867;ENST00000635806;ENST00000461855;ENST00000631315;ENST00000631121;ENST00000629137;ENST00000637820;ENST00000629378…	7889;7812;7875;585;4102;7794;351;100;100;5870;100;100;7498;336;272;342;2237;579;193;857;581;438;479;100;585;1496;635;714;574;401;152;1546;993;100;1713;1472;1503;785;416	7419;7374;7434;460;NA;7359;NA;37;34;NA;36;66;7497;336;NA;NA;NA;NA;85;NA;NA;NA;NA;NA;NA;NA;NA;NA;312;NA;152;NA;NA;NA;NA;NA;NA;NA;205	10.25105437	10.288	10.139	0.222	3	1.453122526	0.179	30	6.809996937	5.25e-11	TRUE	FALSE	FALSE	FALSE	FALSE
SRCAP	ENSG00000080603	HGNC:16974	chr16	30698209	30741409	+	ENST00000411466;ENST00000262518;ENST00000395059;ENST00000483083;ENST00000474008	836;11724;9126;5937;730	300;9693;8916;4832;NA	5.336056738	5.335	5.296	0.223	27	0.681841122	1.54e-33	13	9.056220009	0.128	TRUE	FALSE	FALSE	FALSE	FALSE
SRPRA	ENSG00000182934	HGNC:11307	chr11	126262938	126269144	-	ENST00000332118;ENST00000532259;ENST00000532268;ENST00000531104;ENST00000527817;ENST00000528744;ENST00000530680	2986;2453;829;542;687;856;558	1917;1833;NA;NA;NA;NA;NA	#N/A	#N/A	#N/A	0.634	2	0.304153624	0.0379	2	1.890072209	0.563	FALSE	FALSE	FALSE	FALSE	FALSE
SRRM2	ENSG00000167978	HGNC:16639	chr16	2752626	2772538	+	ENST00000576924;ENST00000575009;ENST00000301740;ENST00000575701;ENST00000576894;ENST00000630499;ENST00000576415;ENST00000571378;ENST00000574340;ENST00000570971;ENST00000575870;ENST00000573451;ENST00000571372;ENST00000570655;ENST00000573498;ENST00000572278;ENST00000576076;ENST00000572952;ENST00000576674;ENST00000574593;ENST00000572883;ENST00000572721;ENST00000573311;ENST00000571041;ENST00000570705…	3314;1146;9044;860;2210;1207;461;2870;579;1132;696;441;462;575;994;711;914;1118;593;1440;887;841;732;498;675;1141;1759;638;459;431;543	3054;891;8259;NA;NA;936;282;2685;345;756;NA;NA;NA;NA;NA;NA;NA;NA;NA;NA;553;NA;NA;NA;NA;NA;NA;NA;235;126;NA	7.013790142	6.839	7.11	0.183	18	0.655092558	4.15e-20	11	8.878779399	0.28	TRUE	FALSE	TRUE	FALSE	FALSE
STAG1	ENSG00000118007	HGNC:11354	chr3	136336236	136752403	-	ENST00000383202;ENST00000236698;ENST00000483235;ENST00000465961;ENST00000487065;ENST00000492318;ENST00000462818;ENST00000480733;ENST00000629124;ENST00000434713	6062;5951;5206;746;2914;570;1227;1304;4322;5064	3777;3666;306;NA;486;570;NA;699;486;2997	7.320449222	7.473	6.484	0.159	5	0.86164789	0.00195	8	2.676385746	0.0063	FALSE	FALSE	TRUE	FALSE	TRUE
STAG2	ENSG00000101972	HGNC:11355	chrX	123960212	124422664	+	ENST00000394477;ENST00000455404;ENST00000218089;ENST00000483575;ENST00000687810;ENST00000687071;ENST00000469481;ENST00000458700;ENST00000371160;ENST00000435103;ENST00000687852;ENST00000371145;ENST00000692982;ENST00000691383;ENST00000686802;ENST00000691035;ENST00000371157;ENST00000686127;ENST00000458176;ENST00000371144;ENST00000466748;ENST00000471107;ENST00000428941;ENST00000435215;ENST00000394478…	385;2089;5218;864;3564;3707;989;296;6045;742;6143;6179;5624;2400;5409;6031;5991;5745;845;4281;873;709;678;798;676;6885;1291;2462;2643	211;1644;3807;NA;NA;NA;NA;120;3696;462;3807;3807;3687;NA;NA;NA;3696;1122;177;3696;NA;NA;507;623;347;NA;NA;NA;NA	7.002500538	7.105	6.775	#N/A	7	0.813207456	2.3e-5	2	2.670382254	0.746	TRUE	FALSE	FALSE	FALSE	FALSE
STXBP1	ENSG00000136854	HGNC:11444	chr9	127579370	127696027	+	ENST00000637521;ENST00000625363;ENST00000636509;ENST00000626539;ENST00000373302;ENST00000637953;ENST00000635950;ENST00000636962;ENST00000637464;ENST00000637060;ENST00000637173;ENST00000630492;ENST00000627871;ENST00000373299;ENST00000650920;ENST00000476182;ENST00000626333;ENST00000647107;ENST00000496504;ENST00000626416;ENST00000494254;ENST00000628638;ENST00000628768	2068;550;3894;3840;3880;3925;2771;2918;4893;3825;4193;572;538;3754;4035;566;667;1843;591;3700;563;581;2582	1770;448;1083;1743;1812;1734;1725;1725;210;381;1743;308;302;1785;1770;69;441;1742;226;NA;360;NA;NA	7.341871676	7.002	8.038	0.099	31	0.42563121	2.55e-46	50	1.696011607	1.8499999999999999e-54	TRUE	TRUE	FALSE	FALSE	TRUE
SUZ12	ENSG00000178691	HGNC:17101	chr17	31937007	32001038	+	ENST00000322652;ENST00000580398;ENST00000494429;ENST00000578106	4495;3977;1895;1367	2220;2151;NA;NA	5.3878999	5.522	5.268	0.344	1	0.202992364	0.184	1	1.35143513	0.741	FALSE	FALSE	FALSE	FALSE	TRUE
SV2A	ENSG00000159164	HGNC:20566	chr1	149903318	149917844	-	ENST00000369146;ENST00000369145	4378;2903	2229;2049	6.878237545	6.529	7.964	0.429	2	0.388797557	0.0586	5	2.113375904	0.0635	FALSE	FALSE	TRUE	FALSE	FALSE
SYNGAP1	ENSG00000197283	HGNC:11497	chr6	33419661	33453689	+	ENST00000637194;ENST00000638142;ENST00000646630;ENST00000479510;ENST00000629380;ENST00000644458;ENST00000449372;ENST00000628646;ENST00000418600;ENST00000293748;ENST00000636116;ENST00000637911;ENST00000637490;ENST00000636075;ENST00000637587;ENST00000637052;ENST00000635885;ENST00000636443;ENST00000636731;ENST00000638127;ENST00000637721;ENST00000682587;ENST00000428982;ENST00000645250;ENST00000636193…	100;2499;6015;2073;6010;4051;3929;4264;5827;4556;161;157;132;148;100;100;191;79;100;100;190;5604;4339;4040;100;118;100;100;394;161	NA;1779;4032;NA;4032;3927;3879;3900;3858;3855;NA;NA;NA;NA;NA;NA;NA;NA;NA;NA;NA;3774;3855;3750;NA;NA;NA;NA;NA;NA	5.675866848	5.482	5.626	0.127	55	0.333089891	3.13e-100	13	3.986516813	2.65e-4	TRUE	TRUE	FALSE	FALSE	TRUE
SYT1	ENSG00000067715	HGNC:11509	chr12	78863993	79452008	+	ENST00000393240;ENST00000261205;ENST00000457153;ENST00000552074;ENST00000549454;ENST00000547046;ENST00000549671;ENST00000551304;ENST00000552744;ENST00000552624;ENST00000446242;ENST00000549559	3095;4705;4592;702;583;506;710;579;2718;726;762;556	1269;1269;1260;284;NA;174;217;218;1269;521;545;NA	10.75415281	10.645	11.315	0.332	1	0.158142392	0.146	13	0.97118422	4.47e-11	TRUE	FALSE	FALSE	FALSE	FALSE
TAB2	ENSG00000055208	HGNC:17075	chr6	149218641	149411613	+	ENST00000606202;ENST00000636456;ENST00000637181;ENST00000703212;ENST00000703213;ENST00000461481;ENST00000606797;ENST00000367456;ENST00000470466;ENST00000484505	648;3092;4363;2026;2068;524;677;4553;4199;493	392;1230;2082;NA;1660;NA;100;2082;1611;NA	6.673591746	6.774	6.588	0.117	6	0.263163707	3.68e-7	4	1.505902617	0.0664	TRUE	FALSE	FALSE	FALSE	FALSE
TAOK1	ENSG00000160551	HGNC:29259	chr17	29390363	29551903	+	ENST00000583121;ENST00000261716;ENST00000587277;ENST00000536202;ENST00000577583;ENST00000578653	526;12643;353;4068;5557;564	238;3006;NA;2562;NA;NA	8.635934441	8.711	8.629	0.216	11	0.382315368	4.5e-13	10	2.386731292	1.93e-4	TRUE	TRUE	FALSE	FALSE	TRUE
TBL1XR1	ENSG00000177565	HGNC:29529	chr3	177019340	177228000	-	ENST00000636864;ENST00000430069;ENST00000637659;ENST00000474363;ENST00000673974;ENST00000631253;ENST00000457928;ENST00000352800;ENST00000422442;ENST00000626758;ENST00000638074;ENST00000636348;ENST00000635757;ENST00000637681;ENST00000428970;ENST00000424913;ENST00000437738;ENST00000431421;ENST00000635794;ENST00000630796;ENST00000450267;ENST00000630833;ENST00000431674;ENST00000422066;ENST00000443315…	6888;7948;3105;6229;6502;4186;8182;2454;2535;355;100;100;100;100;575;592;565;550;768;656;588;567;559;604;580;312;554;592;107;582;214;100;98;171;100;138	NA;1545;814;NA;1545;1425;1545;1545;1545;202;NA;NA;NA;NA;227;219;436;166;395;367;360;316;289;260;244;NA;185;99;NA;NA;NA;NA;NA;NA;NA;NA	8.586674334	8.708	8.544	0.174	9	0.398880004	4.92e-10	23	0.931928929	3.13e-24	TRUE	TRUE	FALSE	FALSE	TRUE
TBR1	ENSG00000136535	HGNC:11590	chr2	161416297	161425870	+	ENST00000389554;ENST00000463544;ENST00000411412;ENST00000410035;ENST00000477804;ENST00000489530	3806;7185;698;1454;461;558	2049;NA;698;1188;NA;NA	5.750882919	6.355	4.196	0.246	6	0.206777231	9.1e-8	6	2.281971131	0.029	FALSE	TRUE	FALSE	FALSE	TRUE
TBX1	ENSG00000184058	HGNC:11592	chr22	19756703	19783593	+	ENST00000332710;ENST00000329705;ENST00000359500;ENST00000680333;ENST00000700274;ENST00000649276;ENST00000475303;ENST00000484336	2084;1465;1538;1010;819;2048;546;529	1488;1197;1119;717;562;1515;NA;NA	-3.397910918	-3.681	-2.819	0.703	1	0.090895474	0.0869	4	1.71675931	0.0957	FALSE	FALSE	FALSE	FALSE	TRUE
TCF20	ENSG00000100207	HGNC:11631	chr22	42160013	42343616	-	ENST00000677622;ENST00000359486;ENST00000683686;ENST00000335626;ENST00000404876;ENST00000675876;ENST00000515426	7624;7480;8573;6237;1058;4005;633	5883;5883;5883;5817;753;3793;459	7.30254006	7.433	6.659	0.05	32	0.297774475	4.16e-53	10	4.623835617	0.0201	TRUE	TRUE	FALSE	FALSE	TRUE
TCF4	ENSG00000196628	HGNC:11634	chr18	55222185	55664787	-	ENST00000354452;ENST00000616053;ENST00000643689;ENST00000356073;ENST00000636400;ENST00000637169;ENST00000637923;ENST00000635990;ENST00000636822;ENST00000637250;ENST00000637239;ENST00000638154;ENST00000637115;ENST00000635822;ENST00000636751;ENST00000570287;ENST00000564999;ENST00000629387;ENST00000568673;ENST00000457482;ENST00000543082;ENST00000540999;ENST00000537578;ENST00000562680;ENST00000568740…	8041;8140;7577;8317;8343;7553;7314;7396;7640;7410;7771;7946;7883;7805;8283;3163;3590;3789;2398;2372;2399;2572;2767;5733;2628;622;1996;2264;1935;2184;1823;2057;1915;1948;2119;2128;2357;2696;2551;1872;1701;1004;1552;856;721;807;661;826;624;1277;463;1084;6012;969;735;602;561;635;737;870;606;653;530;831;583;401;510;805;882;833;142;579;462;362;897;550;570;568;601;359;598;597;585;1842;100;699;501;161;5…	2016;1752;1626;2004;1944;1368;298;NA;1626;NA;NA;2043;153;1896;309;1524;2004;2016;1944;1536;1878;1932;1944;NA;1929;246;1614;1803;1626;1614;1524;195;1791;1824;1995;1836;1752;2034;2322;1614;1356;NA;945;NA;243;709;500;674;NA;622;NA;538;NA;863;685;491;488;465;608;841;405;403;NA;386;358;356;NA;629;612;663;NA;537;NA;195;476;496;438;405;468;NA;418;169;373;NA;NA;405;246;NA;504;NA;NA;NA;184	10.56283332	10.873	9.387	0.096	35	0.288947561	9.83e-60	21	1.744144172	4.4e-16	TRUE	TRUE	FALSE	FALSE	TRUE
TCF7L2	ENSG00000148737	HGNC:11641	chr10	112950247	113167678	+	ENST00000355995;ENST00000627217;ENST00000534894;ENST00000536810;ENST00000538897;ENST00000542695;ENST00000543371;ENST00000369397;ENST00000355717;ENST00000352065;ENST00000369395;ENST00000545257;ENST00000629706;ENST00000346198;ENST00000349937;ENST00000637321;ENST00000369389;ENST00000637416;ENST00000636447;ENST00000637574;ENST00000636236;ENST00000636309;ENST00000636585;ENST00000277945;ENST00000369386…	4076;4025;3778;3953;4000;4136;4037;3802;1979;1553;1541;2160;1755;667;725;430;691;576;550;933;582;563;495;620;1274;1026;768;182;330;500	1860;1809;1227;1740;1449;1605;1824;1791;1470;1380;1368;1431;1755;667;325;NA;502;NA;NA;425;NA;NA;NA;620;474;351;327;182;NA;NA	4.535853999	3.61	5.547	0.474	7	0.348975617	9.22e-8	6	1.763177686	0.00945	TRUE	TRUE	FALSE	FALSE	FALSE
TEK	ENSG00000120156	HGNC:11724	chr9	27109141	27230174	+	ENST00000519097;ENST00000615002;ENST00000380036;ENST00000406359;ENST00000519080	3836;4666;4683;3935;1543	2931;1407;3375;3246;1405	3.916122006	3.304	5.035	0.368	1	0.314161238	0.27	4	2.62783154	0.27	FALSE	TRUE	FALSE	FALSE	FALSE
TFE3	ENSG00000068323	HGNC:11752	chrX	49028726	49043410	-	ENST00000315869;ENST00000493583;ENST00000495940;ENST00000487451;ENST00000481606	3291;3279;758;1058;439	1728;330;NA;NA;NA	3.706869938	3.366	5.001	#N/A	1	0.14502572	0.135	10	1.404087602	2.31e-6	TRUE	FALSE	FALSE	FALSE	FALSE
TLK2	ENSG00000146872	HGNC:11842	chr17	62458658	62615481	+	ENST00000582809;ENST00000684213;ENST00000583843;ENST00000579450;ENST00000577616;ENST00000582195;ENST00000682085;ENST00000580705;ENST00000346027;ENST00000326270;ENST00000682203;ENST00000343388;ENST00000683536;ENST00000684440;ENST00000684772;ENST00000682827;ENST00000682274;ENST00000583690;ENST00000682075;ENST00000683104;ENST00000684012;ENST00000581041;ENST00000684553;ENST00000683737;ENST00000581286…	3608;1072;767;559;578;1134;5377;550;5640;3512;5345;3227;5405;5060;4959;4019;5079;496;4903;5350;5115;1784;4925;6560;606;4542;1337;877;513;436;3826;3536	1806;245;122;218;NA;NA;2253;529;2253;2319;1806;2157;1806;2064;1968;339;339;156;1989;2157;2064;1779;2046;NA;NA;NA;NA;NA;NA;NA;NA;NA	5.722665825	5.784	5.448	0.103	18	0.406123939	9.61e-24	13	1.653207999	2.4e-8	TRUE	TRUE	FALSE	FALSE	FALSE
TRAF7	ENSG00000131653	HGNC:20456	chr16	2155698	2178129	+	ENST00000565383;ENST00000326181;ENST00000569686;ENST00000567653;ENST00000564067;ENST00000567645;ENST00000570169	799;3683;586;666;874;737;411	165;2013;NA;261;165;441;NA	5.196639755	5.497	4.492	0.675	1	0.153922393	0.143	28	1.964090829	7.98e-23	TRUE	TRUE	FALSE	FALSE	FALSE
TRIM23	ENSG00000113595	HGNC:660	chr5	65589690	65625975	-	ENST00000231524;ENST00000381018;ENST00000274327;ENST00000508808;ENST00000506400;ENST00000505205;ENST00000513794	3863;1855;1829;482;556;793;574	1725;1710;1641;NA;105;381;105	6.121551639	6.085	7.015	0.524	1	0.236855258	0.211	3	1.370313542	0.159	FALSE	TRUE	FALSE	FALSE	FALSE
TRIM8	ENSG00000171206	HGNC:15579	chr10	102644479	102658318	+	ENST00000643721;ENST00000302424;ENST00000642664;ENST00000462202;ENST00000643376;ENST00000645961;ENST00000479004;ENST00000646349;ENST00000487927;ENST00000644979;ENST00000644572;ENST00000646757;ENST00000643100;ENST00000644914;ENST00000642304	2759;3048;2013;883;2130;900;776;685;768;2314;3050;2386;836;514;411	1656;1182;774;883;608;900;NA;NA;NA;NA;NA;NA;583;258;349	4.536035958	4.245	4.944	0.291	3	0.161685489	6.24e-4	5	1.815075533	0.0375	FALSE	FALSE	FALSE	FALSE	TRUE
TRIO	ENSG00000038382	HGNC:12303	chr5	14143342	14532128	+	ENST00000698541;ENST00000344204;ENST00000505971;ENST00000502816;ENST00000512070;ENST00000509967;ENST00000504606;ENST00000513206;ENST00000515144;ENST00000510757;ENST00000502490;ENST00000509354;ENST00000512303;ENST00000512979;ENST00000507714;ENST00000698542;ENST00000515710;ENST00000639876;ENST00000506611;ENST00000511019;ENST00000510281;ENST00000344135;ENST00000503399;ENST00000508343;ENST00000508283…	6947;11460;605;736;8907;4949;817;7995;7455;509;798;801;586;292;551;7286;1913;1580;526;430;861;4065;553;776;486;859	5727;9294;NA;NA;6930;4527;NA;7641;NA;NA;NA;NA;NA;NA;NA;2562;NA;1374;NA;NA;NA;1791;NA;NA;NA;NA	9.756027231	9.876	8.763	0.217	6	0.737293139	1.19e-4	33	8.393553858	1.07e-10	TRUE	FALSE	TRUE	FALSE	FALSE
TRIP12	ENSG00000153827	HGNC:12306	chr2	229763837	229923239	-	ENST00000675453;ENST00000675903;ENST00000283943;ENST00000675423;ENST00000389045;ENST00000389044;ENST00000418123;ENST00000459841;ENST00000470302;ENST00000495322;ENST00000461189;ENST00000487178;ENST00000479037;ENST00000477441;ENST00000409677;ENST00000453485;ENST00000435716;ENST00000428959;ENST00000430954;ENST00000343290	10103;10100;9874;6645;5355;6405;562;1009;487;562;612;977;2938;581;1507;652;603;584;719;583	6207;6204;5979;6204;5169;6123;562;NA;NA;NA;NA;NA;NA;NA;1293;652;462;447;571;297	7.89675982	7.844	8.217	0.145	17	1.534457599	9.6e-13	12	4.540059345	0.00258	TRUE	TRUE	FALSE	FALSE	FALSE
TSC1	ENSG00000165699	HGNC:12362	chr9	132891348	132946874	-	ENST00000643625;ENST00000298552;ENST00000440111;ENST00000545250;ENST00000644184;ENST00000642627;ENST00000646625;ENST00000644097;ENST00000644882;ENST00000647534;ENST00000644786;ENST00000643875;ENST00000647262;ENST00000645901;ENST00000642811;ENST00000647279;ENST00000642617;ENST00000643583;ENST00000644319;ENST00000644255;ENST00000646391;ENST00000643072;ENST00000642261;ENST00000643275;ENST00000647506…	6259;8598;8463;8310;7072;8579;8582;8715;7263;7404;5997;6591;3917;5732;4739;3953;4039;3953;4106;3762;3693;3596;1326;1662;5236;1297;1716;2299;1298;2549;2232;1751;1787;1525;1246;1717;1650;889;831;492;2219;685;549;503;494;2005;1229	135;3495;3495;3342;2190;3477;3495;3492;NA;NA;NA;3495;NA;NA;126;687;3492;3480;NA;126;126;3342;281;534;NA;1038;384;1365;NA;1365;1365;1146;1362;435;1041;1101;408;611;674;NA;NA;376;215;NA;NA;NA;NA	6.723090187	6.703	6.794	0.227	2	0.559952974	0.109	4	2.909616889	0.333	FALSE	FALSE	FALSE	FALSE	TRUE
TSC2	ENSG00000103197	HGNC:12363	chr16	2047967	2089491	+	ENST00000645591;ENST00000643088;ENST00000643946;ENST00000644665;ENST00000382538;ENST00000644135;ENST00000461648;ENST00000643149;ENST00000643745;ENST00000219476;ENST00000642936;ENST00000401874;ENST00000644335;ENST00000644222;ENST00000646388;ENST00000643298;ENST00000439673;ENST00000350773;ENST00000642206;ENST00000644329;ENST00000439117;ENST00000642812;ENST00000642797;ENST00000644043;ENST00000642561…	3488;5970;6344;3604;5264;2277;2793;4117;2588;6415;5507;5437;5433;2433;5614;2963;5287;5538;335;5453;5073;2320;5388;5457;5396;5429;5445;1695;4228;2749;436;408;1536;792;606;4321;1735;2529;542;4122;482;422;567;589;1706;3475;703;461;842;209;563;579;562;3248;2729;555;992;2710;2617;3123;516;3388;1727;541;1171;1181;1855;649;478	NA;5217;5349;NA;5079;1719;NA;NA;1155;5424;5292;5223;5220;NA;5418;714;5115;5355;264;5310;327;NA;5226;5295;5283;5256;5345;NA;NA;NA;261;408;NA;NA;NA;NA;NA;NA;93;4078;NA;NA;NA;NA;NA;NA;NA;198;NA;NA;108;99;NA;NA;NA;NA;NA;NA;NA;NA;NA;NA;949;541;NA;NA;NA;NA;NA	5.932401707	6.058	5.569	0.203	4	0.327463429	3.69e-4	13	5.400885487	0.00384	FALSE	FALSE	FALSE	FALSE	TRUE
UBE3A	ENSG00000114062	HGNC:12496	chr15	25333728	25439051	-	ENST00000636667;ENST00000638011;ENST00000637886;ENST00000638155;ENST00000635914;ENST00000438097;ENST00000648336;ENST00000630424;ENST00000649550;ENST00000650110;ENST00000428984;ENST00000566215;ENST00000626176;ENST00000604860;ENST00000675177;ENST00000675593;ENST00000625778;ENST00000631247;ENST00000675000;ENST00000626068;ENST00000626793;ENST00000628733;ENST00000630907;ENST00000675038;ENST00000630607…	5726;8742;8725;9131;9352;8939;8728;5075;5025;5274;2986;3176;445;571;2598;5196;4968;789;3371;772;733;706;889;2672;1873;436;779;1112;424;654;394;1536;474	156;2559;2619;2559;2442;2559;2619;2559;2559;2628;2559;2559;430;570;2442;NA;2298;NA;NA;NA;NA;561;445;NA;NA;233;149;147;119;43;24;NA;NA	7.812265809	7.957	7.588	0.139	9	0.1966105	1.01e-12	1	1.91428032	0.853	TRUE	FALSE	FALSE	FALSE	FALSE
UBTF	ENSG00000108312	HGNC:12511	chr17	44205033	44221626	-	ENST00000343638;ENST00000302904;ENST00000436088;ENST00000527034;ENST00000533177;ENST00000393606;ENST00000526094;ENST00000529383;ENST00000529947;ENST00000531368;ENST00000529373;ENST00000529042;ENST00000530828;ENST00000537550	4684;4997;4795;3010;3011;2683;2459;2570;685;431;674;535;721;1085	2184;2295;2295;2238;2184;2184;2184;2295;110;NA;583;NA;448;NA	6.440929971	6.658	6.071	0.133	2	0.311121095	0.0394	8	2.141835664	0.00168	TRUE	FALSE	FALSE	FALSE	FALSE
UPF1	ENSG00000005007	HGNC:9962	chr19	18831959	18868230	+	ENST00000262803;ENST00000599848;ENST00000601981;ENST00000594504;ENST00000600012;ENST00000600868;ENST00000598209;ENST00000600310;ENST00000598471;ENST00000601689;ENST00000594243;ENST00000596842;ENST00000600689	5321;5311;556;559;501;580;551;750;582;561;683;3825;3084	3357;3390;NA;NA;NA;NA;NA;NA;NA;NA;NA;NA;NA	5.266433508	5.202	5.316	0.125	1	0.24758569	0.219	11	3.738314281	0.0017	TRUE	FALSE	FALSE	FALSE	FALSE
USP7	ENSG00000187555	HGNC:12630	chr16	8892097	8975328	-	ENST00000344836;ENST00000673704;ENST00000563961;ENST00000381886;ENST00000565455;ENST00000563085;ENST00000567113;ENST00000565883;ENST00000562615;ENST00000563043;ENST00000562051;ENST00000567692;ENST00000569448;ENST00000566131;ENST00000570256;ENST00000567329;ENST00000542333;ENST00000700579;ENST00000566004;ENST00000569230;ENST00000566273;ENST00000564117;ENST00000566224	5831;5366;4533;3587;3554;3194;448;453;304;332;567;313;698;569;591;567;1966;1669;559;569;577;479;503	3309;3414;276;3261;144;2728;NA;NA;NA;207;NA;52;NA;NA;NA;NA;1530;NA;391;353;477;328;NA	6.882090614	6.875	6.932	0.085	5	0.387882648	5.3e-5	9	2.710554043	0.00196	TRUE	FALSE	FALSE	FALSE	FALSE
USP9X	ENSG00000124486	HGNC:12632	chrX	41085445	41236579	+	ENST00000324545;ENST00000378308;ENST00000467173;ENST00000465386;ENST00000463829;ENST00000462850;ENST00000487625;ENST00000485180	12591;12543;669;479;666;548;581;757	7713;7665;NA;NA;NA;NA;NA;NA	8.306418624	8.298	8.373	#N/A	17	0.771439452	1.65e-17	9	5.418832679	0.0989	TRUE	FALSE	FALSE	FALSE	FALSE
VAMP2	ENSG00000220205	HGNC:12643	chr17	8159149	8163546	-	ENST00000316509;ENST00000404970;ENST00000488857;ENST00000481878	2126;1479;874;557	351;207;357;342	#N/A	#N/A	#N/A	0.176	1	0.035213674	0.0346	5	0.328887172	2.44e-5	TRUE	FALSE	FALSE	FALSE	FALSE
VEZF1	ENSG00000136451	HGNC:12949	chr17	57971547	57988259	-	ENST00000258963;ENST00000581208;ENST00000584396;ENST00000583932	3948;4630;2342;825	1022;1566;1539;49	5.848891517	6.164	4.972	0.173	3	0.122080147	2.77e-4	4	1.179745399	0.032	FALSE	TRUE	FALSE	FALSE	FALSE
VIP	ENSG00000146469	HGNC:12693	chr6	152750797	152759765	+	ENST00000367244;ENST00000367243;ENST00000431366	1580;1581;1257	513;510;358	0.999983338	-0.273	4.211	1.468	1	0.119404467	0.113	2	0.36571218	0.0526	FALSE	FALSE	FALSE	FALSE	TRUE
WAC	ENSG00000095787	HGNC:17327	chr10	28532493	28623112	+	ENST00000428935;ENST00000375664;ENST00000680735;ENST00000651598;ENST00000628285;ENST00000526722;ENST00000528491;ENST00000700325;ENST00000681112;ENST00000679570;ENST00000375646;ENST00000354911;ENST00000347934;ENST00000420266;ENST00000651885;ENST00000651441;ENST00000679398;ENST00000424454;ENST00000530865;ENST00000442148;ENST00000448193;ENST00000414108;ENST00000679428;ENST00000439676;ENST00000345541…	1839;5924;5922;827;3513;585;507;2597;3655;3861;2176;5912;2839;3684;594;546;5486;1330;468;5554;506;3633;5432;2762;4526;2229;3385;1749	894;1809;1815;475;432;108;NA;1932;162;219;1488;1944;1635;234;514;352;1809;105;NA;1809;177;1545;1809;1311;NA;NA;666;NA	7.312906614	7.252	7.637	0.248	30	0.197434084	2.2699999999999997e-54	3	1.403989578	0.167	TRUE	TRUE	FALSE	FALSE	TRUE
WDFY3	ENSG00000163625	HGNC:20751	chr4	84669597	84966690	-	ENST00000295888;ENST00000425179;ENST00000514711;ENST00000504839;ENST00000509825;ENST00000505923;ENST00000512267;ENST00000426414;ENST00000514071;ENST00000504990;ENST00000509172;ENST00000502713	14559;1910;1918;677;783;482;545;3428;240;505;453;425	10581;NA;1918;NA;NA;NA;NA;NA;240;NA;180;28	8.664559926	8.598	8.78	0.2	7	1.482919532	8.67e-4	9	8.202964066	0.436	FALSE	FALSE	FALSE	FALSE	TRUE
WDR26	ENSG00000162923	HGNC:21208	chr1	224385146	224437033	-	ENST00000414423;ENST00000678917;ENST00000651911;ENST00000678879;ENST00000480676;ENST00000486652;ENST00000678555;ENST00000479727;ENST00000443112;ENST00000489825;ENST00000477425;ENST00000445239;ENST00000479778;ENST00000678307	7367;7367;6502;6402;1725;2867;3143;795;1306;751;529;784;2552;1284	2286;1986;1828;1751;886;627;2100;NA;NA;NA;NA;377;NA;870	6.721241443	6.649	6.912	0.144	12	0.500799346	3.27e-13	6	1.309727949	0.00231	TRUE	FALSE	FALSE	FALSE	TRUE
WDR45	ENSG00000196998	HGNC:28912	chrX	49074433	49101170	-	ENST00000465806;ENST00000475977;ENST00000376372;ENST00000634944;ENST00000635003;ENST00000634838;ENST00000486337;ENST00000634559;ENST00000322995;ENST00000356463;ENST00000485908;ENST00000433252;ENST00000367375;ENST00000473974;ENST00000376368;ENST00000396681;ENST00000634852;ENST00000634736;ENST00000635666;ENST00000480412;ENST00000475880;ENST00000635344;ENST00000472654;ENST00000419567;ENST00000634522…	2610;794;1598;1745;1376;1545;422;1192;1444;1688;1301;1096;996;1077;1381;1146;763;757;947;437;872;737;605;643;545;728;816;699;569;811;744;918;167;1069;1159;986;567;492;822;161;100;560;861;574	NA;369;1083;1083;882;1041;259;870;1116;1086;978;NA;862;771;1086;966;NA;590;830;NA;725;138;NA;626;243;641;584;525;415;476;NA;488;NA;NA;NA;NA;NA;NA;177;50;23;NA;NA;NA	-0.592194624	-0.63	-0.697	#N/A	38	0.134496839	1.31e-78	14	0.939774655	2e-12	TRUE	FALSE	FALSE	FALSE	FALSE
WWC1	ENSG00000113645	HGNC:29435	chr5	168291645	168472303	+	ENST00000265293;ENST00000521089;ENST00000523043;ENST00000519859;ENST00000393895;ENST00000519659;ENST00000517425;ENST00000524228;ENST00000517646;ENST00000624315;ENST00000518334;ENST00000524093;ENST00000524038;ENST00000522140;ENST00000521391;ENST00000518204	7136;3562;599;562;3980;476;743;3408;254;2451;611;489;2077;1015;386;543	3342;3360;NA;NA;3241;NA;NA;2668;NA;NA;NA;NA;1335;NA;NA;NA	6.748902073	6.934	6.099	0.511	2	0.711115885	0.16	5	3.032179525	0.19	FALSE	FALSE	FALSE	TRUE	FALSE
XPO7	ENSG00000130227	HGNC:14108	chr8	21919662	22006585	+	ENST00000252512;ENST00000521303;ENST00000519769;ENST00000518017;ENST00000520754;ENST00000433566;ENST00000518808;ENST00000517551;ENST00000522015	4870;569;590;939;481;4519;1004;883;444	3264;569;NA;NA;NA;3267;NA;712;NA	6.943022226	6.975	6.886	0.187	1	0.354075097	0.298	5	2.465180636	0.104	FALSE	FALSE	TRUE	FALSE	FALSE
YAP1	ENSG00000137693	HGNC:16262	chr11	102110447	102233424	+	ENST00000526343;ENST00000282441;ENST00000629586;ENST00000531439;ENST00000524575;ENST00000526594;ENST00000529029;ENST00000528834;ENST00000537274;ENST00000345877;ENST00000615667	2393;5401;1365;1490;1638;785;1415;1025;5350;5284;5398	1353;1515;1365;1467;981;NA;776;NA;1479;1413;1527	4.152111679	2.95	4.686	0.212	1	0.221224572	0.198	1	1.287012906	0.724	FALSE	FALSE	FALSE	FALSE	TRUE
YY1	ENSG00000100811	HGNC:12856	chr14	100238298	100282788	+	ENST00000554371;ENST00000262238;ENST00000553625;ENST00000554804;ENST00000651219;ENST00000623799;ENST00000554579	636;6534;422;1114;931;2742;826	102;1245;370;572;354;NA;NA	6.497594027	6.451	6.654	0.2	5	0.121685964	2.01e-7	6	1.347068261	0.00265	TRUE	FALSE	FALSE	FALSE	FALSE
ZBTB18	ENSG00000179456	HGNC:13030	chr1	244048939	244057476	+	ENST00000696615;ENST00000622512;ENST00000696616;ENST00000358704;ENST00000696617;ENST00000698634;ENST00000696618	1642;3740;3808;3851;3952;547;3731	684;1569;1569;1596;171;417;1569	8.88033285	9.358	7.7	0.128	11	0.130140533	4.03e-18	8	1.489311432	1.62e-4	TRUE	FALSE	FALSE	FALSE	FALSE
ZBTB20	ENSG00000181722	HGNC:13503	chr3	114314500	115147288	-	ENST00000675478;ENST00000357258;ENST00000462705;ENST00000393785;ENST00000481632;ENST00000471418;ENST00000474710;ENST00000464560;ENST00000676079;ENST00000479879;ENST00000470311;ENST00000482689;ENST00000463890;ENST00000486152;ENST00000480832;ENST00000491500;ENST00000492665;ENST00000470556;ENST00000463497;ENST00000488663;ENST00000468769;ENST00000470186	27503;27125;3740;3323;2800;3133;2757;2816;2974;565;587;551;575;490;574;559;475;427;635;1495;570;241	2226;2007;2007;2007;2007;2007;2226;2007;2226;NA;173;58;NA;NA;NA;NA;NA;NA;NA;NA;NA;NA	7.757734023	6.917	8.522	0.3	3	0.138217585	3.97e-4	11	2.436393418	4.91e-5	TRUE	FALSE	FALSE	FALSE	FALSE
ZC4H2	ENSG00000126970	HGNC:24931	chrX	64915802	65034713	-	ENST00000447788;ENST00000374839;ENST00000337990;ENST00000703136;ENST00000488608;ENST00000703133;ENST00000492653;ENST00000488831;ENST00000476032	2649;2724;2363;2251;4147;2665;720;606;865	531;675;606;159;402;159;408;NA;531	6.006023925	6.215	4.914	#N/A	7	0.078821188	3.5e-12	8	0.500473922	6.26e-8	TRUE	FALSE	FALSE	FALSE	FALSE
ZEB2	ENSG00000169554	HGNC:14881	chr2	144364364	144521057	-	ENST00000639389;ENST00000638087;ENST00000638007;ENST00000636413;ENST00000637045;ENST00000636820;ENST00000636179;ENST00000637304;ENST00000638128;ENST00000627532;ENST00000636471;ENST00000419938;ENST00000409487;ENST00000440875;ENST00000636732;ENST00000636026;ENST00000647488;ENST00000675069;ENST00000689298;ENST00000539609;ENST00000558170;ENST00000303660;ENST00000637873;ENST00000675145;ENST00000427902…	1414;9339;9140;8984;9091;9115;8984;9158;8932;9265;9583;1755;5361;4939;5073;5172;1654;2203;4090;4061;4012;3913;100;3014;2236;2677;1514;674;709;587;1071;583;3837;751;601;480;543;554;581;577;468;2967;845;1435;2949;2648;2564;2947;3061;656	213;3309;3309;3309;3309;NA;NA;3309;2868;3645;3720;663;3645;2868;369;3609;240;1176;108;3573;3645;3642;64;NA;2194;1836;1401;NA;553;360;425;126;NA;NA;NA;NA;NA;274;NA;189;118;NA;126;NA;177;264;177;111;NA;177	9.798156463	10.398	8.496	0.114	23	0.341799181	5.269999999999999e-34	6	3.023104758	0.0863	TRUE	FALSE	FALSE	FALSE	TRUE
ZFHX4	ENSG00000091656	HGNC:30939	chr8	76681239	76867281	+	ENST00000517683;ENST00000651372;ENST00000458716;ENST00000520307;ENST00000523885;ENST00000517585;ENST00000523809;ENST00000518282;ENST00000651020;ENST00000650716;ENST00000523625;ENST00000524290;ENST00000519536;ENST00000522409	614;13987;3612;618;5217;613;561;12175;2227;2081;989;441;491;623	NA;10851;NA;466;4996;466;420;10773;2227;NA;247;NA;259;NA	5.544213185	4.757	5.976	0.244	9	0.536106151	6.23e-9	7	8.263953818	0.718	TRUE	FALSE	FALSE	FALSE	FALSE
ZIC2	ENSG00000043355	HGNC:12873	chr13	99981784	99986765	+	ENST00000376335;ENST00000490085;ENST00000468291;ENST00000477213;ENST00000481565	2963;455;383;473;218	1599;NA;NA;NA;NA	1.351542405	0.605	1.56	0.52	1	0.075812266	0.073	2	2.150516964	0.633	FALSE	FALSE	FALSE	FALSE	TRUE
ZMIZ1	ENSG00000108175	HGNC:16493	chr10	79068966	79316519	+	ENST00000334512;ENST00000472035;ENST00000478357	7615;457;4252	3204;NA;NA	6.841945551	7.045	6.383	0.22	6	0.408410847	4.55e-6	4	3.3632035240000002	0.434	FALSE	FALSE	FALSE	FALSE	TRUE
ZMYM2	ENSG00000121741	HGNC:12989	chr13	19958677	20091829	+	ENST00000382881;ENST00000382874;ENST00000610343;ENST00000382871;ENST00000620447;ENST00000382883;ENST00000468677;ENST00000382870;ENST00000494061;ENST00000490152;ENST00000490422	1912;10139;7429;5051;1069;5445;477;3456;1063;454;359	NA;4134;4134;4134;829;NA;NA;NA;NA;NA;NA	8.353312767	8.509	8.01	0.482	10	0.342612943	4.5e-12	3	2.496182978	0.455	FALSE	FALSE	TRUE	FALSE	FALSE
ZMYND11	ENSG00000015171	HGNC:16966	chr10	134465	254637	+	ENST00000439456;ENST00000397962;ENST00000309776;ENST00000397959;ENST00000509513;ENST00000381591;ENST00000381604;ENST00000381584;ENST00000602682;ENST00000403354;ENST00000381607;ENST00000627286;ENST00000402736;ENST00000397955;ENST00000558098;ENST00000488275;ENST00000473115	762;2150;4228;4138;2065;4229;4100;4157;3622;1664;3898;4020;3950;3961;1859;581;603	421;1809;1644;1554;1704;1809;1809;153;1554;1569;1647;1806;1716;1854;1707;NA;NA	7.783789119	7.843	7.679	0.166	8	0.171750193	1.61e-11	12	1.580086886	1.18e-7	TRUE	FALSE	FALSE	FALSE	TRUE
ZMYND8	ENSG00000101040	HGNC:9397	chr20	47209214	47356889	-	ENST00000311275;ENST00000360911;ENST00000458360;ENST00000467200;ENST00000262975;ENST00000471951;ENST00000352431;ENST00000540497;ENST00000461685;ENST00000617418;ENST00000468376;ENST00000435836;ENST00000446894;ENST00000441977;ENST00000446994;ENST00000355972;ENST00000396281;ENST00000536340;ENST00000619049;ENST00000611941;ENST00000372023	5362;4991;3729;3634;4139;5281;3832;3405;3567;3411;4064;670;341;175;5471;5542;5511;5273;4027;5090;5144	3561;3408;3165;3286;3507;3705;3483;3405;3567;3411;NA;525;127;73;3645;3645;3561;3726;2304;3264;3318	6.901190214	7.014	6.658	0.336	4	0.350748579	4.77e-4	9	3.246078796	0.00624	FALSE	TRUE	FALSE	FALSE	FALSE
ZNF148	ENSG00000163848	HGNC:12933	chr3	125225669	125375325	-	ENST00000360647;ENST00000700044;ENST00000471196;ENST00000468369;ENST00000484491;ENST00000492394;ENST00000485866;ENST00000497929;ENST00000496732;ENST00000700212;ENST00000465763;ENST00000495019	9514;3769;3352;1025;2952;2949;2960;2381;316;3156;566;763	2385;2385;2385;435;2385;2385;2385;NA;NA;NA;250;226	7.726052322	7.94	7.463	0.208	5	0.197035746	2.1e-6	4	1.705676517	0.094	TRUE	FALSE	FALSE	FALSE	FALSE
ZNF292	ENSG00000188994	HGNC:18410	chr6	87152833	87265943	+	ENST00000699914;ENST00000392985;ENST00000699923;ENST00000369578;ENST00000369577;ENST00000699924;ENST00000518845;ENST00000339907;ENST00000699925;ENST00000699990;ENST00000496806;ENST00000466062;ENST00000699989;ENST00000524067;ENST00000485016;ENST00000699991	7334;1602;1631;1732;12341;1159;277;8287;3862;2467;770;9895;10852;802;596;4360	6989;201;1367;NA;8172;NA;NA;8157;198;NA;770;1067;NA;NA;NA;239	8.669026987	8.837	7.43	0.161	19	0.451869688	1.49e-24	5	5.061610508	0.57	TRUE	FALSE	FALSE	FALSE	FALSE
ZNF462	ENSG00000148143	HGNC:21684	chr9	106863166	107013634	+	ENST00000472574;ENST00000277225;ENST00000480607;ENST00000374686;ENST00000441147;ENST00000497489;ENST00000469433;ENST00000471032;ENST00000479166;ENST00000427098;ENST00000482115;ENST00000483287	551;10345;422;4828;4691;841;669;538;701;1233;655;676	331;7521;NA;4350;4239;NA;NA;NA;NA;625;NA;NA	8.345629528	8.578	6.511	0.082	6	0.564022629	2.76e-5	9	6.507239838	0.209	FALSE	FALSE	FALSE	FALSE	TRUE
