# Supplementary material for: Large-scale discovery of neural enhancers for cis-regulation therapies
Source: bioRxiv. 2025 Nov 5:2025.11.04.686611. Preprint. [Version 1] doi: 10.1101/2025.11.04.686611 (PMC12637570; doi:10.1101/2025.11.04.686611)
Supplement: Supplement 2 [file media-2.csv]

target_gene_symbol	ensembl_id	hgnc_id	dataset	chrom	enhancer_start_hg19	enhancer_end_hg19	enhancer_start_hg38	enhancer_end_hg38	enhancer_class	TSS_start_hg19	TSS_end_hg19	TSS_start_hg38	TSS_end_hg38	median_brain_expression	midfetal_brain_expression	postnatal_brain_expression	loeuf	distance_hg19	distance_hg38	enhancer_activity	hic_contact	hic_contact_scaled	abc_score_unnormalized	abc_score_normalized
NOC2L	ENSG00000188976	HGNC:24517	GW18_PFC	chr1	713536	714392	778156	779012	intergenic	894636	894637	959256	959257	5.283424073	5.319	5.376	1.344	180672	180244	13.756642	51.915008	51.916237	714.193084	0.116223
KLHL17	ENSG00000187961	HGNC:24023	GW18_PFC	chr1	713536	714392	778156	779012	intergenic	896019	896020	960639	960640	2.670446614	3.041	1.728	1.281	182055	181627	13.756642	51.915008	51.916237	714.193084	0.116223
PLEKHN1	ENSG00000187583	HGNC:25284	GW18_PFC	chr1	713536	714392	778156	779012	intergenic	901882	901883	966502	966503	NA	NA	NA	1.339	187918	187490	13.756642	28.33833	28.339559	389.857171	0.063666
VWA1	ENSG00000179403	HGNC:30910	GW18_PFC	chr1	713536	714392	778156	779012	intergenic	1371070	1371071	1435690	1435691	2.640715376	2.326	4.041	1.512	657106	656678	13.756642	24.462943	24.464172	336.544852	0.065572
NADK	ENSG00000008130	HGNC:29831	GW18_PFC	chr1	713536	714392	778156	779012	intergenic	1709909	1709910	1778470	1778471	4.287541859	4.327	4.251	0.628	995945	999458	13.756642	47.394038	47.395267	651.999726	0.112626
SAMD11	ENSG00000187634	HGNC:28706	GW18_PFC	chr1	762691	763191	827311	827811	intergenic	861111	861112	925731	925732	-2.138289053	-3.61	-0.218	1.764	98170	97920	4.9853	24.386414	24.387644	121.57972	0.023757
CCNL2	ENSG00000221978	HGNC:20570	GW18_PFC	chr1	762691	763191	827311	827811	intergenic	1334697	1334698	1399317	1399318	6.396812003	6.581	5.468	0.665	571756	571506	4.9853	44.668502	44.669731	222.692012	0.035557
MRPL20	ENSG00000242485	HGNC:14478	GW18_PFC	chr1	762691	763191	827311	827811	intergenic	1342670	1342671	1407290	1407291	3.965629424	3.815	4.52	1.41	579729	579479	4.9853	44.668502	44.669731	222.692012	0.035557
ISG15	ENSG00000187608	HGNC:4053	NGN2-iNeuron	chr1	875477	875977	875477	875977	genic	948877	948878	948877	948878	1.857606156	1.222	3.023	1.802	73150	72900	2.341024	0.8	0.801229	1.875697	0.02248
AGRN	ENSG00000188157	HGNC:329	NGN2-iNeuron	chr1	875477	875977	875477	875977	genic	955503	955504	955503	955504	5.424861174	5.343	5.202	0.73	79776	79526	2.341024	0.8	0.801229	1.875697	0.02248
HES4	ENSG00000188290	HGNC:24149	NGN2-iNeuron	chr1	877020	877520	877020	877520	genic	935361	935362	935361	935362	2.680186334	3.077	2.107	1.946	58091	57841	2.654687	1.81	1.811229	4.808247	0.035408
ISG15	ENSG00000187608	HGNC:4053	NGN2-iNeuron	chr1	877020	877520	877020	877520	genic	936518	936519	936518	936519	1.857606156	1.222	3.023	1.802	59248	58998	2.654687	1.81	1.811229	4.808247	0.035408
ISG15	ENSG00000187608	HGNC:4053	NGN2-iNeuron	chr1	877020	877520	877020	877520	genic	948877	948878	936518	936519	1.857606156	1.222	3.023	1.802	71607	58998	2.654687	0.76	0.761229	2.020825	0.02422
AGRN	ENSG00000188157	HGNC:329	NGN2-iNeuron	chr1	877020	877520	877020	877520	genic	955503	955504	955503	955504	5.424861174	5.343	5.202	0.73	78233	77983	2.654687	0.76	0.761229	2.020825	0.024219
UBE2J2	ENSG00000160087	HGNC:19268	NGN2-iNeuron	chr1	877020	877520	877020	877520	genic	1209106	1209107	1209106	1209107	4.099259645	4.108	3.948	0.307	331836	331586	2.654687	2.91	2.911229	7.728402	0.02895
SAMD11	ENSG00000187634	HGNC:28706	GW18_PFC	chr1	839570	841035	904190	905655	intergenic	861111	861112	925731	925732	-2.138289053	-3.61	-0.218	1.764	20808.5	20076	9.84688	161.521583	161.522812	1590.49575	0.310788
NOC2L	ENSG00000188976	HGNC:24517	GW18_PFC	chr1	839570	841035	904190	905655	intergenic	894636	894637	959256	959257	5.283424073	5.319	5.376	1.344	54333.5	53601	9.84688	32.826796	32.828025	323.253621	0.052604
KLHL17	ENSG00000187961	HGNC:24023	GW18_PFC	chr1	839570	841035	904190	905655	intergenic	896019	896020	960639	960640	2.670446614	3.041	1.728	1.281	55716.5	54984	9.84688	32.826796	32.828025	323.253621	0.052604
PLEKHN1	ENSG00000187583	HGNC:25284	GW18_PFC	chr1	839570	841035	904190	905655	intergenic	901882	901883	966502	966503	NA	NA	NA	1.339	61579.5	60847	9.84688	34.741511	34.74274	342.107592	0.055869
HES4	ENSG00000188290	HGNC:24149	GW18_PFC	chr1	839570	841035	904190	905655	intergenic	935361	935362	999981	999982	2.680186334	3.077	2.107	1.946	95058.5	94326	9.84688	17.771803	17.773032	175.008911	0.029169
ISG15	ENSG00000187608	HGNC:4053	GW18_PFC	chr1	839570	841035	904190	905655	intergenic	936518	936519	1001138	1001139	1.857606156	1.222	3.023	1.802	96215.5	95483	9.84688	17.771803	17.773032	175.008911	0.029169
ISG15	ENSG00000187608	HGNC:4053	GW18_PFC	chr1	839570	841035	904190	905655	intergenic	948877	948878	1001138	1001139	1.857606156	1.222	3.023	1.802	108574.5	95483	9.84688	12.692467	12.693697	124.993307	0.021916
CCNL2	ENSG00000221978	HGNC:20570	GW18_PFC	chr1	839570	841035	904190	905655	intergenic	1334697	1334698	1399317	1399318	6.396812003	6.581	5.468	0.665	494394.5	493662	9.84688	19.63368	19.634909	193.34259	0.030871
MRPL20	ENSG00000242485	HGNC:14478	GW18_PFC	chr1	839570	841035	904190	905655	intergenic	1342670	1342671	1407290	1407291	3.965629424	3.815	4.52	1.41	502367.5	501635	9.84688	19.63368	19.634909	193.34259	0.030871
SAMD11	ENSG00000187634	HGNC:28706	NGN2-iNeuron	chr1	919530	920030	919530	920030	intergenic	861111	861112	861111	861112	-2.138289053	-3.61	-0.218	1.764	58669	58418	0.329824	1.1	1.101229	0.363212	0.024645
SAMD11	ENSG00000187634	HGNC:28706	NGN2-iNeuron	chr1	933954	934758	933954	934758	genic	861111	861112	861111	861112	-2.138289053	-3.61	-0.218	1.764	73245	72842	1.699404	0.38	0.381229	0.647862	0.043959
KLHL17	ENSG00000187961	HGNC:24023	NGN2-iNeuron	chr1	933954	934758	933954	934758	genic	896019	896020	896019	896020	2.670446614	3.041	1.728	1.281	38337	37934	1.699404	1.45	1.451229	2.466225	0.080449
ISG15	ENSG00000187608	HGNC:4053	NGN2-iNeuron	chr1	933954	934758	933954	934758	genic	948877	948878	948877	948878	1.857606156	1.222	3.023	1.802	14521	14119	1.699404	1.04	1.041229	1.769469	0.021207
ISG15	ENSG00000187608	HGNC:4053	NGN2-iNeuron	chr1	933954	934758	933954	934758	genic	948877	948878	948877	948878	1.857606156	1.222	3.023	1.802	14521	14119	1.699404	1.11	1.111229	1.888427	0.022633
AGRN	ENSG00000188157	HGNC:329	NGN2-iNeuron	chr1	933954	934758	933954	934758	genic	955503	955504	955503	955504	5.424861174	5.343	5.202	0.73	21147	20745	1.699404	1.04	1.041229	1.769469	0.021207
AGRN	ENSG00000188157	HGNC:329	NGN2-iNeuron	chr1	933954	934758	933954	934758	genic	955503	955504	955503	955504	5.424861174	5.343	5.202	0.73	21147	20745	1.699404	1.11	1.111229	1.888427	0.022633
C1orf159	ENSG00000131591	HGNC:26062	NGN2-iNeuron	chr1	933954	934758	933954	934758	genic	1051461	1051462	1051461	1051462	NA	NA	NA	1.128	117105	116703	1.699404	2.4	2.401229	4.080659	0.028294
C1orf159	ENSG00000131591	HGNC:26062	NGN2-iNeuron	chr1	933954	934758	933954	934758	genic	1051461	1051462	1051461	1051462	NA	NA	NA	1.128	117105	116703	1.699404	2.77	2.771229	4.709438	0.032654
TNFRSF4	ENSG00000186827	HGNC:11918	NGN2-iNeuron	chr1	933954	934758	933954	934758	genic	1149533	1149534	1149533	1149534	NA	NA	NA	1.489	215177	214775	1.699404	1.63	1.631229	2.772117	0.103806
SDF4	ENSG00000078808	HGNC:24188	NGN2-iNeuron	chr1	933954	934758	933954	934758	genic	1167381	1167382	1167381	1167382	4.584502864	4.444	4.732	0.875	233025	232623	1.699404	5.56	5.561229	9.450775	0.087178
B3GALT6	ENSG00000176022	HGNC:17978	NGN2-iNeuron	chr1	933954	934758	933954	934758	genic	1167617	1167618	1167617	1167618	4.249210696	4.618	3.576	1.987	233261	232859	1.699404	5.56	5.561229	9.450775	0.087178
UBE2J2	ENSG00000160087	HGNC:19268	NGN2-iNeuron	chr1	933954	934758	933954	934758	genic	1209106	1209107	1209106	1209107	4.099259645	4.108	3.948	0.307	274750	274348	1.699404	6.26	6.261229	10.640358	0.039859
UBE2J2	ENSG00000160087	HGNC:19268	NGN2-iNeuron	chr1	933954	934758	933954	934758	genic	1209106	1209107	1209106	1209107	4.099259645	4.108	3.948	0.307	274750	274348	1.699404	4.51	4.511229	7.666401	0.028718
ACAP3	ENSG00000131584	HGNC:16754	NGN2-iNeuron	chr1	933954	934758	933954	934758	genic	1238640	1238641	1238640	1238641	6.361540518	6.327	6.305	0.816	304284	303882	1.699404	5.5	5.501229	9.348811	0.16132
ACAP3	ENSG00000131584	HGNC:16754	NGN2-iNeuron	chr1	933954	934758	933954	934758	genic	1243310	1243311	1238640	1238641	6.361540518	6.327	6.305	0.816	308954	303882	1.699404	1.96	1.9612289999999999	3.332921	0.048312
PUSL1	ENSG00000169972	HGNC:26914	NGN2-iNeuron	chr1	933954	934758	933954	934758	genic	1243977	1243978	1243977	1243978	1.854447896	1.709	2.165	1.985	309621	309219	1.699404	1.96	1.9612289999999999	3.332921	0.048312
INTS11	ENSG00000127054	HGNC:26052	NGN2-iNeuron	chr1	933954	934758	933954	934758	genic	1260017	1260018	1260017	1260018	NA	NA	NA	1.223	325661	325259	1.699404	1.96	1.9612289999999999	3.332921	0.048311
CPTP	ENSG00000224051	HGNC:28116	NGN2-iNeuron	chr1	933954	934758	933954	934758	genic	1260182	1260183	1260182	1260183	3.181793853	3.234	3.167	1.748	325826	325424	1.699404	1.96	1.9612289999999999	3.332921	0.048311
AURKAIP1	ENSG00000175756	HGNC:24114	NGN2-iNeuron	chr1	933954	934758	933954	934758	genic	1310537	1310538	1310537	1310538	3.533610315	3.265	4.447	1.921	376181	375779	1.699404	1.95	1.951229	3.315927	0.031579
C1orf159	ENSG00000131591	HGNC:26062	NGN2-iNeuron	chr1	968412	968912	968412	968912	genic	1051461	1051462	1051461	1051462	NA	NA	NA	1.128	82799	82549	1.871332	1.6	1.601229	2.996431	0.020777
SDF4	ENSG00000078808	HGNC:24188	NGN2-iNeuron	chr1	968412	968912	968412	968912	genic	1167381	1167382	1167381	1167382	4.584502864	4.444	4.732	0.875	198719	198469	1.871332	1.51	1.511229	2.828012	0.026087
B3GALT6	ENSG00000176022	HGNC:17978	NGN2-iNeuron	chr1	968412	968912	968412	968912	genic	1167617	1167618	1167617	1167618	4.249210696	4.618	3.576	1.987	198955	198705	1.871332	1.51	1.511229	2.828012	0.026087
UBE2J2	ENSG00000160087	HGNC:19268	NGN2-iNeuron	chr1	968412	968912	968412	968912	genic	1209106	1209107	1209106	1209107	4.099259645	4.108	3.948	0.307	240444	240194	1.871332	5.26	5.261229	9.845507	0.036881
HES4	ENSG00000188290	HGNC:24149	NGN2-iNeuron	chr1	976041	976851	976041	976851	genic	935361	935362	935361	935362	2.680186334	3.077	2.107	1.946	41085	40679	1.156461	3.57	3.571229	4.129987	0.030413
ISG15	ENSG00000187608	HGNC:4053	NGN2-iNeuron	chr1	976041	976851	976041	976851	genic	936518	936519	936518	936519	1.857606156	1.222	3.023	1.802	39928	39522	1.156461	3.57	3.571229	4.129987	0.030413
HES4	ENSG00000188290	HGNC:24149	NGN2-iNeuron	chr1	1004468	1004968	1004468	1004968	intergenic	935361	935362	935361	935362	2.680186334	3.077	2.107	1.946	69357	69106	0.953974	3.05	3.051229	2.910793	0.021435
ISG15	ENSG00000187608	HGNC:4053	NGN2-iNeuron	chr1	1004468	1004968	1004468	1004968	intergenic	936518	936519	936518	936519	1.857606156	1.222	3.023	1.802	68200	67949	0.953974	3.05	3.051229	2.910793	0.021435
SAMD11	ENSG00000187634	HGNC:28706	GW18_PFC	chr1	968307	969696	1032927	1034316	genic	861111	861112	925731	925732	-2.138289053	-3.61	-0.218	1.764	107890.5	107195	21.44655	12.274582	12.275811	263.273797	0.051445
NOC2L	ENSG00000188976	HGNC:24517	GW18_PFC	chr1	968307	969696	1032927	1034316	genic	894636	894637	959256	959257	5.283424073	5.319	5.376	1.344	74365.5	73670	21.44655	22.986331	22.98756	493.00386	0.080228
KLHL17	ENSG00000187961	HGNC:24023	GW18_PFC	chr1	968307	969696	1032927	1034316	genic	896019	896020	960639	960640	2.670446614	3.041	1.728	1.281	72982.5	72287	21.44655	22.986331	22.98756	493.00386	0.080228
PLEKHN1	ENSG00000187583	HGNC:25284	GW18_PFC	chr1	968307	969696	1032927	1034316	genic	901882	901883	966502	966503	NA	NA	NA	1.339	67119.5	66424	21.44655	27.842324	27.843553	597.148147	0.097519
HES4	ENSG00000188290	HGNC:24149	GW18_PFC	chr1	968307	969696	1032927	1034316	genic	935361	935362	999981	999982	2.680186334	3.077	2.107	1.946	33640.5	32945	21.44655	56.25919	56.260419	1206.591898	0.201106
ISG15	ENSG00000187608	HGNC:4053	GW18_PFC	chr1	968307	969696	1032927	1034316	genic	936518	936519	1001138	1001139	1.857606156	1.222	3.023	1.802	32483.5	31788	21.44655	56.25919	56.260419	1206.591898	0.201106
ISG15	ENSG00000187608	HGNC:4053	GW18_PFC	chr1	968307	969696	1032927	1034316	genic	948877	948878	1001138	1001139	1.857606156	1.222	3.023	1.802	20124.5	31788	21.44655	68.078901	68.08013	1460.083908	0.256007
C1orf159	ENSG00000131591	HGNC:26062	GW18_PFC	chr1	968307	969696	1032927	1034316	genic	1051461	1051462	1116081	1116082	NA	NA	NA	1.128	82459.5	81765	21.44655	7.519152	7.520382	161.286241	0.034958
SDF4	ENSG00000078808	HGNC:24188	GW18_PFC	chr1	968307	969696	1032927	1034316	genic	1167381	1167382	1232001	1232002	4.584502864	4.444	4.732	0.875	198379.5	197685	21.44655	28.788823	28.790052	617.447292	0.102642
B3GALT6	ENSG00000176022	HGNC:17978	GW18_PFC	chr1	968307	969696	1032927	1034316	genic	1167617	1167618	1232237	1232238	4.249210696	4.618	3.576	1.987	198615.5	197921	21.44655	28.788823	28.790052	617.447292	0.102642
UBE2J2	ENSG00000160087	HGNC:19268	GW18_PFC	chr1	968307	969696	1032927	1034316	genic	1209106	1209107	1273726	1273727	4.099259645	4.108	3.948	0.307	240104.5	239410	21.44655	34.595494	34.596723	741.980348	0.102714
ACAP3	ENSG00000131584	HGNC:16754	GW18_PFC	chr1	968307	969696	1032927	1034316	genic	1243310	1243311	1307930	1307931	6.361540518	6.327	6.305	0.816	274308.5	273614	21.44655	27.354252	27.355481	586.680687	0.088612
PUSL1	ENSG00000169972	HGNC:26914	GW18_PFC	chr1	968307	969696	1032927	1034316	genic	1243977	1243978	1308597	1308598	1.854447896	1.709	2.165	1.985	274975.5	274281	21.44655	27.354252	27.355481	586.680687	0.088612
INTS11	ENSG00000127054	HGNC:26052	GW18_PFC	chr1	968307	969696	1032927	1034316	genic	1260017	1260018	1324637	1324638	NA	NA	NA	1.223	291015.5	290321	21.44655	27.668802	27.670031	593.426698	0.088612
CPTP	ENSG00000224051	HGNC:28116	GW18_PFC	chr1	968307	969696	1032927	1034316	genic	1260182	1260183	1324802	1324803	3.181793853	3.234	3.167	1.748	291180.5	290486	21.44655	27.668802	27.670031	593.426698	0.088612
TAS1R3	ENSG00000169962	HGNC:15661	GW18_PFC	chr1	968307	969696	1032927	1034316	genic	1266660	1266661	1331280	1331281	-0.300271465	0.327	-2.677	1.637	297658.5	296964	21.44655	27.668802	27.670031	593.426698	0.088612
DVL1	ENSG00000107404	HGNC:3084	GW18_PFC	chr1	968307	969696	1032927	1034316	genic	1284492	1284493	1349112	1349113	5.446263125	5.297	5.897	1.046	315490.5	314796	21.44655	10.020429	10.021659	214.930004	0.02549
MXRA8	ENSG00000162576	HGNC:7542	GW18_PFC	chr1	968307	969696	1032927	1034316	genic	1293923	1293924	1358543	1358544	0.76526057	0.494	0.954	1.611	324921.5	324227	21.44655	20.769423	20.770652	445.458837	0.048127
AURKAIP1	ENSG00000175756	HGNC:24114	GW18_PFC	chr1	968307	969696	1032927	1034316	genic	1310537	1310538	1375157	1375158	3.533610315	3.265	4.447	1.921	341535.5	340841	21.44655	12.256842	12.258072	262.893345	0.032802
ATAD3B	ENSG00000160072	HGNC:24007	GW18_PFC	chr1	968307	969696	1032927	1034316	genic	1407164	1407165	1471784	1471785	3.623909796	3.772	3.464	1.152	438162.5	437468	21.44655	9.030405	9.031635	193.697404	0.041299
ATAD3A	ENSG00000197785	HGNC:25567	GW18_PFC	chr1	968307	969696	1032927	1034316	genic	1447910	1447911	1512530	1512531	2.995834611	2.995	2.996	0.861	478908.5	478214	21.44655	18.542314	18.543543	397.695016	0.059551
TMEM240	ENSG00000205090	HGNC:25186	GW18_PFC	chr1	968307	969696	1032927	1034316	genic	1475730	1475731	1540350	1540351	2.842585407	2.873	2.825	0.496	506728.5	506034	21.44655	14.146165	14.147394	303.412787	0.049059
SSU72	ENSG00000160075	HGNC:25016	GW18_PFC	chr1	968307	969696	1032927	1034316	genic	1509964	1509965	1574584	1574585	5.079836333	5.041	5.264	0.825	540962.5	540268	21.44655	4.914426	4.915655	105.423846	0.021203
FNDC10	ENSG00000228594	HGNC:42951	GW18_PFC	chr1	968307	969696	1032927	1034316	genic	1535515	1535516	1600135	1600136	NA	NA	NA	1.894	566513.5	565819	21.44655	9.061315	9.062544	194.360302	0.021229
CDK11B	ENSG00000248333	HGNC:1729	GW18_PFC	chr1	968307	969696	1032927	1034316	genic	1590465	1590466	1659004	1659005	3.296060212	3.235	3.349	0.902	621463.5	624688	21.44655	10.520076	10.521305	225.645697	0.029344
GNB1	ENSG00000078369	HGNC:4396	GW18_PFC	chr1	968307	969696	1032927	1034316	genic	1822526	1822527	1891087	1891088	8.786027282	8.77	8.843	0.222	853524.5	856771	21.44655	6.899532	6.900762	147.99753	0.038403
NOC2L	ENSG00000188976	HGNC:24517	GW18_PFC	chr1	975376	976496	1039996	1041116	genic	894636	894637	959256	959257	5.283424073	5.319	5.376	1.344	81300	80739	6.228584	27.142215	27.143444	169.065222	0.027512000000000002
KLHL17	ENSG00000187961	HGNC:24023	GW18_PFC	chr1	975376	976496	1039996	1041116	genic	896019	896020	960639	960640	2.670446614	3.041	1.728	1.281	79917	79356	6.228584	27.142215	27.143444	169.065222	0.027512000000000002
PLEKHN1	ENSG00000187583	HGNC:25284	GW18_PFC	chr1	975376	976496	1039996	1041116	genic	901882	901883	966502	966503	NA	NA	NA	1.339	74054	73493	6.228584	23.418485	23.419714	145.871658	0.023822
HES4	ENSG00000188290	HGNC:24149	GW18_PFC	chr1	975376	976496	1039996	1041116	genic	935361	935362	999981	999982	2.680186334	3.077	2.107	1.946	40575	40014	6.228584	27.967874	27.969104	174.207911	0.029036
ISG15	ENSG00000187608	HGNC:4053	GW18_PFC	chr1	975376	976496	1039996	1041116	genic	936518	936519	1001138	1001139	1.857606156	1.222	3.023	1.802	39418	38857	6.228584	27.967874	27.969104	174.207911	0.029036
ISG15	ENSG00000187608	HGNC:4053	GW18_PFC	chr1	975376	976496	1039996	1041116	genic	948877	948878	1001138	1001139	1.857606156	1.222	3.023	1.802	27059	38857	6.228584	36.167707	36.168936	225.281259	0.0395
AGRN	ENSG00000188157	HGNC:329	GW18_PFC	chr1	975376	976496	1039996	1041116	genic	955503	955504	1020123	1020124	5.424861174	5.343	5.202	0.73	20433	19872	6.228584	47.229585	47.230814	294.181092	0.037453
C1orf159	ENSG00000131591	HGNC:26062	GW18_PFC	chr1	975376	976496	1039996	1041116	genic	1051461	1051462	1116081	1116082	NA	NA	NA	1.128	75525	74965	6.228584	17.679252	17.680481	110.124361	0.023869
SDF4	ENSG00000078808	HGNC:24188	GW18_PFC	chr1	975376	976496	1039996	1041116	genic	1167381	1167382	1232001	1232002	4.584502864	4.444	4.732	0.875	191445	190885	6.228584	25.553877	25.555107	159.172129	0.02646
B3GALT6	ENSG00000176022	HGNC:17978	GW18_PFC	chr1	975376	976496	1039996	1041116	genic	1167617	1167618	1232237	1232238	4.249210696	4.618	3.576	1.987	191681	191121	6.228584	25.553877	25.555107	159.172129	0.02646
UBE2J2	ENSG00000160087	HGNC:19268	GW18_PFC	chr1	975376	976496	1039996	1041116	genic	1209106	1209107	1273726	1273727	4.099259645	4.108	3.948	0.307	233170	232610	6.228584	25.017097	25.018327	155.828749	0.021572
ACAP3	ENSG00000131584	HGNC:16754	GW18_PFC	chr1	975376	976496	1039996	1041116	genic	1243310	1243311	1307930	1307931	6.361540518	6.327	6.305	0.816	267374	266814	6.228584	21.501675	21.502904	133.932644	0.020229
PUSL1	ENSG00000169972	HGNC:26914	GW18_PFC	chr1	975376	976496	1039996	1041116	genic	1243977	1243978	1308597	1308598	1.854447896	1.709	2.165	1.985	268041	267481	6.228584	21.501675	21.502904	133.932644	0.020229
INTS11	ENSG00000127054	HGNC:26052	GW18_PFC	chr1	975376	976496	1039996	1041116	genic	1260017	1260018	1324637	1324638	NA	NA	NA	1.223	284081	283521	6.228584	21.748925	21.750154	135.472664	0.020229
CPTP	ENSG00000224051	HGNC:28116	GW18_PFC	chr1	975376	976496	1039996	1041116	genic	1260182	1260183	1324802	1324803	3.181793853	3.234	3.167	1.748	284246	283686	6.228584	21.748925	21.750154	135.472664	0.020229
TAS1R3	ENSG00000169962	HGNC:15661	GW18_PFC	chr1	975376	976496	1039996	1041116	genic	1266660	1266661	1331280	1331281	-0.300271465	0.327	-2.677	1.637	290724	290164	6.228584	21.748925	21.750154	135.472664	0.020229
SAMD11	ENSG00000187634	HGNC:28706	NGN2-iNeuron	chr1	1057419	1057919	1057419	1057919	intergenic	861111	861112	861111	861112	-2.138289053	-3.61	-0.218	1.764	196558	196307	0.489862	0.91	0.911229	0.446377	0.030288
TNFRSF4	ENSG00000186827	HGNC:11918	NGN2-iNeuron	chr1	1057419	1057919	1057419	1057919	intergenic	1149533	1149534	1149533	1149534	NA	NA	NA	1.489	91864	91614	0.489862	1.52	1.521229	0.745192	0.027905
SDF4	ENSG00000078808	HGNC:24188	NGN2-iNeuron	chr1	1057419	1057919	1057419	1057919	intergenic	1167381	1167382	1167381	1167382	4.584502864	4.444	4.732	0.875	109712	109462	0.489862	4.99	4.991229	2.445014	0.022554
B3GALT6	ENSG00000176022	HGNC:17978	NGN2-iNeuron	chr1	1057419	1057919	1057419	1057919	intergenic	1167617	1167618	1167617	1167618	4.249210696	4.618	3.576	1.987	109948	109698	0.489862	4.99	4.991229	2.445014	0.022554
UBE2J2	ENSG00000160087	HGNC:19268	NGN2-iNeuron	chr1	1057419	1057919	1057419	1057919	intergenic	1209106	1209107	1209106	1209107	4.099259645	4.108	3.948	0.307	151437	151187	0.489862	13.12	13.121229	6.427592	0.024078
C1orf159	ENSG00000131591	HGNC:26062	GW18_PFC	chr1	1004061	1005027	1068681	1069647	intergenic	1051461	1051462	1116081	1116082	NA	NA	NA	1.128	46917	46434	3.105973	30.274947	30.276176	94.036985	0.020382
C1orf159	ENSG00000131591	HGNC:26062	GW18_PFC	chr1	1070745	1071245	1135365	1135865	intergenic	1051461	1051462	1116081	1116082	NA	NA	NA	1.128	19534	19283	3.798677	91.254698	91.255927	346.651791	0.075136
C1orf159	ENSG00000131591	HGNC:26062	GW18_PFC	chr1	1092623	1093123	1157243	1157743	intergenic	1051461	1051462	1116081	1116082	NA	NA	NA	1.128	41412	41161	4.266587	43.590476	43.591705	185.987801	0.040312
C1orf159	ENSG00000131591	HGNC:26062	GW18_PFC	chr1	1093202	1093918	1157822	1158538	intergenic	1051461	1051462	1116081	1116082	NA	NA	NA	1.128	42099	41740	5.300799	43.590476	43.591705	231.070866	0.050084
SDF4	ENSG00000078808	HGNC:24188	GW18_PFC	chr1	1093202	1093918	1157822	1158538	intergenic	1167381	1167382	1232001	1232002	4.584502864	4.444	4.732	0.875	73821	73463	5.300799	25.831219	25.832448	136.932616	0.022763
B3GALT6	ENSG00000176022	HGNC:17978	GW18_PFC	chr1	1093202	1093918	1157822	1158538	intergenic	1167617	1167618	1232237	1232238	4.249210696	4.618	3.576	1.987	74057	73699	5.300799	25.831219	25.832448	136.932616	0.022763
HES4	ENSG00000188290	HGNC:24149	NGN2-iNeuron	chr1	1234226	1234726	1234226	1234726	genic	935361	935362	935361	935362	2.680186334	3.077	2.107	1.946	299115	298864	2.219071	5.5	5.501229	12.207618	0.089897
ISG15	ENSG00000187608	HGNC:4053	NGN2-iNeuron	chr1	1234226	1234726	1234226	1234726	genic	936518	936519	936518	936519	1.857606156	1.222	3.023	1.802	297958	297707	2.219071	5.5	5.501229	12.207618	0.089897
ISG15	ENSG00000187608	HGNC:4053	NGN2-iNeuron	chr1	1234226	1234726	1234226	1234726	genic	948877	948878	936518	936519	1.857606156	1.222	3.023	1.802	285599	297707	2.219071	1.09	1.091229	2.421515	0.029022
AGRN	ENSG00000188157	HGNC:329	NGN2-iNeuron	chr1	1234226	1234726	1234226	1234726	genic	955503	955504	955503	955504	5.424861174	5.343	5.202	0.73	278973	278722	2.219071	1.09	1.091229	2.421515	0.029022
SDF4	ENSG00000078808	HGNC:24188	NGN2-iNeuron	chr1	1234226	1234726	1234226	1234726	genic	1167381	1167382	1167381	1167382	4.584502864	4.444	4.732	0.875	67095	66844	2.219071	1.27	1.271229	2.820948	0.026022
B3GALT6	ENSG00000176022	HGNC:17978	NGN2-iNeuron	chr1	1234226	1234726	1234226	1234726	genic	1167617	1167618	1167617	1167618	4.249210696	4.618	3.576	1.987	66859	66608	2.219071	1.27	1.271229	2.820948	0.026022
UBE2J2	ENSG00000160087	HGNC:19268	NGN2-iNeuron	chr1	1234226	1234726	1234226	1234726	genic	1209106	1209107	1209106	1209107	4.099259645	4.108	3.948	0.307	25370	25119	2.219071	4.7	4.701229	10.432361	0.039079
ATAD3A	ENSG00000197785	HGNC:25567	NGN2-iNeuron	chr1	1234226	1234726	1234226	1234726	genic	1447910	1447911	1447910	1447911	2.995834611	2.995	2.996	0.861	213434	213184	2.219071	2.08	2.081229	4.618395	0.022066
HES4	ENSG00000188290	HGNC:24149	NGN2-iNeuron	chr1	1239941	1240441	1239941	1240441	genic	935361	935362	935361	935362	2.680186334	3.077	2.107	1.946	304830	304579	2.911314	1.96	1.9612289999999999	5.709754	0.042047
ISG15	ENSG00000187608	HGNC:4053	NGN2-iNeuron	chr1	1239941	1240441	1239941	1240441	genic	936518	936519	936518	936519	1.857606156	1.222	3.023	1.802	303673	303422	2.911314	1.96	1.9612289999999999	5.709754	0.042047
ISG15	ENSG00000187608	HGNC:4053	NGN2-iNeuron	chr1	1239941	1240441	1239941	1240441	genic	948877	948878	936518	936519	1.857606156	1.222	3.023	1.802	291314	303422	2.911314	1.1	1.101229	3.206024	0.038424
AGRN	ENSG00000188157	HGNC:329	NGN2-iNeuron	chr1	1239941	1240441	1239941	1240441	genic	955503	955504	955503	955504	5.424861174	5.343	5.202	0.73	284688	284437	2.911314	1.1	1.101229	3.206024	0.038424
C1orf159	ENSG00000131591	HGNC:26062	NGN2-iNeuron	chr1	1239941	1240441	1239941	1240441	genic	1051461	1051462	1051461	1051462	NA	NA	NA	1.128	188730	188479	2.911314	2.29	2.291229	6.670488	0.046252
SDF4	ENSG00000078808	HGNC:24188	NGN2-iNeuron	chr1	1239941	1240441	1239941	1240441	genic	1167381	1167382	1167381	1167382	4.584502864	4.444	4.732	0.875	72810	72559	2.911314	4.24	4.241229	12.34755	0.113899
B3GALT6	ENSG00000176022	HGNC:17978	NGN2-iNeuron	chr1	1239941	1240441	1239941	1240441	genic	1167617	1167618	1167617	1167618	4.249210696	4.618	3.576	1.987	72574	72323	2.911314	4.24	4.241229	12.34755	0.113899
UBE2J2	ENSG00000160087	HGNC:19268	NGN2-iNeuron	chr1	1239941	1240441	1239941	1240441	genic	1209106	1209107	1209106	1209107	4.099259645	4.108	3.948	0.307	31085	30834	2.911314	2.36	2.361229	6.87428	0.025751
CCNL2	ENSG00000221978	HGNC:20570	NGN2-iNeuron	chr1	1239941	1240441	1239941	1240441	genic	1334697	1334698	1334697	1334698	6.396812003	6.581	5.468	0.665	94506	94256	2.911314	4.5	4.501229	13.104492	0.072121
MRPL20	ENSG00000242485	HGNC:14478	NGN2-iNeuron	chr1	1239941	1240441	1239941	1240441	genic	1342670	1342671	1342670	1342671	3.965629424	3.815	4.52	1.41	102479	102229	2.911314	4.5	4.501229	13.104492	0.072121
ATAD3A	ENSG00000197785	HGNC:25567	NGN2-iNeuron	chr1	1239941	1240441	1239941	1240441	genic	1447910	1447911	1447910	1447911	2.995834611	2.995	2.996	0.861	207719	207469	2.911314	1.96	1.9612289999999999	5.709754	0.02728
TMEM240	ENSG00000205090	HGNC:25186	NGN2-iNeuron	chr1	1239941	1240441	1239941	1240441	genic	1475730	1475731	1475730	1475731	2.842585407	2.873	2.825	0.496	235539	235289	2.911314	0.68	0.681229	1.983272	0.02218
SAMD11	ENSG00000187634	HGNC:28706	GW18_PFC	chr1	1239973	1240473	1304593	1305093	genic	861111	861112	925731	925732	-2.138289053	-3.61	-0.218	1.764	379112	378861	14.089806	11.343921	11.34515	159.850966	0.031235
NOC2L	ENSG00000188976	HGNC:24517	GW18_PFC	chr1	1239973	1240473	1304593	1305093	genic	894636	894637	959256	959257	5.283424073	5.319	5.376	1.344	345587	345336	14.089806	21.243504	21.244733	299.334163	0.048711
KLHL17	ENSG00000187961	HGNC:24023	GW18_PFC	chr1	1239973	1240473	1304593	1305093	genic	896019	896020	960639	960640	2.670446614	3.041	1.728	1.281	344204	343953	14.089806	21.243504	21.244733	299.334163	0.048711
PLEKHN1	ENSG00000187583	HGNC:25284	GW18_PFC	chr1	1239973	1240473	1304593	1305093	genic	901882	901883	966502	966503	NA	NA	NA	1.339	338341	338090	14.089806	13.615314	13.616543	191.85445	0.031331
ISG15	ENSG00000187608	HGNC:4053	GW18_PFC	chr1	1239973	1240473	1304593	1305093	genic	948877	948878	1013497	1013498	1.857606156	1.222	3.023	1.802	291346	291095	14.089806	17.170334	17.171563	241.943998	0.042422
AGRN	ENSG00000188157	HGNC:329	GW18_PFC	chr1	1239973	1240473	1304593	1305093	genic	955503	955504	1020123	1020124	5.424861174	5.343	5.202	0.73	284720	284469	14.089806	16.928133	16.929362	238.531433	0.030368
C1orf159	ENSG00000131591	HGNC:26062	GW18_PFC	chr1	1239973	1240473	1304593	1305093	genic	1051461	1051462	1116081	1116082	NA	NA	NA	1.128	188762	188511	14.089806	6.949049	6.950278	97.928072	0.021226
SDF4	ENSG00000078808	HGNC:24188	GW18_PFC	chr1	1239973	1240473	1304593	1305093	genic	1167381	1167382	1232001	1232002	4.584502864	4.444	4.732	0.875	72842	72591	14.089806	27.067162	27.068391	381.38838	0.0634
B3GALT6	ENSG00000176022	HGNC:17978	GW18_PFC	chr1	1239973	1240473	1304593	1305093	genic	1167617	1167618	1232237	1232238	4.249210696	4.618	3.576	1.987	72606	72355	14.089806	27.067162	27.068391	381.38838	0.0634
UBE2J2	ENSG00000160087	HGNC:19268	GW18_PFC	chr1	1239973	1240473	1304593	1305093	genic	1209106	1209107	1273726	1273727	4.099259645	4.108	3.948	0.307	31117	30866	14.089806	28.544479	28.545708	402.203493	0.055678
DVL1	ENSG00000107404	HGNC:3084	GW18_PFC	chr1	1239973	1240473	1304593	1305093	genic	1284492	1284493	1349112	1349113	5.446263125	5.297	5.897	1.046	44269	44019	14.089806	84.917581	84.918811	1196.489567	0.1419
MXRA8	ENSG00000162576	HGNC:7542	GW18_PFC	chr1	1239973	1240473	1304593	1305093	genic	1293923	1293924	1358543	1358544	0.76526057	0.494	0.954	1.611	53700	53450	14.089806	100.772081	100.77331	1419.876394	0.153402
AURKAIP1	ENSG00000175756	HGNC:24114	GW18_PFC	chr1	1239973	1240473	1304593	1305093	genic	1310537	1310538	1375157	1375158	3.533610315	3.265	4.447	1.921	70314	70064	14.089806	54.23338	54.234609	764.155116	0.095346
CCNL2	ENSG00000221978	HGNC:20570	GW18_PFC	chr1	1239973	1240473	1304593	1305093	genic	1334697	1334698	1399317	1399318	6.396812003	6.581	5.468	0.665	94474	94224	14.089806	10.562254	10.563483	148.837432	0.023765
MRPL20	ENSG00000242485	HGNC:14478	GW18_PFC	chr1	1239973	1240473	1304593	1305093	genic	1342670	1342671	1407290	1407291	3.965629424	3.815	4.52	1.41	102447	102197	14.089806	10.562254	10.563483	148.837432	0.023765
VWA1	ENSG00000179403	HGNC:30910	GW18_PFC	chr1	1239973	1240473	1304593	1305093	genic	1371070	1371071	1435690	1435691	2.640715376	2.326	4.041	1.512	130847	130597	14.089806	10.389026	10.390255	146.396679	0.028524
ATAD3B	ENSG00000160072	HGNC:24007	GW18_PFC	chr1	1239973	1240473	1304593	1305093	genic	1407164	1407165	1471784	1471785	3.623909796	3.772	3.464	1.152	166941	166691	14.089806	12.518578	12.519807	176.401653	0.037612
ATAD3A	ENSG00000197785	HGNC:25567	GW18_PFC	chr1	1239973	1240473	1304593	1305093	genic	1447910	1447911	1512530	1512531	2.995834611	2.995	2.996	0.861	207687	207437	14.089806	9.890211	9.89144	139.368468	0.020869
TMEM240	ENSG00000205090	HGNC:25186	GW18_PFC	chr1	1239973	1240473	1304593	1305093	genic	1475730	1475731	1540350	1540351	2.842585407	2.873	2.825	0.496	235507	235257	14.089806	13.0736	13.074829	184.221807	0.029787
SSU72	ENSG00000160075	HGNC:25016	GW18_PFC	chr1	1239973	1240473	1304593	1305093	genic	1509964	1509965	1574584	1574585	5.079836333	5.041	5.264	0.825	269741	269491	14.089806	11.477353	11.478583	161.731002	0.032528
FNDC10	ENSG00000228594	HGNC:42951	GW18_PFC	chr1	1239973	1240473	1304593	1305093	genic	1535515	1535516	1600135	1600136	NA	NA	NA	1.894	295292	295042	14.089806	18.59551	18.596739	262.024444	0.028619
CDK11B	ENSG00000248333	HGNC:1729	GW18_PFC	chr1	1239973	1240473	1304593	1305093	genic	1590465	1590466	1659004	1659005	3.296060212	3.235	3.349	0.902	350242	353911	14.089806	16.20407	16.205299	228.329522	0.029693
SLC35E2B	ENSG00000189339	HGNC:33941	GW18_PFC	chr1	1239973	1240473	1304593	1305093	genic	1624163	1624164	1692724	1692725	NA	NA	NA	1.161	383940	387631	14.089806	13.691329	13.692559	192.925494	0.029386
ACAP3	ENSG00000131584	HGNC:16754	NGN2-iNeuron	chr1	1550509	1551009	1550509	1551009	intergenic	1243310	1243311	1243310	1243311	6.361540518	6.327	6.305	0.816	307449	307198	2.156227	1.12	1.121229	2.417625	0.035045
PUSL1	ENSG00000169972	HGNC:26914	NGN2-iNeuron	chr1	1550509	1551009	1550509	1551009	intergenic	1243977	1243978	1243977	1243978	1.854447896	1.709	2.165	1.985	306782	306531	2.156227	1.12	1.121229	2.417625	0.035045
INTS11	ENSG00000127054	HGNC:26052	NGN2-iNeuron	chr1	1550509	1551009	1550509	1551009	intergenic	1260017	1260018	1260017	1260018	NA	NA	NA	1.223	290742	290491	2.156227	1.12	1.121229	2.417625	0.035044
CPTP	ENSG00000224051	HGNC:28116	NGN2-iNeuron	chr1	1550509	1551009	1550509	1551009	intergenic	1260182	1260183	1260182	1260183	3.181793853	3.234	3.167	1.748	290577	290326	2.156227	1.12	1.121229	2.417625	0.035044
DVL1	ENSG00000107404	HGNC:3084	NGN2-iNeuron	chr1	1550509	1551009	1550509	1551009	intergenic	1284492	1284493	1284492	1284493	5.446263125	5.297	5.897	1.046	266267	266016	2.156227	3.6	3.601229	7.765068	0.032682
MXRA8	ENSG00000162576	HGNC:7542	NGN2-iNeuron	chr1	1550509	1551009	1550509	1551009	intergenic	1293923	1293924	1293923	1293924	0.76526057	0.494	0.954	1.611	256836	256585	2.156227	3.6	3.601229	7.765068	0.032682
AURKAIP1	ENSG00000175756	HGNC:24114	NGN2-iNeuron	chr1	1550509	1551009	1550509	1551009	intergenic	1310537	1310538	1310537	1310538	3.533610315	3.265	4.447	1.921	240222	239971	2.156227	2.06	2.061229	4.444478	0.042327
AURKAIP1	ENSG00000175756	HGNC:24114	NGN2-iNeuron	chr1	1550509	1551009	1550509	1551009	intergenic	1310537	1310538	1310537	1310538	3.533610315	3.265	4.447	1.921	240222	239971	2.156227	1.78	1.781229	3.840734	0.036577
CCNL2	ENSG00000221978	HGNC:20570	NGN2-iNeuron	chr1	1550509	1551009	1550509	1551009	intergenic	1334697	1334698	1334697	1334698	6.396812003	6.581	5.468	0.665	216062	215811	2.156227	3.04	3.041229	6.557581	0.03609
CCNL2	ENSG00000221978	HGNC:20570	NGN2-iNeuron	chr1	1550509	1551009	1550509	1551009	intergenic	1334697	1334698	1334697	1334698	6.396812003	6.581	5.468	0.665	216062	215811	2.156227	3.93	3.931229	8.476623	0.046651
MRPL20	ENSG00000242485	HGNC:14478	NGN2-iNeuron	chr1	1550509	1551009	1550509	1551009	intergenic	1342670	1342671	1342670	1342671	3.965629424	3.815	4.52	1.41	208089	207838	2.156227	3.04	3.041229	6.557581	0.03609
MRPL20	ENSG00000242485	HGNC:14478	NGN2-iNeuron	chr1	1550509	1551009	1550509	1551009	intergenic	1342670	1342671	1342670	1342671	3.965629424	3.815	4.52	1.41	208089	207838	2.156227	3.93	3.931229	8.476623	0.046651
ANKRD65	ENSG00000235098	HGNC:42950	NGN2-iNeuron	chr1	1550509	1551009	1550509	1551009	intergenic	1356471	1356472	1356471	1356472	-0.142565462	-0.991	2.377	1.968	194288	194037	2.156227	1.52	1.521229	3.280115	0.034797
ATAD3A	ENSG00000197785	HGNC:25567	NGN2-iNeuron	chr1	1550509	1551009	1550509	1551009	intergenic	1447910	1447911	1447910	1447911	2.995834611	2.995	2.996	0.861	102849	102598	2.156227	6.63	6.631229	14.298435	0.068315
ATAD3A	ENSG00000197785	HGNC:25567	NGN2-iNeuron	chr1	1550509	1551009	1550509	1551009	intergenic	1447910	1447911	1447910	1447911	2.995834611	2.995	2.996	0.861	102849	102598	2.156227	5.94	5.941229	12.810639	0.061207
TMEM240	ENSG00000205090	HGNC:25186	NGN2-iNeuron	chr1	1550509	1551009	1550509	1551009	intergenic	1475730	1475731	1475730	1475731	2.842585407	2.873	2.825	0.496	75029	74778	2.156227	2.6	2.601229	5.608841	0.062727
TMEM240	ENSG00000205090	HGNC:25186	NGN2-iNeuron	chr1	1550509	1551009	1550509	1551009	intergenic	1475730	1475731	1475730	1475731	2.842585407	2.873	2.825	0.496	75029	74778	2.156227	2.83	2.831229	6.104773	0.068273
SSU72	ENSG00000160075	HGNC:25016	NGN2-iNeuron	chr1	1550509	1551009	1550509	1551009	intergenic	1509964	1509965	1509964	1509965	5.079836333	5.041	5.264	0.825	40795	40544	2.156227	4.91	4.911229	10.589725	0.103644
SSU72	ENSG00000160075	HGNC:25016	NGN2-iNeuron	chr1	1550509	1551009	1550509	1551009	intergenic	1509964	1509965	1509964	1509965	5.079836333	5.041	5.264	0.825	40795	40544	2.156227	5.18	5.181229	11.171906	0.109342
MMP23B	ENSG00000189409	HGNC:7171	NGN2-iNeuron	chr1	1550509	1551009	1550509	1551009	intergenic	1567558	1567559	1567558	1567559	-0.374545567	-0.33	-0.558	1.923	16799	16549	2.156227	1.48	1.481229	3.193866	0.309232
CDK11B	ENSG00000248333	HGNC:1729	NGN2-iNeuron	chr1	1550509	1551009	1550509	1551009	intergenic	1590465	1590466	1590465	1590466	3.296060212	3.235	3.349	0.902	39706	39456	2.156227	5.97	5.971229	12.875326	0.082451
CDK11B	ENSG00000248333	HGNC:1729	NGN2-iNeuron	chr1	1550509	1551009	1550509	1551009	intergenic	1590465	1590466	1590465	1590466	3.296060212	3.235	3.349	0.902	39706	39456	2.156227	7.29	7.291229	15.721545	0.100677
SLC35E2B	ENSG00000189339	HGNC:33941	NGN2-iNeuron	chr1	1550509	1551009	1550509	1551009	intergenic	1624163	1624164	1624163	1624164	NA	NA	NA	1.161	73404	73154	2.156227	1.71	1.7112289999999999	3.689799	0.052602
SLC35E2B	ENSG00000189339	HGNC:33941	NGN2-iNeuron	chr1	1550509	1551009	1550509	1551009	intergenic	1624163	1624164	1624163	1624164	NA	NA	NA	1.161	73404	73154	2.156227	1.93	1.931229	4.164169	0.059365
GNB1	ENSG00000078369	HGNC:4396	NGN2-iNeuron	chr1	1550509	1551009	1550509	1551009	intergenic	1822526	1822527	1822526	1822527	8.786027282	8.77	8.843	0.222	271767	271517	2.156227	1.06	1.061229	2.288251	0.048903
GNB1	ENSG00000078369	HGNC:4396	NGN2-iNeuron	chr1	1550509	1551009	1550509	1551009	intergenic	1822526	1822527	1822526	1822527	8.786027282	8.77	8.843	0.222	271767	271517	2.156227	1.46	1.4612289999999999	3.150742	0.067336
TMEM52	ENSG00000178821	HGNC:27916	NGN2-iNeuron	chr1	1550509	1551009	1550509	1551009	intergenic	1850236	1850237	1850236	1850237	-0.667522965	-0.673	-1.081	1.848	299477	299227	2.156227	2.29	2.291229	4.94041	0.121318
TMEM52	ENSG00000178821	HGNC:27916	NGN2-iNeuron	chr1	1550509	1551009	1550509	1551009	intergenic	1850236	1850237	1850236	1850237	-0.667522965	-0.673	-1.081	1.848	299477	299227	2.156227	0.66	0.661229	1.42576	0.035011
PRKCZ	ENSG00000067606	HGNC:9412	NGN2-iNeuron	chr1	1550509	1551009	1550509	1551009	intergenic	2004901	2004902	2004901	2004902	6.217411522	5.885	6.953	0.576	454142	453892	2.156227	0.17	0.171229	0.369209	0.020764
PLEKHN1	ENSG00000187583	HGNC:25284	GW18_PFC	chr1	1550513	1551445	1615133	1616065	intergenic	901882	901883	966502	966503	NA	NA	NA	1.339	649097	648630	28.491373	4.962956	4.964185	141.436461	0.023098
ISG15	ENSG00000187608	HGNC:4053	GW18_PFC	chr1	1550513	1551445	1615133	1616065	intergenic	948877	948878	1013497	1013498	1.857606156	1.222	3.023	1.802	602102	601635	28.491373	4.684151	4.68538	133.492915	0.023406
C1orf159	ENSG00000131591	HGNC:26062	GW18_PFC	chr1	1550513	1551445	1615133	1616065	intergenic	1051461	1051462	1116081	1116082	NA	NA	NA	1.128	499518	499051	28.491373	11.051788	11.053017	314.915631	0.068257
SDF4	ENSG00000078808	HGNC:24188	GW18_PFC	chr1	1550513	1551445	1615133	1616065	intergenic	1167381	1167382	1232001	1232002	4.584502864	4.444	4.732	0.875	383598	383131	28.491373	6.778804	6.780034	193.172469	0.032112
B3GALT6	ENSG00000176022	HGNC:17978	GW18_PFC	chr1	1550513	1551445	1615133	1616065	intergenic	1167617	1167618	1232237	1232238	4.249210696	4.618	3.576	1.987	383362	382895	28.491373	6.778804	6.780034	193.172469	0.032112
UBE2J2	ENSG00000160087	HGNC:19268	GW18_PFC	chr1	1550513	1551445	1615133	1616065	intergenic	1209106	1209107	1273726	1273727	4.099259645	4.108	3.948	0.307	341873	341406	28.491373	5.914287	5.915516	168.541185	0.023332
ACAP3	ENSG00000131584	HGNC:16754	GW18_PFC	chr1	1550513	1551445	1615133	1616065	intergenic	1243310	1243311	1307930	1307931	6.361540518	6.327	6.305	0.816	307669	307202	28.491373	12.234945	12.236174	348.625396	0.052656
PUSL1	ENSG00000169972	HGNC:26914	GW18_PFC	chr1	1550513	1551445	1615133	1616065	intergenic	1243977	1243978	1308597	1308598	1.854447896	1.709	2.165	1.985	307002	306535	28.491373	12.234945	12.236174	348.625396	0.052656
INTS11	ENSG00000127054	HGNC:26052	GW18_PFC	chr1	1550513	1551445	1615133	1616065	intergenic	1260017	1260018	1324637	1324638	NA	NA	NA	1.223	290962	290495	28.491373	12.375636	12.376865	352.633881	0.052656
CPTP	ENSG00000224051	HGNC:28116	GW18_PFC	chr1	1550513	1551445	1615133	1616065	intergenic	1260182	1260183	1324802	1324803	3.181793853	3.234	3.167	1.748	290797	290330	28.491373	12.375636	12.376865	352.633881	0.052656
TAS1R3	ENSG00000169962	HGNC:15661	GW18_PFC	chr1	1550513	1551445	1615133	1616065	intergenic	1266660	1266661	1331280	1331281	-0.300271465	0.327	-2.677	1.637	284319	283852	28.491373	12.375636	12.376865	352.633881	0.052656
AURKAIP1	ENSG00000175756	HGNC:24114	GW18_PFC	chr1	1550513	1551445	1615133	1616065	intergenic	1310537	1310538	1375157	1375158	3.533610315	3.265	4.447	1.921	240442	239975	28.491373	6.131962	6.133191	174.743031	0.021803
CCNL2	ENSG00000221978	HGNC:20570	GW18_PFC	chr1	1550513	1551445	1615133	1616065	intergenic	1334697	1334698	1399317	1399318	6.396812003	6.581	5.468	0.665	216282	215815	28.491373	11.022506	11.023735	314.081352	0.050149
MRPL20	ENSG00000242485	HGNC:14478	GW18_PFC	chr1	1550513	1551445	1615133	1616065	intergenic	1342670	1342671	1407290	1407291	3.965629424	3.815	4.52	1.41	208309	207842	28.491373	11.022506	11.023735	314.081352	0.050149
VWA1	ENSG00000179403	HGNC:30910	GW18_PFC	chr1	1550513	1551445	1615133	1616065	intergenic	1371070	1371071	1435690	1435691	2.640715376	2.326	4.041	1.512	179909	179442	28.491373	7.361085	7.362314	209.762448	0.04087
ATAD3B	ENSG00000160072	HGNC:24007	GW18_PFC	chr1	1550513	1551445	1615133	1616065	intergenic	1407164	1407165	1471784	1471785	3.623909796	3.772	3.464	1.152	143815	143348	28.491373	11.580849	11.582078	329.989301	0.070359
ATAD3A	ENSG00000197785	HGNC:25567	GW18_PFC	chr1	1550513	1551445	1615133	1616065	intergenic	1447910	1447911	1512530	1512531	2.995834611	2.995	2.996	0.861	103069	102602	28.491373	23.034758	23.035987	656.326906	0.098278
TMEM240	ENSG00000205090	HGNC:25186	GW18_PFC	chr1	1550513	1551445	1615133	1616065	intergenic	1475730	1475731	1540350	1540351	2.842585407	2.873	2.825	0.496	75249	74782	28.491373	17.189887	17.191116	489.798497	0.079196
SSU72	ENSG00000160075	HGNC:25016	GW18_PFC	chr1	1550513	1551445	1615133	1616065	intergenic	1509964	1509965	1574584	1574585	5.079836333	5.041	5.264	0.825	41015	40548	28.491373	20.14538	20.14661	574.004566	0.11544599999999999
FNDC10	ENSG00000228594	HGNC:42951	GW18_PFC	chr1	1550513	1551445	1615133	1616065	intergenic	1535515	1535516	1600135	1600136	NA	NA	NA	1.894	15464	14997	28.491373	71.849499	71.850729	2047.125909	0.223593
CDK11B	ENSG00000248333	HGNC:1729	GW18_PFC	chr1	1550513	1551445	1615133	1616065	intergenic	1590465	1590466	1659004	1659005	3.296060212	3.235	3.349	0.902	39486	42939	28.491373	36.309168	36.310397	1034.533076	0.134537
SLC35E2B	ENSG00000189339	HGNC:33941	GW18_PFC	chr1	1550513	1551445	1615133	1616065	intergenic	1624163	1624164	1692724	1692725	NA	NA	NA	1.161	73184	76659	28.491373	16.740713	16.741942	477.000908	0.072655
NADK	ENSG00000008130	HGNC:29831	GW18_PFC	chr1	1550513	1551445	1615133	1616065	intergenic	1709909	1709910	1778470	1778471	4.287541859	4.327	4.251	0.628	158930	162405	28.491373	5.941031	5.94226	169.30316	0.029245
GNB1	ENSG00000078369	HGNC:4396	GW18_PFC	chr1	1550513	1551445	1615133	1616065	intergenic	1822526	1822527	1891087	1891088	8.786027282	8.77	8.843	0.222	271547	275022	28.491373	4.229139	4.230368	120.528996	0.031276
TMEM52	ENSG00000178821	HGNC:27916	GW18_PFC	chr1	1550513	1551445	1615133	1616065	intergenic	1850236	1850237	1918797	1918798	-0.667522965	-0.673	-1.081	1.848	299257	302732	28.491373	5.507872	5.509101	156.961844	0.039586
CFAP74	ENSG00000142609	HGNC:29368	GW18_PFC	chr1	1550513	1551445	1615133	1616065	intergenic	1935225	1935226	2003786	2003787	NA	NA	NA	0.799	384246	387721	28.491373	5.559576	5.560805	158.434964	0.042935
GABRD	ENSG00000187730	HGNC:4084	GW18_PFC	chr1	1550513	1551445	1615133	1616065	intergenic	1950843	1950844	2019404	2019405	-0.188906798	-0.796	5.574	0.786	399864	403339	28.491373	2.543476	2.544705	72.502135	0.021856
PRKCZ	ENSG00000067606	HGNC:9412	GW18_PFC	chr1	1550513	1551445	1615133	1616065	intergenic	2004901	2004902	2073462	2073463	6.217411522	5.885	6.953	0.576	453922	457397	28.491373	3.069274	3.070503	87.482847	0.021628
TPRG1L	ENSG00000158109	HGNC:27007	GW18_PFC	chr1	1550513	1551445	1615133	1616065	intergenic	3541614	3541615	3625050	3625051	4.392548284	3.949	6.515	1.302	1990635	2008985	28.491373	2.226179	2.226854	63.446142	0.022902
CCNL2	ENSG00000221978	HGNC:20570	NGN2-iNeuron	chr1	1655644	1656144	1655644	1656144	intergenic	1334697	1334698	1334697	1334698	6.396812003	6.581	5.468	0.665	321197	320946	2.569908	1.85	1.851229	4.757489	0.026183
MRPL20	ENSG00000242485	HGNC:14478	NGN2-iNeuron	chr1	1655644	1656144	1655644	1656144	intergenic	1342670	1342671	1342670	1342671	3.965629424	3.815	4.52	1.41	313224	312973	2.569908	1.85	1.851229	4.757489	0.026183
ATAD3B	ENSG00000160072	HGNC:24007	NGN2-iNeuron	chr1	1655644	1656144	1655644	1656144	intergenic	1407164	1407165	1407164	1407165	3.623909796	3.772	3.464	1.152	248730	248479	2.569908	0.99	0.991229	2.547368	0.06343
TMEM240	ENSG00000205090	HGNC:25186	NGN2-iNeuron	chr1	1655644	1656144	1655644	1656144	intergenic	1475730	1475731	1475730	1475731	2.842585407	2.873	2.825	0.496	180164	179913	2.569908	0.9	0.901229	2.316076	0.025902
SSU72	ENSG00000160075	HGNC:25016	NGN2-iNeuron	chr1	1655644	1656144	1655644	1656144	intergenic	1509964	1509965	1509964	1509965	5.079836333	5.041	5.264	0.825	145930	145679	2.569908	0.81	0.811229	2.084784	0.020404
SSU72	ENSG00000160075	HGNC:25016	NGN2-iNeuron	chr1	1655644	1656144	1655644	1656144	intergenic	1509964	1509965	1509964	1509965	5.079836333	5.041	5.264	0.825	145930	145679	2.569908	2.13	2.131229	5.477063	0.053605
CDK11B	ENSG00000248333	HGNC:1729	NGN2-iNeuron	chr1	1655644	1656144	1655644	1656144	intergenic	1590465	1590466	1590465	1590466	3.296060212	3.235	3.349	0.902	65429	65178	2.569908	5.1	5.101229	13.10969	0.083951
CDK11B	ENSG00000248333	HGNC:1729	NGN2-iNeuron	chr1	1655644	1656144	1655644	1656144	intergenic	1590465	1590466	1590465	1590466	3.296060212	3.235	3.349	0.902	65429	65178	2.569908	9.71	9.711229	24.956966	0.159819
SLC35E2B	ENSG00000189339	HGNC:33941	NGN2-iNeuron	chr1	1655644	1656144	1655644	1656144	intergenic	1624163	1624164	1624163	1624164	NA	NA	NA	1.161	31731	31480	2.569908	1.6	1.601229	4.115012	0.058664
NADK	ENSG00000008130	HGNC:29831	NGN2-iNeuron	chr1	1655644	1656144	1655644	1656144	intergenic	1709909	1709910	1709909	1709910	4.287541859	4.327	4.251	0.628	54015	53765	2.569908	0.54	0.541229	1.390909	0.109776
GNB1	ENSG00000078369	HGNC:4396	NGN2-iNeuron	chr1	1655644	1656144	1655644	1656144	intergenic	1822526	1822527	1822526	1822527	8.786027282	8.77	8.843	0.222	166632	166382	2.569908	0.89	0.891229	2.290377	0.048949
GNB1	ENSG00000078369	HGNC:4396	NGN2-iNeuron	chr1	1655644	1656144	1655644	1656144	intergenic	1822526	1822527	1822526	1822527	8.786027282	8.77	8.843	0.222	166632	166382	2.569908	0.53	0.531229	1.36521	0.029177
TMEM52	ENSG00000178821	HGNC:27916	NGN2-iNeuron	chr1	1655644	1656144	1655644	1656144	intergenic	1850236	1850237	1850236	1850237	-0.667522965	-0.673	-1.081	1.848	194342	194092	2.569908	0.93	0.931229	2.393173	0.058767
TMEM52	ENSG00000178821	HGNC:27916	NGN2-iNeuron	chr1	1655644	1656144	1655644	1656144	intergenic	1850236	1850237	1850236	1850237	-0.667522965	-0.673	-1.081	1.848	194342	194092	2.569908	0.8	0.801229	2.059085	0.050563
CFAP74	ENSG00000142609	HGNC:29368	NGN2-iNeuron	chr1	1655644	1656144	1655644	1656144	intergenic	1935225	1935226	1935225	1935226	NA	NA	NA	0.799	279331	279081	2.569908	0.94	0.941229	2.418872	0.064562
CFAP74	ENSG00000142609	HGNC:29368	NGN2-iNeuron	chr1	1655644	1656144	1655644	1656144	intergenic	1935225	1935226	1935225	1935226	NA	NA	NA	0.799	279331	279081	2.569908	0.36	0.361229	0.928326	0.024778
PRKCZ	ENSG00000067606	HGNC:9412	NGN2-iNeuron	chr1	1655644	1656144	1655644	1656144	intergenic	2004901	2004902	2004901	2004902	6.217411522	5.885	6.953	0.576	349007	348757	2.569908	1.1	1.101229	2.830058	0.159162
FAAP20	ENSG00000162585	HGNC:26428	NGN2-iNeuron	chr1	1655644	1656144	1655644	1656144	intergenic	2126211	2126212	2126211	2126212	NA	NA	NA	1.339	470317	470067	2.569908	0.97	0.971229	2.49597	0.062702
SKI	ENSG00000157933	HGNC:10896	NGN2-iNeuron	chr1	1655644	1656144	1655644	1656144	intergenic	2159758	2159759	2159758	2159759	5.756036942	5.621	5.722	0.809	503864	503614	2.569908	0.83	0.831229	2.136183	0.025443
SLC35E2B	ENSG00000189339	HGNC:33941	NGN2-iNeuron	chr1	1677649	1678149	1677649	1678149	intergenic	1624163	1624164	1624163	1624164	NA	NA	NA	1.161	53736	53485	2.842043	0.59	0.591229	1.680299	0.023954
GNB1	ENSG00000078369	HGNC:4396	NGN2-iNeuron	chr1	1677649	1678149	1677649	1678149	intergenic	1822526	1822527	1822526	1822527	8.786027282	8.77	8.843	0.222	144627	144377	2.842043	0.5	0.501229	1.424515	0.030444
CFAP74	ENSG00000142609	HGNC:29368	NGN2-iNeuron	chr1	1677649	1678149	1677649	1678149	intergenic	1935225	1935226	1935225	1935226	NA	NA	NA	0.799	257326	257076	2.842043	0.36	0.361229	1.026629	0.027402
TMEM52	ENSG00000178821	HGNC:27916	NGN2-iNeuron	chr1	1719470	1719970	1719470	1719970	genic	1850236	1850237	1850236	1850237	-0.667522965	-0.673	-1.081	1.848	130516	130266	1.209539	0.7	0.701229	0.848164	0.020828
ATAD3A	ENSG00000197785	HGNC:25567	GW18_PFC	chr1	1655299	1656126	1723860	1724687	intergenic	1447910	1447911	1512530	1512531	2.995834611	2.995	2.996	0.861	207802.5	211329	10.003169	20.531274	20.532504	205.390104	0.030755
SSU72	ENSG00000160075	HGNC:25016	GW18_PFC	chr1	1655299	1656126	1723860	1724687	intergenic	1509964	1509965	1574584	1574585	5.079836333	5.041	5.264	0.825	145748.5	149275	10.003169	22.463811	22.46504	224.721594	0.045197
MMP23B	ENSG00000189409	HGNC:7171	GW18_PFC	chr1	1655299	1656126	1723860	1724687	intergenic	1567558	1567559	1632179	1632180	-0.374545567	-0.33	-0.558	1.923	88154.5	91680	10.003169	23.387148	23.388378	233.957894	0.044335
CDK11B	ENSG00000248333	HGNC:1729	GW18_PFC	chr1	1655299	1656126	1723860	1724687	intergenic	1590465	1590466	1659004	1659005	3.296060212	3.235	3.349	0.902	65247.5	64855	10.003169	69.048234	69.049463	690.713452	0.089824
SLC35E2B	ENSG00000189339	HGNC:33941	GW18_PFC	chr1	1655299	1656126	1723860	1724687	intergenic	1624163	1624164	1692724	1692725	NA	NA	NA	1.161	31549.5	31135	10.003169	24.025484	24.026713	240.343272	0.036608
NADK	ENSG00000008130	HGNC:29831	GW18_PFC	chr1	1655299	1656126	1723860	1724687	intergenic	1709909	1709910	1778470	1778471	4.287541859	4.327	4.251	0.628	54196.5	53783	10.003169	25.485301	25.48653	254.94607	0.044039
PLCH2	ENSG00000149527	HGNC:29037	GW18_PFC	chr1	1655299	1656126	1723860	1724687	intergenic	2398898	2398899	2467459	2467460	4.339518383	3.8	5.393	1.012	743185.5	742772	10.003169	8.186165	8.187394	81.899888	0.02089
MXRA8	ENSG00000162576	HGNC:7542	GW18_PFC	chr1	1677277	1678348	1745838	1746909	intergenic	1293923	1293924	1358543	1358544	0.76526057	0.494	0.954	1.611	383889.5	387294	19.331324	16.738093	16.739323	323.59327	0.034961
CCNL2	ENSG00000221978	HGNC:20570	GW18_PFC	chr1	1677277	1678348	1745838	1746909	intergenic	1334697	1334698	1399317	1399318	6.396812003	6.581	5.468	0.665	343115.5	346520	19.331324	16.521297	16.522526	319.402309	0.050999
MRPL20	ENSG00000242485	HGNC:14478	GW18_PFC	chr1	1677277	1678348	1745838	1746909	intergenic	1342670	1342671	1407290	1407291	3.965629424	3.815	4.52	1.41	335142.5	338547	19.331324	16.521297	16.522526	319.402309	0.050999
VWA1	ENSG00000179403	HGNC:30910	GW18_PFC	chr1	1677277	1678348	1745838	1746909	intergenic	1371070	1371071	1435690	1435691	2.640715376	2.326	4.041	1.512	306742.5	310147	19.331324	10.311492	10.312721	199.358549	0.038843
ATAD3A	ENSG00000197785	HGNC:25567	GW18_PFC	chr1	1677277	1678348	1745838	1746909	intergenic	1447910	1447911	1512530	1512531	2.995834611	2.995	2.996	0.861	229902.5	233307	19.331324	17.415252	17.416482	336.68365	0.050415
SSU72	ENSG00000160075	HGNC:25016	GW18_PFC	chr1	1677277	1678348	1745838	1746909	intergenic	1509964	1509965	1574584	1574585	5.079836333	5.041	5.264	0.825	167848.5	171253	19.331324	18.723609	18.724838	361.975912	0.072802
FNDC10	ENSG00000228594	HGNC:42951	GW18_PFC	chr1	1677277	1678348	1745838	1746909	intergenic	1535515	1535516	1600135	1600136	NA	NA	NA	1.894	142297.5	145702	19.331324	20.495514	20.496743	396.229188	0.043277
MMP23B	ENSG00000189409	HGNC:7171	GW18_PFC	chr1	1677277	1678348	1745838	1746909	intergenic	1567558	1567559	1632179	1632180	-0.374545567	-0.33	-0.558	1.923	110254.5	113658	19.331324	8.686518	8.687748	167.945663	0.031826
CDK11B	ENSG00000248333	HGNC:1729	GW18_PFC	chr1	1677277	1678348	1745838	1746909	intergenic	1590465	1590466	1659004	1659005	3.296060212	3.235	3.349	0.902	87347.5	86833	19.331324	33.453073	33.454302	646.715947	0.084103
SLC35E2B	ENSG00000189339	HGNC:33941	GW18_PFC	chr1	1677277	1678348	1745838	1746909	intergenic	1624163	1624164	1692724	1692725	NA	NA	NA	1.161	53649.5	53113	19.331324	60.234944	60.236173	1164.444982	0.177363
NADK	ENSG00000008130	HGNC:29831	GW18_PFC	chr1	1677277	1678348	1745838	1746909	intergenic	1709909	1709910	1778470	1778471	4.287541859	4.327	4.251	0.628	32096.5	31561	19.331324	26.692069	26.693298	516.016795	0.089137
GNB1	ENSG00000078369	HGNC:4396	GW18_PFC	chr1	1677277	1678348	1745838	1746909	intergenic	1822526	1822527	1891087	1891088	8.786027282	8.77	8.843	0.222	144713.5	144178	19.331324	4.145118	4.146347	80.154383	0.020799
TMEM52	ENSG00000178821	HGNC:27916	GW18_PFC	chr1	1677277	1678348	1745838	1746909	intergenic	1850236	1850237	1918797	1918798	-0.667522965	-0.673	-1.081	1.848	172423.5	171888	19.331324	5.996744	5.997973	115.948767	0.029243
CFAP74	ENSG00000142609	HGNC:29368	GW18_PFC	chr1	1677277	1678348	1745838	1746909	intergenic	1935225	1935226	2003786	2003787	NA	NA	NA	0.799	257412.5	256877	19.331324	15.429732	15.430961	298.300903	0.080838
GABRD	ENSG00000187730	HGNC:4084	GW18_PFC	chr1	1677277	1678348	1745838	1746909	intergenic	1950843	1950844	2019404	2019405	-0.188906798	-0.796	5.574	0.786	273030.5	272495	19.331324	4.851484	4.852714	93.809378	0.02828
PRKCZ	ENSG00000067606	HGNC:9412	GW18_PFC	chr1	1677277	1678348	1745838	1746909	intergenic	2004901	2004902	2073462	2073463	6.217411522	5.885	6.953	0.576	327088.5	326553	19.331324	7.752305	7.753534	149.886076	0.037055
CEP104	ENSG00000116198	HGNC:24866	GW18_PFC	chr1	1677277	1678348	1745838	1746909	intergenic	3773758	3773759	3857194	3857195	4.8622730260000004	4.895	4.798	0.851	2095945.5	2110285	19.331324	7.200208	7.200854	139.202036	0.038341
DFFB	ENSG00000169598	HGNC:2773	GW18_PFC	chr1	1677277	1678348	1745838	1746909	intergenic	3774040	3774041	3857476	3857477	3.21558786	3.289	2.905	1.143	2096227.5	2110567	19.331324	7.200208	7.200854	139.202034	0.038341
GNB1	ENSG00000078369	HGNC:4396	NGN2-iNeuron	chr1	1758432	1758932	1758432	1758932	genic	1822526	1822527	1822526	1822527	8.786027282	8.77	8.843	0.222	63844	63594	0.987753	1.15	1.151229	1.13713	0.024302
GNB1	ENSG00000078369	HGNC:4396	NGN2-iNeuron	chr1	1789956	1790456	1789956	1790456	genic	1822526	1822527	1822526	1822527	8.786027282	8.77	8.843	0.222	32320	32070	1.034622	1.65	1.651229	1.708398	0.036511
NADK	ENSG00000008130	HGNC:29831	NGN2-iNeuron	chr1	1840371	1840871	1840371	1840871	intergenic	1709909	1709910	1709909	1709910	4.287541859	4.327	4.251	0.628	130712	130461	1.303438	0.7	0.701229	0.914009	0.072137
CFAP74	ENSG00000142609	HGNC:29368	NGN2-iNeuron	chr1	1840371	1840871	1840371	1840871	intergenic	1935225	1935226	1935225	1935226	NA	NA	NA	0.799	94604	94354	1.303438	0.61	0.611229	0.796699	0.021265
PRKCZ	ENSG00000067606	HGNC:9412	NGN2-iNeuron	chr1	1840371	1840871	1840371	1840871	intergenic	2004901	2004902	2004901	2004902	6.217411522	5.885	6.953	0.576	164280	164030	1.303438	0.91	0.911229	1.187731	0.066798
FAAP20	ENSG00000162585	HGNC:26428	NGN2-iNeuron	chr1	1840371	1840871	1840371	1840871	intergenic	2126211	2126212	2126211	2126212	NA	NA	NA	1.339	285590	285340	1.303438	0.98	0.981229	1.278971	0.032129
CFAP74	ENSG00000142609	HGNC:29368	NGN2-iNeuron	chr1	1891497	1891997	1891497	1891997	genic	1935225	1935226	1935225	1935226	NA	NA	NA	0.799	43478	43228	0.313026	2.71	2.711229	0.848685	0.022652
VWA1	ENSG00000179403	HGNC:30910	GW18_PFC	chr1	1840054	1841016	1908615	1909577	intergenic	1371070	1371071	1435690	1435691	2.640715376	2.326	4.041	1.512	469465	472924	13.002839	8.783805	8.785034	114.23038	0.022257
SLC35E2B	ENSG00000189339	HGNC:33941	GW18_PFC	chr1	1840054	1841016	1908615	1909577	intergenic	1624163	1624164	1692724	1692725	NA	NA	NA	1.161	216372	215890	13.002839	14.834769	14.835998	192.910099	0.029383
NADK	ENSG00000008130	HGNC:29831	GW18_PFC	chr1	1840054	1841016	1908615	1909577	intergenic	1709909	1709910	1778470	1778471	4.287541859	4.327	4.251	0.628	130626	130144	13.002839	17.094505	17.095734	222.29308	0.038399
GNB1	ENSG00000078369	HGNC:4396	GW18_PFC	chr1	1840054	1841016	1908615	1909577	intergenic	1822526	1822527	1891087	1891088	8.786027282	8.77	8.843	0.222	18009	17527	13.002839	44.107773	44.109002	573.54225	0.14882600000000001
CFAP74	ENSG00000142609	HGNC:29368	GW18_PFC	chr1	1840054	1841016	1908615	1909577	intergenic	1935225	1935226	2003786	2003787	NA	NA	NA	0.799	94690	94209	13.002839	30.564813	30.566042	397.44532	0.107706
GABRD	ENSG00000187730	HGNC:4084	GW18_PFC	chr1	1840054	1841016	1908615	1909577	intergenic	1950843	1950844	2019404	2019405	-0.188906798	-0.796	5.574	0.786	110308	109827	13.002839	17.107236	17.108466	222.458625	0.067062
PRKCZ	ENSG00000067606	HGNC:9412	GW18_PFC	chr1	1840054	1841016	1908615	1909577	intergenic	2004901	2004902	2073462	2073463	6.217411522	5.885	6.953	0.576	164366	163885	13.002839	10.577715	10.578945	137.556313	0.034007
GABRD	ENSG00000187730	HGNC:4084	GW18_PFC	chr1	1976169	1976669	2044730	2045230	intergenic	1950843	1950844	2019404	2019405	-0.188906798	-0.796	5.574	0.786	25576	25325	1.302045	54.736785	54.738015	71.271358	0.021485
CFAP74	ENSG00000142609	HGNC:29368	NGN2-iNeuron	chr1	2047262	2047762	2047262	2047762	genic	1935225	1935226	1935225	1935226	NA	NA	NA	0.799	112287	112036	1.024424	0.97	0.971229	0.99495	0.026556
PLCH2	ENSG00000149527	HGNC:29037	NGN2-iNeuron	chr1	2047262	2047762	2047262	2047762	genic	2398898	2398899	2398898	2398899	4.339518383	3.8	5.393	1.012	351386	351136	1.024424	0.96	0.961229	0.984706	0.028547
TMEM52	ENSG00000178821	HGNC:27916	NGN2-iNeuron	chr1	2064483	2064983	2064483	2064983	genic	1850236	1850237	1850236	1850237	-0.667522965	-0.673	-1.081	1.848	214497	214246	1.030458	0.94	0.941229	0.969897	0.023817
CFAP74	ENSG00000142609	HGNC:29368	NGN2-iNeuron	chr1	2064483	2064983	2064483	2064983	genic	1935225	1935226	1935225	1935226	NA	NA	NA	0.799	129508	129257	1.030458	3.28	3.281229	3.381169	0.090247
CFAP74	ENSG00000142609	HGNC:29368	GW18_PFC	chr1	2030564	2031064	2099125	2099625	genic	1935225	1935226	2003786	2003787	NA	NA	NA	0.799	95589	95338	3.9442719999999998	23.476949	23.478178	92.60432	0.025095
GABRD	ENSG00000187730	HGNC:4084	GW18_PFC	chr1	2030564	2031064	2099125	2099625	genic	1950843	1950844	2019404	2019405	-0.188906798	-0.796	5.574	0.786	79971	79720	3.9442719999999998	20.059901	20.06113	79.126555	0.023853
PRKCZ	ENSG00000067606	HGNC:9412	GW18_PFC	chr1	2030564	2031064	2099125	2099625	genic	2004901	2004902	2073462	2073463	6.217411522	5.885	6.953	0.576	25913	25662	3.9442719999999998	50.491442	50.492671	199.156828	0.049236
TMEM52	ENSG00000178821	HGNC:27916	NGN2-iNeuron	chr1	2110769	2111269	2110769	2111269	genic	1850236	1850237	1850236	1850237	-0.667522965	-0.673	-1.081	1.848	260783	260532	1.003619	0.82	0.821229	0.824201	0.020239
TMEM52	ENSG00000178821	HGNC:27916	NGN2-iNeuron	chr1	2110769	2111269	2110769	2111269	genic	1850236	1850237	1850236	1850237	-0.667522965	-0.673	-1.081	1.848	260783	260532	1.003619	0.87	0.871229	0.874382	0.021472
GNB1	ENSG00000078369	HGNC:4396	NGN2-iNeuron	chr1	2120919	2121419	2120919	2121419	genic	1822526	1822527	1822526	1822527	8.786027282	8.77	8.843	0.222	298643	298392	1.991436	0.81	0.811229	1.615511	0.034526
GNB1	ENSG00000078369	HGNC:4396	NGN2-iNeuron	chr1	2120919	2121419	2120919	2121419	genic	1822526	1822527	1822526	1822527	8.786027282	8.77	8.843	0.222	298643	298392	1.991436	0.6	0.601229	1.197309	0.025588
TMEM52	ENSG00000178821	HGNC:27916	NGN2-iNeuron	chr1	2120919	2121419	2120919	2121419	genic	1850236	1850237	1850236	1850237	-0.667522965	-0.673	-1.081	1.848	270933	270682	1.991436	0.82	0.821229	1.635425	0.04016
TMEM52	ENSG00000178821	HGNC:27916	NGN2-iNeuron	chr1	2120919	2121419	2120919	2121419	genic	1850236	1850237	1850236	1850237	-0.667522965	-0.673	-1.081	1.848	270933	270682	1.991436	0.87	0.871229	1.734997	0.042605
CFAP74	ENSG00000142609	HGNC:29368	NGN2-iNeuron	chr1	2120919	2121419	2120919	2121419	genic	1935225	1935226	1935225	1935226	NA	NA	NA	0.799	185944	185693	1.991436	0.68	0.681229	1.356624	0.03621
PANK4	ENSG00000157881	HGNC:19366	NGN2-iNeuron	chr1	2120919	2121419	2120919	2121419	genic	2458035	2458036	2458035	2458036	4.188264992	4.184	4.305	0.66	336866	336616	1.991436	0.78	0.781229	1.555768	0.020499
HES5	ENSG00000197921	HGNC:19764	NGN2-iNeuron	chr1	2120919	2121419	2120919	2121419	genic	2461702	2461703	2461702	2461703	1.232515968	0.588	1.435	1.927	340533	340283	1.991436	0.78	0.781229	1.555768	0.031531000000000003
HES5	ENSG00000197921	HGNC:19764	NGN2-iNeuron	chr1	2120919	2121419	2120919	2121419	genic	2461702	2461703	2461702	2461703	1.232515968	0.588	1.435	1.927	340533	340283	1.991436	0.7	0.701229	1.396453	0.028303
TNFRSF14	ENSG00000157873	HGNC:11912	NGN2-iNeuron	chr1	2120919	2121419	2120919	2121419	genic	2487810	2487811	2487810	2487811	0.358300661	-0.46	2.643	0.827	366641	366391	1.991436	0.78	0.781229	1.555768	0.031531000000000003
TNFRSF14	ENSG00000157873	HGNC:11912	NGN2-iNeuron	chr1	2120919	2121419	2120919	2121419	genic	2487810	2487811	2487810	2487811	0.358300661	-0.46	2.643	0.827	366641	366391	1.991436	0.7	0.701229	1.396453	0.028302
PRXL2B	ENSG00000157870	HGNC:28390	NGN2-iNeuron	chr1	2120919	2121419	2120919	2121419	genic	2518237	2518238	2518237	2518238	NA	NA	NA	1.847	397068	396818	1.991436	0.65	0.651229	1.296881	0.02004
GNB1	ENSG00000078369	HGNC:4396	GW18_PFC	chr1	2059672	2060172	2128233	2128733	genic	1822526	1822527	1891087	1891088	8.786027282	8.77	8.843	0.222	237396	237145	10.331324	10.403585	10.404814	107.495509	0.027894
TMEM52	ENSG00000178821	HGNC:27916	GW18_PFC	chr1	2059672	2060172	2128233	2128733	genic	1850236	1850237	1918797	1918798	-0.667522965	-0.673	-1.081	1.848	209686	209435	10.331324	13.33695	13.33818	137.801054	0.034754
GABRD	ENSG00000187730	HGNC:4084	GW18_PFC	chr1	2059672	2060172	2128233	2128733	genic	1950843	1950844	2019404	2019405	-0.188906798	-0.796	5.574	0.786	109079	108828	10.331324	12.078493	12.079722	124.799522	0.037622
PRKCZ	ENSG00000067606	HGNC:9412	GW18_PFC	chr1	2059672	2060172	2128233	2128733	genic	2004901	2004902	2073462	2073463	6.217411522	5.885	6.953	0.576	55021	54770	10.331324	17.708312	17.709541	182.963007	0.045232
FAAP20	ENSG00000162585	HGNC:26428	GW18_PFC	chr1	2059672	2060172	2128233	2128733	genic	2126211	2126212	2194772	2194773	NA	NA	NA	1.339	66289	66039	10.331324	13.881624	13.882853	143.428257	0.021583
MEGF6	ENSG00000162591	HGNC:3232	GW18_PFC	chr1	2059672	2060172	2128233	2128733	genic	3528072	3528073	3611508	3611509	3.742053482	4.013	2.021	1.224	1468150	1482775	10.331324	6.311069	6.31195	65.210796	0.021505
TMEM52	ENSG00000178821	HGNC:27916	GW18_PFC	chr1	2064499	2064999	2133060	2133560	genic	1850236	1850237	1918797	1918798	-0.667522965	-0.673	-1.081	1.848	214513	214262	7.484455	15.053793	15.055022	112.678634	0.028418
PRKCZ	ENSG00000067606	HGNC:9412	GW18_PFC	chr1	2064499	2064999	2133060	2133560	genic	2004901	2004902	2073462	2073463	6.217411522	5.885	6.953	0.576	59848	59597	7.484455	22.954108	22.955337	171.808185	0.042475
GNB1	ENSG00000078369	HGNC:4396	NGN2-iNeuron	chr1	2136481	2136981	2136481	2136981	intergenic	1822526	1822527	1822526	1822527	8.786027282	8.77	8.843	0.222	314205	313954	1.780206	0.65	0.651229	1.159322	0.024777
TMEM52	ENSG00000178821	HGNC:27916	NGN2-iNeuron	chr1	2144093	2144593	2144093	2144593	intergenic	1850236	1850237	1850236	1850237	-0.667522965	-0.673	-1.081	1.848	294107	293856	2.106975	0.8	0.801229	1.68817	0.041455
TMEM52	ENSG00000178821	HGNC:27916	NGN2-iNeuron	chr1	2144093	2144593	2144093	2144593	intergenic	1850236	1850237	1850236	1850237	-0.667522965	-0.673	-1.081	1.848	294107	293856	2.106975	0.88	0.881229	1.856728	0.045594
CFAP74	ENSG00000142609	HGNC:29368	NGN2-iNeuron	chr1	2144093	2144593	2144093	2144593	intergenic	1935225	1935226	1935225	1935226	NA	NA	NA	0.799	209118	208867	2.106975	0.36	0.361229	0.761101	0.020315
SKI	ENSG00000157933	HGNC:10896	NGN2-iNeuron	chr1	2144093	2144593	2144093	2144593	intergenic	2159758	2159759	2159758	2159759	5.756036942	5.621	5.722	0.809	15415	15165	2.106975	0.99	0.991229	2.088495	0.024875
MORN1	ENSG00000116151	HGNC:25852	NGN2-iNeuron	chr1	2144093	2144593	2144093	2144593	intergenic	2322993	2322994	2322993	2322994	3.6950573860000002	3.359	4.072	1.391	178650	178400	2.106975	2.04	2.041229	4.300819	0.041357
MORN1	ENSG00000116151	HGNC:25852	NGN2-iNeuron	chr1	2144093	2144593	2144093	2144593	intergenic	2322993	2322994	2322993	2322994	3.6950573860000002	3.359	4.072	1.391	178650	178400	2.106975	1.83	1.831229	3.858354	0.037102
RER1	ENSG00000157916	HGNC:30309	NGN2-iNeuron	chr1	2144093	2144593	2144093	2144593	intergenic	2323329	2323330	2323329	2323330	5.253852439	5.145	5.604	0.635	178986	178736	2.106975	2.04	2.041229	4.300819	0.041357
RER1	ENSG00000157916	HGNC:30309	NGN2-iNeuron	chr1	2144093	2144593	2144093	2144593	intergenic	2323329	2323330	2323329	2323330	5.253852439	5.145	5.604	0.635	178986	178736	2.106975	1.83	1.831229	3.858354	0.037102
PEX10	ENSG00000157911	HGNC:8851	NGN2-iNeuron	chr1	2144093	2144593	2144093	2144593	intergenic	2343979	2343980	2343979	2343980	3.542776384	3.325	4.003	1.234	199636	199386	2.106975	1.97	1.971229	4.153331	0.022696
PEX10	ENSG00000157911	HGNC:8851	NGN2-iNeuron	chr1	2144093	2144593	2144093	2144593	intergenic	2343979	2343980	2343979	2343980	3.542776384	3.325	4.003	1.234	199636	199386	2.106975	2.49	2.491229	5.248958	0.028683
PLCH2	ENSG00000149527	HGNC:29037	NGN2-iNeuron	chr1	2144093	2144593	2144093	2144593	intergenic	2398898	2398899	2398898	2398899	4.339518383	3.8	5.393	1.012	254555	254305	2.106975	0.79	0.791229	1.6671	0.048329
PLCH2	ENSG00000149527	HGNC:29037	NGN2-iNeuron	chr1	2144093	2144593	2144093	2144593	intergenic	2398898	2398899	2398898	2398899	4.339518383	3.8	5.393	1.012	254555	254305	2.106975	0.87	0.871229	1.835658	0.053216
PANK4	ENSG00000157881	HGNC:19366	NGN2-iNeuron	chr1	2144093	2144593	2144093	2144593	intergenic	2458035	2458036	2458035	2458036	4.188264992	4.184	4.305	0.66	313692	313442	2.106975	0.77	0.771229	1.624961	0.021411
HES5	ENSG00000197921	HGNC:19764	NGN2-iNeuron	chr1	2144093	2144593	2144093	2144593	intergenic	2461702	2461703	2461702	2461703	1.232515968	0.588	1.435	1.927	317359	317109	2.106975	0.78	0.781229	1.64603	0.033361
HES5	ENSG00000197921	HGNC:19764	NGN2-iNeuron	chr1	2144093	2144593	2144093	2144593	intergenic	2461702	2461703	2461702	2461703	1.232515968	0.588	1.435	1.927	317359	317109	2.106975	0.72	0.721229	1.519612	0.030799
TNFRSF14	ENSG00000157873	HGNC:11912	NGN2-iNeuron	chr1	2144093	2144593	2144093	2144593	intergenic	2487810	2487811	2487810	2487811	0.358300661	-0.46	2.643	0.827	343467	343217	2.106975	0.78	0.781229	1.64603	0.033361
TNFRSF14	ENSG00000157873	HGNC:11912	NGN2-iNeuron	chr1	2144093	2144593	2144093	2144593	intergenic	2487810	2487811	2487810	2487811	0.358300661	-0.46	2.643	0.827	343467	343217	2.106975	0.72	0.721229	1.519612	0.030799
CFAP74	ENSG00000142609	HGNC:29368	NGN2-iNeuron	chr1	2179602	2180102	2179602	2180102	genic	1935225	1935226	1935225	1935226	NA	NA	NA	0.799	244627	244376	1.696931	0.54	0.541229	0.918429	0.024514
PRKCZ	ENSG00000067606	HGNC:9412	NGN2-iNeuron	chr1	2179602	2180102	2179602	2180102	genic	2004901	2004902	2004901	2004902	6.217411522	5.885	6.953	0.576	174951	174700	1.696931	0.63	0.631229	1.071152	0.060241
MORN1	ENSG00000116151	HGNC:25852	NGN2-iNeuron	chr1	2179602	2180102	2179602	2180102	genic	2322993	2322994	2322993	2322994	3.6950573860000002	3.359	4.072	1.391	143141	142891	1.696931	2.76	2.761229	4.685615	0.045057
MORN1	ENSG00000116151	HGNC:25852	NGN2-iNeuron	chr1	2179602	2180102	2179602	2180102	genic	2322993	2322994	2322993	2322994	3.6950573860000002	3.359	4.072	1.391	143141	142891	1.696931	1.44	1.441229	2.445667	0.023518
RER1	ENSG00000157916	HGNC:30309	NGN2-iNeuron	chr1	2179602	2180102	2179602	2180102	genic	2323329	2323330	2323329	2323330	5.253852439	5.145	5.604	0.635	143477	143227	1.696931	2.76	2.761229	4.685615	0.045057
RER1	ENSG00000157916	HGNC:30309	NGN2-iNeuron	chr1	2179602	2180102	2179602	2180102	genic	2323329	2323330	2323329	2323330	5.253852439	5.145	5.604	0.635	143477	143227	1.696931	1.44	1.441229	2.445667	0.023518
PLCH2	ENSG00000149527	HGNC:29037	NGN2-iNeuron	chr1	2179602	2180102	2179602	2180102	genic	2398898	2398899	2398898	2398899	4.339518383	3.8	5.393	1.012	219046	218796	1.696931	0.57	0.571229	0.969337	0.028101
HES5	ENSG00000197921	HGNC:19764	NGN2-iNeuron	chr1	2179602	2180102	2179602	2180102	genic	2461702	2461703	2461702	2461703	1.232515968	0.588	1.435	1.927	281850	281600	1.696931	0.59	0.591229	1.003275	0.020334
TNFRSF14	ENSG00000157873	HGNC:11912	NGN2-iNeuron	chr1	2179602	2180102	2179602	2180102	genic	2487810	2487811	2487810	2487811	0.358300661	-0.46	2.643	0.827	307958	307708	1.696931	0.59	0.591229	1.003275	0.020334
NADK	ENSG00000008130	HGNC:29831	GW18_PFC	chr1	2120811	2121750	2189372	2190311	genic	1709909	1709910	1778470	1778471	4.287541859	4.327	4.251	0.628	411371.5	410901	28.658237	4.272624	4.273853	122.481101	0.021157
GNB1	ENSG00000078369	HGNC:4396	GW18_PFC	chr1	2120811	2121750	2189372	2190311	genic	1822526	1822527	1891087	1891088	8.786027282	8.77	8.843	0.222	298754.5	298284	28.658237	4.342047	4.343277	124.47065	0.032298
TMEM52	ENSG00000178821	HGNC:27916	GW18_PFC	chr1	2120811	2121750	2189372	2190311	genic	1850236	1850237	1918797	1918798	-0.667522965	-0.673	-1.081	1.848	271044.5	270574	28.658237	3.119781	3.12101	89.442655	0.022558
CFAP74	ENSG00000142609	HGNC:29368	GW18_PFC	chr1	2120811	2121750	2189372	2190311	genic	1935225	1935226	2003786	2003787	NA	NA	NA	0.799	186055.5	185585	28.658237	6.823479	6.824708	195.584097	0.053003
GABRD	ENSG00000187730	HGNC:4084	GW18_PFC	chr1	2120811	2121750	2189372	2190311	genic	1950843	1950844	2019404	2019405	-0.188906798	-0.796	5.574	0.786	170437.5	169967	28.658237	3.004047	3.005276	86.125913	0.025963
PRKCZ	ENSG00000067606	HGNC:9412	GW18_PFC	chr1	2120811	2121750	2189372	2190311	genic	2004901	2004902	2073462	2073463	6.217411522	5.885	6.953	0.576	116379.5	115909	28.658237	9.321534	9.322764	267.17397	0.066051
SKI	ENSG00000157933	HGNC:10896	GW18_PFC	chr1	2120811	2121750	2189372	2190311	genic	2159758	2159759	2228319	2228320	5.756036942	5.621	5.722	0.809	38477.5	38008	28.658237	40.668103	40.669332	1165.511366	0.212246
MORN1	ENSG00000116151	HGNC:25852	GW18_PFC	chr1	2120811	2121750	2189372	2190311	genic	2322993	2322994	2391554	2391555	3.6950573860000002	3.359	4.072	1.391	201712.5	201243	28.658237	32.804475	32.805705	940.15366	0.143564
RER1	ENSG00000157916	HGNC:30309	GW18_PFC	chr1	2120811	2121750	2189372	2190311	genic	2323329	2323330	2391890	2391891	5.253852439	5.145	5.604	0.635	202048.5	201579	28.658237	32.804475	32.805705	940.15366	0.143564
PEX10	ENSG00000157911	HGNC:8851	GW18_PFC	chr1	2120811	2121750	2189372	2190311	genic	2343979	2343980	2412540	2412541	3.542776384	3.325	4.003	1.234	222698.5	222229	28.658237	11.837806	11.839035	339.285865	0.056807
PLCH2	ENSG00000149527	HGNC:29037	GW18_PFC	chr1	2120811	2121750	2189372	2190311	genic	2398898	2398899	2467459	2467460	4.339518383	3.8	5.393	1.012	277617.5	277148	28.658237	10.97654	10.977769	314.6035	0.080246
PANK4	ENSG00000157881	HGNC:19366	GW18_PFC	chr1	2120811	2121750	2189372	2190311	genic	2458035	2458036	2526596	2526597	4.188264992	4.184	4.305	0.66	336754.5	336285	28.658237	9.079423	9.080652	260.23548	0.05826
HES5	ENSG00000197921	HGNC:19764	GW18_PFC	chr1	2120811	2121750	2189372	2190311	genic	2461702	2461703	2530263	2530264	1.232515968	0.588	1.435	1.927	340421.5	339952	28.658237	13.873909	13.875138	397.636988	0.08381
TNFRSF14	ENSG00000157873	HGNC:11912	GW18_PFC	chr1	2120811	2121750	2189372	2190311	genic	2487810	2487811	2556371	2556372	0.358300661	-0.46	2.643	0.827	366529.5	366060	28.658237	14.284823	14.286053	409.413079	0.078064
PRXL2B	ENSG00000157870	HGNC:28390	GW18_PFC	chr1	2120811	2121750	2189372	2190311	genic	2518237	2518238	2586798	2586799	NA	NA	NA	1.847	396956.5	396487	28.658237	5.281469	5.282698	151.392808	0.036476
PRDM16	ENSG00000142611	HGNC:14000	GW18_PFC	chr1	2120811	2121750	2189372	2190311	genic	2985775	2985776	3069211	3069212	3.893597551	2.908	4.901	0.304	864494.5	878900	28.658237	3.526945	3.528174	101.111247	0.035868
ARHGEF16	ENSG00000130762	HGNC:15515	GW18_PFC	chr1	2120811	2121750	2189372	2190311	genic	3371229	3371230	3454665	3454666	-1.467492773	-2.491	-0.035	1.018	1249948.5	1264354	28.658237	2.464603	2.465615	70.660179	0.02073
MEGF6	ENSG00000162591	HGNC:3232	GW18_PFC	chr1	2120811	2121750	2189372	2190311	genic	3448012	3448013	3531448	3531449	3.742053482	4.013	2.021	1.224	1326731.5	1341137	28.658237	2.244841	2.245802	64.360724	0.023722
TPRG1L	ENSG00000158109	HGNC:27007	GW18_PFC	chr1	2120811	2121750	2189372	2190311	genic	3541614	3541615	3625050	3625051	4.392548284	3.949	6.515	1.302	1420333.5	1434739	28.658237	3.799693	3.800598	108.91845000000001	0.039316
TP73	ENSG00000078900	HGNC:12003	GW18_PFC	chr1	2120811	2121750	2189372	2190311	genic	3614622	3614623	3698058	3698059	-2.456116135	-2.437	-2.874	0.576	1493341.5	1507747	28.658237	2.222822	2.223689	63.727001	0.02508
CEP104	ENSG00000116198	HGNC:24866	GW18_PFC	chr1	2120811	2121750	2189372	2190311	genic	3773758	3773759	3857194	3857195	4.8622730260000004	4.895	4.798	0.851	1652477.5	1666883	28.658237	3.880931	3.881725	111.243406	0.03064
DFFB	ENSG00000169598	HGNC:2773	GW18_PFC	chr1	2120811	2121750	2189372	2190311	genic	3774040	3774041	3857476	3857477	3.21558786	3.289	2.905	1.143	1652759.5	1667165	28.658237	3.880931	3.881725	111.243403	0.03064
SKI	ENSG00000157933	HGNC:10896	GW18_PFC	chr1	2130652	2131152	2199213	2199713	intergenic	2159758	2159759	2228319	2228320	5.756036942	5.621	5.722	0.809	28856	28606	1.911946	68.845074	68.846304	131.630415	0.023971
SKI	ENSG00000157933	HGNC:10896	NGN2-iNeuron	chr1	2202776	2203276	2202776	2203276	genic	2159758	2159759	2159758	2159759	5.756036942	5.621	5.722	0.809	43268	43017	1.594875	1.5	1.501229	2.394273	0.028517
PLCH2	ENSG00000149527	HGNC:29037	NGN2-iNeuron	chr1	2202776	2203276	2202776	2203276	genic	2398898	2398899	2398898	2398899	4.339518383	3.8	5.393	1.012	195872	195622	1.594875	0.92	0.921229	1.469245	0.042593
PRKCZ	ENSG00000067606	HGNC:9412	GW18_PFC	chr1	2136041	2137180	2204602	2205741	intergenic	2004901	2004902	2073462	2073463	6.217411522	5.885	6.953	0.576	131709.5	131139	10.566444	14.259294	14.260523	150.683018	0.037252
SKI	ENSG00000157933	HGNC:10896	GW18_PFC	chr1	2136041	2137180	2204602	2205741	intergenic	2159758	2159759	2228319	2228320	5.756036942	5.621	5.722	0.809	23147.5	22578	10.566444	68.845074	68.846304	727.460611	0.132474
MORN1	ENSG00000116151	HGNC:25852	GW18_PFC	chr1	2136041	2137180	2204602	2205741	intergenic	2322993	2322994	2391554	2391555	3.6950573860000002	3.359	4.072	1.391	186382.5	185813	10.566444	22.532929	22.534158	238.105916	0.03636
RER1	ENSG00000157916	HGNC:30309	GW18_PFC	chr1	2136041	2137180	2204602	2205741	intergenic	2323329	2323330	2391890	2391891	5.253852439	5.145	5.604	0.635	186718.5	186149	10.566444	22.532929	22.534158	238.105916	0.03636
PEX10	ENSG00000157911	HGNC:8851	GW18_PFC	chr1	2136041	2137180	2204602	2205741	intergenic	2343979	2343980	2412540	2412541	3.542776384	3.325	4.003	1.234	207368.5	206799	10.566444	15.284823	15.286052	161.51921	0.027043
PANK4	ENSG00000157881	HGNC:19366	GW18_PFC	chr1	2136041	2137180	2204602	2205741	intergenic	2458035	2458036	2526596	2526597	4.188264992	4.184	4.305	0.66	321424.5	320855	10.566444	17.332205	17.333434	183.152757	0.041003
PRXL2B	ENSG00000157870	HGNC:28390	GW18_PFC	chr1	2136041	2137180	2204602	2205741	intergenic	2518237	2518238	2586798	2586799	NA	NA	NA	1.847	381626.5	381057	10.566444	7.986641	7.98787	84.403386	0.020336
SKI	ENSG00000157933	HGNC:10896	NGN2-iNeuron	chr1	2210572	2211072	2210572	2211072	genic	2159758	2159759	2159758	2159759	5.756036942	5.621	5.722	0.809	51064	50813	1.094817	2.97	2.971229	3.252952	0.038744
PLCH2	ENSG00000149527	HGNC:29037	NGN2-iNeuron	chr1	2210572	2211072	2210572	2211072	genic	2398898	2398899	2398898	2398899	4.339518383	3.8	5.393	1.012	188076	187826	1.094817	0.9	0.901229	0.986681	0.028604
GNB1	ENSG00000078369	HGNC:4396	GW18_PFC	chr1	2143835	2144335	2212396	2212896	intergenic	1822526	1822527	1891087	1891088	8.786027282	8.77	8.843	0.222	321559	321308	20.142407	5.004457	5.005686	100.826567	0.026163
TMEM52	ENSG00000178821	HGNC:27916	GW18_PFC	chr1	2143835	2144335	2212396	2212896	intergenic	1850236	1850237	1918797	1918798	-0.667522965	-0.673	-1.081	1.848	293849	293598	20.142407	4.148024	4.149253	83.575949	0.021078
CFAP74	ENSG00000142609	HGNC:29368	GW18_PFC	chr1	2143835	2144335	2212396	2212896	intergenic	1935225	1935226	2003786	2003787	NA	NA	NA	0.799	208860	208609	20.142407	3.879727	3.880956	78.171804	0.021184
GABRD	ENSG00000187730	HGNC:4084	GW18_PFC	chr1	2143835	2144335	2212396	2212896	intergenic	1950843	1950844	2019404	2019405	-0.188906798	-0.796	5.574	0.786	193242	192991	20.142407	4.81813	4.819359	97.073492	0.029264
PRKCZ	ENSG00000067606	HGNC:9412	GW18_PFC	chr1	2143835	2144335	2212396	2212896	intergenic	2004901	2004902	2073462	2073463	6.217411522	5.885	6.953	0.576	139184	138933	20.142407	10.742473	10.743702	216.404016	0.0535
FAAP20	ENSG00000162585	HGNC:26428	GW18_PFC	chr1	2143835	2144335	2212396	2212896	intergenic	2126211	2126212	2194772	2194773	NA	NA	NA	1.339	17874	17623	20.142407	48.961238	48.962467	986.221935	0.148409
MORN1	ENSG00000116151	HGNC:25852	GW18_PFC	chr1	2143835	2144335	2212396	2212896	intergenic	2322993	2322994	2391554	2391555	3.6950573860000002	3.359	4.072	1.391	178908	178658	20.142407	19.87649	19.877719	400.385111	0.06114
RER1	ENSG00000157916	HGNC:30309	GW18_PFC	chr1	2143835	2144335	2212396	2212896	intergenic	2323329	2323330	2391890	2391891	5.253852439	5.145	5.604	0.635	179244	178994	20.142407	19.87649	19.877719	400.385111	0.06114
PEX10	ENSG00000157911	HGNC:8851	GW18_PFC	chr1	2143835	2144335	2212396	2212896	intergenic	2343979	2343980	2412540	2412541	3.542776384	3.325	4.003	1.234	199894	199644	20.142407	14.415801	14.41703	290.393692	0.048621
PLCH2	ENSG00000149527	HGNC:29037	GW18_PFC	chr1	2143835	2144335	2212396	2212896	intergenic	2398898	2398899	2467459	2467460	4.339518383	3.8	5.393	1.012	254813	254563	20.142407	3.950354	3.951583	79.594397	0.020302
PANK4	ENSG00000157881	HGNC:19366	GW18_PFC	chr1	2143835	2144335	2212396	2212896	intergenic	2458035	2458036	2526596	2526597	4.188264992	4.184	4.305	0.66	313950	313700	20.142407	6.400488	6.401717	128.945993	0.028868
HES5	ENSG00000197921	HGNC:19764	GW18_PFC	chr1	2143835	2144335	2212396	2212896	intergenic	2461702	2461703	2530263	2530264	1.232515968	0.588	1.435	1.927	317617	317367	20.142407	8.284165	8.285394	166.887776	0.035175
TNFRSF14	ENSG00000157873	HGNC:11912	GW18_PFC	chr1	2143835	2144335	2212396	2212896	intergenic	2487810	2487811	2556371	2556372	0.358300661	-0.46	2.643	0.827	343725	343475	20.142407	8.529523	8.530753	171.829892	0.032763
PRXL2B	ENSG00000157870	HGNC:28390	GW18_PFC	chr1	2143835	2144335	2212396	2212896	intergenic	2518237	2518238	2586798	2586799	NA	NA	NA	1.847	374152	373902	20.142407	10.485342	10.486571	211.224782	0.050892
PRDM16	ENSG00000142611	HGNC:14000	GW18_PFC	chr1	2143835	2144335	2212396	2212896	intergenic	2985775	2985776	3069211	3069212	3.893597551	2.908	4.901	0.304	841690	856315	20.142407	3.361361	3.362591	67.730667	0.024027
MEGF6	ENSG00000162591	HGNC:3232	GW18_PFC	chr1	2143835	2144335	2212396	2212896	intergenic	3448012	3448013	3531448	3531449	3.742053482	4.013	2.021	1.224	1303927	1318552	20.142407	2.937258	2.938234	59.183099	0.021813
MEGF6	ENSG00000162591	HGNC:3232	GW18_PFC	chr1	2143835	2144335	2212396	2212896	intergenic	3528072	3528073	3531448	3531449	3.742053482	4.013	2.021	1.224	1383987	1318552	20.142407	4.400925	4.401852	88.663892	0.029239
WRAP73	ENSG00000116213	HGNC:12759	GW18_PFC	chr1	2143835	2144335	2212396	2212896	intergenic	3566622	3566623	3650058	3650059	3.114218813	3.193	3.037	1.104	1422537	1437162	20.142407	3.79106	3.791965	76.379293	0.022086
TP73	ENSG00000078900	HGNC:12003	GW18_PFC	chr1	2143835	2144335	2212396	2212896	intergenic	3569129	3569130	3652565	3652566	-2.456116135	-2.437	-2.874	0.576	1425044	1439669	20.142407	3.79106	3.791963	76.379265	0.022086
TP73	ENSG00000078900	HGNC:12003	GW18_PFC	chr1	2143835	2144335	2212396	2212896	intergenic	3614622	3614623	3652565	3652566	-2.456116135	-2.437	-2.874	0.576	1470537	1439669	20.142407	4.206444	4.207322	84.7456	0.033352
GNB1	ENSG00000078369	HGNC:4396	GW18_PFC	chr1	2144400	2144900	2212961	2213461	intergenic	1822526	1822527	1891087	1891088	8.786027282	8.77	8.843	0.222	322124	321873	17.802431	5.004457	5.005686	89.113381	0.023124
GABRD	ENSG00000187730	HGNC:4084	GW18_PFC	chr1	2144400	2144900	2212961	2213461	intergenic	1950843	1950844	2019404	2019405	-0.188906798	-0.796	5.574	0.786	193807	193556	17.802431	4.81813	4.819359	85.796308	0.025864
PRKCZ	ENSG00000067606	HGNC:9412	GW18_PFC	chr1	2144400	2144900	2212961	2213461	intergenic	2004901	2004902	2073462	2073463	6.217411522	5.885	6.953	0.576	139749	139498	17.802431	10.742473	10.743702	191.264012	0.047284
FAAP20	ENSG00000162585	HGNC:26428	GW18_PFC	chr1	2144400	2144900	2212961	2213461	intergenic	2126211	2126212	2194772	2194773	NA	NA	NA	1.339	18439	18188	17.802431	48.961238	48.962467	871.650937	0.131168
MORN1	ENSG00000116151	HGNC:25852	GW18_PFC	chr1	2144400	2144900	2212961	2213461	intergenic	2322993	2322994	2391554	2391555	3.6950573860000002	3.359	4.072	1.391	178343	178093	17.802431	19.87649	19.877719	353.871725	0.054037
RER1	ENSG00000157916	HGNC:30309	GW18_PFC	chr1	2144400	2144900	2212961	2213461	intergenic	2323329	2323330	2391890	2391891	5.253852439	5.145	5.604	0.635	178679	178429	17.802431	19.87649	19.877719	353.871725	0.054037
PEX10	ENSG00000157911	HGNC:8851	GW18_PFC	chr1	2144400	2144900	2212961	2213461	intergenic	2343979	2343980	2412540	2412541	3.542776384	3.325	4.003	1.234	199329	199079	17.802431	14.415801	14.41703	256.658188	0.042972
PANK4	ENSG00000157881	HGNC:19366	GW18_PFC	chr1	2144400	2144900	2212961	2213461	intergenic	2458035	2458036	2526596	2526597	4.188264992	4.184	4.305	0.66	313385	313135	17.802431	6.400488	6.401717	113.966128	0.025514
HES5	ENSG00000197921	HGNC:19764	GW18_PFC	chr1	2144400	2144900	2212961	2213461	intergenic	2461702	2461703	2530263	2530264	1.232515968	0.588	1.435	1.927	317052	316802	17.802431	8.284165	8.285394	147.500153	0.031089
TNFRSF14	ENSG00000157873	HGNC:11912	GW18_PFC	chr1	2144400	2144900	2212961	2213461	intergenic	2487810	2487811	2556371	2556372	0.358300661	-0.46	2.643	0.827	343160	342910	17.802431	8.529523	8.530753	151.868135	0.028957
PRXL2B	ENSG00000157870	HGNC:28390	GW18_PFC	chr1	2144400	2144900	2212961	2213461	intergenic	2518237	2518238	2586798	2586799	NA	NA	NA	1.847	373587	373337	17.802431	10.485342	10.486571	186.686458	0.04498
PRDM16	ENSG00000142611	HGNC:14000	GW18_PFC	chr1	2144400	2144900	2212961	2213461	intergenic	2985775	2985776	3069211	3069212	3.893597551	2.908	4.901	0.304	841125	855750	17.802431	3.361361	3.362591	59.862286	0.021236
MEGF6	ENSG00000162591	HGNC:3232	GW18_PFC	chr1	2144400	2144900	2212961	2213461	intergenic	3528072	3528073	3611508	3611509	3.742053482	4.013	2.021	1.224	1383422	1398047	17.802431	4.400925	4.401852	78.36367	0.025842
TP73	ENSG00000078900	HGNC:12003	GW18_PFC	chr1	2144400	2144900	2212961	2213461	intergenic	3614622	3614623	3698058	3698059	-2.456116135	-2.437	-2.874	0.576	1469972	1484597	17.802431	4.206444	4.207323	74.900572	0.029478
PRKCZ	ENSG00000067606	HGNC:9412	GW18_PFC	chr1	2145439	2145939	2214000	2214500	intergenic	2004901	2004902	2073462	2073463	6.217411522	5.885	6.953	0.576	140788	140537	13.718929	10.742473	10.743702	147.392084	0.036438
FAAP20	ENSG00000162585	HGNC:26428	GW18_PFC	chr1	2145439	2145939	2214000	2214500	intergenic	2126211	2126212	2194772	2194773	NA	NA	NA	1.339	19478	19227	13.718929	48.961238	48.962467	671.712606	0.101081
MORN1	ENSG00000116151	HGNC:25852	GW18_PFC	chr1	2145439	2145939	2214000	2214500	intergenic	2322993	2322994	2391554	2391555	3.6950573860000002	3.359	4.072	1.391	177304	177054	13.718929	19.87649	19.877719	272.701019	0.041642
RER1	ENSG00000157916	HGNC:30309	GW18_PFC	chr1	2145439	2145939	2214000	2214500	intergenic	2323329	2323330	2391890	2391891	5.253852439	5.145	5.604	0.635	177640	177390	13.718929	19.87649	19.877719	272.701019	0.041642
PEX10	ENSG00000157911	HGNC:8851	GW18_PFC	chr1	2145439	2145939	2214000	2214500	intergenic	2343979	2343980	2412540	2412541	3.542776384	3.325	4.003	1.234	198290	198040	13.718929	14.415801	14.41703	197.786215	0.033115
HES5	ENSG00000197921	HGNC:19764	GW18_PFC	chr1	2145439	2145939	2214000	2214500	intergenic	2461702	2461703	2530263	2530264	1.232515968	0.588	1.435	1.927	316013	315763	13.718929	8.284165	8.285394	113.66673	0.023958
TNFRSF14	ENSG00000157873	HGNC:11912	GW18_PFC	chr1	2145439	2145939	2214000	2214500	intergenic	2487810	2487811	2556371	2556372	0.358300661	-0.46	2.643	0.827	342121	341871	13.718929	8.529523	8.530753	117.03279	0.022315
PRXL2B	ENSG00000157870	HGNC:28390	GW18_PFC	chr1	2145439	2145939	2214000	2214500	intergenic	2518237	2518238	2586798	2586799	NA	NA	NA	1.847	372548	372298	13.718929	10.485342	10.486571	143.864524	0.034662
TP73	ENSG00000078900	HGNC:12003	GW18_PFC	chr1	2145439	2145939	2214000	2214500	intergenic	3614622	3614623	3698058	3698059	-2.456116135	-2.437	-2.874	0.576	1468933	1483558	13.718929	4.206444	4.207323	57.719968	0.022716
FAAP20	ENSG00000162585	HGNC:26428	GW18_PFC	chr1	2162085	2162585	2230646	2231146	genic	2126211	2126212	2194772	2194773	NA	NA	NA	1.339	36124	35873	8.107597	35.831329	35.832559	290.515945	0.043718
MORN1	ENSG00000116151	HGNC:25852	GW18_PFC	chr1	2162085	2162585	2230646	2231146	genic	2322993	2322994	2391554	2391555	3.6950573860000002	3.359	4.072	1.391	160658	160408	8.107597	20.151163	20.152392	163.387476	0.02495
RER1	ENSG00000157916	HGNC:30309	GW18_PFC	chr1	2162085	2162585	2230646	2231146	genic	2323329	2323330	2391890	2391891	5.253852439	5.145	5.604	0.635	160994	160744	8.107597	20.151163	20.152392	163.387476	0.02495
SKI	ENSG00000157933	HGNC:10896	GW18_PFC	chr1	2170041	2171049	2238602	2239610	genic	2159758	2159759	2228319	2228320	5.756036942	5.621	5.722	0.809	10787	10282	5.598547	30.950209	30.951438	173.283079	0.031556
PRKCZ	ENSG00000067606	HGNC:9412	NGN2-iNeuron	chr1	2246097	2246597	2246097	2246597	intergenic	2004901	2004902	2004901	2004902	6.217411522	5.885	6.953	0.576	241446	241195	0.453177	0.86	0.861229	0.390289	0.02195
SKI	ENSG00000157933	HGNC:10896	GW18_PFC	chr1	2190987	2191487	2259548	2260048	genic	2159758	2159759	2228319	2228320	5.756036942	5.621	5.722	0.809	31479	31228	4.650821	35.571172	35.572401	165.440872	0.030128
SKI	ENSG00000157933	HGNC:10896	GW18_PFC	chr1	2198007	2198881	2266568	2267442	genic	2159758	2159759	2228319	2228320	5.756036942	5.621	5.722	0.809	38686	38248	3.312517	35.571172	35.572401	117.834185	0.021458
FAAP20	ENSG00000162585	HGNC:26428	NGN2-iNeuron	chr1	2377842	2378342	2377842	2378342	intergenic	2126211	2126212	2126211	2126212	NA	NA	NA	1.339	251881	251630	1.527173	0.53	0.531229	0.811279	0.02038
PEX10	ENSG00000157911	HGNC:8851	NGN2-iNeuron	chr1	2377842	2378342	2377842	2378342	intergenic	2343979	2343980	2343979	2343980	3.542776384	3.325	4.003	1.234	34113	33862	1.527173	3.66	3.661229	5.59133	0.030554
PEX10	ENSG00000157911	HGNC:8851	NGN2-iNeuron	chr1	2377842	2378342	2377842	2378342	intergenic	2343979	2343980	2343979	2343980	3.542776384	3.325	4.003	1.234	34113	33862	1.527173	4.83	4.831229	7.378123	0.040318
PANK4	ENSG00000157881	HGNC:19366	NGN2-iNeuron	chr1	2377842	2378342	2377842	2378342	intergenic	2458035	2458036	2458035	2458036	4.188264992	4.184	4.305	0.66	79943	79693	1.527173	1.12	1.121229	1.712311	0.022562
HES5	ENSG00000197921	HGNC:19764	NGN2-iNeuron	chr1	2377842	2378342	2377842	2378342	intergenic	2461702	2461703	2461702	2461703	1.232515968	0.588	1.435	1.927	83610	83360	1.527173	0.98	0.981229	1.498507	0.030371
TNFRSF14	ENSG00000157873	HGNC:11912	NGN2-iNeuron	chr1	2377842	2378342	2377842	2378342	intergenic	2487810	2487811	2487810	2487811	0.358300661	-0.46	2.643	0.827	109718	109468	1.527173	0.98	0.981229	1.498507	0.030371
PRXL2B	ENSG00000157870	HGNC:28390	NGN2-iNeuron	chr1	2377842	2378342	2377842	2378342	intergenic	2518237	2518238	2518237	2518238	NA	NA	NA	1.847	140145	139895	1.527173	1.04	1.041229	1.590137	0.024572
PRXL2B	ENSG00000157870	HGNC:28390	NGN2-iNeuron	chr1	2377842	2378342	2377842	2378342	intergenic	2518237	2518238	2518237	2518238	NA	NA	NA	1.847	140145	139895	1.527173	0.95	0.951229	1.452692	0.022448
PEX10	ENSG00000157911	HGNC:8851	NGN2-iNeuron	chr1	2383629	2384129	2383629	2384129	intergenic	2343979	2343980	2343979	2343980	3.542776384	3.325	4.003	1.234	39900	39649	0.861563	4.83	4.831229	4.162408	0.022746
FAAP20	ENSG00000162585	HGNC:26428	GW18_PFC	chr1	2369397	2369897	2437958	2438458	intergenic	2126211	2126212	2194772	2194773	NA	NA	NA	1.339	243436	243185	9.860259	15.545358	15.546587	153.293377	0.023068
PEX10	ENSG00000157911	HGNC:8851	GW18_PFC	chr1	2369397	2369897	2437958	2438458	intergenic	2343979	2343980	2412540	2412541	3.542776384	3.325	4.003	1.234	25668	25417	9.860259	56.062644	56.063873	552.804311	0.092556
PLCH2	ENSG00000149527	HGNC:29037	GW18_PFC	chr1	2369397	2369897	2437958	2438458	intergenic	2398898	2398899	2467459	2467460	4.339518383	3.8	5.393	1.012	29251	29001	9.860259	25.325118	25.326347	249.724341	0.063697
PANK4	ENSG00000157881	HGNC:19366	GW18_PFC	chr1	2369397	2369897	2437958	2438458	intergenic	2458035	2458036	2526596	2526597	4.188264992	4.184	4.305	0.66	88388	88138	9.860259	13.092416	13.093645	129.10673	0.028904
HES5	ENSG00000197921	HGNC:19764	GW18_PFC	chr1	2369397	2369897	2437958	2438458	intergenic	2461702	2461703	2530263	2530264	1.232515968	0.588	1.435	1.927	92055	91805	9.860259	20.840716	20.841945	205.506973	0.043315
TNFRSF14	ENSG00000157873	HGNC:11912	GW18_PFC	chr1	2369397	2369897	2437958	2438458	intergenic	2487810	2487811	2556371	2556372	0.358300661	-0.46	2.643	0.827	118163	117913	9.860259	21.457972	21.459201	211.593279	0.040345
PRXL2B	ENSG00000157870	HGNC:28390	GW18_PFC	chr1	2369397	2369897	2437958	2438458	intergenic	2518237	2518238	2586798	2586799	NA	NA	NA	1.847	148590	148340	9.860259	10.193715	10.194944	100.524793	0.02422
PEX10	ENSG00000157911	HGNC:8851	GW18_PFC	chr1	2374641	2375705	2443202	2444266	intergenic	2343979	2343980	2412540	2412541	3.542776384	3.325	4.003	1.234	31194	30661	7.024017	54.079467	54.080696	379.863731	0.063601
PLCH2	ENSG00000149527	HGNC:29037	GW18_PFC	chr1	2374641	2375705	2443202	2444266	intergenic	2398898	2398899	2467459	2467460	4.339518383	3.8	5.393	1.012	23725	23193	7.024017	24.429259	24.430489	171.600168	0.04377
HES5	ENSG00000197921	HGNC:19764	GW18_PFC	chr1	2374641	2375705	2443202	2444266	intergenic	2461702	2461703	2530263	2530264	1.232515968	0.588	1.435	1.927	86529	85997	7.024017	20.10349	20.104719	141.215888	0.029764
TNFRSF14	ENSG00000157873	HGNC:11912	GW18_PFC	chr1	2374641	2375705	2443202	2444266	intergenic	2487810	2487811	2556371	2556372	0.358300661	-0.46	2.643	0.827	112637	112105	7.024017	20.698911	20.70014	145.398136	0.027723
PRXL2B	ENSG00000157870	HGNC:28390	NGN2-iNeuron	chr1	2464140	2464640	2464140	2464640	intergenic	2518237	2518238	2518237	2518238	NA	NA	NA	1.847	53847	53597	0.919497	2.17	2.171229	1.996439	0.030851
PRXL2B	ENSG00000157870	HGNC:28390	NGN2-iNeuron	chr1	2472204	2472704	2472204	2472704	intergenic	2518237	2518238	2518237	2518238	NA	NA	NA	1.847	45783	45533	1.125617	2.17	2.171229	2.443972	0.037766
MORN1	ENSG00000116151	HGNC:25852	NGN2-iNeuron	chr1	2474888	2475388	2474888	2475388	intergenic	2322993	2322994	2322993	2322994	3.6950573860000002	3.359	4.072	1.391	152145	151894	1.351122	1.67	1.671229	2.258035	0.021713
RER1	ENSG00000157916	HGNC:30309	NGN2-iNeuron	chr1	2474888	2475388	2474888	2475388	intergenic	2323329	2323330	2323329	2323330	5.253852439	5.145	5.604	0.635	151809	151558	1.351122	1.67	1.671229	2.258035	0.021713
PEX10	ENSG00000157911	HGNC:8851	NGN2-iNeuron	chr1	2474888	2475388	2474888	2475388	intergenic	2343979	2343980	2343979	2343980	3.542776384	3.325	4.003	1.234	131159	130908	1.351122	2.95	2.951229	3.987471	0.02179
PLCH2	ENSG00000149527	HGNC:29037	NGN2-iNeuron	chr1	2474888	2475388	2474888	2475388	intergenic	2398898	2398899	2398898	2398899	4.339518383	3.8	5.393	1.012	76240	75989	1.351122	0.52	0.521229	0.704244	0.020416
PRXL2B	ENSG00000157870	HGNC:28390	NGN2-iNeuron	chr1	2474888	2475388	2474888	2475388	intergenic	2518237	2518238	2518237	2518238	NA	NA	NA	1.847	43099	42849	1.351122	2.17	2.171229	2.933596	0.045332
SKI	ENSG00000157933	HGNC:10896	NGN2-iNeuron	chr1	2477370	2477870	2477370	2477870	intergenic	2159758	2159759	2159758	2159759	5.756036942	5.621	5.722	0.809	317862	317611	3.485084	0.72	0.721229	2.513544	0.029938
SKI	ENSG00000157933	HGNC:10896	NGN2-iNeuron	chr1	2477370	2477870	2477370	2477870	intergenic	2159758	2159759	2159758	2159759	5.756036942	5.621	5.722	0.809	317862	317611	3.485084	1.24	1.241229	4.325788	0.051522
MORN1	ENSG00000116151	HGNC:25852	NGN2-iNeuron	chr1	2477370	2477870	2477370	2477870	intergenic	2322993	2322994	2322993	2322994	3.6950573860000002	3.359	4.072	1.391	154627	154376	3.485084	0.64	0.641229	2.234738	0.021489
MORN1	ENSG00000116151	HGNC:25852	NGN2-iNeuron	chr1	2477370	2477870	2477370	2477870	intergenic	2322993	2322994	2322993	2322994	3.6950573860000002	3.359	4.072	1.391	154627	154376	3.485084	1.67	1.671229	5.824374	0.056007
RER1	ENSG00000157916	HGNC:30309	NGN2-iNeuron	chr1	2477370	2477870	2477370	2477870	intergenic	2323329	2323330	2323329	2323330	5.253852439	5.145	5.604	0.635	154291	154040	3.485084	0.64	0.641229	2.234738	0.021489
RER1	ENSG00000157916	HGNC:30309	NGN2-iNeuron	chr1	2477370	2477870	2477370	2477870	intergenic	2323329	2323330	2323329	2323330	5.253852439	5.145	5.604	0.635	154291	154040	3.485084	1.67	1.671229	5.824374	0.056007
PEX10	ENSG00000157911	HGNC:8851	NGN2-iNeuron	chr1	2477370	2477870	2477370	2477870	intergenic	2343979	2343980	2343979	2343980	3.542776384	3.325	4.003	1.234	133641	133390	3.485084	1.56	1.561229	5.441015	0.029733
PEX10	ENSG00000157911	HGNC:8851	NGN2-iNeuron	chr1	2477370	2477870	2477370	2477870	intergenic	2343979	2343980	2343979	2343980	3.542776384	3.325	4.003	1.234	133641	133390	3.485084	2.95	2.951229	10.285282	0.056205
PLCH2	ENSG00000149527	HGNC:29037	NGN2-iNeuron	chr1	2477370	2477870	2477370	2477870	intergenic	2398898	2398899	2398898	2398899	4.339518383	3.8	5.393	1.012	78722	78471	3.485084	0.42	0.421229	1.468019	0.042558
PLCH2	ENSG00000149527	HGNC:29037	NGN2-iNeuron	chr1	2477370	2477870	2477370	2477870	intergenic	2398898	2398899	2398898	2398899	4.339518383	3.8	5.393	1.012	78722	78471	3.485084	0.52	0.521229	1.816528	0.052661
PRXL2B	ENSG00000157870	HGNC:28390	NGN2-iNeuron	chr1	2477370	2477870	2477370	2477870	intergenic	2518237	2518238	2518237	2518238	NA	NA	NA	1.847	40617	40367	3.485084	0.73	0.731229	2.548395	0.03938
PRXL2B	ENSG00000157870	HGNC:28390	NGN2-iNeuron	chr1	2477370	2477870	2477370	2477870	intergenic	2518237	2518238	2518237	2518238	NA	NA	NA	1.847	40617	40367	3.485084	2.17	2.171229	7.566916	0.11693
PANK4	ENSG00000157881	HGNC:19366	GW18_PFC	chr1	2474816	2475316	2543377	2543877	intergenic	2458035	2458036	2526596	2526597	4.188264992	4.184	4.305	0.66	17031	16780	4.237902	34.95853	34.959759	148.156032	0.033168
PRXL2B	ENSG00000157870	HGNC:28390	GW18_PFC	chr1	2474816	2475316	2543377	2543877	intergenic	2518237	2518238	2586798	2586799	NA	NA	NA	1.847	43171	42921	4.237902	50.971807	50.973036	216.018733	0.052047
PEX10	ENSG00000157911	HGNC:8851	GW18_PFC	chr1	2573866	2575203	2642427	2643764	genic	2343979	2343980	2412540	2412541	3.542776384	3.325	4.003	1.234	230555.5	229886	12.42419	11.716459	11.717688	145.582779	0.024375
PANK4	ENSG00000157881	HGNC:19366	GW18_PFC	chr1	2573866	2575203	2642427	2643764	genic	2458035	2458036	2526596	2526597	4.188264992	4.184	4.305	0.66	116499.5	115830	12.42419	11.881485	11.882715	147.633104	0.033051
HES5	ENSG00000197921	HGNC:19764	GW18_PFC	chr1	2573866	2575203	2642427	2643764	genic	2461702	2461703	2530263	2530264	1.232515968	0.588	1.435	1.927	112832.5	112163	12.42419	14.373064	14.374293	178.588946	0.037641
TNFRSF14	ENSG00000157873	HGNC:11912	GW18_PFC	chr1	2573866	2575203	2642427	2643764	genic	2487810	2487811	2556371	2556372	0.358300661	-0.46	2.643	0.827	86724.5	86055	12.42419	14.798762	14.799991	183.877905	0.03506
PRXL2B	ENSG00000157870	HGNC:28390	GW18_PFC	chr1	2573866	2575203	2642427	2643764	genic	2518237	2518238	2586798	2586799	NA	NA	NA	1.847	56297.5	55628	12.42419	28.939902	28.941131	359.570108	0.086634
PRDM16	ENSG00000142611	HGNC:14000	GW18_PFC	chr1	2573866	2575203	2642427	2643764	genic	2985775	2985776	3069211	3069212	3.893597551	2.908	4.901	0.304	411240.5	425447	12.42419	5.651538	5.652767	70.231055	0.024914
ARHGEF16	ENSG00000130762	HGNC:15515	GW18_PFC	chr1	2573866	2575203	2642427	2643764	genic	3371229	3371230	3454665	3454666	-1.467492773	-2.491	-0.035	1.018	796694.5	810901	12.42419	6.627451	6.62868	82.355977	0.024161
MEGF6	ENSG00000162591	HGNC:3232	GW18_PFC	chr1	2573866	2575203	2642427	2643764	genic	3448012	3448013	3531448	3531449	3.742053482	4.013	2.021	1.224	873477.5	887684	12.42419	5.142291	5.14352	63.904068	0.023553
LRRC47	ENSG00000130764	HGNC:29207	GW18_PFC	chr1	2573866	2575203	2642427	2643764	genic	3713062	3713063	3796498	3796499	5.290682326	5.295	5.406	1.271	1138527.5	1152734	12.42419	8.959268	8.960366	111.325286	0.037541
PRDM16	ENSG00000142611	HGNC:14000	GW18_PFC	chr1	3041884	3042996	3125320	3126432	genic	2985775	2985776	3069211	3069212	3.893597551	2.908	4.901	0.304	56665	56108	3.900454	17.605217	17.606446	68.673134	0.024361
PRDM16	ENSG00000142611	HGNC:14000	GW18_PFC	chr1	3086997	3087743	3170433	3171179	genic	2985775	2985776	3069211	3069212	3.893597551	2.908	4.901	0.304	101595	101221	7.152296	30.397096	30.398326	217.417822	0.077127
PRDM16	ENSG00000142611	HGNC:14000	GW18_PFC	chr1	3135403	3136511	3218839	3219947	genic	2985775	2985776	3069211	3069212	3.893597551	2.908	4.901	0.304	150182	149627	6.167159	23.651097	23.652326	145.867658	0.051745
ARHGEF16	ENSG00000130762	HGNC:15515	NGN2-iNeuron	chr1	3268891	3269391	3268891	3269391	genic	3371229	3371230	3371229	3371230	-1.467492773	-2.491	-0.035	1.018	102088	101838	2.49405	0.36	0.361229	0.900924	0.025533
WRAP73	ENSG00000116213	HGNC:12759	NGN2-iNeuron	chr1	3268891	3269391	3268891	3269391	genic	3566622	3566623	3566622	3566623	3.114218813	3.193	3.037	1.104	297481	297231	2.49405	0.52	0.521229	1.299972	0.049712
WRAP73	ENSG00000116213	HGNC:12759	NGN2-iNeuron	chr1	3268891	3269391	3268891	3269391	genic	3566622	3566623	3566622	3566623	3.114218813	3.193	3.037	1.104	297481	297231	2.49405	1.06	1.061229	2.646759	0.101215
TP73	ENSG00000078900	HGNC:12003	NGN2-iNeuron	chr1	3268891	3269391	3268891	3269391	genic	3569129	3569130	3569129	3569130	-2.456116135	-2.437	-2.874	0.576	299988	299738	2.49405	0.52	0.521229	1.299972	0.049713
TP73	ENSG00000078900	HGNC:12003	NGN2-iNeuron	chr1	3268891	3269391	3268891	3269391	genic	3569129	3569130	3569129	3569130	-2.456116135	-2.437	-2.874	0.576	299988	299738	2.49405	1.06	1.061229	2.646759	0.101216
PRDM16	ENSG00000142611	HGNC:14000	GW18_PFC	chr1	3269088	3269922	3352524	3353358	genic	2985775	2985776	3069211	3069212	3.893597551	2.908	4.901	0.304	283730	283312	5.315422	21.829678	21.830907	116.040482	0.041164
TPRG1L	ENSG00000158109	HGNC:27007	NGN2-iNeuron	chr1	3357731	3358231	3357731	3358231	intergenic	3541614	3541615	3541614	3541615	4.392548284	3.949	6.515	1.302	183633	183383	0.865269	2.81	2.811229	2.432469	0.031634
WRAP73	ENSG00000116213	HGNC:12759	NGN2-iNeuron	chr1	3357731	3358231	3357731	3358231	intergenic	3566622	3566623	3566622	3566623	3.114218813	3.193	3.037	1.104	208641	208391	0.865269	1.09	1.091229	0.944207	0.036108
TP73	ENSG00000078900	HGNC:12003	NGN2-iNeuron	chr1	3357731	3358231	3357731	3358231	intergenic	3569129	3569130	3569129	3569130	-2.456116135	-2.437	-2.874	0.576	211148	210898	0.865269	1.09	1.091229	0.944207	0.036108
LRRC47	ENSG00000130764	HGNC:29207	NGN2-iNeuron	chr1	3357731	3358231	3357731	3358231	intergenic	3713062	3713063	3713062	3713063	5.290682326	5.295	5.406	1.271	355081	354831	0.865269	1.05	1.051229	0.909596	0.038042
MEGF6	ENSG00000162591	HGNC:3232	NGN2-iNeuron	chr1	3388215	3388715	3388215	3388715	genic	3528072	3528073	3528072	3528073	3.742053482	4.013	2.021	1.224	139607	139357	1.339752	1.31	1.311229	1.756722	0.022005
TPRG1L	ENSG00000158109	HGNC:27007	NGN2-iNeuron	chr1	3388215	3388715	3388215	3388715	genic	3541614	3541615	3541614	3541615	4.392548284	3.949	6.515	1.302	153149	152899	1.339752	2.46	2.461229	3.297437	0.042882
WRAP73	ENSG00000116213	HGNC:12759	NGN2-iNeuron	chr1	3388215	3388715	3388215	3388715	genic	3566622	3566623	3566622	3566623	3.114218813	3.193	3.037	1.104	178157	177907	1.339752	1	1.001229	1.341399	0.051297
TP73	ENSG00000078900	HGNC:12003	NGN2-iNeuron	chr1	3388215	3388715	3388215	3388715	genic	3569129	3569130	3569129	3569130	-2.456116135	-2.437	-2.874	0.576	180664	180414	1.339752	1	1.001229	1.341399	0.051297
TPRG1L	ENSG00000158109	HGNC:27007	NGN2-iNeuron	chr1	3399941	3400441	3399941	3400441	intergenic	3541614	3541615	3541614	3541615	4.392548284	3.949	6.515	1.302	141423	141173	0.454279	7.4	7.401229	3.362223	0.043725
LRRC47	ENSG00000130764	HGNC:29207	NGN2-iNeuron	chr1	3399941	3400441	3399941	3400441	intergenic	3713062	3713063	3713062	3713063	5.290682326	5.295	5.406	1.271	312871	312621	0.454279	1.06	1.061229	0.482094	0.020162
MEGF6	ENSG00000162591	HGNC:3232	NGN2-iNeuron	chr1	3407765	3408265	3407765	3408265	genic	3528072	3528073	3528072	3528073	3.742053482	4.013	2.021	1.224	120057	119807	0.64895099999999994	7.23	7.231229	4.692713	0.058783
TPRG1L	ENSG00000158109	HGNC:27007	NGN2-iNeuron	chr1	3407765	3408265	3407765	3408265	genic	3541614	3541615	3541614	3541615	4.392548284	3.949	6.515	1.302	133599	133349	0.64895099999999994	7.19	7.191229	4.666755	0.06069
LRRC47	ENSG00000130764	HGNC:29207	NGN2-iNeuron	chr1	3407765	3408265	3407765	3408265	genic	3713062	3713063	3713062	3713063	5.290682326	5.295	5.406	1.271	305047	304797	0.64895099999999994	1.08	1.081229	0.701665	0.029345
ARHGEF16	ENSG00000130762	HGNC:15515	GW18_PFC	chr1	3407763	3408490	3491199	3491926	genic	3371229	3371230	3454665	3454666	-1.467492773	-2.491	-0.035	1.018	36897.5	36533	4.041166	37.288222	37.289451	150.692863	0.04421
MEGF6	ENSG00000162591	HGNC:3232	GW18_PFC	chr1	3407763	3408490	3491199	3491926	genic	3448012	3448013	3531448	3531449	3.742053482	4.013	2.021	1.224	39885.5	39522	4.041166	36.015306	36.016536	145.548799	0.053645
MEGF6	ENSG00000162591	HGNC:3232	GW18_PFC	chr1	3407763	3408490	3491199	3491926	genic	3528072	3528073	3531448	3531449	3.742053482	4.013	2.021	1.224	119945.5	39522	4.041166	51.823962	51.825191	209.4342	0.069066
TPRG1L	ENSG00000158109	HGNC:27007	GW18_PFC	chr1	3407763	3408490	3491199	3491926	genic	3541614	3541615	3625050	3625051	4.392548284	3.949	6.515	1.302	133487.5	133124	4.041166	30.306905	30.308134	122.4802	0.044211
WRAP73	ENSG00000116213	HGNC:12759	GW18_PFC	chr1	3407763	3408490	3491199	3491926	genic	3566622	3566623	3650058	3650059	3.114218813	3.193	3.037	1.104	158495.5	158132	4.041166	17.893715	17.894944	72.316438	0.020911
TP73	ENSG00000078900	HGNC:12003	GW18_PFC	chr1	3407763	3408490	3491199	3491926	genic	3569129	3569130	3652565	3652566	-2.456116135	-2.437	-2.874	0.576	161002.5	160639	4.041166	17.893715	17.894944	72.316438	0.020911
TP73	ENSG00000078900	HGNC:12003	GW18_PFC	chr1	3407763	3408490	3491199	3491926	genic	3614622	3614623	3652565	3652566	-2.456116135	-2.437	-2.874	0.576	206495.5	160639	4.041166	13.163746	13.164975	53.201848	0.020938
TPRG1L	ENSG00000158109	HGNC:27007	NGN2-iNeuron	chr1	3514432	3514932	3514432	3514932	genic	3541614	3541615	3541614	3541615	4.392548284	3.949	6.515	1.302	26932	26682	0.932669	2.02	2.021229	1.885138	0.024516
TPRG1L	ENSG00000158109	HGNC:27007	NGN2-iNeuron	chr1	3514432	3514932	3514432	3514932	genic	3541614	3541615	3541614	3541615	4.392548284	3.949	6.515	1.302	26932	26682	0.932669	6.37	6.371229	5.942248	0.077278
TPRG1L	ENSG00000158109	HGNC:27007	NGN2-iNeuron	chr1	3515315	3515815	3515315	3515815	genic	3541614	3541615	3541614	3541615	4.392548284	3.949	6.515	1.302	26049	25799	0.883111	2.02	2.021229	1.78497	0.023213
TPRG1L	ENSG00000158109	HGNC:27007	NGN2-iNeuron	chr1	3515315	3515815	3515315	3515815	genic	3541614	3541615	3541614	3541615	4.392548284	3.949	6.515	1.302	26049	25799	0.883111	6.37	6.371229	5.626503	0.073171
MEGF6	ENSG00000162591	HGNC:3232	GW18_PFC	chr1	3493788	3494288	3577224	3577724	genic	3448012	3448013	3531448	3531449	3.742053482	4.013	2.021	1.224	46026	45775	2.614949	30.166036	30.167265	78.88586	0.029075
MEGF6	ENSG00000162591	HGNC:3232	GW18_PFC	chr1	3493788	3494288	3577224	3577724	genic	3528072	3528073	3531448	3531449	3.742053482	4.013	2.021	1.224	34034	45775	2.614949	38.992903	38.994132	101.967667	0.033626
TPRG1L	ENSG00000158109	HGNC:27007	NGN2-iNeuron	chr1	3648406	3648906	3648406	3648906	genic	3541614	3541615	3541614	3541615	4.392548284	3.949	6.515	1.302	107042	106791	0.598621	3.67	3.671229	2.197675	0.02858
ARHGEF16	ENSG00000130762	HGNC:15515	NGN2-iNeuron	chr1	3663713	3664213	3663713	3664213	intergenic	3371229	3371230	3371229	3371230	-1.467492773	-2.491	-0.035	1.018	292734	292483	0.885824	0.91	0.911229	0.807189	0.022876
MEGF6	ENSG00000162591	HGNC:3232	NGN2-iNeuron	chr1	3663713	3664213	3663713	3664213	intergenic	3528072	3528073	3528072	3528073	3.742053482	4.013	2.021	1.224	135891	135640	0.885824	4.52	4.521229	4.005013	0.050169
MEGF6	ENSG00000162591	HGNC:3232	NGN2-iNeuron	chr1	3663713	3664213	3663713	3664213	intergenic	3528072	3528073	3528072	3528073	3.742053482	4.013	2.021	1.224	135891	135640	0.885824	5.96	5.961229	5.2806	0.066147
TPRG1L	ENSG00000158109	HGNC:27007	NGN2-iNeuron	chr1	3663713	3664213	3663713	3664213	intergenic	3541614	3541615	3541614	3541615	4.392548284	3.949	6.515	1.302	122349	122098	0.885824	5.68	5.681229	5.032569	0.065448
TPRG1L	ENSG00000158109	HGNC:27007	NGN2-iNeuron	chr1	3663713	3664213	3663713	3664213	intergenic	3541614	3541615	3541614	3541615	4.392548284	3.949	6.515	1.302	122349	122098	0.885824	7.07	7.071229	6.263865	0.08146
WRAP73	ENSG00000116213	HGNC:12759	NGN2-iNeuron	chr1	3663713	3664213	3663713	3664213	intergenic	3566622	3566623	3566622	3566623	3.114218813	3.193	3.037	1.104	97341	97090	0.885824	1.76	1.761229	1.560139	0.059662
TP73	ENSG00000078900	HGNC:12003	NGN2-iNeuron	chr1	3663713	3664213	3663713	3664213	intergenic	3569129	3569130	3569129	3569130	-2.456116135	-2.437	-2.874	0.576	94834	94583	0.885824	1.76	1.761229	1.560139	0.059662
SMIM1	ENSG00000235169	HGNC:44204	NGN2-iNeuron	chr1	3663713	3664213	3663713	3664213	intergenic	3689351	3689352	3689351	3689352	NA	NA	NA	1.594	25388	25138	0.885824	16.55	16.551229	14.661476	0.172728
SMIM1	ENSG00000235169	HGNC:44204	NGN2-iNeuron	chr1	3663713	3664213	3663713	3664213	intergenic	3689351	3689352	3689351	3689352	NA	NA	NA	1.594	25388	25138	0.885824	24.24	24.241229	21.473463	0.25298
LRRC47	ENSG00000130764	HGNC:29207	NGN2-iNeuron	chr1	3663713	3664213	3663713	3664213	intergenic	3713062	3713063	3713062	3713063	5.290682326	5.295	5.406	1.271	49099	48849	0.885824	5.56	5.561229	4.92627	0.206029
LRRC47	ENSG00000130764	HGNC:29207	NGN2-iNeuron	chr1	3663713	3664213	3663713	3664213	intergenic	3713062	3713063	3713062	3713063	5.290682326	5.295	5.406	1.271	49099	48849	0.885824	3.38	3.381229	2.995174	0.125266
CEP104	ENSG00000116198	HGNC:24866	NGN2-iNeuron	chr1	3663713	3664213	3663713	3664213	intergenic	3773758	3773759	3773758	3773759	4.8622730260000004	4.895	4.798	0.851	109795	109545	0.885824	1.34	1.341229	1.188093	0.022303
DFFB	ENSG00000169598	HGNC:2773	NGN2-iNeuron	chr1	3663713	3664213	3663713	3664213	intergenic	3774040	3774041	3774040	3774041	3.21558786	3.289	2.905	1.143	110077	109827	0.885824	1.34	1.341229	1.188093	0.022303
C1orf174	ENSG00000198912	HGNC:27915	NGN2-iNeuron	chr1	3663713	3664213	3663713	3664213	intergenic	3816785	3816786	3816785	3816786	NA	NA	NA	1.099	152822	152572	0.885824	1.42	1.421229	1.258959	0.040217
C1orf174	ENSG00000198912	HGNC:27915	NGN2-iNeuron	chr1	3663713	3664213	3663713	3664213	intergenic	3816785	3816786	3816785	3816786	NA	NA	NA	1.099	152822	152572	0.885824	2.2	2.201229	1.949902	0.062289
ARHGEF16	ENSG00000130762	HGNC:15515	NGN2-iNeuron	chr1	3716606	3717106	3716606	3717106	intergenic	3371229	3371230	3371229	3371230	-1.467492773	-2.491	-0.035	1.018	345627	345376	1.284429	1	1.001229	1.286008	0.036447
ARHGEF16	ENSG00000130762	HGNC:15515	NGN2-iNeuron	chr1	3716606	3717106	3716606	3717106	intergenic	3371229	3371230	3371229	3371230	-1.467492773	-2.491	-0.035	1.018	345627	345376	1.284429	0.92	0.921229	1.183253	0.033535
ARHGEF16	ENSG00000130762	HGNC:15515	NGN2-iNeuron	chr1	3736319	3736819	3736319	3736819	genic	3371229	3371230	3371229	3371230	-1.467492773	-2.491	-0.035	1.018	365340	365089	1.346229	0.99	0.991229	1.334421	0.037819
WRAP73	ENSG00000116213	HGNC:12759	NGN2-iNeuron	chr1	3736319	3736819	3736319	3736819	genic	3566622	3566623	3566622	3566623	3.114218813	3.193	3.037	1.104	169947	169696	1.346229	1.04	1.041229	1.401733	0.053604
TP73	ENSG00000078900	HGNC:12003	NGN2-iNeuron	chr1	3736319	3736819	3736319	3736819	genic	3569129	3569130	3569129	3569130	-2.456116135	-2.437	-2.874	0.576	167440	167189	1.346229	1.04	1.041229	1.401733	0.053604
CEP104	ENSG00000116198	HGNC:24866	NGN2-iNeuron	chr1	3736319	3736819	3736319	3736819	genic	3773758	3773759	3773758	3773759	4.8622730260000004	4.895	4.798	0.851	37189	36939	1.346229	3.51	3.511229	4.726919	0.088734
DFFB	ENSG00000169598	HGNC:2773	NGN2-iNeuron	chr1	3736319	3736819	3736319	3736819	genic	3774040	3774041	3774040	3774041	3.21558786	3.289	2.905	1.143	37471	37221	1.346229	3.51	3.511229	4.726919	0.088734
ARHGEF16	ENSG00000130762	HGNC:15515	NGN2-iNeuron	chr1	3737546	3738407	3737546	3738407	genic	3371229	3371230	3371229	3371230	-1.467492773	-2.491	-0.035	1.018	366747.5	366316	2.503812	0.99	0.991229	2.481852	0.070338
WRAP73	ENSG00000116213	HGNC:12759	NGN2-iNeuron	chr1	3737546	3738407	3737546	3738407	genic	3566622	3566623	3566622	3566623	3.114218813	3.193	3.037	1.104	171354.5	170923	2.503812	1.04	1.041229	2.607042	0.099696
TP73	ENSG00000078900	HGNC:12003	NGN2-iNeuron	chr1	3737546	3738407	3737546	3738407	genic	3569129	3569130	3569129	3569130	-2.456116135	-2.437	-2.874	0.576	168847.5	168416	2.503812	1.04	1.041229	2.607042	0.099697
SMIM1	ENSG00000235169	HGNC:44204	NGN2-iNeuron	chr1	3737546	3738407	3737546	3738407	genic	3689351	3689352	3689351	3689352	NA	NA	NA	1.594	48625.5	48194	2.503812	0.92	0.921229	2.306585	0.027174
LRRC47	ENSG00000130764	HGNC:29207	NGN2-iNeuron	chr1	3737546	3738407	3737546	3738407	genic	3713062	3713063	3713062	3713063	5.290682326	5.295	5.406	1.271	24914.5	24483	2.503812	0.33	0.331229	0.829336	0.034685
CEP104	ENSG00000116198	HGNC:24866	NGN2-iNeuron	chr1	3737546	3738407	3737546	3738407	genic	3773758	3773759	3773758	3773759	4.8622730260000004	4.895	4.798	0.851	35781.5	35351	2.503812	3.51	3.511229	8.791458	0.165034
DFFB	ENSG00000169598	HGNC:2773	NGN2-iNeuron	chr1	3737546	3738407	3737546	3738407	genic	3774040	3774041	3774040	3774041	3.21558786	3.289	2.905	1.143	36063.5	35633	2.503812	3.51	3.511229	8.791458	0.165034
C1orf174	ENSG00000198912	HGNC:27915	NGN2-iNeuron	chr1	3737546	3738407	3737546	3738407	genic	3816785	3816786	3816785	3816786	NA	NA	NA	1.099	78808.5	78378	2.503812	0.39	0.391229	0.979564	0.031292
TP73	ENSG00000078900	HGNC:12003	GW18_PFC	chr1	3663469	3664225	3746905	3747661	intergenic	3614622	3614623	3698058	3698059	-2.456116135	-2.437	-2.874	0.576	49225	48846	3.723993	17.930217	17.931446	66.776579	0.02628
SMIM1	ENSG00000235169	HGNC:44204	GW18_PFC	chr1	3663469	3664225	3746905	3747661	intergenic	3689351	3689352	3772787	3772788	NA	NA	NA	1.594	25504	25126	3.723993	57.443024	57.444253	213.921995	0.076179
TP73	ENSG00000078900	HGNC:12003	GW18_PFC	chr1	3737564	3738411	3821000	3821847	genic	3614622	3614623	3698058	3698059	-2.456116135	-2.437	-2.874	0.576	123365.5	122941	7.71467	14.414399	14.415628	111.211813	0.043768
SMIM1	ENSG00000235169	HGNC:44204	GW18_PFC	chr1	3737564	3738411	3821000	3821847	genic	3689351	3689352	3772787	3772788	NA	NA	NA	1.594	48636.5	48212	7.71467	20.970768	20.971997000000002	161.792037	0.057615
LRRC47	ENSG00000130764	HGNC:29207	GW18_PFC	chr1	3737564	3738411	3821000	3821847	genic	3713062	3713063	3796498	3796499	5.290682326	5.295	5.406	1.271	24925.5	24501	7.71467	41.955838	41.957067	323.684925	0.109153
CEP104	ENSG00000116198	HGNC:24866	GW18_PFC	chr1	3737564	3738411	3821000	3821847	genic	3773758	3773759	3857194	3857195	4.8622730260000004	4.895	4.798	0.851	35770.5	35347	7.71467	14.707934	14.709163	113.476342	0.031255
DFFB	ENSG00000169598	HGNC:2773	GW18_PFC	chr1	3737564	3738411	3821000	3821847	genic	3774040	3774041	3857476	3857477	3.21558786	3.289	2.905	1.143	36052.5	35629	7.71467	14.707934	14.709163	113.476342	0.031255
C1orf174	ENSG00000198912	HGNC:27915	GW18_PFC	chr1	3737564	3738411	3821000	3821847	genic	3816785	3816786	3900221	3900222	NA	NA	NA	1.099	78797.5	78374	7.71467	8.81761	8.81884	68.034438	0.02742
C1orf174	ENSG00000198912	HGNC:27915	NGN2-iNeuron	chr1	3827291	3827791	3827291	3827791	intergenic	3816785	3816786	3816785	3816786	NA	NA	NA	1.099	10756	10505	0.504938	1.35	1.351229	0.682287	0.021795
LRRC47	ENSG00000130764	HGNC:29207	GW18_PFC	chr1	3817718	3818218	3901154	3901654	intergenic	3713062	3713063	3796498	3796499	5.290682326	5.295	5.406	1.271	104906	104655	9.650928	13.131096	13.132325	126.739124	0.042739
CEP104	ENSG00000116198	HGNC:24866	GW18_PFC	chr1	3817718	3818218	3901154	3901654	intergenic	3773758	3773759	3857194	3857195	4.8622730260000004	4.895	4.798	0.851	44210	43959	9.650928	28.583285	28.584514	275.867091	0.075984
DFFB	ENSG00000169598	HGNC:2773	GW18_PFC	chr1	3817718	3818218	3901154	3901654	intergenic	3774040	3774041	3857476	3857477	3.21558786	3.289	2.905	1.143	43928	43677	9.650928	28.583285	28.584514	275.867091	0.075984
AJAP1	ENSG00000196581	HGNC:30801	GW18_PFC	chr1	3817718	3818218	3901154	3901654	intergenic	4714792	4714793	4654732	4654733	6.505498693	5.688	7.206	0.376	896824	753078	9.650928	13.425912	13.427141	129.584371	0.060582
C1orf174	ENSG00000198912	HGNC:27915	GW18_PFC	chr1	4004455	4005206	3944395	3945146	intergenic	3816785	3816786	3900221	3900222	NA	NA	NA	1.099	188045.5	44173	4.644724	13.172557	13.173786	61.188601	0.024661
C1orf174	ENSG00000198912	HGNC:27915	GW18_PFC	chr1	4481721	4482485	4421661	4422425	intergenic	3816785	3816786	3900221	3900222	NA	NA	NA	1.099	665318	521439	11.045654	7.166838	7.168067	79.17599	0.03191
AJAP1	ENSG00000196581	HGNC:30801	GW18_PFC	chr1	4481721	4482485	4421661	4422425	intergenic	4714792	4714793	4654732	4654733	6.505498693	5.688	7.206	0.376	232689	232307	11.045654	8.434642	8.435871	93.179709	0.043562
AJAP1	ENSG00000196581	HGNC:30801	GW18_PFC	chr1	4768839	4769339	4708779	4709279	genic	4714792	4714793	4654732	4654733	6.505498693	5.688	7.206	0.376	54297	54046	3.611118	14.993096	14.994325	54.146276	0.025314
AJAP1	ENSG00000196581	HGNC:30801	GW18_PFC	chr1	5089102	5089827	5029042	5029767	intergenic	4714792	4714793	4654732	4654733	6.505498693	5.688	7.206	0.376	374672.5	374309	5.49302	8.964294	8.965523	49.247799	0.023024
AJAP1	ENSG00000196581	HGNC:30801	GW18_PFC	chr1	5216739	5217239	5156679	5157179	intergenic	4714792	4714793	4654732	4654733	6.505498693	5.688	7.206	0.376	502197	501946	7.375259	6.880175	6.881404	50.752135	0.023727
C1orf174	ENSG00000198912	HGNC:27915	GW18_PFC	chr1	5805101	5805822	5745041	5745762	intergenic	3816785	3816786	3900221	3900222	NA	NA	NA	1.099	1988676.5	1844819	10.551275	5.924299	5.924975	62.516043	0.025196
AJAP1	ENSG00000196581	HGNC:30801	GW18_PFC	chr1	5805101	5805822	5745041	5745762	intergenic	4714792	4714793	4654732	4654733	6.505498693	5.688	7.206	0.376	1090669.5	1090308	10.551275	8.534398	8.535538	90.060805	0.042104
KCNAB2	ENSG00000069424	HGNC:6229	GW18_PFC	chr1	6112926	6113671	6052866	6053611	genic	6095150	6095151	6035090	6035091	4.179009451	3.584	7.256	0.622	18148.5	17775	2.035845	56.258311	56.25954	114.535703	0.032629
KCNAB2	ENSG00000069424	HGNC:6229	GW18_PFC	chr1	6118609	6119109	6058549	6059049	genic	6095150	6095151	6035090	6035091	4.179009451	3.584	7.256	0.622	23709	23458	1.610816	56.258311	56.25954	90.623767	0.025817
C1orf174	ENSG00000198912	HGNC:27915	NGN2-iNeuron	chr1	6063757	6064257	6063757	6064257	genic	3816785	3816786	3816785	3816786	NA	NA	NA	1.099	2247222	2246971	0.877432	1.94	1.9406080000000001	1.702751	0.054394
C1orf174	ENSG00000198912	HGNC:27915	NGN2-iNeuron	chr1	6063757	6064257	6063757	6064257	genic	3816785	3816786	3816785	3816786	NA	NA	NA	1.099	2247222	2246971	0.877432	2.78	2.780608	2.439794	0.077939
NPHP4	ENSG00000131697	HGNC:19104	NGN2-iNeuron	chr1	6063757	6064257	6063757	6064257	genic	6052485	6052486	6052485	6052486	4.646718448	4.538	4.719	1.183	11522	11271	0.877432	13.66	13.661229	11.9868	0.109407
NPHP4	ENSG00000131697	HGNC:19104	NGN2-iNeuron	chr1	6063757	6064257	6063757	6064257	genic	6052485	6052486	6052485	6052486	4.646718448	4.538	4.719	1.183	11522	11271	0.877432	23.58	23.581229	20.690925	0.188852
KCNAB2	ENSG00000069424	HGNC:6229	NGN2-iNeuron	chr1	6063757	6064257	6063757	6064257	genic	6052820	6052821	6052820	6052821	4.179009451	3.584	7.256	0.622	11187	10936	0.877432	13.66	13.661229	11.9868	0.109407
KCNAB2	ENSG00000069424	HGNC:6229	NGN2-iNeuron	chr1	6063757	6064257	6063757	6064257	genic	6052820	6052821	6052820	6052821	4.179009451	3.584	7.256	0.622	11187	10936	0.877432	23.58	23.581229	20.690925	0.188852
KCNAB2	ENSG00000069424	HGNC:6229	NGN2-iNeuron	chr1	6063757	6064257	6063757	6064257	genic	6106174	6106175	6052820	6052821	4.179009451	3.584	7.256	0.622	42167	10936	0.877432	10.92	10.921229	9.582636	0.095497
KCNAB2	ENSG00000069424	HGNC:6229	NGN2-iNeuron	chr1	6063757	6064257	6063757	6064257	genic	6125813	6125814	6052820	6052821	4.179009451	3.584	7.256	0.622	61806	10936	0.877432	6.22	6.221229	5.458706	0.111593
CHD5	ENSG00000116254	HGNC:16816	NGN2-iNeuron	chr1	6063757	6064257	6063757	6064257	genic	6240381	6240382	6240381	6240382	6.745167296	6.235	7.584	0.383	176374	176124	0.877432	8.85	8.851229	7.766352	0.040484
CHD5	ENSG00000116254	HGNC:16816	NGN2-iNeuron	chr1	6063757	6064257	6063757	6064257	genic	6240381	6240382	6240381	6240382	6.745167296	6.235	7.584	0.383	176374	176124	0.877432	12.07	12.071229	10.591683	0.055211
RPL22	ENSG00000116251	HGNC:10315	NGN2-iNeuron	chr1	6063757	6064257	6063757	6064257	genic	6259655	6259656	6259655	6259656	7.072081954	7.441	5.967	0.645	195648	195398	0.877432	7.87	7.871229	6.906468	0.021739
ICMT	ENSG00000116237	HGNC:5350	NGN2-iNeuron	chr1	6063757	6064257	6063757	6064257	genic	6296024	6296025	6296024	6296025	4.428289945	4.25	5.7	0.604	232017	231767	0.877432	4.25	4.251229	3.730165	0.022983
KCNAB2	ENSG00000069424	HGNC:6229	GW18_PFC	chr1	6140453	6140953	6080393	6080893	genic	6095150	6095151	6035090	6035091	4.179009451	3.584	7.256	0.622	45553	45302	4.964125	20.502026	20.503255	101.780721	0.028995
CHD5	ENSG00000116254	HGNC:16816	GW18_PFC	chr1	6140453	6140953	6080393	6080893	genic	6240381	6240382	6180321	6180322	6.745167296	6.235	7.584	0.383	99678	99428	4.964125	27.720303	27.721532	137.613151	0.033302
RPL22	ENSG00000116251	HGNC:10315	GW18_PFC	chr1	6140453	6140953	6080393	6080893	genic	6259655	6259656	6199595	6199596	7.072081954	7.441	5.967	0.645	118952	118702	4.964125	22.755536	22.756765	112.967425	0.029962
ACOT7	ENSG00000097021	HGNC:24157	GW18_PFC	chr1	6140453	6140953	6080393	6080893	genic	6453421	6453422	6393361	6393362	5.969481785	5.711	6.278	0.468	312718	312468	4.964125	17.409277	17.410506	86.427929	0.02164
NPHP4	ENSG00000131697	HGNC:19104	NGN2-iNeuron	chr1	6097256	6097756	6097256	6097756	genic	6052485	6052486	6052485	6052486	4.646718448	4.538	4.719	1.183	45021	44770	0.82359	6.05	6.051229	4.983732	0.045488
NPHP4	ENSG00000131697	HGNC:19104	NGN2-iNeuron	chr1	6097256	6097756	6097256	6097756	genic	6052485	6052486	6052485	6052486	4.646718448	4.538	4.719	1.183	45021	44770	0.82359	5.21	5.211229	4.291916	0.039173
KCNAB2	ENSG00000069424	HGNC:6229	NGN2-iNeuron	chr1	6097256	6097756	6097256	6097756	genic	6052820	6052821	6052820	6052821	4.179009451	3.584	7.256	0.622	44686	44435	0.82359	6.05	6.051229	4.983732	0.045488
KCNAB2	ENSG00000069424	HGNC:6229	NGN2-iNeuron	chr1	6097256	6097756	6097256	6097756	genic	6052820	6052821	6052820	6052821	4.179009451	3.584	7.256	0.622	44686	44435	0.82359	5.21	5.211229	4.291916	0.039173
KCNAB2	ENSG00000069424	HGNC:6229	NGN2-iNeuron	chr1	6097256	6097756	6097256	6097756	genic	6106174	6106175	6052820	6052821	4.179009451	3.584	7.256	0.622	8668	44435	0.82359	2.88	2.881229	2.372952	0.023648
KCNAB2	ENSG00000069424	HGNC:6229	NGN2-iNeuron	chr1	6097256	6097756	6097256	6097756	genic	6125813	6125814	6052820	6052821	4.179009451	3.584	7.256	0.622	28307	44435	0.82359	2.39	2.391229	1.969392	0.04026
CHD5	ENSG00000116254	HGNC:16816	NGN2-iNeuron	chr1	6097256	6097756	6097256	6097756	genic	6240381	6240382	6240381	6240382	6.745167296	6.235	7.584	0.383	142875	142625	0.82359	7.84	7.841229	6.457958	0.033663
CHD5	ENSG00000116254	HGNC:16816	NGN2-iNeuron	chr1	6097256	6097756	6097256	6097756	genic	6240381	6240382	6240381	6240382	6.745167296	6.235	7.584	0.383	142875	142625	0.82359	6.5	6.501229	5.354347	0.027911
RPL22	ENSG00000116251	HGNC:10315	NGN2-iNeuron	chr1	6112913	6113413	6112913	6113413	genic	6259655	6259656	6259655	6259656	7.072081954	7.441	5.967	0.645	146492	146242	1.067629	11.7	11.701229	12.492572	0.039323
NPHP4	ENSG00000131697	HGNC:19104	GW18_PFC	chr1	6224196	6224696	6164136	6164636	genic	6052485	6052486	5992425	5992426	4.646718448	4.538	4.719	1.183	171961	171710	5.850681	13.198795	13.200024	77.229132	0.02398
KCNAB2	ENSG00000069424	HGNC:6229	GW18_PFC	chr1	6224196	6224696	6164136	6164636	genic	6052820	6052821	5992760	5992761	4.179009451	3.584	7.256	0.622	171626	171375	5.850681	13.198795	13.200024	77.229132	0.02398
KCNAB2	ENSG00000069424	HGNC:6229	GW18_PFC	chr1	6224196	6224696	6164136	6164636	genic	6095150	6095151	5992760	5992761	4.179009451	3.584	7.256	0.622	129296	171375	5.850681	16.149336	16.150565	94.491804	0.026919
CHD5	ENSG00000116254	HGNC:16816	GW18_PFC	chr1	6224196	6224696	6164136	6164636	genic	6240381	6240382	6180321	6180322	6.745167296	6.235	7.584	0.383	15935	15685	5.850681	49.061638	49.062868	287.051188	0.069465
RPL22	ENSG00000116251	HGNC:10315	GW18_PFC	chr1	6224196	6224696	6164136	6164636	genic	6259655	6259656	6199595	6199596	7.072081954	7.441	5.967	0.645	35209	34959	5.850681	56.252998	56.254227	329.125537	0.087293
RNF207	ENSG00000158286	HGNC:32947	GW18_PFC	chr1	6224196	6224696	6164136	6164636	genic	6266179	6266180	6206119	6206120	2.629741348	2.416	2.377	1.277	41733	41483	5.850681	33.702865	33.704095	197.191906	0.062085
CHD5	ENSG00000116254	HGNC:16816	GW18_PFC	chr1	6268665	6269664	6208605	6209604	genic	6240381	6240382	6180321	6180322	6.745167296	6.235	7.584	0.383	28783.5	28283	3.078681	52.127159	52.128389	160.48668	0.038837000000000003
CHD5	ENSG00000116254	HGNC:16816	NGN2-iNeuron	chr1	6217512	6218012	6217512	6218012	genic	6240381	6240382	6240381	6240382	6.745167296	6.235	7.584	0.383	22619	22369	1.259272	6.48	6.481229	8.16163	0.042544
KCNAB2	ENSG00000069424	HGNC:6229	NGN2-iNeuron	chr1	6269076	6269576	6269076	6269576	genic	6087357	6087358	6087357	6087358	4.179009451	3.584	7.256	0.622	181969	181718	0.538291	6.58	6.581229	3.542616	0.020849
KCNAB2	ENSG00000069424	HGNC:6229	NGN2-iNeuron	chr1	6269076	6269576	6269076	6269576	genic	6087357	6087358	6087357	6087358	4.179009451	3.584	7.256	0.622	181969	181718	0.538291	7.11	7.111229	3.827911	0.022528
KCNAB2	ENSG00000069424	HGNC:6229	NGN2-iNeuron	chr1	6269076	6269576	6269076	6269576	genic	6106174	6106175	6087357	6087358	4.179009451	3.584	7.256	0.622	163152	181718	0.538291	11.7	11.701229	6.298666	0.06277
KCNAB2	ENSG00000069424	HGNC:6229	NGN2-iNeuron	chr1	6269076	6269576	6269076	6269576	genic	6125813	6125814	6087357	6087358	4.179009451	3.584	7.256	0.622	143513	181718	0.538291	5	5.001229	2.692117	0.055035
CHD5	ENSG00000116254	HGNC:16816	NGN2-iNeuron	chr1	6269076	6269576	6269076	6269576	genic	6240381	6240382	6240381	6240382	6.745167296	6.235	7.584	0.383	28945	28694	0.538291	7.39	7.391229	3.978632	0.020739
ICMT	ENSG00000116237	HGNC:5350	NGN2-iNeuron	chr1	6269076	6269576	6269076	6269576	genic	6296024	6296025	6296024	6296025	4.428289945	4.25	5.7	0.604	26698	26448	0.538291	11.04	11.041229	5.943394	0.03662
ICMT	ENSG00000116237	HGNC:5350	NGN2-iNeuron	chr1	6269076	6269576	6269076	6269576	genic	6296024	6296025	6296024	6296025	4.428289945	4.25	5.7	0.604	26698	26448	0.538291	10.01	10.011229	5.388955	0.033204
HES3	ENSG00000173673	HGNC:26226	NGN2-iNeuron	chr1	6269076	6269576	6269076	6269576	genic	6304239	6304240	6304239	6304240	NA	NA	NA	1.751	34913	34663	0.538291	13.66	13.661229	7.353717	0.024621
HES3	ENSG00000173673	HGNC:26226	NGN2-iNeuron	chr1	6269076	6269576	6269076	6269576	genic	6304239	6304240	6304239	6304240	NA	NA	NA	1.751	34913	34663	0.538291	12.35	12.351229	6.648556	0.02226
RPL22	ENSG00000116251	HGNC:10315	NGN2-iNeuron	chr1	6277848	6278348	6277848	6278348	genic	6259655	6259656	6259655	6259656	7.072081954	7.441	5.967	0.645	18443	18192	0.221343	84.87	84.871229	18.785652	0.059131
GPR153	ENSG00000158292	HGNC:23618	GW18_PFC	chr1	6347486	6347986	6287426	6287926	genic	6321158	6321159	6261098	6261099	5.075774123	5.248	3.381	1.22	26578	26327	3.4283960000000002	59.600783	59.602012	204.3393	0.047337
KCNAB2	ENSG00000069424	HGNC:6229	NGN2-iNeuron	chr1	6301926	6302426	6301926	6302426	intergenic	6087357	6087358	6087357	6087358	4.179009451	3.584	7.256	0.622	214819	214568	0.98217	3.91	3.911229	3.841492	0.022608
KCNAB2	ENSG00000069424	HGNC:6229	NGN2-iNeuron	chr1	6301926	6302426	6301926	6302426	intergenic	6106174	6106175	6087357	6087358	4.179009451	3.584	7.256	0.622	196002	214568	0.98217	3.66	3.661229	3.595949	0.035836
RPL22	ENSG00000116251	HGNC:10315	NGN2-iNeuron	chr1	6301926	6302426	6301926	6302426	intergenic	6259655	6259656	6259655	6259656	7.072081954	7.441	5.967	0.645	42521	42270	0.98217	12.35	12.351229	12.131007	0.038184
RPL22	ENSG00000116251	HGNC:10315	NGN2-iNeuron	chr1	6301926	6302426	6301926	6302426	intergenic	6259655	6259656	6259655	6259656	7.072081954	7.441	5.967	0.645	42521	42270	0.98217	13.66	13.661229	13.417649	0.042234
ACOT7	ENSG00000097021	HGNC:24157	NGN2-iNeuron	chr1	6301926	6302426	6301926	6302426	intergenic	6419404	6419405	6419404	6419405	5.969481785	5.711	6.278	0.468	117228	116978	0.98217	2.94	2.941229	2.888787	0.057469
ACOT7	ENSG00000097021	HGNC:24157	NGN2-iNeuron	chr1	6301926	6302426	6301926	6302426	intergenic	6445873	6445874	6419404	6419405	5.969481785	5.711	6.278	0.468	143697	116978	0.98217	8.46	8.461229	8.310365	0.040825
ACOT7	ENSG00000097021	HGNC:24157	NGN2-iNeuron	chr1	6301926	6302426	6301926	6302426	intergenic	6445873	6445874	6419404	6419405	5.969481785	5.711	6.278	0.468	143697	116978	0.98217	8.96	8.961229	8.80145	0.043238
ACOT7	ENSG00000097021	HGNC:24157	NGN2-iNeuron	chr1	6301926	6302426	6301926	6302426	intergenic	6453421	6453422	6419404	6419405	5.969481785	5.711	6.278	0.468	151245	116978	0.98217	8.46	8.461229	8.310365	0.040826
ACOT7	ENSG00000097021	HGNC:24157	NGN2-iNeuron	chr1	6301926	6302426	6301926	6302426	intergenic	6453421	6453422	6419404	6419405	5.969481785	5.711	6.278	0.468	151245	116978	0.98217	8.96	8.961229	8.80145	0.043238
PLEKHG5	ENSG00000171680	HGNC:29105	NGN2-iNeuron	chr1	6301926	6302426	6301926	6302426	intergenic	6550630	6550631	6550630	6550631	4.898833519	4.978	4.604	0.706	248454	248204	0.98217	5.85	5.851229	5.746902	0.035345
NPHP4	ENSG00000131697	HGNC:19104	NGN2-iNeuron	chr1	6305831	6306331	6305831	6306331	intergenic	6052485	6052486	6052485	6052486	4.646718448	4.538	4.719	1.183	253596	253345	3.084347	1.95	1.951229	6.018268	0.05493
NPHP4	ENSG00000131697	HGNC:19104	NGN2-iNeuron	chr1	6305831	6306331	6305831	6306331	intergenic	6052485	6052486	6052485	6052486	4.646718448	4.538	4.719	1.183	253596	253345	3.084347	2.07	2.071229	6.38839	0.058309
KCNAB2	ENSG00000069424	HGNC:6229	NGN2-iNeuron	chr1	6305831	6306331	6305831	6306331	intergenic	6052820	6052821	6052820	6052821	4.179009451	3.584	7.256	0.622	253261	253010	3.084347	1.95	1.951229	6.018268	0.05493
KCNAB2	ENSG00000069424	HGNC:6229	NGN2-iNeuron	chr1	6305831	6306331	6305831	6306331	intergenic	6052820	6052821	6052820	6052821	4.179009451	3.584	7.256	0.622	253261	253010	3.084347	2.07	2.071229	6.38839	0.058309
KCNAB2	ENSG00000069424	HGNC:6229	NGN2-iNeuron	chr1	6305831	6306331	6305831	6306331	intergenic	6087357	6087358	6052820	6052821	4.179009451	3.584	7.256	0.622	218724	253010	3.084347	3.27	3.271229	10.089606	0.059381
KCNAB2	ENSG00000069424	HGNC:6229	NGN2-iNeuron	chr1	6305831	6306331	6305831	6306331	intergenic	6087357	6087358	6052820	6052821	4.179009451	3.584	7.256	0.622	218724	253010	3.084347	3.91	3.911229	12.063588	0.070998
KCNAB2	ENSG00000069424	HGNC:6229	NGN2-iNeuron	chr1	6305831	6306331	6305831	6306331	intergenic	6106174	6106175	6052820	6052821	4.179009451	3.584	7.256	0.622	199907	253010	3.084347	3.66	3.661229	11.292501	0.112537
KCNAB2	ENSG00000069424	HGNC:6229	NGN2-iNeuron	chr1	6305831	6306331	6305831	6306331	intergenic	6125813	6125814	6052820	6052821	4.179009451	3.584	7.256	0.622	180268	253010	3.084347	0.7	0.701229	2.162834	0.044215
CHD5	ENSG00000116254	HGNC:16816	NGN2-iNeuron	chr1	6305831	6306331	6305831	6306331	intergenic	6240381	6240382	6240381	6240382	6.745167296	6.235	7.584	0.383	65700	65449	3.084347	2.12	2.121229	6.542607	0.034105
CHD5	ENSG00000116254	HGNC:16816	NGN2-iNeuron	chr1	6305831	6306331	6305831	6306331	intergenic	6240381	6240382	6240381	6240382	6.745167296	6.235	7.584	0.383	65700	65449	3.084347	2.01	2.011229	6.203329	0.032336
RPL22	ENSG00000116251	HGNC:10315	NGN2-iNeuron	chr1	6305831	6306331	6305831	6306331	intergenic	6259655	6259656	6259655	6259656	7.072081954	7.441	5.967	0.645	46426	46175	3.084347	12.35	12.351229	38.095477	0.119912
RPL22	ENSG00000116251	HGNC:10315	NGN2-iNeuron	chr1	6305831	6306331	6305831	6306331	intergenic	6259655	6259656	6259655	6259656	7.072081954	7.441	5.967	0.645	46426	46175	3.084347	13.66	13.661229	42.135971	0.13263
GPR153	ENSG00000158292	HGNC:23618	NGN2-iNeuron	chr1	6305831	6306331	6305831	6306331	intergenic	6321158	6321159	6321158	6321159	5.075774123	5.248	3.381	1.22	15077	14827	3.084347	0.87	0.871229	2.687173	0.044745
ACOT7	ENSG00000097021	HGNC:24157	NGN2-iNeuron	chr1	6305831	6306331	6305831	6306331	intergenic	6419404	6419405	6419404	6419405	5.969481785	5.711	6.278	0.468	113323	113073	3.084347	2.94	2.941229	9.071771	0.180472
ACOT7	ENSG00000097021	HGNC:24157	NGN2-iNeuron	chr1	6305831	6306331	6305831	6306331	intergenic	6445873	6445874	6419404	6419405	5.969481785	5.711	6.278	0.468	139792	113073	3.084347	8.46	8.461229	26.097367	0.128206
ACOT7	ENSG00000097021	HGNC:24157	NGN2-iNeuron	chr1	6305831	6306331	6305831	6306331	intergenic	6445873	6445874	6419404	6419405	5.969481785	5.711	6.278	0.468	139792	113073	3.084347	8.96	8.961229	27.63954	0.135782
ACOT7	ENSG00000097021	HGNC:24157	NGN2-iNeuron	chr1	6305831	6306331	6305831	6306331	intergenic	6453421	6453422	6419404	6419405	5.969481785	5.711	6.278	0.468	147340	113073	3.084347	8.46	8.461229	26.097367	0.128206
ACOT7	ENSG00000097021	HGNC:24157	NGN2-iNeuron	chr1	6305831	6306331	6305831	6306331	intergenic	6453421	6453422	6419404	6419405	5.969481785	5.711	6.278	0.468	147340	113073	3.084347	8.96	8.961229	27.63954	0.135782
PLEKHG5	ENSG00000171680	HGNC:29105	NGN2-iNeuron	chr1	6305831	6306331	6305831	6306331	intergenic	6550630	6550631	6550630	6550631	4.898833519	4.978	4.604	0.706	244549	244299	3.084347	5.85	5.851229	18.047221	0.110996
PLEKHG5	ENSG00000171680	HGNC:29105	NGN2-iNeuron	chr1	6305831	6306331	6305831	6306331	intergenic	6556629	6556630	6550630	6550631	4.898833519	4.978	4.604	0.706	250548	244299	3.084347	4.68	4.681229	14.438535	0.055471
PLEKHG5	ENSG00000171680	HGNC:29105	NGN2-iNeuron	chr1	6305831	6306331	6305831	6306331	intergenic	6556629	6556630	6550630	6550631	4.898833519	4.978	4.604	0.706	250548	244299	3.084347	3.89	3.891229	12.001901	0.04611
PLEKHG5	ENSG00000171680	HGNC:29105	NGN2-iNeuron	chr1	6305831	6306331	6305831	6306331	intergenic	6580069	6580070	6550630	6550631	4.898833519	4.978	4.604	0.706	273988	244299	3.084347	4.68	4.681229	14.438535	0.055471
PLEKHG5	ENSG00000171680	HGNC:29105	NGN2-iNeuron	chr1	6305831	6306331	6305831	6306331	intergenic	6580069	6580070	6550630	6550631	4.898833519	4.978	4.604	0.706	273988	244299	3.084347	3.89	3.891229	12.001901	0.04611
NOL9	ENSG00000162408	HGNC:26265	NGN2-iNeuron	chr1	6305831	6306331	6305831	6306331	intergenic	6614573	6614574	6614573	6614574	5.2408387	5.351	5.173	0.628	308492	308242	3.084347	2.07	2.071229	6.38839	0.032649
NOL9	ENSG00000162408	HGNC:26265	NGN2-iNeuron	chr1	6305831	6306331	6305831	6306331	intergenic	6614573	6614574	6614573	6614574	5.2408387	5.351	5.173	0.628	308492	308242	3.084347	2.36	2.361229	7.28285	0.03722
KLHL21	ENSG00000162413	HGNC:29041	NGN2-iNeuron	chr1	6305831	6306331	6305831	6306331	intergenic	6662929	6662930	6662929	6662930	3.398288019	3.03	4.782	1.647	356848	356598	3.084347	0.74	0.741229	2.286208	0.024422
DNAJC11	ENSG00000007923	HGNC:25570	NGN2-iNeuron	chr1	6305831	6306331	6305831	6306331	intergenic	6761876	6761877	6761876	6761877	5.078078299	4.888	5.212	0.282	455795	455545	3.084347	0.52	0.521229	1.607652	0.023056
CAMTA1	ENSG00000171735	HGNC:18806	NGN2-iNeuron	chr1	6305831	6306331	6305831	6306331	intergenic	6845578	6845579	6845578	6845579	8.313103897	8.132	8.455	0.227	539497	539247	3.084347	0.34	0.341229	1.052469	0.025345
TPRG1L	ENSG00000158109	HGNC:27007	GW18_PFC	chr1	6390337	6391160	6330277	6331100	genic	3541614	3541615	3625050	3625051	4.392548284	3.949	6.515	1.302	2849134.5	2705226	23.448558	2.541258	2.541752	59.600428	0.021514
TP73	ENSG00000078900	HGNC:12003	GW18_PFC	chr1	6390337	6391160	6330277	6331100	genic	3614622	3614623	3698058	3698059	-2.456116135	-2.437	-2.874	0.576	2776126.5	2632218	23.448558	3.777625	3.77813	88.591708	0.034866
NPHP4	ENSG00000131697	HGNC:19104	GW18_PFC	chr1	6390337	6391160	6330277	6331100	genic	6052485	6052486	5992425	5992426	4.646718448	4.538	4.719	1.183	338263.5	337851	23.448558	6.672664	6.673894	156.49318	0.048592
KCNAB2	ENSG00000069424	HGNC:6229	GW18_PFC	chr1	6390337	6391160	6330277	6331100	genic	6052820	6052821	5992760	5992761	4.179009451	3.584	7.256	0.622	337928.5	337516	23.448558	6.672664	6.673894	156.49318	0.048592
KCNAB2	ENSG00000069424	HGNC:6229	GW18_PFC	chr1	6390337	6391160	6330277	6331100	genic	6095150	6095151	5992760	5992761	4.179009451	3.584	7.256	0.622	295598.5	337516	23.448558	4.641347	4.642577	108.861725	0.031012
CHD5	ENSG00000116254	HGNC:16816	GW18_PFC	chr1	6390337	6391160	6330277	6331100	genic	6240381	6240382	6180321	6180322	6.745167296	6.235	7.584	0.383	150367.5	149955	23.448558	12.497498	12.498728	293.07714	0.070923
RPL22	ENSG00000116251	HGNC:10315	GW18_PFC	chr1	6390337	6391160	6330277	6331100	genic	6259655	6259656	6199595	6199596	7.072081954	7.441	5.967	0.645	131093.5	130681	23.448558	11.014766	11.015995	258.309195	0.068511
RNF207	ENSG00000158286	HGNC:32947	GW18_PFC	chr1	6390337	6391160	6330277	6331100	genic	6266179	6266180	6206119	6206120	2.629741348	2.416	2.377	1.277	124569.5	124157	23.448558	4.661662	4.662891	109.338079	0.034425
ICMT	ENSG00000116237	HGNC:5350	GW18_PFC	chr1	6390337	6391160	6330277	6331100	genic	6296024	6296025	6235964	6235965	4.428289945	4.25	5.7	0.604	94724.5	94312	23.448558	18.6953	18.696529	438.406656	0.117035
GPR153	ENSG00000158292	HGNC:23618	GW18_PFC	chr1	6390337	6391160	6330277	6331100	genic	6321158	6321159	6261098	6261099	5.075774123	5.248	3.381	1.22	69590.5	69178	23.448558	29.110559	29.111788	682.629453	0.158136
ACOT7	ENSG00000097021	HGNC:24157	GW18_PFC	chr1	6390337	6391160	6330277	6331100	genic	6419404	6419405	6359344	6359345	5.969481785	5.711	6.278	0.468	28655.5	28244	23.448558	56.038373	56.039602	1314.047867	0.214868
ACOT7	ENSG00000097021	HGNC:24157	GW18_PFC	chr1	6390337	6391160	6330277	6331100	genic	6445873	6445874	6359344	6359345	5.969481785	5.711	6.278	0.468	55124.5	28244	23.448558	22.790455	22.791684	534.432125	0.133179
ACOT7	ENSG00000097021	HGNC:24157	GW18_PFC	chr1	6390337	6391160	6330277	6331100	genic	6453421	6453422	6359344	6359345	5.969481785	5.711	6.278	0.468	62672.5	28244	23.448558	21.262494	21.263723	498.603644	0.12484
HES2	ENSG00000069812	HGNC:16005	GW18_PFC	chr1	6390337	6391160	6330277	6331100	genic	6479963	6479964	6419903	6419904	NA	NA	NA	1.91	89214.5	88803	23.448558	17.928828	17.930058	420.433995	0.072788
HES2	ENSG00000069812	HGNC:16005	GW18_PFC	chr1	6390337	6391160	6330277	6331100	genic	6484730	6484731	6419903	6419904	NA	NA	NA	1.91	93981.5	88803	23.448558	10.522519	10.523748	246.766723	0.057962
ESPN	ENSG00000187017	HGNC:13281	GW18_PFC	chr1	6390337	6391160	6330277	6331100	genic	6484848	6484849	6424788	6424789	-3.835874746	-4.284	-3.358	1.307	94099.5	93688	23.448558	10.522519	10.523748	246.766723	0.057962
ESPN	ENSG00000187017	HGNC:13281	GW18_PFC	chr1	6390337	6391160	6330277	6331100	genic	6508103	6508104	6424788	6424789	-3.835874746	-4.284	-3.358	1.307	117354.5	93688	23.448558	28.815817	28.817047	675.718188	0.125454
PLEKHG5	ENSG00000171680	HGNC:29105	GW18_PFC	chr1	6390337	6391160	6330277	6331100	genic	6545529	6545530	6485469	6485470	4.898833519	4.978	4.604	0.706	154780.5	154369	23.448558	9.364962	9.366191	219.623671	0.054092
PLEKHG5	ENSG00000171680	HGNC:29105	GW18_PFC	chr1	6390337	6391160	6330277	6331100	genic	6550630	6550631	6485469	6485470	4.898833519	4.978	4.604	0.706	159881.5	154369	23.448558	13.879629	13.880858	325.486109	0.086191
PLEKHG5	ENSG00000171680	HGNC:29105	GW18_PFC	chr1	6390337	6391160	6330277	6331100	genic	6556629	6556630	6485469	6485470	4.898833519	4.978	4.604	0.706	165880.5	154369	23.448558	13.879629	13.880858	325.486109	0.086191
PLEKHG5	ENSG00000171680	HGNC:29105	GW18_PFC	chr1	6390337	6391160	6330277	6331100	genic	6580069	6580070	6485469	6485470	4.898833519	4.978	4.604	0.706	189320.5	154369	23.448558	5.208318	5.209548	122.156379	0.028446
NOL9	ENSG00000162408	HGNC:26265	GW18_PFC	chr1	6390337	6391160	6330277	6331100	genic	6614573	6614574	6554513	6554514	5.2408387	5.351	5.173	0.628	223824.5	223413	23.448558	5.3017	5.302929	124.346047	0.030842
TAS1R1	ENSG00000173662	HGNC:14448	GW18_PFC	chr1	6390337	6391160	6330277	6331100	genic	6615369	6615370	6555309	6555310	-3.802764068	-4.369	-2.57	0.887	224620.5	224209	23.448558	5.3017	5.302929	124.346047	0.030842
PHF13	ENSG00000116273	HGNC:22983	GW18_PFC	chr1	6390337	6391160	6330277	6331100	genic	6673791	6673792	6613731	6613732	3.672847121	3.914	3.333	0.183	283042.5	282631	23.448558	7.972827	7.974056	186.98012	0.049473
THAP3	ENSG00000041988	HGNC:20855	GW18_PFC	chr1	6390337	6391160	6330277	6331100	genic	6685252	6685253	6625192	6625193	3.403420617	3.632	3.202	1.241	294503.5	294092	23.448558	4.785006	4.786235	112.230311	0.032959
CAMTA1	ENSG00000171735	HGNC:18806	GW18_PFC	chr1	6390337	6391160	6330277	6331100	genic	6845578	6845579	6785518	6785519	8.313103897	8.132	8.455	0.227	454829.5	454418	23.448558	3.372238	3.373467	79.102931	0.034872
SLC25A33	ENSG00000171612	HGNC:29681	GW18_PFC	chr1	6390337	6391160	6330277	6331100	genic	9599524	9599525	9539465	9539466	3.377907199	3.098	4.052	0.742	3208775.5	3208365	23.448558	2.378691	2.379137	55.787326	0.02597
DFFA	ENSG00000160049	HGNC:2772	GW18_PFC	chr1	6390337	6391160	6330277	6331100	genic	10532545	10532546	10472488	10472489	5.096368752	5.066	5.268	0.784	4141796.5	4141388	23.448558	3.61907	3.619427	84.870346	0.021694
PEX14	ENSG00000142655	HGNC:8856	GW18_PFC	chr1	6390337	6391160	6330277	6331100	genic	10535007	10535008	10474950	10474951	4.474219743	4.406	4.529	0.542	4144258.5	4143850	23.448558	3.61907	3.619427	84.870342	0.021694
ICMT	ENSG00000116237	HGNC:5350	NGN2-iNeuron	chr1	6336435	6336935	6336435	6336935	genic	6296024	6296025	6296024	6296025	4.428289945	4.25	5.7	0.604	40661	40410	2.756461	1.67	1.671229	4.606678	0.028384
HES3	ENSG00000173673	HGNC:26226	NGN2-iNeuron	chr1	6336435	6336935	6336435	6336935	genic	6304239	6304240	6304239	6304240	NA	NA	NA	1.751	32446	32195	2.756461	2.5	2.501229	6.894541	0.023083
ACOT7	ENSG00000097021	HGNC:24157	NGN2-iNeuron	chr1	6336435	6336935	6336435	6336935	genic	6445873	6445874	6445873	6445874	5.969481785	5.711	6.278	0.468	109188	108938	2.756461	1.85	1.851229	5.102841	0.025068
ACOT7	ENSG00000097021	HGNC:24157	NGN2-iNeuron	chr1	6336435	6336935	6336435	6336935	genic	6453421	6453422	6445873	6445874	5.969481785	5.711	6.278	0.468	116736	108938	2.756461	1.85	1.851229	5.102841	0.025068
PHF13	ENSG00000116273	HGNC:22983	NGN2-iNeuron	chr1	6336435	6336935	6336435	6336935	genic	6673791	6673792	6673791	6673792	3.672847121	3.914	3.333	0.183	337106	336856	2.756461	4.13	4.131229	11.387572	0.039136
KLHL21	ENSG00000162413	HGNC:29041	NGN2-iNeuron	chr1	6336435	6336935	6336435	6336935	genic	6674620	6674621	6674620	6674621	3.398288019	3.03	4.782	1.647	337935	337685	2.756461	4.13	4.131229	11.387572	0.039136
HES3	ENSG00000173673	HGNC:26226	NGN2-iNeuron	chr1	6398664	6399164	6398664	6399164	genic	6304239	6304240	6304239	6304240	NA	NA	NA	1.751	94675	94424	1.630156	6.11	6.111229	9.962257	0.033354
GPR153	ENSG00000158292	HGNC:23618	NGN2-iNeuron	chr1	6398664	6399164	6398664	6399164	genic	6321158	6321159	6321158	6321159	5.075774123	5.248	3.381	1.22	77756	77505	1.630156	0.96	0.961229	1.566954	0.026092
ZBTB48	ENSG00000204859	HGNC:4930	NGN2-iNeuron	chr1	6398664	6399164	6398664	6399164	genic	6640054	6640055	6640054	6640055	3.341627429	3.365	3.169	0.739	241140	240890	1.630156	1.75	1.751229	2.854777	0.020799
GPR153	ENSG00000158292	HGNC:23618	GW18_PFC	chr1	6496928	6497796	6436868	6437736	genic	6321158	6321159	6261098	6261099	5.075774123	5.248	3.381	1.22	176204	175769	4.268752	25.828913	25.830142	110.262472	0.025543
ACOT7	ENSG00000097021	HGNC:24157	GW18_PFC	chr1	6496928	6497796	6436868	6437736	genic	6445873	6445874	6385813	6385814	5.969481785	5.711	6.278	0.468	51489	51054	4.268752	24.105914	24.107143	102.907415	0.025644
ACOT7	ENSG00000097021	HGNC:24157	GW18_PFC	chr1	6496928	6497796	6436868	6437736	genic	6453421	6453422	6385813	6385814	5.969481785	5.711	6.278	0.468	43941	51054	4.268752	28.06915	28.070379	119.825486	0.030002
HES2	ENSG00000069812	HGNC:16005	GW18_PFC	chr1	6496928	6497796	6436868	6437736	genic	6479963	6479964	6419903	6419904	NA	NA	NA	1.91	17399	16964	4.268752	68.274704	68.275933	291.453025	0.050458
PLEKHG5	ENSG00000171680	HGNC:29105	GW18_PFC	chr1	6496928	6497796	6436868	6437736	genic	6545529	6545530	6485469	6485470	4.898833519	4.978	4.604	0.706	48167	47733	4.268752	21.002598	21.003827	89.660128	0.022083
GPR157	ENSG00000180758	HGNC:23687	GW18_PFC	chr1	6496928	6497796	6436868	6437736	genic	9189161	9189162	9129102	9129103	-2.258034	-3.602	-0.833	1.164	2691799	2691366	4.268752	10.844885	10.845405	46.296343	0.030611
ESPN	ENSG00000187017	HGNC:13281	GW18_PFC	chr1	6546449	6546949	6486389	6486889	genic	6508103	6508104	6448043	6448044	-3.835874746	-4.284	-3.358	1.307	38596	38345	3.660929	39.726022	39.727252	145.438647	0.027002
PLEKHG5	ENSG00000171680	HGNC:29105	GW18_PFC	chr1	6546449	6546949	6486389	6486889	genic	6580069	6580070	6520009	6520010	4.898833519	4.978	4.604	0.706	33370	33120	3.660929	23.502883	23.504112	86.046885	0.020037
KCNAB2	ENSG00000069424	HGNC:6229	NGN2-iNeuron	chr1	6490096	6490596	6490096	6490596	genic	6125813	6125814	6125813	6125814	4.179009451	3.584	7.256	0.622	364533	364282	0.99270099999999994	1.4	1.401229	1.391002	0.028436
ACOT7	ENSG00000097021	HGNC:24157	NGN2-iNeuron	chr1	6490096	6490596	6490096	6490596	genic	6445873	6445874	6445873	6445874	5.969481785	5.711	6.278	0.468	44473	44222	0.99270099999999994	5.45	5.451229	5.411441	0.026584
ACOT7	ENSG00000097021	HGNC:24157	NGN2-iNeuron	chr1	6490096	6490596	6490096	6490596	genic	6453421	6453422	6445873	6445874	5.969481785	5.711	6.278	0.468	36925	44222	0.99270099999999994	5.45	5.451229	5.411441	0.026584
ICMT	ENSG00000116237	HGNC:5350	NGN2-iNeuron	chr1	6557302	6557802	6557302	6557802	genic	6296024	6296025	6296024	6296025	4.428289945	4.25	5.7	0.604	261528	261277	1.076675	4.48	4.481229	4.824827	0.029728
ACOT7	ENSG00000097021	HGNC:24157	NGN2-iNeuron	chr1	6557302	6557802	6557302	6557802	genic	6419404	6419405	6419404	6419405	5.969481785	5.711	6.278	0.468	138148	137897	1.076675	2.37	2.371229	2.553043	0.05079
PLEKHG5	ENSG00000171680	HGNC:29105	NGN2-iNeuron	chr1	6557302	6557802	6557302	6557802	genic	6550630	6550631	6550630	6550631	4.898833519	4.978	4.604	0.706	6922	6671	1.076675	19.9	19.901229	21.427156	0.131784
NOL9	ENSG00000162408	HGNC:26265	NGN2-iNeuron	chr1	6557302	6557802	6557302	6557802	genic	6614573	6614574	6614573	6614574	5.2408387	5.351	5.173	0.628	57021	56771	1.076675	7.01	7.011229	7.548815	0.03858
NOL9	ENSG00000162408	HGNC:26265	NGN2-iNeuron	chr1	6557302	6557802	6557302	6557802	genic	6614573	6614574	6614573	6614574	5.2408387	5.351	5.173	0.628	57021	56771	1.076675	10.03	10.031229	10.800374	0.055198
ZBTB48	ENSG00000204859	HGNC:4930	NGN2-iNeuron	chr1	6557302	6557802	6557302	6557802	genic	6640054	6640055	6640054	6640055	3.341627429	3.365	3.169	0.739	82502	82252	1.076675	4.5	4.501229	4.846361	0.03531
ZBTB48	ENSG00000204859	HGNC:4930	NGN2-iNeuron	chr1	6557302	6557802	6557302	6557802	genic	6640054	6640055	6640054	6640055	3.341627429	3.365	3.169	0.739	82502	82252	1.076675	4.37	4.371229	4.706393	0.03429
KLHL21	ENSG00000162413	HGNC:29041	NGN2-iNeuron	chr1	6557302	6557802	6557302	6557802	genic	6662929	6662930	6662929	6662930	3.398288019	3.03	4.782	1.647	105377	105127	1.076675	1.9	1.901229	2.047006	0.021867
PHF13	ENSG00000116273	HGNC:22983	NGN2-iNeuron	chr1	6557302	6557802	6557302	6557802	genic	6673791	6673792	6673791	6673792	3.672847121	3.914	3.333	0.183	116239	115989	1.076675	8.94	8.941229	9.626798	0.033085
PHF13	ENSG00000116273	HGNC:22983	NGN2-iNeuron	chr1	6557302	6557802	6557302	6557802	genic	6673791	6673792	6673791	6673792	3.672847121	3.914	3.333	0.183	116239	115989	1.076675	7.29	7.291229	7.850284	0.026979
KLHL21	ENSG00000162413	HGNC:29041	NGN2-iNeuron	chr1	6557302	6557802	6557302	6557802	genic	6674620	6674621	6662929	6662930	3.398288019	3.03	4.782	1.647	117068	105127	1.076675	8.94	8.941229	9.626798	0.033085
KLHL21	ENSG00000162413	HGNC:29041	NGN2-iNeuron	chr1	6557302	6557802	6557302	6557802	genic	6674620	6674621	6662929	6662930	3.398288019	3.03	4.782	1.647	117068	105127	1.076675	7.29	7.291229	7.850284	0.026979
PHF13	ENSG00000116273	HGNC:22983	GW18_PFC	chr1	6698233	6698733	6638173	6638673	genic	6673791	6673792	6613731	6613732	3.672847121	3.914	3.333	0.183	24692	24441	2.138845	65.819236	65.820465	140.779773	0.037249
CAMTA1	ENSG00000171735	HGNC:18806	NGN2-iNeuron	chr1	6929040	6929540	6929040	6929540	genic	6845578	6845579	6845578	6845579	8.313103897	8.132	8.455	0.227	83712	83461	1.055952	2.83	2.831229	2.989642	0.071994
CAMTA1	ENSG00000171735	HGNC:18806	NGN2-iNeuron	chr1	6972466	6972966	6972466	6972966	genic	6845578	6845579	6845578	6845579	8.313103897	8.132	8.455	0.227	127138	126887	1.48313	0.91	0.911229	1.351471	0.032545
CAMTA1	ENSG00000171735	HGNC:18806	NGN2-iNeuron	chr1	6982553	6983053	6982553	6983053	genic	6845578	6845579	6845578	6845579	8.313103897	8.132	8.455	0.227	137225	136974	1.549595	1.03	1.031229	1.597988	0.038481
CAMTA1	ENSG00000171735	HGNC:18806	NGN2-iNeuron	chr1	7022878	7023378	7022878	7023378	genic	6845578	6845579	6845578	6845579	8.313103897	8.132	8.455	0.227	177550	177299	1.538977	0.59	0.591229	0.909888	0.021911
CAMTA1	ENSG00000171735	HGNC:18806	NGN2-iNeuron	chr1	7130406	7130906	7130406	7130906	genic	6845578	6845579	6845578	6845579	8.313103897	8.132	8.455	0.227	285078	284827	0.708185	1.75	1.751229	1.240194	0.029865
CAMTA1	ENSG00000171735	HGNC:18806	NGN2-iNeuron	chr1	7307972	7308472	7307972	7308472	genic	6845578	6845579	6845578	6845579	8.313103897	8.132	8.455	0.227	462644	462393	0.807901	3.25	3.251229	2.626671	0.063253
CAMTA1	ENSG00000171735	HGNC:18806	NGN2-iNeuron	chr1	7359345	7359845	7359345	7359845	genic	6845578	6845579	6845578	6845579	8.313103897	8.132	8.455	0.227	514017	513766	2.014796	0.72	0.721229	1.45313	0.034993
CAMTA1	ENSG00000171735	HGNC:18806	NGN2-iNeuron	chr1	7394610	7395110	7394610	7395110	genic	6845578	6845579	6845578	6845579	8.313103897	8.132	8.455	0.227	549282	549031	0.9674	1.93	1.931229	1.868271	0.04499
CAMTA1	ENSG00000171735	HGNC:18806	NGN2-iNeuron	chr1	7404010	7404510	7404010	7404510	genic	6845578	6845579	6845578	6845579	8.313103897	8.132	8.455	0.227	558682	558431	0.45163	1.93	1.931229	0.872201	0.021004
ZBTB48	ENSG00000204859	HGNC:4930	GW18_PFC	chr1	7717639	7718597	7657579	7658537	genic	6640054	6640055	6579994	6579995	3.341627429	3.365	3.169	0.739	1078064	1077584	14.270185	5.463392	5.464543	77.980038	0.02068
DNAJC11	ENSG00000007923	HGNC:25570	GW18_PFC	chr1	7717639	7718597	7657579	7658537	genic	6761876	6761877	6701816	6701817	5.078078299	4.888	5.212	0.282	956242	955762	14.270185	7.126506	7.127735	101.714097	0.03925
CAMTA1	ENSG00000171735	HGNC:18806	GW18_PFC	chr1	7717639	7718597	7657579	7658537	genic	6845578	6845579	6785518	6785519	8.313103897	8.132	8.455	0.227	872540	872060	14.270185	11.103105	11.104334	158.460902	0.069856
PER3	ENSG00000049246	HGNC:8847	GW18_PFC	chr1	7717639	7718597	7657579	7658537	genic	7844763	7844764	7784703	7784704	3.483586786	3.002	5.844	1.009	126645	126166	14.270185	15.704031	15.705260000000001	224.116972	0.071598
PARK7	ENSG00000116288	HGNC:16369	GW18_PFC	chr1	7717639	7718597	7657579	7658537	genic	8022029	8022030	7961969	7961970	5.581733632	5.475	6.083	1.025	303911	303432	14.270185	4.750831	4.75206	67.812772	0.030614
ERRFI1	ENSG00000116285	HGNC:18185	GW18_PFC	chr1	7717639	7718597	7657579	7658537	genic	8086343	8086344	8026283	8026284	4.359770083	4.236	4.971	1.088	368225	367746	14.270185	4.839125	4.840354	69.072754	0.032054
CEP104	ENSG00000116198	HGNC:24866	GW18_PFC	chr1	7727594	7728094	7667534	7668034	genic	3773758	3773759	3857194	3857195	4.8622730260000004	4.895	4.798	0.851	3954086	3810339	16.857332	4.6715	4.671872	78.75529	0.021692
DFFB	ENSG00000169598	HGNC:2773	GW18_PFC	chr1	7727594	7728094	7667534	7668034	genic	3774040	3774041	3857476	3857477	3.21558786	3.289	2.905	1.143	3953804	3810057	16.857332	4.6715	4.671872	78.755291	0.021692
DNAJC11	ENSG00000007923	HGNC:25570	GW18_PFC	chr1	7727594	7728094	7667534	7668034	genic	6761876	6761877	6701816	6701817	5.078078299	4.888	5.212	0.282	965968	965717	16.857332	6.410707	6.411936	108.088129	0.041709
CAMTA1	ENSG00000171735	HGNC:18806	GW18_PFC	chr1	7727594	7728094	7667534	7668034	genic	6845578	6845579	6785518	6785519	8.313103897	8.132	8.455	0.227	882266	882015	16.857332	7.073847	7.075076	119.266903	0.052577
PER3	ENSG00000049246	HGNC:8847	GW18_PFC	chr1	7727594	7728094	7667534	7668034	genic	7844763	7844764	7784703	7784704	3.483586786	3.002	5.844	1.009	116919	116669	16.857332	12.439448	12.440678	209.716633	0.066998
PARK7	ENSG00000116288	HGNC:16369	GW18_PFC	chr1	7727594	7728094	7667534	7668034	genic	8022029	8022030	7961969	7961970	5.581733632	5.475	6.083	1.025	294185	293935	16.857332	5.706533	5.707762	96.217644	0.043438
SLC45A1	ENSG00000162426	HGNC:17939	GW18_PFC	chr1	7727594	7728094	7667534	7668034	genic	8378174	8378175	8318114	8318115	3.03738809	2.873	3.421	0.695	650330	650080	16.857332	5.402468	5.403698	91.091925	0.029691
RERE	ENSG00000142599	HGNC:9965	GW18_PFC	chr1	7727594	7728094	7667534	7668034	genic	8585998	8585999	8525939	8525940	8.579357704	8.734	8.015	0.459	858154	857905	16.857332	4.676374	4.677604	78.851917	0.031629
RERE	ENSG00000142599	HGNC:9965	GW18_PFC	chr1	7727594	7728094	7667534	7668034	genic	8716430	8716431	8525939	8525940	8.579357704	8.734	8.015	0.459	988586	857905	16.857332	3.449881	3.45111	58.176503	0.023976
CEP104	ENSG00000116198	HGNC:24866	GW18_PFC	chr1	7728464	7728964	7668404	7668904	genic	3773758	3773759	3857194	3857195	4.8622730260000004	4.895	4.798	0.851	3954956	3811209	36.41036	4.6715	4.671872	170.104523	0.046853
DFFB	ENSG00000169598	HGNC:2773	GW18_PFC	chr1	7728464	7728964	7668404	7668904	genic	3774040	3774041	3857476	3857477	3.21558786	3.289	2.905	1.143	3954674	3810927	36.41036	4.6715	4.671872	170.104524	0.046853
RNF207	ENSG00000158286	HGNC:32947	GW18_PFC	chr1	7728464	7728964	7668404	7668904	genic	6266179	6266180	6206119	6206120	2.629741348	2.416	2.377	1.277	1462535	1462284	36.41036	1.832226	1.833109	66.744162	0.021014
ACOT7	ENSG00000097021	HGNC:24157	GW18_PFC	chr1	7728464	7728964	7668404	7668904	genic	6453421	6453422	6393361	6393362	5.969481785	5.711	6.278	0.468	1275293	1275042	36.41036	2.675289	2.676284	97.444467	0.024398
ESPN	ENSG00000187017	HGNC:13281	GW18_PFC	chr1	7728464	7728964	7668404	7668904	genic	6508103	6508104	6448043	6448044	-3.835874746	-4.284	-3.358	1.307	1220611	1220360	36.41036	5.91238	5.913413	215.309505	0.039974
PLEKHG5	ENSG00000171680	HGNC:29105	GW18_PFC	chr1	7728464	7728964	7668404	7668904	genic	6545529	6545530	6485469	6485470	4.898833519	4.978	4.604	0.706	1183185	1182934	36.41036	2.654244	2.655306	96.680653	0.023812
NOL9	ENSG00000162408	HGNC:26265	GW18_PFC	chr1	7728464	7728964	7668404	7668904	genic	6614573	6614574	6554513	6554514	5.2408387	5.351	5.173	0.628	1114141	1113890	36.41036	3.939863	3.940982	143.49257	0.035591
TAS1R1	ENSG00000173662	HGNC:14448	GW18_PFC	chr1	7728464	7728964	7668404	7668904	genic	6615369	6615370	6555309	6555310	-3.802764068	-4.369	-2.57	0.887	1113345	1113094	36.41036	3.939863	3.940983	143.492595	0.035591
ZBTB48	ENSG00000204859	HGNC:4930	GW18_PFC	chr1	7728464	7728964	7668404	7668904	genic	6640054	6640055	6579994	6579995	3.341627429	3.365	3.169	0.739	1088660	1088409	36.41036	2.625958	2.6271	95.653639	0.025367
PHF13	ENSG00000116273	HGNC:22983	GW18_PFC	chr1	7728464	7728964	7668404	7668904	genic	6673791	6673792	6613731	6613732	3.672847121	3.914	3.333	0.183	1054923	1054672	36.41036	4.134172	4.135345	150.569401	0.039839
THAP3	ENSG00000041988	HGNC:20855	GW18_PFC	chr1	7728464	7728964	7668404	7668904	genic	6685252	6685253	6625192	6625193	3.403420617	3.632	3.202	1.241	1043462	1043211	36.41036	3.78845	3.789634	137.981955	0.040522
DNAJC11	ENSG00000007923	HGNC:25570	GW18_PFC	chr1	7728464	7728964	7668404	7668904	genic	6761876	6761877	6701816	6701817	5.078078299	4.888	5.212	0.282	966838	966587	36.41036	6.410707	6.411936	233.460888	0.090089
CAMTA1	ENSG00000171735	HGNC:18806	GW18_PFC	chr1	7728464	7728964	7668404	7668904	genic	6845578	6845579	6785518	6785519	8.313103897	8.132	8.455	0.227	883136	882885	36.41036	7.073847	7.075076	257.606059	0.113563
PER3	ENSG00000049246	HGNC:8847	GW18_PFC	chr1	7728464	7728964	7668404	7668904	genic	7844763	7844764	7784703	7784704	3.483586786	3.002	5.844	1.009	116049	115799	36.41036	12.439448	12.440678	452.969551	0.14471
PARK7	ENSG00000116288	HGNC:16369	GW18_PFC	chr1	7728464	7728964	7668404	7668904	genic	8022029	8022030	7961969	7961970	5.581733632	5.475	6.083	1.025	293315	293065	36.41036	5.706533	5.707762	207.821681	0.093822
SLC45A1	ENSG00000162426	HGNC:17939	GW18_PFC	chr1	7728464	7728964	7668404	7668904	genic	8378174	8378175	8318114	8318115	3.03738809	2.873	3.421	0.695	649460	649210	36.41036	5.402468	5.403698	196.750576	0.064129
RERE	ENSG00000142599	HGNC:9965	GW18_PFC	chr1	7728464	7728964	7668404	7668904	genic	8483726	8483727	8423666	8423667	8.579357704	8.734	8.015	0.459	755012	754762	36.41036	2.701686	2.702916	98.414131	0.038825
RERE	ENSG00000142599	HGNC:9965	GW18_PFC	chr1	7728464	7728964	7668404	7668904	genic	8585998	8585999	8423666	8423667	8.579357704	8.734	8.015	0.459	857284	754762	36.41036	4.676374	4.677604	170.31323	0.068316
RERE	ENSG00000142599	HGNC:9965	GW18_PFC	chr1	7728464	7728964	7668404	7668904	genic	8716430	8716431	8423666	8423667	8.579357704	8.734	8.015	0.459	987716	754762	36.41036	3.449881	3.45111	125.656149	0.051786
ENO1	ENSG00000074800	HGNC:3350	GW18_PFC	chr1	7728464	7728964	7668404	7668904	genic	8938745	8938746	8878686	8878687	7.362188472	7.105	8.59	0.926	1210031	1209782	36.41036	2.554788	2.55583	93.058681000000007	0.039525
SLC2A5	ENSG00000142583	HGNC:11010	GW18_PFC	chr1	7728464	7728964	7668404	7668904	genic	9129663	9129664	9069604	9069605	-0.716783604	-1.679	3.002	1.451	1400949	1400700	36.41036	1.485991	1.486907	54.138834	0.030382
GPR157	ENSG00000180758	HGNC:23687	GW18_PFC	chr1	7728464	7728964	7668404	7668904	genic	9189161	9189162	9129102	9129103	-2.258034	-3.602	-0.833	1.164	1460447	1460198	36.41036	0.928163	0.929047	33.826939	0.022366
H6PD	ENSG00000049239	HGNC:4795	GW18_PFC	chr1	7728464	7728964	7668404	7668904	genic	9294833	9294834	9234774	9234775	4.405161257	4.415	4.333	1.011	1566119	1565870	36.41036	1.692828	1.69366	61.666758	0.029768
CAMTA1	ENSG00000171735	HGNC:18806	NGN2-iNeuron	chr1	7676935	7677435	7676935	7677435	genic	6845578	6845579	6845578	6845579	8.313103897	8.132	8.455	0.227	831607	831356	0.474307	3.52	3.521229	1.670144	0.040219
LRRC47	ENSG00000130764	HGNC:29207	GW18_PFC	chr1	7739853	7741181	7679793	7681121	genic	3713062	3713063	3796498	3796499	5.290682326	5.295	5.406	1.271	4027455	3883294	41.12398	2.157563	2.157928	88.742604	0.029926
C1orf174	ENSG00000198912	HGNC:27915	GW18_PFC	chr1	7739853	7741181	7679793	7681121	genic	3816785	3816786	3900221	3900222	NA	NA	NA	1.099	3923732	3779571	41.12398	1.217013	1.217387	50.063808	0.020177
AJAP1	ENSG00000196581	HGNC:30801	GW18_PFC	chr1	7739853	7741181	7679793	7681121	genic	4714792	4714793	4654732	4654733	6.505498693	5.688	7.206	0.376	3025725	3025060	41.12398	1.246907	1.247376	51.297081	0.023982
NPHP4	ENSG00000131697	HGNC:19104	GW18_PFC	chr1	7739853	7741181	7679793	7681121	genic	6052485	6052486	5992425	5992426	4.646718448	4.538	4.719	1.183	1688032	1687367	41.12398	1.782152	1.782931	73.32123	0.022767
KCNAB2	ENSG00000069424	HGNC:6229	GW18_PFC	chr1	7739853	7741181	7679793	7681121	genic	6052820	6052821	5992760	5992761	4.179009451	3.584	7.256	0.622	1687697	1687032	41.12398	1.782152	1.782931	73.321236	0.022767
RNF207	ENSG00000158286	HGNC:32947	GW18_PFC	chr1	7739853	7741181	7679793	7681121	genic	6266179	6266180	6206119	6206120	2.629741348	2.416	2.377	1.277	1474338	1473673	41.12398	2.6994	2.700277	111.046139	0.034962
ESPN	ENSG00000187017	HGNC:13281	GW18_PFC	chr1	7739853	7741181	7679793	7681121	genic	6508103	6508104	6448043	6448044	-3.835874746	-4.284	-3.358	1.307	1232414	1231749	41.12398	6.030355	6.03138	248.034342	0.04605
PLEKHG5	ENSG00000171680	HGNC:29105	GW18_PFC	chr1	7739853	7741181	7679793	7681121	genic	6550630	6550631	6490570	6490571	4.898833519	4.978	4.604	0.706	1189887	1189222	41.12398	2.652943	2.653999	109.143014	0.028902
PLEKHG5	ENSG00000171680	HGNC:29105	GW18_PFC	chr1	7739853	7741181	7679793	7681121	genic	6556629	6556630	6490570	6490571	4.898833519	4.978	4.604	0.706	1183888	1189222	41.12398	2.652943	2.654004	109.143206	0.028902
PLEKHG5	ENSG00000171680	HGNC:29105	GW18_PFC	chr1	7739853	7741181	7679793	7681121	genic	6580069	6580070	6490570	6490571	4.898833519	4.978	4.604	0.706	1160448	1189222	41.12398	4.653299	4.654379	191.406586	0.044572
ZBTB48	ENSG00000204859	HGNC:4930	GW18_PFC	chr1	7739853	7741181	7679793	7681121	genic	6640054	6640055	6579994	6579995	3.341627429	3.365	3.169	0.739	1100463	1099798	41.12398	3.6076260000000002	3.608757	148.406469	0.039356
THAP3	ENSG00000041988	HGNC:20855	GW18_PFC	chr1	7739853	7741181	7679793	7681121	genic	6685252	6685253	6625192	6625193	3.403420617	3.632	3.202	1.241	1055265	1054600	41.12398	4.020176	4.021349	165.373882	0.048566
DNAJC11	ENSG00000007923	HGNC:25570	GW18_PFC	chr1	7739853	7741181	7679793	7681121	genic	6761876	6761877	6701816	6701817	5.078078299	4.888	5.212	0.282	978641	977976	41.12398	2.77553	2.776759	114.191401	0.044065
CAMTA1	ENSG00000171735	HGNC:18806	GW18_PFC	chr1	7739853	7741181	7679793	7681121	genic	6845578	6845579	6785518	6785519	8.313103897	8.132	8.455	0.227	894939	894274	41.12398	8.269995	8.271224	340.145667	0.149949
PER3	ENSG00000049246	HGNC:8847	GW18_PFC	chr1	7739853	7741181	7679793	7681121	genic	7844763	7844764	7784703	7784704	3.483586786	3.002	5.844	1.009	104246	103582	41.12398	10.057437	10.058666	413.65237	0.132149
PARK7	ENSG00000116288	HGNC:16369	GW18_PFC	chr1	7739853	7741181	7679793	7681121	genic	8022029	8022030	7961969	7961970	5.581733632	5.475	6.083	1.025	281512	280848	41.12398	5.43603	5.437259	223.601742	0.100946
ERRFI1	ENSG00000116285	HGNC:18185	GW18_PFC	chr1	7739853	7741181	7679793	7681121	genic	8086343	8086344	8026283	8026284	4.359770083	4.236	4.971	1.088	345826	345162	41.12398	3.196326	3.197555	131.496177	0.061022
SLC45A1	ENSG00000162426	HGNC:17939	GW18_PFC	chr1	7739853	7741181	7679793	7681121	genic	8378174	8378175	8318114	8318115	3.03738809	2.873	3.421	0.695	637657	636993	41.12398	3.849858	3.851087	158.372041	0.05162
RERE	ENSG00000142599	HGNC:9965	GW18_PFC	chr1	7739853	7741181	7679793	7681121	genic	8483726	8483727	8423666	8423667	8.579357704	8.734	8.015	0.459	743209	742545	41.12398	1.946671	1.9479	80.105417	0.031602
RERE	ENSG00000142599	HGNC:9965	GW18_PFC	chr1	7739853	7741181	7679793	7681121	genic	8716430	8716431	8423666	8423667	8.579357704	8.734	8.015	0.459	975913	742545	41.12398	2.185413	2.186642	89.923442	0.03706
RERE	ENSG00000142599	HGNC:9965	GW18_PFC	chr1	7739853	7741181	7679793	7681121	genic	8877330	8877331	8423666	8423667	8.579357704	8.734	8.015	0.459	1136813	742545	41.12398	2.279658	2.280758	93.793834	0.03868
ENO1	ENSG00000074800	HGNC:3350	GW18_PFC	chr1	7739853	7741181	7679793	7681121	genic	8938745	8938746	8878686	8878687	7.362188472	7.105	8.59	0.926	1198228	1197565	41.12398	2.335778	2.336828	96.099688	0.040817
SLC2A5	ENSG00000142583	HGNC:11010	GW18_PFC	chr1	7739853	7741181	7679793	7681121	genic	9129663	9129664	9069604	9069605	-0.716783604	-1.679	3.002	1.451	1389146	1388483	41.12398	1.855778	1.856702	76.354962	0.04285
GPR157	ENSG00000180758	HGNC:23687	GW18_PFC	chr1	7739853	7741181	7679793	7681121	genic	9189161	9189162	9129102	9129103	-2.258034	-3.602	-0.833	1.164	1448644	1447981	41.12398	1.154091	1.154981	47.497427	0.031405
SPSB1	ENSG00000171621	HGNC:30628	GW18_PFC	chr1	7739853	7741181	7679793	7681121	genic	9352953	9352954	9292894	9292895	2.513216679	2.262	3.279	0.642	1612436	1611773	41.12398	1.423497	1.424309	58.573241	0.030815
PER3	ENSG00000049246	HGNC:8847	GW18_PFC	chr1	7776496	7777233	7716436	7717173	genic	7844763	7844764	7784703	7784704	3.483586786	3.002	5.844	1.009	67898.5	67530	5.248242	13.724838	13.726067	72.037723	0.023014
PER3	ENSG00000049246	HGNC:8847	NGN2-iNeuron	chr1	7728452	7728952	7728452	7728952	genic	7844763	7844764	7844763	7844764	3.483586786	3.002	5.844	1.009	116061	115811	3.110526	1.61	1.611229	5.01177	0.061488
ERRFI1	ENSG00000116285	HGNC:18185	NGN2-iNeuron	chr1	7728452	7728952	7728452	7728952	genic	8086343	8086344	8086343	8086344	4.359770083	4.236	4.971	1.088	357641	357391	3.110526	0.42	0.421229	1.310244	0.02858
PARK7	ENSG00000116288	HGNC:16369	NGN2-iNeuron	chr1	7740392	7741321	7740392	7741321	genic	8022029	8022030	8022029	8022030	5.581733632	5.475	6.083	1.025	281172.5	280708	2.170738	2.29	2.291229	4.973658	0.079412
ERRFI1	ENSG00000116285	HGNC:18185	NGN2-iNeuron	chr1	7740392	7741321	7740392	7741321	genic	8086343	8086344	8086343	8086344	4.359770083	4.236	4.971	1.088	345486.5	345022	2.170738	0.44	0.441229	0.957793	0.020892
CAMTA1	ENSG00000171735	HGNC:18806	NGN2-iNeuron	chr1	7831047	7831547	7831047	7831547	intergenic	6845578	6845579	6845578	6845579	8.313103897	8.132	8.455	0.227	985719	985468	1.37103	2.63	2.631229	3.607494	0.086873
CAMTA1	ENSG00000171735	HGNC:18806	NGN2-iNeuron	chr1	7831047	7831547	7831047	7831547	intergenic	6845578	6845579	6845578	6845579	8.313103897	8.132	8.455	0.227	985719	985468	1.37103	1.49	1.491229	2.04452	0.049234
PER3	ENSG00000049246	HGNC:8847	NGN2-iNeuron	chr1	7831047	7831547	7831047	7831547	intergenic	7844763	7844764	7844763	7844764	3.483586786	3.002	5.844	1.009	13466	13216	1.37103	14.39	14.391229	19.730807	0.242073
PER3	ENSG00000049246	HGNC:8847	NGN2-iNeuron	chr1	7831047	7831547	7831047	7831547	intergenic	7844763	7844764	7844763	7844764	3.483586786	3.002	5.844	1.009	13466	13216	1.37103	13.56	13.561229	18.592852	0.228112
PARK7	ENSG00000116288	HGNC:16369	NGN2-iNeuron	chr1	7831047	7831547	7831047	7831547	intergenic	8022029	8022030	8022029	8022030	5.581733632	5.475	6.083	1.025	190732	190482	1.37103	4.96	4.961229	6.801994	0.108605
PARK7	ENSG00000116288	HGNC:16369	NGN2-iNeuron	chr1	7831047	7831547	7831047	7831547	intergenic	8022029	8022030	8022029	8022030	5.581733632	5.475	6.083	1.025	190732	190482	1.37103	4.14	4.141229	5.677749	0.090654
ERRFI1	ENSG00000116285	HGNC:18185	NGN2-iNeuron	chr1	7831047	7831547	7831047	7831547	intergenic	8075693	8075694	8075693	8075694	4.359770083	4.236	4.971	1.088	244396	244146	1.37103	1.29	1.291229	1.770314	0.142144
DNAJC11	ENSG00000007923	HGNC:25570	NGN2-iNeuron	chr1	7843721	7844221	7843721	7844221	intergenic	6761876	6761877	6761876	6761877	5.078078299	4.888	5.212	0.282	1082095	1081844	2.490037	0.56	0.561148	1.397278	0.020039
DNAJC11	ENSG00000007923	HGNC:25570	NGN2-iNeuron	chr1	7843721	7844221	7843721	7844221	intergenic	6761876	6761877	6761876	6761877	5.078078299	4.888	5.212	0.282	1082095	1081844	2.490037	0.72	0.721148	1.795684	0.025753
PARK7	ENSG00000116288	HGNC:16369	NGN2-iNeuron	chr1	7843721	7844221	7843721	7844221	intergenic	8022029	8022030	8022029	8022030	5.581733632	5.475	6.083	1.025	178058	177808	2.490037	3.07	3.071229	7.647474	0.122104
PARK7	ENSG00000116288	HGNC:16369	NGN2-iNeuron	chr1	7843721	7844221	7843721	7844221	intergenic	8022029	8022030	8022029	8022030	5.581733632	5.475	6.083	1.025	178058	177808	2.490037	2.62	2.621229	6.526958	0.104213
ERRFI1	ENSG00000116285	HGNC:18185	NGN2-iNeuron	chr1	7843721	7844221	7843721	7844221	intergenic	8075693	8075694	8075693	8075694	4.359770083	4.236	4.971	1.088	231722	231472	2.490037	1.14	1.141229	2.841703	0.228169
ERRFI1	ENSG00000116285	HGNC:18185	NGN2-iNeuron	chr1	7843721	7844221	7843721	7844221	intergenic	8086343	8086344	8075693	8075694	4.359770083	4.236	4.971	1.088	242372	231472	2.490037	0.37	0.371229	0.924374	0.020163
PER3	ENSG00000049246	HGNC:8847	GW18_PFC	chr1	8014085	8014585	7954025	7954525	intergenic	7844763	7844764	7784703	7784704	3.483586786	3.002	5.844	1.009	169572	169321	9.144613	12.718291	12.719521	116.315093	0.037159
ERRFI1	ENSG00000116285	HGNC:18185	GW18_PFC	chr1	8014085	8014585	7954025	7954525	intergenic	8086343	8086344	8026283	8026284	4.359770083	4.236	4.971	1.088	72008	71758	9.144613	11.089889	11.091118	101.423986	0.047067
SLC45A1	ENSG00000162426	HGNC:17939	GW18_PFC	chr1	8014085	8014585	7954025	7954525	intergenic	8378174	8378175	8318114	8318115	3.03738809	2.873	3.421	0.695	363839	363589	9.144613	23.423995	23.425224	214.214607	0.069822
PER3	ENSG00000049246	HGNC:8847	NGN2-iNeuron	chr1	8035261	8035761	8035261	8035761	genic	7844763	7844764	7844763	7844764	3.483586786	3.002	5.844	1.009	190748	190497	0.825045	2.62	2.621229	2.162632	0.026533
PER3	ENSG00000049246	HGNC:8847	NGN2-iNeuron	chr1	8035261	8035761	8035261	8035761	genic	7844763	7844764	7844763	7844764	3.483586786	3.002	5.844	1.009	190748	190497	0.825045	3.07	3.071229	2.533902	0.031088
ERRFI1	ENSG00000116285	HGNC:18185	NGN2-iNeuron	chr1	8035261	8035761	8035261	8035761	genic	8075693	8075694	8075693	8075694	4.359770083	4.236	4.971	1.088	40182	39932	0.825045	0.33	0.331229	0.273279	0.021942
ERRFI1	ENSG00000116285	HGNC:18185	NGN2-iNeuron	chr1	8035261	8035761	8035261	8035761	genic	8086343	8086344	8075693	8075694	4.359770083	4.236	4.971	1.088	50832	39932	0.825045	1.49	1.491229	1.230331	0.026837
ERRFI1	ENSG00000116285	HGNC:18185	NGN2-iNeuron	chr1	8035261	8035761	8035261	8035761	genic	8086343	8086344	8075693	8075694	4.359770083	4.236	4.971	1.088	50832	39932	0.825045	2.25	2.251229	1.857365	0.040514
RERE	ENSG00000142599	HGNC:9965	NGN2-iNeuron	chr1	8035261	8035761	8035261	8035761	genic	8483726	8483727	8483726	8483727	8.579357704	8.734	8.015	0.459	448215	447965	0.825045	0.09	0.091229	0.075268	0.020478
ERRFI1	ENSG00000116285	HGNC:18185	NGN2-iNeuron	chr1	8042273	8042773	8042273	8042773	genic	8075693	8075694	8075693	8075694	4.359770083	4.236	4.971	1.088	33170	32920	0.438602	0.71	0.711229	0.311947	0.025047
ERRFI1	ENSG00000116285	HGNC:18185	NGN2-iNeuron	chr1	8042273	8042773	8042273	8042773	genic	8086343	8086344	8075693	8075694	4.359770083	4.236	4.971	1.088	43820	32920	0.438602	5.16	5.161229	2.263725	0.049378
ERRFI1	ENSG00000116285	HGNC:18185	NGN2-iNeuron	chr1	8042273	8042773	8042273	8042773	genic	8086343	8086344	8075693	8075694	4.359770083	4.236	4.971	1.088	43820	32920	0.438602	7.43	7.431229	3.259352	0.071095
ERRFI1	ENSG00000116285	HGNC:18185	NGN2-iNeuron	chr1	8362338	8362838	8362338	8362838	intergenic	8086343	8086344	8086343	8086344	4.359770083	4.236	4.971	1.088	276245	275994	0.646636	1.6	1.601229	1.035412	0.022585
PARK7	ENSG00000116288	HGNC:16369	GW18_PFC	chr1	8430423	8431736	8370363	8371676	genic	8022029	8022030	7961969	7961970	5.581733632	5.475	6.083	1.025	409050.5	408393	8.506058	5.715108	5.716337	48.623495	0.021951
ERRFI1	ENSG00000116285	HGNC:18185	GW18_PFC	chr1	8430423	8431736	8370363	8371676	genic	8086343	8086344	8026283	8026284	4.359770083	4.236	4.971	1.088	344736.5	344079	8.506058	13.516514	13.517743	114.982706	0.053359
SLC45A1	ENSG00000162426	HGNC:17939	GW18_PFC	chr1	8430423	8431736	8370363	8371676	genic	8378174	8378175	8318114	8318115	3.03738809	2.873	3.421	0.695	52905.5	52248	8.506058	12.035754	12.036983	102.387278	0.033372
RERE	ENSG00000142599	HGNC:9965	GW18_PFC	chr1	8430423	8431736	8370363	8371676	genic	8483726	8483727	8423666	8423667	8.579357704	8.734	8.015	0.459	52646.5	51990	8.506058	33.829787	33.831016	287.768584	0.113528
RERE	ENSG00000142599	HGNC:9965	GW18_PFC	chr1	8430423	8431736	8370363	8371676	genic	8585998	8585999	8423666	8423667	8.579357704	8.734	8.015	0.459	154918.5	51990	8.506058	17.10643	17.107659	145.518741	0.05837
RERE	ENSG00000142599	HGNC:9965	GW18_PFC	chr1	8430423	8431736	8370363	8371676	genic	8716430	8716431	8423666	8423667	8.579357704	8.734	8.015	0.459	285350.5	51990	8.506058	8.160321	8.16155	69.422622	0.028611
RERE	ENSG00000142599	HGNC:9965	GW18_PFC	chr1	8430423	8431736	8370363	8371676	genic	8877330	8877331	8423666	8423667	8.579357704	8.734	8.015	0.459	446250.5	51990	8.506058	6.31591	6.317139	53.733955	0.022159
ENO1	ENSG00000074800	HGNC:3350	NGN2-iNeuron	chr1	8519949	8520449	8519949	8520449	genic	8938745	8938746	8938745	8938746	7.362188472	7.105	8.59	0.926	418546	418296	1.084909	1.02	1.021229	1.107941	0.03665
RERE	ENSG00000142599	HGNC:9965	GW18_PFC	chr1	8658028	8658528	8597969	8598469	genic	8585998	8585999	8525939	8525940	8.579357704	8.734	8.015	0.459	72280	72029	4.502762	16.544979	16.546209	74.503639	0.029885
RERE	ENSG00000142599	HGNC:9965	GW18_PFC	chr1	8658028	8658528	8597969	8598469	genic	8716430	8716431	8525939	8525940	8.579357704	8.734	8.015	0.459	58152	72029	4.502762	34.715754	34.716983	156.322312	0.064424
RERE	ENSG00000142599	HGNC:9965	GW18_PFC	chr1	8658028	8658528	8597969	8598469	genic	8877330	8877331	8525939	8525940	8.579357704	8.734	8.015	0.459	219052	72029	4.502762	12.65653	12.657759	56.994877	0.023504
GPR157	ENSG00000180758	HGNC:23687	GW18_PFC	chr1	8658028	8658528	8597969	8598469	genic	9189161	9189162	9129102	9129103	-2.258034	-3.602	-0.833	1.164	530883	530633	4.502762	6.82681	6.82804	30.745038	0.020329
ENO1	ENSG00000074800	HGNC:3350	NGN2-iNeuron	chr1	8612977	8613477	8612977	8613477	genic	8938745	8938746	8938745	8938746	7.362188472	7.105	8.59	0.926	325518	325268	0.307548	3.34	3.341229	1.027588	0.033992
RERE	ENSG00000142599	HGNC:9965	GW18_PFC	chr1	8699127	8699627	8639068	8639568	genic	8716430	8716431	8656371	8656372	8.579357704	8.734	8.015	0.459	17053	16803	1.977517	67.769	67.770229	134.016781	0.055231
RERE	ENSG00000142599	HGNC:9965	NGN2-iNeuron	chr1	8658830	8659330	8658830	8659330	genic	8483726	8483727	8483726	8483727	8.579357704	8.734	8.015	0.459	175354	175103	1.048636	0.78	0.781229	0.819225	0.222881
RERE	ENSG00000142599	HGNC:9965	NGN2-iNeuron	chr1	8658830	8659330	8658830	8659330	genic	8585998	8585999	8483726	8483727	8.579357704	8.734	8.015	0.459	73082	175103	1.048636	0.52	0.521229	0.54658	0.178844
RERE	ENSG00000142599	HGNC:9965	NGN2-iNeuron	chr1	8658830	8659330	8658830	8659330	genic	8877330	8877331	8483726	8483727	8.579357704	8.734	8.015	0.459	218250	175103	1.048636	0.75	0.751229	0.787766	0.024213
ENO1	ENSG00000074800	HGNC:3350	NGN2-iNeuron	chr1	8658830	8659330	8658830	8659330	genic	8938745	8938746	8938745	8938746	7.362188472	7.105	8.59	0.926	279665	279415	1.048636	0.78	0.781229	0.819225	0.027099
ERRFI1	ENSG00000116285	HGNC:18185	GW18_PFC	chr1	8720095	8720875	8660036	8660816	genic	8086343	8086344	8026283	8026284	4.359770083	4.236	4.971	1.088	634142	633752	8.239643	5.639909	5.641138	46.480963	0.02157
RERE	ENSG00000142599	HGNC:9965	GW18_PFC	chr1	8720095	8720875	8660036	8660816	genic	8483726	8483727	8423666	8423667	8.579357704	8.734	8.015	0.459	236759	236369	8.239643	12.222872	12.224102	100.722232	0.039736
RERE	ENSG00000142599	HGNC:9965	GW18_PFC	chr1	8720095	8720875	8660036	8660816	genic	8585998	8585999	8423666	8423667	8.579357704	8.734	8.015	0.459	134487	236369	8.239643	14.35717	14.3584	118.308087	0.047456
RERE	ENSG00000142599	HGNC:9965	GW18_PFC	chr1	8720095	8720875	8660036	8660816	genic	8877330	8877331	8423666	8423667	8.579357704	8.734	8.015	0.459	156845	236369	8.239643	10.243934	10.245164	84.416491	0.034813
ENO1	ENSG00000074800	HGNC:3350	GW18_PFC	chr1	8720095	8720875	8660036	8660816	genic	8938745	8938746	8878686	8878687	7.362188472	7.105	8.59	0.926	218260	217870	8.239643	9.316215	9.317444	76.77241	0.032608
GPR157	ENSG00000180758	HGNC:23687	NGN2-iNeuron	chr1	8689464	8689964	8689464	8689964	genic	9189161	9189162	9189161	9189162	-2.258034	-3.602	-0.833	1.164	499447	499197	1.249548	0.48	0.481229	0.601319	0.02212
H6PD	ENSG00000049239	HGNC:4795	NGN2-iNeuron	chr1	8689464	8689964	8689464	8689964	genic	9294833	9294834	9294833	9294834	4.405161257	4.415	4.333	1.011	605119	604869	1.249548	0.82	0.821229	1.026165	0.059611
H6PD	ENSG00000049239	HGNC:4795	NGN2-iNeuron	chr1	8690059	8690559	8690059	8690559	genic	9294833	9294834	9294833	9294834	4.405161257	4.415	4.333	1.011	604524	604274	0.71409	0.82	0.821229	0.586432	0.034066
ERRFI1	ENSG00000116285	HGNC:18185	GW18_PFC	chr1	8762991	8763753	8702932	8703694	genic	8086343	8086344	8026283	8026284	4.359770083	4.236	4.971	1.088	677029	676648	12.453311	6.664686	6.665915	83.01271	0.038523
SLC45A1	ENSG00000162426	HGNC:17939	GW18_PFC	chr1	8762991	8763753	8702932	8703694	genic	8378174	8378175	8318114	8318115	3.03738809	2.873	3.421	0.695	385198	384817	12.453311	5.661159	5.662388	70.51548	0.022984
RERE	ENSG00000142599	HGNC:9965	GW18_PFC	chr1	8762991	8763753	8702932	8703694	genic	8483726	8483727	8423666	8423667	8.579357704	8.734	8.015	0.459	279646	279265	12.453311	15.354465	15.355694	191.229235	0.075442
RERE	ENSG00000142599	HGNC:9965	GW18_PFC	chr1	8762991	8763753	8702932	8703694	genic	8585998	8585999	8423666	8423667	8.579357704	8.734	8.015	0.459	177374	279265	12.453311	20.502387	20.503617	255.337915	0.102421
RERE	ENSG00000142599	HGNC:9965	GW18_PFC	chr1	8762991	8763753	8702932	8703694	genic	8716430	8716431	8423666	8423667	8.579357704	8.734	8.015	0.459	46942	279265	12.453311	25.56462	25.565849	318.379473	0.131212
RERE	ENSG00000142599	HGNC:9965	GW18_PFC	chr1	8762991	8763753	8702932	8703694	genic	8877330	8877331	8423666	8423667	8.579357704	8.734	8.015	0.459	113958	279265	12.453311	24.849335	24.850564	309.471799	0.127623
ENO1	ENSG00000074800	HGNC:3350	GW18_PFC	chr1	8762991	8763753	8702932	8703694	genic	8938745	8938746	8878686	8878687	7.362188472	7.105	8.59	0.926	175373	174992	12.453311	12.466582	12.467811	155.265528	0.065946
SLC2A5	ENSG00000142583	HGNC:11010	GW18_PFC	chr1	8762991	8763753	8702932	8703694	genic	9129663	9129664	9069604	9069605	-0.716783604	-1.679	3.002	1.451	366291	365910	12.453311	3.623283	3.624512	45.137181	0.025331
PIK3CD	ENSG00000171608	HGNC:8977	GW18_PFC	chr1	8762991	8763753	8702932	8703694	genic	9711790	9711791	9651732	9651733	3.695211251	3.72	3.656	0.23	948418	948038	12.453311	3.985698	3.986927	49.650438	0.021235
RERE	ENSG00000142599	HGNC:9965	NGN2-iNeuron	chr1	8763223	8763723	8763223	8763723	genic	8877330	8877331	8877330	8877331	8.579357704	8.734	8.015	0.459	113857	113607	3.738013	1.84	1.841229	6.882539	0.21154
ENO1	ENSG00000074800	HGNC:3350	NGN2-iNeuron	chr1	8763223	8763723	8763223	8763723	genic	8938745	8938746	8938745	8938746	7.362188472	7.105	8.59	0.926	175272	175022	3.738013	0.69	0.691229	2.583824	0.085471
RERE	ENSG00000142599	HGNC:9965	NGN2-iNeuron	chr1	8772379	8772879	8772379	8772879	genic	8877330	8877331	8877330	8877331	8.579357704	8.734	8.015	0.459	104701	104451	1.318993	0.98	0.981229	1.294234	0.039779
RERE	ENSG00000142599	HGNC:9965	NGN2-iNeuron	chr1	8778984	8779484	8778984	8779484	genic	8877330	8877331	8877330	8877331	8.579357704	8.734	8.015	0.459	98096	97846	1.257683	1.67	1.671229	2.101877	0.064603
ERRFI1	ENSG00000116285	HGNC:18185	NGN2-iNeuron	chr1	8799363	8799863	8799363	8799863	genic	8086343	8086344	8086343	8086344	4.359770083	4.236	4.971	1.088	713270	713019	0.763095	1.54	1.541229	1.176104	0.025654
RERE	ENSG00000142599	HGNC:9965	NGN2-iNeuron	chr1	8813694	8814194	8813694	8814194	genic	8877330	8877331	8877330	8877331	8.579357704	8.734	8.015	0.459	63386	63136	0.927832	3.51	3.511229	3.257831	0.100132
RERE	ENSG00000142599	HGNC:9965	NGN2-iNeuron	chr1	8875530	8876030	8875530	8876030	genic	8483726	8483727	8483726	8483727	8.579357704	8.734	8.015	0.459	392054	391803	1.299827	0.32	0.321229	0.417542	0.113598
RERE	ENSG00000142599	HGNC:9965	NGN2-iNeuron	chr1	8875530	8876030	8875530	8876030	genic	8585998	8585999	8483726	8483727	8.579357704	8.734	8.015	0.459	289782	391803	1.299827	0.4	0.401229	0.521529	0.170647
ENO1	ENSG00000074800	HGNC:3350	NGN2-iNeuron	chr1	8875530	8876030	8875530	8876030	genic	8938745	8938746	8938745	8938746	7.362188472	7.105	8.59	0.926	62965	62715	1.299827	1.86	1.861229	2.419276	0.080028
ENO1	ENSG00000074800	HGNC:3350	NGN2-iNeuron	chr1	8875530	8876030	8875530	8876030	genic	8938745	8938746	8938745	8938746	7.362188472	7.105	8.59	0.926	62965	62715	1.299827	0.99	0.991229	1.288426	0.04262
SLC2A5	ENSG00000142583	HGNC:11010	NGN2-iNeuron	chr1	8875530	8876030	8875530	8876030	genic	9129663	9129664	9129663	9129664	-0.716783604	-1.679	3.002	1.451	253883	253633	1.299827	0.41	0.411229	0.534527	0.137069
GPR157	ENSG00000180758	HGNC:23687	NGN2-iNeuron	chr1	8875530	8876030	8875530	8876030	genic	9189161	9189162	9189161	9189162	-2.258034	-3.602	-0.833	1.164	313381	313131	1.299827	0.56	0.561229	0.729501	0.026836
H6PD	ENSG00000049239	HGNC:4795	NGN2-iNeuron	chr1	8908807	8909307	8908807	8909307	intergenic	9294833	9294834	9294833	9294834	4.405161257	4.415	4.333	1.011	385776	385526	0.397966	1.06	1.061229	0.422333	0.024534
ENO1	ENSG00000074800	HGNC:3350	NGN2-iNeuron	chr1	8971488	8971988	8971488	8971988	intergenic	8938745	8938746	8938745	8938746	7.362188472	7.105	8.59	0.926	32993	32742	0.522456	1.87	1.871229	0.977635	0.032339
H6PD	ENSG00000049239	HGNC:4795	NGN2-iNeuron	chr1	8971488	8971988	8971488	8971988	intergenic	9294833	9294834	9294833	9294834	4.405161257	4.415	4.333	1.011	323095	322845	0.522456	1.11	1.111229	0.580568	0.033726
SPSB1	ENSG00000171621	HGNC:30628	NGN2-iNeuron	chr1	8971488	8971988	8971488	8971988	intergenic	9352953	9352954	9352953	9352954	2.513216679	2.262	3.279	0.642	381215	380965	0.522456	0.97	0.971229	0.507425	0.021547
RERE	ENSG00000142599	HGNC:9965	NGN2-iNeuron	chr1	9003537	9004037	9003537	9004037	intergenic	8483726	8483727	8483726	8483727	8.579357704	8.734	8.015	0.459	520061	519810	0.572671	0.35	0.351229	0.201139	0.054722
SLC2A5	ENSG00000142583	HGNC:11010	NGN2-iNeuron	chr1	9003537	9004037	9003537	9004037	intergenic	9129663	9129664	9129663	9129664	-0.716783604	-1.679	3.002	1.451	125876	125626	0.572671	0.45	0.451229	0.258406	0.066263
SPSB1	ENSG00000171621	HGNC:30628	NGN2-iNeuron	chr1	9003537	9004037	9003537	9004037	intergenic	9352953	9352954	9352953	9352954	2.513216679	2.262	3.279	0.642	349166	348916	0.572671	0.89	0.891229	0.510381	0.021672
RERE	ENSG00000142599	HGNC:9965	NGN2-iNeuron	chr1	9011324	9011824	9011324	9011824	genic	8483726	8483727	8483726	8483727	8.579357704	8.734	8.015	0.459	527848	527597	0.683616	0.35	0.351229	0.24010600000000001	0.065324
SLC2A5	ENSG00000142583	HGNC:11010	NGN2-iNeuron	chr1	9011324	9011824	9011324	9011824	genic	9129663	9129664	9129663	9129664	-0.716783604	-1.679	3.002	1.451	118089	117839	0.683616	0.45	0.451229	0.308467	0.079101
SPSB1	ENSG00000171621	HGNC:30628	NGN2-iNeuron	chr1	9011324	9011824	9011324	9011824	genic	9352953	9352954	9352953	9352954	2.513216679	2.262	3.279	0.642	341379	341129	0.683616	0.89	0.891229	0.609259	0.025871
ENO1	ENSG00000074800	HGNC:3350	NGN2-iNeuron	chr1	9161565	9162065	9161565	9162065	genic	8938745	8938746	8938745	8938746	7.362188472	7.105	8.59	0.926	223070	222819	0.548412	2.81	2.811229	1.541712	0.050999
H6PD	ENSG00000049239	HGNC:4795	NGN2-iNeuron	chr1	9161565	9162065	9161565	9162065	genic	9294833	9294834	9294833	9294834	4.405161257	4.415	4.333	1.011	133018	132768	0.548412	0.93	0.931229	0.510697	0.029667
ENO1	ENSG00000074800	HGNC:3350	NGN2-iNeuron	chr1	9242217	9242717	9242217	9242717	intergenic	8938745	8938746	8938745	8938746	7.362188472	7.105	8.59	0.926	303722	303471	1.036746	0.93	0.931229	0.965448	0.031936
GPR157	ENSG00000180758	HGNC:23687	NGN2-iNeuron	chr1	9242217	9242717	9242217	9242717	intergenic	9189161	9189162	9189161	9189162	-2.258034	-3.602	-0.833	1.164	53306	53055	1.036746	0.83	0.831229	0.861774	0.031701
H6PD	ENSG00000049239	HGNC:4795	NGN2-iNeuron	chr1	9242217	9242717	9242217	9242717	intergenic	9294833	9294834	9294833	9294834	4.405161257	4.415	4.333	1.011	52366	52116	1.036746	0.65	0.651229	0.675159	0.039221
SPSB1	ENSG00000171621	HGNC:30628	NGN2-iNeuron	chr1	9242217	9242717	9242217	9242717	intergenic	9352953	9352954	9352953	9352954	2.513216679	2.262	3.279	0.642	110486	110236	1.036746	0.8	0.801229	0.830671	0.035273
SLC25A33	ENSG00000171612	HGNC:29681	NGN2-iNeuron	chr1	9242217	9242717	9242217	9242717	intergenic	9599524	9599525	9599524	9599525	3.377907199	3.098	4.052	0.742	357057	356807	1.036746	0.56	0.561229	0.581852	0.029593
H6PD	ENSG00000049239	HGNC:4795	NGN2-iNeuron	chr1	9256445	9256945	9256445	9256945	intergenic	9294833	9294834	9294833	9294834	4.405161257	4.415	4.333	1.011	38138	37888	1.056331	0.54	0.541229	0.571717	0.033212
SPSB1	ENSG00000171621	HGNC:30628	NGN2-iNeuron	chr1	9256445	9256945	9256445	9256945	intergenic	9352953	9352954	9352953	9352954	2.513216679	2.262	3.279	0.642	96258	96008	1.056331	0.76	0.761229	0.80411	0.034145
SLC25A33	ENSG00000171612	HGNC:29681	NGN2-iNeuron	chr1	9256445	9256945	9256445	9256945	intergenic	9599524	9599525	9599524	9599525	3.377907199	3.098	4.052	0.742	342829	342579	1.056331	0.6	0.601229	0.635097	0.032301
GPR157	ENSG00000180758	HGNC:23687	GW18_PFC	chr1	9368399	9368899	9308340	9308840	genic	9189161	9189162	9129102	9129103	-2.258034	-3.602	-0.833	1.164	179488	179237	5.609979	6.84272	6.843949	38.394412	0.025386
H6PD	ENSG00000049239	HGNC:4795	GW18_PFC	chr1	9368399	9368899	9308340	9308840	genic	9294833	9294834	9234774	9234775	4.405161257	4.415	4.333	1.011	73816	73565	5.609979	13.581934	13.583164	76.201262	0.036784
SLC25A33	ENSG00000171612	HGNC:29681	GW18_PFC	chr1	9368399	9368899	9308340	9308840	genic	9599524	9599525	9539465	9539466	3.377907199	3.098	4.052	0.742	230875	230625	5.609979	8.080439	8.081669	45.337991	0.021105
GPR157	ENSG00000180758	HGNC:23687	NGN2-iNeuron	chr1	9312928	9313428	9312928	9313428	genic	9189161	9189162	9189161	9189162	-2.258034	-3.602	-0.833	1.164	124017	123766	1.264027	1.49	1.491229	1.884954	0.06934
SPSB1	ENSG00000171621	HGNC:30628	NGN2-iNeuron	chr1	9312928	9313428	9312928	9313428	genic	9352953	9352954	9352953	9352954	2.513216679	2.262	3.279	0.642	39775	39525	1.264027	0.44	0.441229	0.557726	0.023683
SLC25A33	ENSG00000171612	HGNC:29681	NGN2-iNeuron	chr1	9312928	9313428	9312928	9313428	genic	9599524	9599525	9599524	9599525	3.377907199	3.098	4.052	0.742	286346	286096	1.264027	1.9	1.901229	2.403205	0.122226
ERRFI1	ENSG00000116285	HGNC:18185	GW18_PFC	chr1	9488851	9489351	9428792	9429292	intergenic	8086343	8086344	8026283	8026284	4.359770083	4.236	4.971	1.088	1402758	1402508	12.45054	6.19726	6.198176	77.170635	0.035812
SLC2A5	ENSG00000142583	HGNC:11010	GW18_PFC	chr1	9488851	9489351	9428792	9429292	intergenic	9129663	9129664	9069604	9069605	-0.716783604	-1.679	3.002	1.451	359438	359187	12.45054	5.836193	5.837423	72.679064	0.040787
GPR157	ENSG00000180758	HGNC:23687	GW18_PFC	chr1	9488851	9489351	9428792	9429292	intergenic	9189161	9189162	9129102	9129103	-2.258034	-3.602	-0.833	1.164	299940	299689	12.45054	5.006237	5.007466	62.345653	0.041223
H6PD	ENSG00000049239	HGNC:4795	GW18_PFC	chr1	9488851	9489351	9428792	9429292	intergenic	9294833	9294834	9234774	9234775	4.405161257	4.415	4.333	1.011	194268	194017	12.45054	11.535516	11.536746	143.638713	0.069338
SPSB1	ENSG00000171621	HGNC:30628	GW18_PFC	chr1	9488851	9489351	9428792	9429292	intergenic	9352953	9352954	9292894	9292895	2.513216679	2.262	3.279	0.642	136148	135897	12.45054	9.602148	9.603378	119.567236	0.062904
SLC25A33	ENSG00000171612	HGNC:29681	GW18_PFC	chr1	9488851	9489351	9428792	9429292	intergenic	9599524	9599525	9539465	9539466	3.377907199	3.098	4.052	0.742	110423	110173	12.45054	11.787697	11.788926	146.778497	0.068327
PIK3CD	ENSG00000171608	HGNC:8977	GW18_PFC	chr1	9488851	9489351	9428792	9429292	intergenic	9711790	9711791	9651732	9651733	3.695211251	3.72	3.656	0.23	222689	222440	12.45054	3.990409	3.991638	49.698048	0.021256
PGD	ENSG00000142657	HGNC:8891	GW18_PFC	chr1	9488851	9489351	9428792	9429292	intergenic	10459121	10459122	10399064	10399065	6.073667481	6.421	4.929	0.552	970020	969772	12.45054	3.960748	3.961977	49.328751	0.020263
GPR157	ENSG00000180758	HGNC:23687	NGN2-iNeuron	chr1	9488831	9489331	9488831	9489331	intergenic	9189161	9189162	9189161	9189162	-2.258034	-3.602	-0.833	1.164	299920	299669	2.609022	0.66	0.661229	1.725162	0.063462
SPSB1	ENSG00000171621	HGNC:30628	NGN2-iNeuron	chr1	9488831	9489331	9488831	9489331	intergenic	9352953	9352954	9352953	9352954	2.513216679	2.262	3.279	0.642	136128	135877	2.609022	0.86	0.861229	2.246966	0.095413
SLC25A33	ENSG00000171612	HGNC:29681	NGN2-iNeuron	chr1	9488831	9489331	9488831	9489331	intergenic	9599524	9599525	9599524	9599525	3.377907199	3.098	4.052	0.742	110443	110193	2.609022	0.44	0.441229	1.151177	0.058548
TMEM201	ENSG00000188807	HGNC:33719	NGN2-iNeuron	chr1	9488831	9489331	9488831	9489331	intergenic	9648980	9648981	9648980	9648981	3.056360001	2.987	3.282	0.617	159899	159649	2.609022	0.53	0.531229	1.385989	0.033889
H6PD	ENSG00000049239	HGNC:4795	NGN2-iNeuron	chr1	9533102	9533602	9533102	9533602	intergenic	9294833	9294834	9294833	9294834	4.405161257	4.415	4.333	1.011	238519	238268	0.542178	1.11	1.111229	0.602484	0.034999
SPSB1	ENSG00000171621	HGNC:30628	NGN2-iNeuron	chr1	9533102	9533602	9533102	9533602	intergenic	9352953	9352954	9352953	9352954	2.513216679	2.262	3.279	0.642	180399	180148	0.542178	0.94	0.941229	0.510314	0.021669
GPR157	ENSG00000180758	HGNC:23687	NGN2-iNeuron	chr1	9565128	9565628	9565128	9565628	intergenic	9189161	9189162	9189161	9189162	-2.258034	-3.602	-0.833	1.164	376217	375966	1.039154	0.62	0.621229	0.645553	0.023747
H6PD	ENSG00000049239	HGNC:4795	NGN2-iNeuron	chr1	9565128	9565628	9565128	9565628	intergenic	9294833	9294834	9294833	9294834	4.405161257	4.415	4.333	1.011	270545	270294	1.039154	1.12	1.121229	1.16513	0.067683
SPSB1	ENSG00000171621	HGNC:30628	NGN2-iNeuron	chr1	9565128	9565628	9565128	9565628	intergenic	9352953	9352954	9352953	9352954	2.513216679	2.262	3.279	0.642	212425	212174	1.039154	0.97	0.971229	1.009257	0.042856
SLC25A33	ENSG00000171612	HGNC:29681	NGN2-iNeuron	chr1	9565128	9565628	9565128	9565628	intergenic	9599524	9599525	9599524	9599525	3.377907199	3.098	4.052	0.742	34146	33896	1.039154	0.64	0.641229	0.666336	0.033890000000000003
SLC2A5	ENSG00000142583	HGNC:11010	GW18_PFC	chr1	9663962	9664462	9603904	9604404	genic	9129663	9129664	9069604	9069605	-0.716783604	-1.679	3.002	1.451	534549	534299	9.318184	4.9428	4.944029	46.069371	0.025854
GPR157	ENSG00000180758	HGNC:23687	GW18_PFC	chr1	9663962	9664462	9603904	9604404	genic	9189161	9189162	9129102	9129103	-2.258034	-3.602	-0.833	1.164	475051	474801	9.318184	7.22267	7.223899	67.313623	0.044508
H6PD	ENSG00000049239	HGNC:4795	GW18_PFC	chr1	9663962	9664462	9603904	9604404	genic	9294833	9294834	9234774	9234775	4.405161257	4.415	4.333	1.011	369379	369129	9.318184	5.915416	5.916645	55.132389	0.026614
SPSB1	ENSG00000171621	HGNC:30628	GW18_PFC	chr1	9663962	9664462	9603904	9604404	genic	9352953	9352954	9292894	9292895	2.513216679	2.262	3.279	0.642	311259	311009	9.318184	5.152816	5.154045	48.026343	0.025267
SLC25A33	ENSG00000171612	HGNC:29681	GW18_PFC	chr1	9663962	9664462	9603904	9604404	genic	9599524	9599525	9539465	9539466	3.377907199	3.098	4.052	0.742	64688	64438	9.318184	10.903876	10.905105	101.615779	0.047303
TMEM201	ENSG00000188807	HGNC:33719	GW18_PFC	chr1	9663962	9664462	9603904	9604404	genic	9648980	9648981	9588922	9588923	3.056360001	2.987	3.282	0.617	15232	14981	9.318184	44.792401	44.79363	417.395286	0.148837
PIK3CD	ENSG00000171608	HGNC:8977	GW18_PFC	chr1	9663962	9664462	9603904	9604404	genic	9711790	9711791	9651732	9651733	3.695211251	3.72	3.656	0.23	47578	47328	9.318184	14.671288	14.672517	136.721215	0.058475
CLSTN1	ENSG00000171603	HGNC:17447	GW18_PFC	chr1	9663962	9664462	9603904	9604404	genic	9884023	9884024	9823965	9823966	7.484942579	7.097	9.102	0.341	219811	219561	9.318184	15.516351	15.51758	144.595664	0.04801
CTNNBIP1	ENSG00000178585	HGNC:16913	GW18_PFC	chr1	9663962	9664462	9603904	9604404	genic	9970327	9970328	9910269	9910270	5.565551964	5.692	5.375	1.285	306115	305865	9.318184	8.80501	8.806239	82.058157	0.025453
PGD	ENSG00000142657	HGNC:8891	GW18_PFC	chr1	9663962	9664462	9603904	9604404	genic	10459121	10459122	10399064	10399065	6.073667481	6.421	4.929	0.552	794909	794660	9.318184	7.067823	7.069053	65.870733	0.027058
CENPS-CORT	ENSG00000251503	HGNC:38843	GW18_PFC	chr1	9663962	9664462	9603904	9604404	genic	10491315	10491316	10431258	10431259	NA	NA	NA	NA	827103	826854	9.318184	8.928436	8.929665	83.208264	0.023648
GPR157	ENSG00000180758	HGNC:23687	NGN2-iNeuron	chr1	9653429	9653929	9653429	9653929	genic	9189161	9189162	9189161	9189162	-2.258034	-3.602	-0.833	1.164	464518	464267	1.518835	0.53	0.531229	0.806849	0.029681
SLC25A33	ENSG00000171612	HGNC:29681	NGN2-iNeuron	chr1	9653429	9653929	9653429	9653929	genic	9599524	9599525	9599524	9599525	3.377907199	3.098	4.052	0.742	54155	53904	1.518835	0.74	0.741229	1.125805	0.057258
TMEM201	ENSG00000188807	HGNC:33719	NGN2-iNeuron	chr1	9653429	9653929	9653429	9653929	genic	9648980	9648981	9648980	9648981	3.056360001	2.987	3.282	0.617	4699	4448	1.518835	0.54	0.541229	0.822038	0.0201
PIK3CD	ENSG00000171608	HGNC:8977	NGN2-iNeuron	chr1	9653429	9653929	9653429	9653929	genic	9711790	9711791	9711790	9711791	3.695211251	3.72	3.656	0.23	58111	57861	1.518835	2.36	2.361229	3.586318	0.020447
UBE4B	ENSG00000130939	HGNC:12500	NGN2-iNeuron	chr1	9653429	9653929	9653429	9653929	genic	10093332	10093333	10093332	10093333	6.156974179	6.071	6.236	0.237	439653	439403	1.518835	0.91	0.911229	1.384007	0.024878
PIK3CD	ENSG00000171608	HGNC:8977	GW18_PFC	chr1	9748912	9749787	9688854	9689729	genic	9711790	9711791	9651732	9651733	3.695211251	3.72	3.656	0.23	37559.5	37121	3.666646	48.441213	48.442442	177.621287	0.075968
CLSTN1	ENSG00000171603	HGNC:17447	GW18_PFC	chr1	9748912	9749787	9688854	9689729	genic	9884023	9884024	9823965	9823966	7.484942579	7.097	9.102	0.341	134673.5	134236	3.666646	17.501415	17.502644	64.176	0.021308
SLC25A33	ENSG00000171612	HGNC:29681	NGN2-iNeuron	chr1	9747418	9747918	9747418	9747918	genic	9599524	9599525	9599524	9599525	3.377907199	3.098	4.052	0.742	148144	147893	0.978498	0.53	0.531229	0.519807	0.026437
PIK3CD	ENSG00000171608	HGNC:8977	NGN2-iNeuron	chr1	9747418	9747918	9747418	9747918	genic	9711790	9711791	9711790	9711791	3.695211251	3.72	3.656	0.23	35878	35627	0.978498	15.54	15.541229	15.207062	0.086703
SLC25A33	ENSG00000171612	HGNC:29681	NGN2-iNeuron	chr1	9749325	9749825	9749325	9749825	genic	9599524	9599525	9599524	9599525	3.377907199	3.098	4.052	0.742	150051	149800	1.111673	0.53	0.531229	0.590553	0.030035
PIK3CD	ENSG00000171608	HGNC:8977	NGN2-iNeuron	chr1	9749325	9749825	9749325	9749825	genic	9711790	9711791	9711790	9711791	3.695211251	3.72	3.656	0.23	37785	37534	1.111673	15.54	15.541229	17.276765	0.098504
PIK3CD	ENSG00000171608	HGNC:8977	GW18_PFC	chr1	9856760	9857260	9796702	9797202	genic	9711790	9711791	9651732	9651733	3.695211251	3.72	3.656	0.23	145220	144969	5.543146	10.508179	10.509408	58.255184	0.024916
CLSTN1	ENSG00000171603	HGNC:17447	GW18_PFC	chr1	9856760	9857260	9796702	9797202	genic	9884023	9884024	9823965	9823966	7.484942579	7.097	9.102	0.341	27013	26763	5.543146	41.897234	41.898463	232.249297	0.077114
TMEM201	ENSG00000188807	HGNC:33719	GW18_PFC	chr1	9912439	9912939	9852381	9852881	genic	9648980	9648981	9588922	9588923	3.056360001	2.987	3.282	0.617	263709	263458	5.996381	11.985933	11.987162	71.879593	0.025631
CLSTN1	ENSG00000171603	HGNC:17447	GW18_PFC	chr1	9912439	9912939	9852381	9852881	genic	9884023	9884024	9823965	9823966	7.484942579	7.097	9.102	0.341	28666	28415	5.996381	37.645795	37.647024	225.745898	0.074955
CTNNBIP1	ENSG00000178585	HGNC:16913	GW18_PFC	chr1	9912439	9912939	9852381	9852881	genic	9970327	9970328	9910269	9910270	5.565551964	5.692	5.375	1.285	57638	57388	5.996381	16.607613	16.608842	99.592945	0.030892
CENPS-CORT	ENSG00000251503	HGNC:38843	GW18_PFC	chr1	9912439	9912939	9852381	9852881	genic	10491315	10491316	10431258	10431259	NA	NA	NA	NA	578626	578377	5.996381	13.916052	13.917281	83.45332	0.023718
CTNNBIP1	ENSG00000178585	HGNC:16913	GW18_PFC	chr1	9934890	9935390	9874832	9875332	genic	9970327	9970328	9910269	9910270	5.565551964	5.692	5.375	1.285	35187	34937	2.678721	24.577245	24.578474	65.838874	0.020422
SLC25A33	ENSG00000171612	HGNC:29681	NGN2-iNeuron	chr1	9895670	9896170	9895670	9896170	intergenic	9599524	9599525	9599524	9599525	3.377907199	3.098	4.052	0.742	296396	296145	1.921993	0.58	0.581229	1.117118	0.056816
TMEM201	ENSG00000188807	HGNC:33719	NGN2-iNeuron	chr1	9895670	9896170	9895670	9896170	intergenic	9648980	9648981	9648980	9648981	3.056360001	2.987	3.282	0.617	246940	246689	1.921993	0.59	0.591229	1.136338	0.027785
CLSTN1	ENSG00000171603	HGNC:17447	NGN2-iNeuron	chr1	9895670	9896170	9895670	9896170	intergenic	9884023	9884024	9884023	9884024	7.484942579	7.097	9.102	0.341	11897	11646	1.921993	3.18	3.181229	6.1143	0.072534
CTNNBIP1	ENSG00000178585	HGNC:16913	NGN2-iNeuron	chr1	9895670	9896170	9895670	9896170	intergenic	9970327	9970328	9970327	9970328	5.565551964	5.692	5.375	1.285	74407	74157	1.921993	2.3	2.301229	4.422946	0.032867
SLC25A33	ENSG00000171612	HGNC:29681	NGN2-iNeuron	chr1	9912442	9912942	9912442	9912942	genic	9599524	9599525	9599524	9599525	3.377907199	3.098	4.052	0.742	313168	312917	1.492137	0.6	0.601229	0.897116	0.045627
TMEM201	ENSG00000188807	HGNC:33719	NGN2-iNeuron	chr1	9912442	9912942	9912442	9912942	genic	9648980	9648981	9648980	9648981	3.056360001	2.987	3.282	0.617	263712	263461	1.492137	1.87	1.871229	2.79213	0.068271
PIK3CD	ENSG00000171608	HGNC:8977	NGN2-iNeuron	chr1	9912442	9912942	9912442	9912942	genic	9711790	9711791	9711790	9711791	3.695211251	3.72	3.656	0.23	200902	200651	1.492137	5.18	5.181229	7.731104	0.044079
KIF1B	ENSG00000054523	HGNC:16636	NGN2-iNeuron	chr1	9912442	9912942	9912442	9912942	genic	10271674	10271675	10271674	10271675	9.49734588	9.46	9.522	0.376	358982	358732	1.492137	0.75	0.751229	1.120937	0.023024
H6PD	ENSG00000049239	HGNC:4795	NGN2-iNeuron	chr1	9934876	9935376	9934876	9935376	genic	9294833	9294834	9294833	9294834	4.405161257	4.415	4.333	1.011	640293	640042	0.769099	0.74	0.741229	0.570079	0.033116
SPSB1	ENSG00000171621	HGNC:30628	NGN2-iNeuron	chr1	9934876	9935376	9934876	9935376	genic	9352953	9352954	9352953	9352954	2.513216679	2.262	3.279	0.642	582173	581922	0.769099	0.71	0.711229	0.547006	0.023227
CTNNBIP1	ENSG00000178585	HGNC:16913	GW18_PFC	chr1	10010336	10010836	9950278	9950778	genic	9970327	9970328	9910269	9910270	5.565551964	5.692	5.375	1.285	40259	40008	2.707998	47.416397	47.417626	128.406837	0.039829
SPSB1	ENSG00000171621	HGNC:30628	NGN2-iNeuron	chr1	9982319	9982819	9982319	9982819	intergenic	9352953	9352954	9352953	9352954	2.513216679	2.262	3.279	0.642	629616	629365	1.572716	0.69	0.691229	1.087107	0.046162
TMEM201	ENSG00000188807	HGNC:33719	NGN2-iNeuron	chr1	9982319	9982819	9982319	9982819	intergenic	9648980	9648981	9648980	9648981	3.056360001	2.987	3.282	0.617	333589	333338	1.572716	0.62	0.621229	0.977017	0.023889
PIK3CD	ENSG00000171608	HGNC:8977	NGN2-iNeuron	chr1	9982319	9982819	9982319	9982819	intergenic	9711790	9711791	9711790	9711791	3.695211251	3.72	3.656	0.23	270779	270528	1.572716	2.24	2.241229	3.524817	0.020097
CTNNBIP1	ENSG00000178585	HGNC:16913	NGN2-iNeuron	chr1	9982319	9982819	9982319	9982819	intergenic	9970327	9970328	9970327	9970328	5.565551964	5.692	5.375	1.285	12242	11991	1.572716	10.86	10.861229	17.081629	0.126935
UBE4B	ENSG00000130939	HGNC:12500	NGN2-iNeuron	chr1	9982319	9982819	9982319	9982819	intergenic	10093332	10093333	10093332	10093333	6.156974179	6.071	6.236	0.237	110763	110513	1.572716	0.78	0.781229	1.228652	0.022085
KIF1B	ENSG00000054523	HGNC:16636	NGN2-iNeuron	chr1	9982319	9982819	9982319	9982819	intergenic	10271674	10271675	10271674	10271675	9.49734588	9.46	9.522	0.376	289105	288855	1.572716	0.8	0.801229	1.260106	0.025883
SPSB1	ENSG00000171621	HGNC:30628	NGN2-iNeuron	chr1	10010357	10010857	10010357	10010857	genic	9352953	9352954	9352953	9352954	2.513216679	2.262	3.279	0.642	657654	657403	1.454815	0.54	0.541229	0.787388	0.033435
CTNNBIP1	ENSG00000178585	HGNC:16913	NGN2-iNeuron	chr1	10010357	10010857	10010357	10010857	genic	9938234	9938235	9938234	9938235	5.565551964	5.692	5.375	1.285	72373	72122	1.454815	0.74	0.741229	1.078351	0.052212
CTNNBIP1	ENSG00000178585	HGNC:16913	NGN2-iNeuron	chr1	10010357	10010857	10010357	10010857	genic	9970327	9970328	9938234	9938235	5.565551964	5.692	5.375	1.285	40280	72122	1.454815	7.45	7.451229	10.84016	0.080554
CTNNBIP1	ENSG00000178585	HGNC:16913	NGN2-iNeuron	chr1	10010357	10010857	10010357	10010857	genic	9970327	9970328	9938234	9938235	5.565551964	5.692	5.375	1.285	40280	72122	1.454815	5.93	5.931229	8.628841	0.064122
UBE4B	ENSG00000130939	HGNC:12500	NGN2-iNeuron	chr1	10010357	10010857	10010357	10010857	genic	10093332	10093333	10093332	10093333	6.156974179	6.071	6.236	0.237	82725	82475	1.454815	0.8	0.801229	1.16564	0.020953
KIF1B	ENSG00000054523	HGNC:16636	NGN2-iNeuron	chr1	10010357	10010857	10010357	10010857	genic	10271674	10271675	10271674	10271675	9.49734588	9.46	9.522	0.376	261067	260817	1.454815	1.47	1.471229	2.140366	0.043964
KIF1B	ENSG00000054523	HGNC:16636	NGN2-iNeuron	chr1	10010357	10010857	10010357	10010857	genic	10271674	10271675	10271674	10271675	9.49734588	9.46	9.522	0.376	261067	260817	1.454815	2.06	2.061229	2.998707	0.061595
PGD	ENSG00000142657	HGNC:8891	NGN2-iNeuron	chr1	10010357	10010857	10010357	10010857	genic	10459121	10459122	10459121	10459122	6.073667481	6.421	4.929	0.552	448514	448264	1.454815	1.6	1.601229	2.329492	0.033753
PGD	ENSG00000142657	HGNC:8891	NGN2-iNeuron	chr1	10010357	10010857	10010357	10010857	genic	10459121	10459122	10459121	10459122	6.073667481	6.421	4.929	0.552	448514	448264	1.454815	1.8	1.801229	2.620455	0.037969
CENPS-CORT	ENSG00000251503	HGNC:38843	NGN2-iNeuron	chr1	10010357	10010857	10010357	10010857	genic	10491315	10491316	10491315	10491316	NA	NA	NA	NA	480708	480458	1.454815	3.18	3.181229	4.6281	0.050504
CENPS-CORT	ENSG00000251503	HGNC:38843	NGN2-iNeuron	chr1	10010357	10010857	10010357	10010857	genic	10491315	10491316	10491315	10491316	NA	NA	NA	NA	480708	480458	1.454815	1.9	1.901229	2.765937	0.030183
ENO1	ENSG00000074800	HGNC:3350	GW18_PFC	chr1	10269909	10270746	10209851	10210688	intergenic	8938745	8938746	8878686	8878687	7.362188472	7.105	8.59	0.926	1331582.5	1331164	38.044522	1.437664	1.438622	54.731695	0.023246
SLC2A5	ENSG00000142583	HGNC:11010	GW18_PFC	chr1	10269909	10270746	10209851	10210688	intergenic	9129663	9129664	9069604	9069605	-0.716783604	-1.679	3.002	1.451	1140664.5	1140246	38.044522	1.37067	1.371766	52.188186	0.029288
GPR157	ENSG00000180758	HGNC:23687	GW18_PFC	chr1	10269909	10270746	10209851	10210688	intergenic	9189161	9189162	9129102	9129103	-2.258034	-3.602	-0.833	1.164	1081166.5	1080748	38.044522	1.700793	1.701942	64.749556	0.042813
H6PD	ENSG00000049239	HGNC:4795	GW18_PFC	chr1	10269909	10270746	10209851	10210688	intergenic	9294833	9294834	9234774	9234775	4.405161257	4.415	4.333	1.011	975494.5	975076	38.044522	2.802094	2.803323	106.651089	0.051483
SPSB1	ENSG00000171621	HGNC:30628	GW18_PFC	chr1	10269909	10270746	10209851	10210688	intergenic	9352953	9352954	9292894	9292895	2.513216679	2.262	3.279	0.642	917374.5	916956	38.044522	2.972576	2.973805	113.137	0.059521
SLC25A33	ENSG00000171612	HGNC:29681	GW18_PFC	chr1	10269909	10270746	10209851	10210688	intergenic	9599524	9599525	9539465	9539466	3.377907199	3.098	4.052	0.742	670803.5	670385	38.044522	5.394947	5.396176	205.294945	0.095568
TMEM201	ENSG00000188807	HGNC:33719	GW18_PFC	chr1	10269909	10270746	10209851	10210688	intergenic	9648980	9648981	9588922	9588923	3.056360001	2.987	3.282	0.617	621347.5	620928	38.044522	2.55201	2.553239	97.136765	0.034638
PIK3CD	ENSG00000171608	HGNC:8977	GW18_PFC	chr1	10269909	10270746	10209851	10210688	intergenic	9711790	9711791	9651732	9651733	3.695211251	3.72	3.656	0.23	558537.5	558118	38.044522	1.873205	1.874435	71.311969	0.0305
CLSTN1	ENSG00000171603	HGNC:17447	GW18_PFC	chr1	10269909	10270746	10209851	10210688	intergenic	9884023	9884024	9823965	9823966	7.484942579	7.097	9.102	0.341	386304.5	385885	38.044522	6.016951	6.018181	228.958801	0.076022
CTNNBIP1	ENSG00000178585	HGNC:16913	GW18_PFC	chr1	10269909	10270746	10209851	10210688	intergenic	9970327	9970328	9910269	9910270	5.565551964	5.692	5.375	1.285	300000.5	299581	38.044522	9.547938	9.549168	363.293516	0.112687
LZIC	ENSG00000162441	HGNC:17497	GW18_PFC	chr1	10269909	10270746	10209851	10210688	intergenic	10002826	10002827	9942768	9942769	5.642562932	5.87	5.477	1.86	267501.5	267082	38.044522	6.958478	6.959707	264.778736	0.071352
NMNAT1	ENSG00000173614	HGNC:17877	GW18_PFC	chr1	10269909	10270746	10209851	10210688	intergenic	10003533	10003534	9943475	9943476	1.954862708	1.525	2.813	1.312	266794.5	266375	38.044522	6.958478	6.959707	264.778736	0.071352
UBE4B	ENSG00000130939	HGNC:12500	GW18_PFC	chr1	10269909	10270746	10209851	10210688	intergenic	10093332	10093333	10033274	10033275	6.156974179	6.071	6.236	0.237	176995.5	176576	38.044522	11.818785	11.820014	449.686793	0.179176
PGD	ENSG00000142657	HGNC:8891	GW18_PFC	chr1	10269909	10270746	10209851	10210688	intergenic	10459121	10459122	10399064	10399065	6.073667481	6.421	4.929	0.552	188793.5	188376	38.044522	12.91503	12.91626	491.392925	0.201853
CENPS-CORT	ENSG00000251503	HGNC:38843	GW18_PFC	chr1	10269909	10270746	10209851	10210688	intergenic	10491315	10491316	10431258	10431259	NA	NA	NA	NA	220987.5	220570	38.044522	5.856394	5.857624	222.850493	0.063335
CORT	ENSG00000241563	HGNC:2257	GW18_PFC	chr1	10269909	10270746	10209851	10210688	intergenic	10510088	10510089	10450031	10450032	NA	NA	NA	1.391	239760.5	239343	38.044522	7.354924	7.356153	279.861315	0.079885
DFFA	ENSG00000160049	HGNC:2772	GW18_PFC	chr1	10269909	10270746	10209851	10210688	intergenic	10532545	10532546	10472488	10472489	5.096368752	5.066	5.268	0.784	262217.5	261800	38.044522	9.308333	9.309562	354.177844	0.090533
PEX14	ENSG00000142655	HGNC:8856	GW18_PFC	chr1	10269909	10270746	10209851	10210688	intergenic	10535007	10535008	10474950	10474951	4.474219743	4.406	4.529	0.542	264679.5	264262	38.044522	9.308333	9.309562	354.177844	0.090533
EXOSC10	ENSG00000171824	HGNC:9138	GW18_PFC	chr1	10269909	10270746	10209851	10210688	intergenic	11159926	11159927	11099869	11099870	5.57502195	5.729	5.241	0.852	889598.5	889181	38.044522	2.880094	2.881323	109.61855	0.028584
SLC25A33	ENSG00000171612	HGNC:29681	NGN2-iNeuron	chr1	10239273	10239773	10239273	10239773	genic	9599524	9599525	9599524	9599525	3.377907199	3.098	4.052	0.742	639999	639748	1.999853	0.2	0.201229	0.402429	0.020467
CTNNBIP1	ENSG00000178585	HGNC:16913	NGN2-iNeuron	chr1	10239273	10239773	10239273	10239773	genic	9970327	9970328	9970327	9970328	5.565551964	5.692	5.375	1.285	269196	268945	1.999853	1.99	1.991229	3.982166	0.029592
UBE4B	ENSG00000130939	HGNC:12500	NGN2-iNeuron	chr1	10239273	10239773	10239273	10239773	genic	10093332	10093333	10093332	10093333	6.156974179	6.071	6.236	0.237	146191	145940	1.999853	0.86	0.861229	1.722332	0.030959
KIF1B	ENSG00000054523	HGNC:16636	NGN2-iNeuron	chr1	10239273	10239773	10239273	10239773	genic	10271674	10271675	10271674	10271675	9.49734588	9.46	9.522	0.376	32151	31901	1.999853	0.54	0.541229	1.082379	0.022232
DFFA	ENSG00000160049	HGNC:2772	NGN2-iNeuron	chr1	10239273	10239773	10239273	10239773	genic	10532545	10532546	10532545	10532546	5.096368752	5.066	5.268	0.784	293022	292772	1.999853	0.57	0.571229	1.142374	0.023162
PEX14	ENSG00000142655	HGNC:8856	NGN2-iNeuron	chr1	10239273	10239773	10239273	10239773	genic	10535007	10535008	10535007	10535008	4.474219743	4.406	4.529	0.542	295484	295234	1.999853	0.57	0.571229	1.142374	0.023162
TMEM201	ENSG00000188807	HGNC:33719	NGN2-iNeuron	chr1	10270220	10270720	10270220	10270720	intergenic	9648980	9648981	9648980	9648981	3.056360001	2.987	3.282	0.617	621490	621239	3.501741	0.34	0.341229	1.194896	0.029217
CTNNBIP1	ENSG00000178585	HGNC:16913	NGN2-iNeuron	chr1	10270220	10270720	10270220	10270720	intergenic	9938234	9938235	9938234	9938235	5.565551964	5.692	5.375	1.285	332236	331985	3.501741	0.74	0.741229	2.595593	0.125673
LZIC	ENSG00000162441	HGNC:17497	NGN2-iNeuron	chr1	10270220	10270720	10270220	10270720	intergenic	10002826	10002827	10002826	10002827	5.642562932	5.87	5.477	1.86	267644	267393	3.501741	2.06	2.061229	7.217891	0.060652
LZIC	ENSG00000162441	HGNC:17497	NGN2-iNeuron	chr1	10270220	10270720	10270220	10270720	intergenic	10002826	10002827	10002826	10002827	5.642562932	5.87	5.477	1.86	267644	267393	3.501741	1.47	1.471229	5.151864	0.043291
NMNAT1	ENSG00000173614	HGNC:17877	NGN2-iNeuron	chr1	10270220	10270720	10270220	10270720	intergenic	10003533	10003534	10003533	10003534	1.954862708	1.525	2.813	1.312	266937	266686	3.501741	2.06	2.061229	7.217891	0.060652
NMNAT1	ENSG00000173614	HGNC:17877	NGN2-iNeuron	chr1	10270220	10270720	10270220	10270720	intergenic	10003533	10003534	10003533	10003534	1.954862708	1.525	2.813	1.312	266937	266686	3.501741	1.47	1.471229	5.151864	0.043291
UBE4B	ENSG00000130939	HGNC:12500	NGN2-iNeuron	chr1	10270220	10270720	10270220	10270720	intergenic	10093332	10093333	10093332	10093333	6.156974179	6.071	6.236	0.237	177138	176887	3.501741	1.78	1.781229	6.237403	0.112119
UBE4B	ENSG00000130939	HGNC:12500	NGN2-iNeuron	chr1	10270220	10270720	10270220	10270720	intergenic	10093332	10093333	10093332	10093333	6.156974179	6.071	6.236	0.237	177138	176887	3.501741	0.84	0.841229	2.945767	0.052951
PGD	ENSG00000142657	HGNC:8891	NGN2-iNeuron	chr1	10270220	10270720	10270220	10270720	intergenic	10459121	10459122	10459121	10459122	6.073667481	6.421	4.929	0.552	188651	188401	3.501741	1.87	1.871229	6.55256	0.094943
PGD	ENSG00000142657	HGNC:8891	NGN2-iNeuron	chr1	10270220	10270720	10270220	10270720	intergenic	10459121	10459122	10459121	10459122	6.073667481	6.421	4.929	0.552	188651	188401	3.501741	0.48	0.481229	1.68514	0.024417
CENPS-CORT	ENSG00000251503	HGNC:38843	NGN2-iNeuron	chr1	10270220	10270720	10270220	10270720	intergenic	10491315	10491316	10491315	10491316	NA	NA	NA	NA	220845	220595	3.501741	0.65	0.651229	2.280436	0.024885
KIF1B	ENSG00000054523	HGNC:16636	NGN2-iNeuron	chr1	10327946	10328446	10327946	10328446	genic	10271674	10271675	10271674	10271675	9.49734588	9.46	9.522	0.376	56522	56271	0.833125	1.27	1.271229	1.059093	0.021754
CTNNBIP1	ENSG00000178585	HGNC:16913	NGN2-iNeuron	chr1	10348124	10348624	10348124	10348624	genic	9938234	9938235	9938234	9938235	5.565551964	5.692	5.375	1.285	410140	409889	0.592409	0.78	0.781229	0.462807	0.022408
KIF1B	ENSG00000054523	HGNC:16636	NGN2-iNeuron	chr1	10355496	10355996	10355496	10355996	genic	10271674	10271675	10271674	10271675	9.49734588	9.46	9.522	0.376	84072	83821	1.122236	1.48	1.481229	1.662289	0.034144
KIF1B	ENSG00000054523	HGNC:16636	NGN2-iNeuron	chr1	10357665	10358165	10357665	10358165	genic	10271674	10271675	10271674	10271675	9.49734588	9.46	9.522	0.376	86241	85990	0.736967	1.48	1.481229	1.091617	0.022422
DFFA	ENSG00000160049	HGNC:2772	GW18_PFC	chr1	10554639	10555543	10494582	10495486	genic	10532545	10532546	10472488	10472489	5.096368752	5.066	5.268	0.784	22546	22093	1.953068	45.696884	45.698113	89.251523	0.022814
PEX14	ENSG00000142655	HGNC:8856	GW18_PFC	chr1	10554639	10555543	10494582	10495486	genic	10535007	10535008	10474950	10474951	4.474219743	4.406	4.529	0.542	20084	19631	1.953068	45.696884	45.698113	89.251523	0.022814
DFFA	ENSG00000160049	HGNC:2772	NGN2-iNeuron	chr1	10550312	10550812	10550312	10550812	genic	10532545	10532546	10532545	10532546	5.096368752	5.066	5.268	0.784	18017	17766	0.654474	2.32	2.321229	1.519184	0.030802
PEX14	ENSG00000142655	HGNC:8856	NGN2-iNeuron	chr1	10550312	10550812	10550312	10550812	genic	10535007	10535008	10535007	10535008	4.474219743	4.406	4.529	0.542	15555	15304	0.654474	2.32	2.321229	1.519184	0.030802
CASZ1	ENSG00000130940	HGNC:26002	NGN2-iNeuron	chr1	10567442	10567942	10567442	10567942	genic	10856703	10856704	10856703	10856704	0.157191891	0.16	-0.108	0.285	289011	288761	1.061995	6.49	6.491229	6.893653	0.044158
CASZ1	ENSG00000130940	HGNC:26002	NGN2-iNeuron	chr1	10590301	10590801	10590301	10590801	genic	10856703	10856704	10856703	10856704	0.157191891	0.16	-0.108	0.285	266152	265902	0.822253	9.96	9.961229	8.190651	0.052466
CASZ1	ENSG00000130940	HGNC:26002	NGN2-iNeuron	chr1	10615546	10616046	10615546	10616046	genic	10856703	10856704	10856703	10856704	0.157191891	0.16	-0.108	0.285	240907	240657	1.109513	4.57	4.571229	5.071838	0.032488
SRM	ENSG00000116649	HGNC:11296	NGN2-iNeuron	chr1	10615546	10616046	10615546	10616046	genic	11120075	11120076	11120075	11120076	3.865828558	4.456	3.201	0.593	504279	504029	1.109513	0.89	0.891229	0.98883	0.021895
CASZ1	ENSG00000130940	HGNC:26002	NGN2-iNeuron	chr1	10723580	10724080	10723580	10724080	genic	10856703	10856704	10856703	10856704	0.157191891	0.16	-0.108	0.285	132873	132623	2.374441	4.51	4.511229	10.711648	0.068614
DISP3	ENSG00000204624	HGNC:29251	NGN2-iNeuron	chr1	10723580	10724080	10723580	10724080	genic	11539212	11539213	11539212	11539213	NA	NA	NA	0.886	815382	815132	2.374441	0.58	0.581229	1.380094	0.031832
SLC2A5	ENSG00000142583	HGNC:11010	GW18_PFC	chr1	10784905	10785921	10724848	10725864	genic	9129663	9129664	9069604	9069605	-0.716783604	-1.679	3.002	1.451	1655750	1655243	11.183057	3.692119	3.692912	41.298042	0.023176
TARDBP	ENSG00000120948	HGNC:11571	GW18_PFC	chr1	10794912	10795701	10734855	10735644	genic	11073785	11073786	11013728	11013729	2.5965951	2.746	2.311	0.229	278478.5	278084	7.920809	10.727584	10.728814	84.980883	0.028221
CLSTN1	ENSG00000171603	HGNC:17447	GW18_PFC	chr1	10798618	10799306	10738561	10739249	genic	9884023	9884024	9823965	9823966	7.484942579	7.097	9.102	0.341	914939	914595	11.025781	6.508389	6.509618	71.773621	0.023831
CORT	ENSG00000241563	HGNC:2257	GW18_PFC	chr1	10798618	10799306	10738561	10739249	genic	10510088	10510089	10450031	10450032	NA	NA	NA	1.391	288874	288529	11.025781	8.602286	8.603516	94.860479	0.027078
TARDBP	ENSG00000120948	HGNC:11571	GW18_PFC	chr1	10798618	10799306	10738561	10739249	genic	11073785	11073786	11013728	11013729	2.5965951	2.746	2.311	0.229	274823	274479	11.025781	10.727584	10.728814	118.293549	0.039284
CASZ1	ENSG00000130940	HGNC:26002	NGN2-iNeuron	chr1	10754580	10755080	10754580	10755080	genic	10856703	10856704	10856703	10856704	0.157191891	0.16	-0.108	0.285	101873	101623	1.265134	3.85	3.851229	4.872321	0.03121
SRM	ENSG00000116649	HGNC:11296	NGN2-iNeuron	chr1	10754580	10755080	10754580	10755080	genic	11120075	11120076	11120075	11120076	3.865828558	4.456	3.201	0.593	365245	364995	1.265134	0.99	0.991229	1.254038	0.027767
CASZ1	ENSG00000130940	HGNC:26002	NGN2-iNeuron	chr1	10764579	10765079	10764579	10765079	genic	10856703	10856704	10856703	10856704	0.157191891	0.16	-0.108	0.285	91874	91624	1.023643	3.85	3.851229	3.942284	0.025252
SRM	ENSG00000116649	HGNC:11296	NGN2-iNeuron	chr1	10764579	10765079	10764579	10765079	genic	11120075	11120076	11120075	11120076	3.865828558	4.456	3.201	0.593	355246	354996	1.023643	0.99	0.991229	1.014665	0.022467
CASZ1	ENSG00000130940	HGNC:26002	NGN2-iNeuron	chr1	10769174	10769674	10769174	10769674	genic	10856703	10856704	10856703	10856704	0.157191891	0.16	-0.108	0.285	87279	87029	1.092989	9.03	9.031229	9.871034	0.063229
CASZ1	ENSG00000130940	HGNC:26002	NGN2-iNeuron	chr1	10788691	10789191	10788691	10789191	genic	10856703	10856704	10856703	10856704	0.157191891	0.16	-0.108	0.285	67762	67512	1.140091	6.18	6.181229	7.047164	0.045141
CASZ1	ENSG00000130940	HGNC:26002	NGN2-iNeuron	chr1	10788691	10789191	10788691	10789191	genic	10856703	10856704	10856703	10856704	0.157191891	0.16	-0.108	0.285	67762	67512	1.140091	4.93	4.931229	5.62205	0.036012
CENPS-CORT	ENSG00000251503	HGNC:38843	NGN2-iNeuron	chr1	10794816	10795755	10794816	10795755	genic	10491315	10491316	10491315	10491316	NA	NA	NA	NA	303970.5	303500	2.217944	0.84	0.841229	1.865799	0.020361
CASZ1	ENSG00000130940	HGNC:26002	NGN2-iNeuron	chr1	10794816	10795755	10794816	10795755	genic	10856703	10856704	10856703	10856704	0.157191891	0.16	-0.108	0.285	61417.5	60948	2.217944	6.18	6.181229	13.70962	0.087818
CASZ1	ENSG00000130940	HGNC:26002	NGN2-iNeuron	chr1	10794816	10795755	10794816	10795755	genic	10856703	10856704	10856703	10856704	0.157191891	0.16	-0.108	0.285	61417.5	60948	2.217944	4.93	4.931229	10.93719	0.070059
EXOSC10	ENSG00000171824	HGNC:9138	NGN2-iNeuron	chr1	10794816	10795755	10794816	10795755	genic	11159926	11159927	11159926	11159927	5.57502195	5.729	5.241	0.852	364640.5	364171	2.217944	0.93	0.931229	2.065414	0.028006
CASZ1	ENSG00000130940	HGNC:26002	NGN2-iNeuron	chr1	10816115	10816615	10816115	10816615	genic	10856703	10856704	10856703	10856704	0.157191891	0.16	-0.108	0.285	40338	40088	0.699663	4.48	4.481229	3.13535	0.020084
DFFA	ENSG00000160049	HGNC:2772	NGN2-iNeuron	chr1	10853851	10854351	10853851	10854351	genic	10532545	10532546	10532545	10532546	5.096368752	5.066	5.268	0.784	321556	321305	1.220402	0.86	0.861229	1.051046	0.021311
DFFA	ENSG00000160049	HGNC:2772	NGN2-iNeuron	chr1	10853851	10854351	10853851	10854351	genic	10532545	10532546	10532545	10532546	5.096368752	5.066	5.268	0.784	321556	321305	1.220402	1.51	1.511229	1.844307	0.037395
PEX14	ENSG00000142655	HGNC:8856	NGN2-iNeuron	chr1	10853851	10854351	10853851	10854351	genic	10535007	10535008	10535007	10535008	4.474219743	4.406	4.529	0.542	319094	318843	1.220402	0.86	0.861229	1.051046	0.02131
PEX14	ENSG00000142655	HGNC:8856	NGN2-iNeuron	chr1	10853851	10854351	10853851	10854351	genic	10535007	10535008	10535007	10535008	4.474219743	4.406	4.529	0.542	319094	318843	1.220402	1.51	1.511229	1.844307	0.037394
SRM	ENSG00000116649	HGNC:11296	NGN2-iNeuron	chr1	10853851	10854351	10853851	10854351	genic	11120075	11120076	11120075	11120076	3.865828558	4.456	3.201	0.593	265974	265724	1.220402	0.82	0.821229	1.00223	0.022191
CASZ1	ENSG00000130940	HGNC:26002	NGN2-iNeuron	chr1	10895853	10896353	10895853	10896353	intergenic	10856703	10856704	10856703	10856704	0.157191891	0.16	-0.108	0.285	39400	39149	1.192389	3.13	3.131229	3.733643	0.023916
CASZ1	ENSG00000130940	HGNC:26002	NGN2-iNeuron	chr1	10926881	10927381	10926881	10927381	intergenic	10856703	10856704	10856703	10856704	0.157191891	0.16	-0.108	0.285	70428	70177	0.988259	3.19	3.191229	3.153761	0.020202
CASZ1	ENSG00000130940	HGNC:26002	NGN2-iNeuron	chr1	10927936	10928436	10927936	10928436	intergenic	10856703	10856704	10856703	10856704	0.157191891	0.16	-0.108	0.285	71483	71232	1.293118	3.19	3.191229	4.126636	0.026433
CASZ1	ENSG00000130940	HGNC:26002	NGN2-iNeuron	chr1	11020932	11021432	11020932	11021432	genic	10856703	10856704	10856703	10856704	0.157191891	0.16	-0.108	0.285	164479	164228	0.53475	6.76	6.761229	3.615567	0.02316
CASZ1	ENSG00000130940	HGNC:26002	NGN2-iNeuron	chr1	11039549	11040049	11039549	11040049	genic	10856703	10856704	10856703	10856704	0.157191891	0.16	-0.108	0.285	183096	182845	0.505927	6.72	6.721229	3.400451	0.021782
DFFA	ENSG00000160049	HGNC:2772	NGN2-iNeuron	chr1	11040178	11040678	11040178	11040678	genic	10532545	10532546	10532545	10532546	5.096368752	5.066	5.268	0.784	507883	507632	0.943541	1.05	1.051229	0.991878	0.020111
DFFA	ENSG00000160049	HGNC:2772	NGN2-iNeuron	chr1	11040178	11040678	11040178	11040678	genic	10532545	10532546	10532545	10532546	5.096368752	5.066	5.268	0.784	507883	507632	0.943541	1.53	1.531229	1.444778	0.029294
PEX14	ENSG00000142655	HGNC:8856	NGN2-iNeuron	chr1	11040178	11040678	11040178	11040678	genic	10535007	10535008	10535007	10535008	4.474219743	4.406	4.529	0.542	505421	505170	0.943541	1.05	1.051229	0.991878	0.020111
PEX14	ENSG00000142655	HGNC:8856	NGN2-iNeuron	chr1	11040178	11040678	11040178	11040678	genic	10535007	10535008	10535007	10535008	4.474219743	4.406	4.529	0.542	505421	505170	0.943541	1.53	1.531229	1.444778	0.029294
CASZ1	ENSG00000130940	HGNC:26002	NGN2-iNeuron	chr1	11040178	11040678	11040178	11040678	genic	10856703	10856704	10856703	10856704	0.157191891	0.16	-0.108	0.285	183725	183474	0.943541	6.72	6.721229	6.341755	0.040622
CASZ1	ENSG00000130940	HGNC:26002	NGN2-iNeuron	chr1	11040178	11040678	11040178	11040678	genic	10856703	10856704	10856703	10856704	0.157191891	0.16	-0.108	0.285	183725	183474	0.943541	5.86	5.861229	5.53031	0.035425
ANGPTL7	ENSG00000171819	HGNC:24078	NGN2-iNeuron	chr1	11040178	11040678	11040178	11040678	genic	11249412	11249413	11249412	11249413	NA	NA	NA	1.231	208984	208734	0.943541	1.47	1.471229	1.388165	0.030143
CENPS-CORT	ENSG00000251503	HGNC:38843	NGN2-iNeuron	chr1	11072447	11072947	11072447	11072947	intergenic	10491315	10491316	10491315	10491316	NA	NA	NA	NA	581382	581131	2.475822	1.8	1.801229	4.459523	0.048665
CASZ1	ENSG00000130940	HGNC:26002	NGN2-iNeuron	chr1	11072447	11072947	11072447	11072947	intergenic	10856703	10856704	10856703	10856704	0.157191891	0.16	-0.108	0.285	215994	215743	2.475822	1.49	1.491229	3.692018	0.023649
SRM	ENSG00000116649	HGNC:11296	NGN2-iNeuron	chr1	11072447	11072947	11072447	11072947	intergenic	11120075	11120076	11120075	11120076	3.865828558	4.456	3.201	0.593	47378	47128	2.475822	1.34	1.341229	3.320645	0.073525
SRM	ENSG00000116649	HGNC:11296	NGN2-iNeuron	chr1	11072447	11072947	11072447	11072947	intergenic	11120075	11120076	11120075	11120076	3.865828558	4.456	3.201	0.593	47378	47128	2.475822	0.4	0.401229	0.993372	0.021995
EXOSC10	ENSG00000171824	HGNC:9138	NGN2-iNeuron	chr1	11072447	11072947	11072447	11072947	intergenic	11159926	11159927	11159926	11159927	5.57502195	5.729	5.241	0.852	87229	86979	2.475822	1.07	1.071229	2.652173	0.035963
EXOSC10	ENSG00000171824	HGNC:9138	NGN2-iNeuron	chr1	11072447	11072947	11072447	11072947	intergenic	11159926	11159927	11159926	11159927	5.57502195	5.729	5.241	0.852	87229	86979	2.475822	1.2	1.201229	2.97403	0.040327
ANGPTL7	ENSG00000171819	HGNC:24078	NGN2-iNeuron	chr1	11072447	11072947	11072447	11072947	intergenic	11249412	11249413	11249412	11249413	NA	NA	NA	1.231	176715	176465	2.475822	0.5	0.501229	1.240954	0.026947
ANGPTL7	ENSG00000171819	HGNC:24078	NGN2-iNeuron	chr1	11072447	11072947	11072447	11072947	intergenic	11249412	11249413	11249412	11249413	NA	NA	NA	1.231	176715	176465	2.475822	0.53	0.531229	1.315229	0.02856
DISP3	ENSG00000204624	HGNC:29251	NGN2-iNeuron	chr1	11072447	11072947	11072447	11072947	intergenic	11539212	11539213	11539212	11539213	NA	NA	NA	0.886	466515	466265	2.475822	0.42	0.421229	1.042889	0.024054
DISP3	ENSG00000204624	HGNC:29251	NGN2-iNeuron	chr1	11072447	11072947	11072447	11072947	intergenic	11539212	11539213	11539212	11539213	NA	NA	NA	0.886	466515	466265	2.475822	1.08	1.081229	2.676931	0.061743
ANGPTL7	ENSG00000171819	HGNC:24078	NGN2-iNeuron	chr1	11131712	11132212	11131712	11132212	genic	11249412	11249413	11249412	11249413	NA	NA	NA	1.231	117450	117200	1.219254	1.35	1.351229	1.647492	0.035774
DISP3	ENSG00000204624	HGNC:29251	NGN2-iNeuron	chr1	11131712	11132212	11131712	11132212	genic	11539212	11539213	11539212	11539213	NA	NA	NA	0.886	407250	407000	1.219254	1.18	1.181229	1.440218	0.033219
SRM	ENSG00000116649	HGNC:11296	GW18_PFC	chr1	11204710	11205210	11144653	11145153	genic	11120075	11120076	11060018	11060019	3.865828558	4.456	3.201	0.593	84885	84634	5.301729	19.093437	19.094666	101.234746	0.025217
EXOSC10	ENSG00000171824	HGNC:9138	GW18_PFC	chr1	11204710	11205210	11144653	11145153	genic	11159926	11159927	11099869	11099870	5.57502195	5.729	5.241	0.852	45034	44783	5.301729	21.413983	21.415212	113.537651	0.029606
ANGPTL7	ENSG00000171819	HGNC:24078	GW18_PFC	chr1	11204710	11205210	11144653	11145153	genic	11249412	11249413	11189355	11189356	NA	NA	NA	1.231	44452	44202	5.301729	45.61519	45.616419	241.84589	0.063273
EXOSC10	ENSG00000171824	HGNC:9138	GW18_PFC	chr1	11259229	11259883	11199172	11199826	genic	11159926	11159927	11099869	11099870	5.57502195	5.729	5.241	0.852	99630	99302	4.671175	22.489579	22.490808	105.058502	0.027395
SRM	ENSG00000116649	HGNC:11296	GW18_PFC	chr1	11301765	11302265	11241708	11242208	genic	11120075	11120076	11060018	11060019	3.865828558	4.456	3.201	0.593	181940	181689	5.584445	17.913054	17.914283	100.041328	0.02492
EXOSC10	ENSG00000171824	HGNC:9138	GW18_PFC	chr1	11301765	11302265	11241708	11242208	genic	11159926	11159927	11099869	11099870	5.57502195	5.729	5.241	0.852	142089	141838	5.584445	15.5305	15.531729	86.736088	0.022618
ANGPTL7	ENSG00000171819	HGNC:24078	GW18_PFC	chr1	11301765	11302265	11241708	11242208	genic	11249412	11249413	11189355	11189356	NA	NA	NA	1.231	52603	52352	5.584445	19.916845	19.918075	111.231393	0.029101
MTOR	ENSG00000198793	HGNC:3942	GW18_PFC	chr1	11301765	11302265	11241708	11242208	genic	11322608	11322609	11262551	11262552	6.986519633	6.818	7.245	0.268	20593	20343	5.584445	49.783506	49.784735	278.020115	0.055458
UBIAD1	ENSG00000120942	HGNC:30791	GW18_PFC	chr1	11301765	11302265	11241708	11242208	genic	11333585	11333586	11273528	11273529	3.732991117	3.884	3.284	0.92	31570	31320	5.584445	32.22413	32.225359	179.960745	0.041054
DISP3	ENSG00000204624	HGNC:29251	GW18_PFC	chr1	11301765	11302265	11241708	11242208	genic	11593733	11593734	11533676	11533677	NA	NA	NA	0.886	291718	291468	5.584445	16.569198	16.570427	92.536638	0.024444
FBXO2	ENSG00000116661	HGNC:13581	GW18_PFC	chr1	11301765	11302265	11241708	11242208	genic	11714486	11714487	11654429	11654430	1.890341422	0.452	5.863	1.374	412471	412221	5.584445	35.587977	35.589206	198.745966	0.034374
FBXO44	ENSG00000132879	HGNC:24847	GW18_PFC	chr1	11301765	11302265	11241708	11242208	genic	11714967	11714968	11654910	11654911	5.285902792	4.937	6.303	0.986	412952	412702	5.584445	35.587977	35.589206	198.745966	0.034374
SRM	ENSG00000116649	HGNC:11296	NGN2-iNeuron	chr1	11275044	11275544	11275044	11275544	genic	11120075	11120076	11120075	11120076	3.865828558	4.456	3.201	0.593	155219	154968	1.050637	0.92	0.921229	0.967877	0.021431
ANGPTL7	ENSG00000171819	HGNC:24078	NGN2-iNeuron	chr1	11275044	11275544	11275044	11275544	genic	11249412	11249413	11249412	11249413	NA	NA	NA	1.231	25882	25631	1.050637	1.08	1.081229	1.135979	0.024667
UBIAD1	ENSG00000120942	HGNC:30791	GW18_PFC	chr1	11361630	11362130	11301573	11302073	intergenic	11333585	11333586	11273528	11273529	3.732991117	3.884	3.284	0.92	28295	28044	2.016387	43.971888	43.973118	88.666823	0.020227
DISP3	ENSG00000204624	HGNC:29251	NGN2-iNeuron	chr1	11346639	11347139	11346639	11347139	genic	11539212	11539213	11539212	11539213	NA	NA	NA	0.886	192323	192073	1.462971	1.15	1.151229	1.684215	0.038846
FBXO2	ENSG00000116661	HGNC:13581	NGN2-iNeuron	chr1	11346639	11347139	11346639	11347139	genic	11714486	11714487	11714486	11714487	1.890341422	0.452	5.863	1.374	367597	367347	1.462971	2.37	2.371229	3.46904	0.022004
FBXO44	ENSG00000132879	HGNC:24847	NGN2-iNeuron	chr1	11346639	11347139	11346639	11347139	genic	11714967	11714968	11714967	11714968	5.285902792	4.937	6.303	0.986	368078	367828	1.462971	2.37	2.371229	3.46904	0.022004
DISP3	ENSG00000204624	HGNC:29251	NGN2-iNeuron	chr1	11352726	11353226	11352726	11353226	genic	11539212	11539213	11539212	11539213	NA	NA	NA	0.886	186236	185986	0.7948	1.2	1.201229	0.954737	0.022021
SRM	ENSG00000116649	HGNC:11296	GW18_PFC	chr1	11414893	11416366	11354836	11356309	intergenic	11120075	11120076	11060018	11060019	3.865828558	4.456	3.201	0.593	295554.5	294817	16.844244	6.255505	6.256734	105.38996	0.026252
MTOR	ENSG00000198793	HGNC:3942	GW18_PFC	chr1	11414893	11416366	11354836	11356309	intergenic	11322608	11322609	11262551	11262552	6.986519633	6.818	7.245	0.268	93021.5	92284	16.844244	13.871705	13.872934	233.679088	0.046613
UBIAD1	ENSG00000120942	HGNC:30791	GW18_PFC	chr1	11414893	11416366	11354836	11356309	intergenic	11333585	11333586	11273528	11273529	3.732991117	3.884	3.284	0.92	82044.5	81307	16.844244	9.174422	9.175651	154.556911	0.035259
DISP3	ENSG00000204624	HGNC:29251	GW18_PFC	chr1	11414893	11416366	11354836	11356309	intergenic	11539212	11539213	11479155	11479156	NA	NA	NA	0.886	123582.5	122846	16.844244	21.502028	21.503257	362.206106	0.06584
DISP3	ENSG00000204624	HGNC:29251	GW18_PFC	chr1	11414893	11416366	11354836	11356309	intergenic	11593733	11593734	11479155	11479156	NA	NA	NA	0.886	178103.5	122846	16.844244	10.722567	10.723796	180.634232	0.047716
FBXO2	ENSG00000116661	HGNC:13581	GW18_PFC	chr1	11414893	11416366	11354836	11356309	intergenic	11714486	11714487	11654429	11654430	1.890341422	0.452	5.863	1.374	298856.5	298120	16.844244	10.776736	10.777965	181.546669	0.0314
FBXO44	ENSG00000132879	HGNC:24847	GW18_PFC	chr1	11414893	11416366	11354836	11356309	intergenic	11714967	11714968	11654910	11654911	5.285902792	4.937	6.303	0.986	299337.5	298601	16.844244	10.776736	10.777965	181.546669	0.0314
FBXO6	ENSG00000116663	HGNC:13585	GW18_PFC	chr1	11414893	11416366	11354836	11356309	intergenic	11724257	11724258	11664200	11664201	1.595775898	1.594	2.012	0.813	308627.5	307891	16.844244	10.905846	10.907075	183.721431	0.027901
MAD2L2	ENSG00000116670	HGNC:6764	GW18_PFC	chr1	11414893	11416366	11354836	11356309	intergenic	11751534	11751535	11691477	11691478	4.397070659	4.627	2.877	0.806	335904.5	335168	16.844244	6.948955	6.950185	117.070604	0.024173
DRAXIN	ENSG00000162490	HGNC:25054	GW18_PFC	chr1	11414893	11416366	11354836	11356309	intergenic	11751767	11751768	11691710	11691711	7.101346617	7.619	1.414	1.082	336137.5	335401	16.844244	6.948955	6.950185	117.070604	0.024173
PDPN	ENSG00000162493	HGNC:29602	GW18_PFC	chr1	11414893	11416366	11354836	11356309	intergenic	13911967	13911968	13585472	13585473	2.031261451	1.229	2.152	0.689	2496337.5	2229163	16.844244	1.649989	1.650544	27.802161	0.021831
ANGPTL7	ENSG00000171819	HGNC:24078	GW18_PFC	chr1	11443779	11444279	11383722	11384222	intergenic	11249412	11249413	11189355	11189356	NA	NA	NA	1.231	194617	194366	10.688866	9.342156	9.343385	99.870191	0.026128
MTOR	ENSG00000198793	HGNC:3942	GW18_PFC	chr1	11443779	11444279	11383722	11384222	intergenic	11322608	11322609	11262551	11262552	6.986519633	6.818	7.245	0.268	121421	121170	10.688866	17.56539	17.566619	187.767234	0.037455
UBIAD1	ENSG00000120942	HGNC:30791	GW18_PFC	chr1	11443779	11444279	11383722	11384222	intergenic	11333585	11333586	11273528	11273529	3.732991117	3.884	3.284	0.92	110444	110193	10.688866	12.934202	12.935431	138.265089	0.031542
DISP3	ENSG00000204624	HGNC:29251	GW18_PFC	chr1	11443779	11444279	11383722	11384222	intergenic	11539212	11539213	11479155	11479156	NA	NA	NA	0.886	95183	94933	10.688866	34.902292	34.903522	373.079065	0.067817
DISP3	ENSG00000204624	HGNC:29251	GW18_PFC	chr1	11443779	11444279	11383722	11384222	intergenic	11593733	11593734	11479155	11479156	NA	NA	NA	0.886	149704	94933	10.688866	7.793998	7.795227	83.322141	0.02201
FBXO2	ENSG00000116661	HGNC:13581	NGN2-iNeuron	chr1	11399781	11400281	11399781	11400281	intergenic	11714486	11714487	11714486	11714487	1.890341422	0.452	5.863	1.374	314455	314205	2.040683	2.44	2.441229	4.981775	0.031599
FBXO44	ENSG00000132879	HGNC:24847	NGN2-iNeuron	chr1	11399781	11400281	11399781	11400281	intergenic	11714967	11714968	11714967	11714968	5.285902792	4.937	6.303	0.986	314936	314686	2.040683	2.44	2.441229	4.981775	0.031599
MAD2L2	ENSG00000116670	HGNC:6764	NGN2-iNeuron	chr1	11399781	11400281	11399781	11400281	intergenic	11741175	11741176	11741175	11741176	4.397070659	4.627	2.877	0.806	341144	340894	2.040683	0.88	0.881229	1.798309	0.02105
DISP3	ENSG00000204624	HGNC:29251	NGN2-iNeuron	chr1	11402230	11402730	11402230	11402730	intergenic	11539212	11539213	11539212	11539213	NA	NA	NA	0.886	136732	136482	0.945763	1.09	1.091229	1.032044	0.023804
EXOSC10	ENSG00000171824	HGNC:9138	GW18_PFC	chr1	11473813	11474546	11413756	11414489	intergenic	11159926	11159927	11099869	11099870	5.57502195	5.729	5.241	0.852	314253.5	313886	8.172153	9.621881	9.62311	78.64153	0.020507
MTOR	ENSG00000198793	HGNC:3942	GW18_PFC	chr1	11473813	11474546	11413756	11414489	intergenic	11322608	11322609	11262551	11262552	6.986519633	6.818	7.245	0.268	151571.5	151204	8.172153	12.823858	12.825088	104.808578	0.020907
UBIAD1	ENSG00000120942	HGNC:30791	GW18_PFC	chr1	11473813	11474546	11413756	11414489	intergenic	11333585	11333586	11273528	11273529	3.732991117	3.884	3.284	0.92	140594.5	140227	8.172153	12.254492	12.255721	100.155627	0.022848
DISP3	ENSG00000204624	HGNC:29251	GW18_PFC	chr1	11473813	11474546	11413756	11414489	intergenic	11539212	11539213	11479155	11479156	NA	NA	NA	0.886	65032.5	64666	8.172153	20.134724	20.135954	164.554094	0.029912
DISP3	ENSG00000204624	HGNC:29251	GW18_PFC	chr1	11473813	11474546	11413756	11414489	intergenic	11593733	11593734	11479155	11479156	NA	NA	NA	0.886	119553.5	64666	8.172153	11.996738	11.997968	98.049227	0.025901
ANGPTL7	ENSG00000171819	HGNC:24078	NGN2-iNeuron	chr1	11415526	11416026	11415526	11416026	intergenic	11249412	11249413	11249412	11249413	NA	NA	NA	1.231	166364	166113	1.961997	0.58	0.581229	1.14037	0.024763
DISP3	ENSG00000204624	HGNC:29251	NGN2-iNeuron	chr1	11435815	11436315	11435815	11436315	intergenic	11539212	11539213	11539212	11539213	NA	NA	NA	0.886	103147	102897	1.259907	0.93	0.931229	1.173262	0.027061
UBIAD1	ENSG00000120942	HGNC:30791	GW18_PFC	chr1	11499008	11499508	11438951	11439451	intergenic	11333585	11333586	11273528	11273529	3.732991117	3.884	3.284	0.92	165673	165422	7.300204	19.095524	19.096754	139.410197	0.031803
DISP3	ENSG00000204624	HGNC:29251	GW18_PFC	chr1	11499008	11499508	11438951	11439451	intergenic	11539212	11539213	11479155	11479156	NA	NA	NA	0.886	39954	39704	7.300204	30.884635	30.885864	225.473108	0.040985
FBLIM1	ENSG00000162458	HGNC:24686	GW18_PFC	chr1	11499008	11499508	11438951	11439451	intergenic	16083154	16083155	15756659	15756660	3.959553117	4.202	1.013	1.075	4583896	4317208	7.300204	8.379946	8.380272	61.177699	0.022043
FBLIM1	ENSG00000162458	HGNC:24686	GW18_PFC	chr1	11499008	11499508	11438951	11439451	intergenic	16085290	16085291	15756659	15756660	3.959553117	4.202	1.013	1.075	4586032	4317208	7.300204	8.379946	8.380272	61.177698	0.022043
UBIAD1	ENSG00000120942	HGNC:30791	GW18_PFC	chr1	11508784	11509548	11448727	11449491	intergenic	11333585	11333586	11273528	11273529	3.732991117	3.884	3.284	0.92	175581	175198	8.093681	11.563064	11.564293	93.597701	0.021352
DISP3	ENSG00000204624	HGNC:29251	GW18_PFC	chr1	11508784	11509548	11448727	11449491	intergenic	11539212	11539213	11479155	11479156	NA	NA	NA	0.886	30046	29664	8.093681	38.619498	38.620727	312.583847	0.05682
DISP3	ENSG00000204624	HGNC:29251	GW18_PFC	chr1	11508784	11509548	11448727	11449491	intergenic	11593733	11593734	11479155	11479156	NA	NA	NA	0.886	84567	29664	8.093681	15.228683	15.229912	123.266051	0.032562
UBIAD1	ENSG00000120942	HGNC:30791	GW18_PFC	chr1	11514070	11514570	11454013	11454513	intergenic	11333585	11333586	11273528	11273529	3.732991117	3.884	3.284	0.92	180735	180484	4.538329	20.216973	20.218202	91.756852	0.020932
DISP3	ENSG00000204624	HGNC:29251	GW18_PFC	chr1	11514070	11514570	11454013	11454513	intergenic	11539212	11539213	11479155	11479156	NA	NA	NA	0.886	24892	24642	4.538329	48.477601	48.47883	220.012882	0.039993
DISP3	ENSG00000204624	HGNC:29251	GW18_PFC	chr1	11518709	11519209	11458652	11459152	intergenic	11539212	11539213	11479155	11479156	NA	NA	NA	0.886	20253	20003	4.15911	48.477601	48.47883	201.628788	0.036651
MTOR	ENSG00000198793	HGNC:3942	GW18_PFC	chr1	11521578	11522078	11461521	11462021	intergenic	11322608	11322609	11262551	11262552	6.986519633	6.818	7.245	0.268	199220	198969	6.602121	18.938139	18.939368	125.039998	0.024942
UBIAD1	ENSG00000120942	HGNC:30791	GW18_PFC	chr1	11521578	11522078	11461521	11462021	intergenic	11333585	11333586	11273528	11273529	3.732991117	3.884	3.284	0.92	188243	187992	6.602121	14.742522	14.743751	97.340027	0.022206
DISP3	ENSG00000204624	HGNC:29251	GW18_PFC	chr1	11521578	11522078	11461521	11462021	intergenic	11593733	11593734	11533676	11533677	NA	NA	NA	0.886	71905	71655	6.602121	19.165622	19.166851	126.541872	0.033427
ANGPTL7	ENSG00000171819	HGNC:24078	NGN2-iNeuron	chr1	11473402	11474627	11473402	11474627	intergenic	11249412	11249413	11249412	11249413	NA	NA	NA	1.231	224602.5	223989	2.395653	0.64	0.641229	1.536163	0.033357
DISP3	ENSG00000204624	HGNC:29251	NGN2-iNeuron	chr1	11473402	11474627	11473402	11474627	intergenic	11539212	11539213	11539212	11539213	NA	NA	NA	0.886	65197.5	64585	2.395653	0.78	0.781229	1.871554	0.043167
MAD2L2	ENSG00000116670	HGNC:6764	NGN2-iNeuron	chr1	11473402	11474627	11473402	11474627	intergenic	11741175	11741176	11741175	11741176	4.397070659	4.627	2.877	0.806	267160.5	266548	2.395653	0.87	0.871229	2.087163	0.024431
EXOSC10	ENSG00000171824	HGNC:9138	GW18_PFC	chr1	11559457	11560507	11499400	11500450	genic	11159926	11159927	11099869	11099870	5.57502195	5.729	5.241	0.852	400056	399530	9.154511	10.964647	10.965876	100.387231	0.026177
ANGPTL7	ENSG00000171819	HGNC:24078	GW18_PFC	chr1	11559457	11560507	11499400	11500450	genic	11249412	11249413	11189355	11189356	NA	NA	NA	1.231	310570	310044	9.154511	8.355398	8.356627	76.500833	0.020014
MTOR	ENSG00000198793	HGNC:3942	GW18_PFC	chr1	11559457	11560507	11499400	11500450	genic	11322608	11322609	11262551	11262552	6.986519633	6.818	7.245	0.268	237374	236848	9.154511	14.129373	14.130602	129.358749	0.025804
UBIAD1	ENSG00000120942	HGNC:30791	GW18_PFC	chr1	11559457	11560507	11499400	11500450	genic	11333585	11333586	11273528	11273529	3.732991117	3.884	3.284	0.92	226397	225871	9.154511	19.355864	19.357093	177.204724	0.040425
DISP3	ENSG00000204624	HGNC:29251	GW18_PFC	chr1	11559457	11560507	11499400	11500450	genic	11539212	11539213	11479155	11479156	NA	NA	NA	0.886	20770	20244	9.154511	48.837541	48.83877	447.095055	0.081271
DISP3	ENSG00000204624	HGNC:29251	GW18_PFC	chr1	11559457	11560507	11499400	11500450	genic	11593733	11593734	11479155	11479156	NA	NA	NA	0.886	33751	20244	9.154511	26.710703	26.711933	244.53468	0.064596
FBXO2	ENSG00000116661	HGNC:13581	GW18_PFC	chr1	11559457	11560507	11499400	11500450	genic	11714486	11714487	11654429	11654430	1.890341422	0.452	5.863	1.374	154504	153979	9.154511	12.643504	12.644733	115.756348	0.020021
FBXO44	ENSG00000132879	HGNC:24847	GW18_PFC	chr1	11559457	11560507	11499400	11500450	genic	11714967	11714968	11654910	11654911	5.285902792	4.937	6.303	0.986	154985	154460	9.154511	12.643504	12.644733	115.756348	0.020021
MAD2L2	ENSG00000116670	HGNC:6764	GW18_PFC	chr1	11559457	11560507	11499400	11500450	genic	11741175	11741176	11681118	11681119	4.397070659	4.627	2.877	0.806	181193	180668	9.154511	13.058576	13.059805	119.556128	0.021812
DISP3	ENSG00000204624	HGNC:29251	GW18_PFC	chr1	11573767	11574267	11513710	11514210	genic	11593733	11593734	11533676	11533677	NA	NA	NA	0.886	19716	19466	3.030074	51.946025	51.947254	157.404023	0.04158
EXOSC10	ENSG00000171824	HGNC:9138	NGN2-iNeuron	chr1	11514237	11514737	11514237	11514737	intergenic	11159926	11159927	11159926	11159927	5.57502195	5.729	5.241	0.852	354561	354310	2.283513	0.68	0.681229	1.555596	0.021093
UBIAD1	ENSG00000120942	HGNC:30791	NGN2-iNeuron	chr1	11514237	11514737	11514237	11514737	intergenic	11333585	11333586	11333585	11333586	3.732991117	3.884	3.284	0.92	180902	180651	2.283513	3.48	3.481229	7.949432	0.021706
DISP3	ENSG00000204624	HGNC:29251	NGN2-iNeuron	chr1	11514237	11514737	11514237	11514737	intergenic	11539212	11539213	11539212	11539213	NA	NA	NA	0.886	24725	24475	2.283513	1.08	1.081229	2.469001	0.056947
MAD2L2	ENSG00000116670	HGNC:6764	NGN2-iNeuron	chr1	11514237	11514737	11514237	11514737	intergenic	11741175	11741176	11741175	11741176	4.397070659	4.627	2.877	0.806	226688	226438	2.283513	0.83	0.831229	1.898123	0.022218
SRM	ENSG00000116649	HGNC:11296	NGN2-iNeuron	chr1	11559847	11560347	11559847	11560347	genic	11120075	11120076	11120075	11120076	3.865828558	4.456	3.201	0.593	440022	439771	2.040683	0.88	0.881229	1.798309	0.039818
ANGPTL7	ENSG00000171819	HGNC:24078	NGN2-iNeuron	chr1	11559847	11560347	11559847	11560347	genic	11249412	11249413	11249412	11249413	NA	NA	NA	1.231	310685	310434	2.040683	0.61	0.611229	1.247325	0.027085
DISP3	ENSG00000204624	HGNC:29251	NGN2-iNeuron	chr1	11559847	11560347	11559847	11560347	genic	11539212	11539213	11539212	11539213	NA	NA	NA	0.886	20885	20634	2.040683	0.43	0.431229	0.880002	0.020297
MTHFR	ENSG00000177000	HGNC:7436	NGN2-iNeuron	chr1	11559847	11560347	11559847	11560347	genic	11863440	11863441	11863440	11863441	4.948432139	4.985	4.908	0.859	303343	303093	2.040683	0.88	0.881229	1.798309	0.021132
ANGPTL7	ENSG00000171819	HGNC:24078	NGN2-iNeuron	chr1	11623623	11624123	11623623	11624123	intergenic	11249412	11249413	11249412	11249413	NA	NA	NA	1.231	374461	374210	1.675585	0.59	0.591229	0.990655	0.021512
MAD2L2	ENSG00000116670	HGNC:6764	NGN2-iNeuron	chr1	11623623	11624123	11623623	11624123	intergenic	11751534	11751535	11751534	11751535	4.397070659	4.627	2.877	0.806	127661	127411	1.675585	1.04	1.041229	1.744668	0.025028
DRAXIN	ENSG00000162490	HGNC:25054	NGN2-iNeuron	chr1	11623623	11624123	11623623	11624123	intergenic	11751767	11751768	11751767	11751768	7.101346617	7.619	1.414	1.082	127894	127644	1.675585	1.04	1.041229	1.744668	0.025028
RERE	ENSG00000142599	HGNC:9965	GW18_PFC	chr1	11761231	11762133	11701174	11702076	genic	8877330	8877331	8817271	8817272	8.579357704	8.734	8.015	0.459	2884352	2883902	38.435599	2.650737	2.651226	101.90147	0.042023
CLSTN1	ENSG00000171603	HGNC:17447	GW18_PFC	chr1	11761231	11762133	11701174	11702076	genic	9884023	9884024	9823965	9823966	7.484942579	7.097	9.102	0.341	1877659	1877208	38.435599	1.641664	1.642375	63.125655	0.02096
LZIC	ENSG00000162441	HGNC:17497	GW18_PFC	chr1	11761231	11762133	11701174	11702076	genic	10002826	10002827	9942768	9942769	5.642562932	5.87	5.477	1.86	1758856	1758405	38.435599	4.73975	4.740503	182.204054	0.0491
NMNAT1	ENSG00000173614	HGNC:17877	GW18_PFC	chr1	11761231	11762133	11701174	11702076	genic	10003533	10003534	9943475	9943476	1.954862708	1.525	2.813	1.312	1758149	1757698	38.435599	4.73975	4.740503	182.204064	0.0491
CENPS-CORT	ENSG00000251503	HGNC:38843	GW18_PFC	chr1	11761231	11762133	11701174	11702076	genic	10491315	10491316	10431258	10431259	NA	NA	NA	NA	1270367	1269915	38.435599	2.100697	2.101696	80.779931	0.022958
CORT	ENSG00000241563	HGNC:2257	GW18_PFC	chr1	11761231	11762133	11701174	11702076	genic	10510088	10510089	10450031	10450032	NA	NA	NA	1.391	1251594	1251142	38.435599	2.899978	2.900989	111.501249	0.031828
DFFA	ENSG00000160049	HGNC:2772	GW18_PFC	chr1	11761231	11762133	11701174	11702076	genic	10532545	10532546	10472488	10472489	5.096368752	5.066	5.268	0.784	1229137	1228685	38.435599	2.68851	2.689537	103.373983	0.026424
PEX14	ENSG00000142655	HGNC:8856	GW18_PFC	chr1	11761231	11762133	11701174	11702076	genic	10535007	10535008	10474950	10474951	4.474219743	4.406	4.529	0.542	1226675	1226223	38.435599	2.68851	2.689539	103.374052	0.026424
TARDBP	ENSG00000120948	HGNC:11571	GW18_PFC	chr1	11761231	11762133	11701174	11702076	genic	11073785	11073786	11013728	11013729	2.5965951	2.746	2.311	0.229	687897	687445	38.435599	4.110523	4.111752	158.037651	0.052483
SRM	ENSG00000116649	HGNC:11296	GW18_PFC	chr1	11761231	11762133	11701174	11702076	genic	11120075	11120076	11060018	11060019	3.865828558	4.456	3.201	0.593	641607	641155	38.435599	9.488115	9.4893439999999991	364.728625	0.090853
EXOSC10	ENSG00000171824	HGNC:9138	GW18_PFC	chr1	11761231	11762133	11701174	11702076	genic	11159926	11159927	11099869	11099870	5.57502195	5.729	5.241	0.852	601756	601304	38.435599	4.308662	4.309891	165.653248	0.043196
ANGPTL7	ENSG00000171819	HGNC:24078	GW18_PFC	chr1	11761231	11762133	11701174	11702076	genic	11249412	11249413	11189355	11189356	NA	NA	NA	1.231	512270	511818	38.435599	9.201825	9.203055	353.724918	0.092543
MTOR	ENSG00000198793	HGNC:3942	GW18_PFC	chr1	11761231	11762133	11701174	11702076	genic	11322608	11322609	11262551	11262552	6.986519633	6.818	7.245	0.268	439074	438622	38.435599	19.876752	19.877982	764.02213	0.152403
UBIAD1	ENSG00000120942	HGNC:30791	GW18_PFC	chr1	11761231	11762133	11701174	11702076	genic	11333585	11333586	11273528	11273529	3.732991117	3.884	3.284	0.92	428097	427645	38.435599	7.359899	7.361128	282.929376	0.064544
DISP3	ENSG00000204624	HGNC:29251	GW18_PFC	chr1	11761231	11762133	11701174	11702076	genic	11539212	11539213	11479155	11479156	NA	NA	NA	0.886	222470	222018	38.435599	12.682501	12.68373	487.506767	0.088617
DISP3	ENSG00000204624	HGNC:29251	GW18_PFC	chr1	11761231	11762133	11701174	11702076	genic	11593733	11593734	11479155	11479156	NA	NA	NA	0.886	167949	222018	38.435599	4.902392	4.903622	188.473633	0.049787
FBXO2	ENSG00000116661	HGNC:13581	GW18_PFC	chr1	11761231	11762133	11701174	11702076	genic	11714486	11714487	11654429	11654430	1.890341422	0.452	5.863	1.374	47196	46744	38.435599	35.962743	35.963972	1382.29681	0.239077
FBXO44	ENSG00000132879	HGNC:24847	GW18_PFC	chr1	11761231	11762133	11701174	11702076	genic	11714967	11714968	11654910	11654911	5.285902792	4.937	6.303	0.986	46715	46263	38.435599	35.962743	35.963972	1382.29681	0.239077
FBXO6	ENSG00000116663	HGNC:13585	GW18_PFC	chr1	11761231	11762133	11701174	11702076	genic	11724257	11724258	11664200	11664201	1.595775898	1.594	2.012	0.813	37425	36973	38.435599	46.195733	46.196962	1775.607904	0.269654
MAD2L2	ENSG00000116670	HGNC:6764	GW18_PFC	chr1	11761231	11762133	11701174	11702076	genic	11741175	11741176	11681118	11681119	4.397070659	4.627	2.877	0.806	20507	20055	38.435599	43.795672	43.796901	1683.360141	0.30711
AGTRAP	ENSG00000177674	HGNC:13539	GW18_PFC	chr1	11761231	11762133	11701174	11702076	genic	11796232	11796233	11736175	11736176	1.128523763	0.589	1.73	0.838	34550	34099	38.435599	27.740873	27.742102	1066.284303	0.209721
MTHFR	ENSG00000177000	HGNC:7436	GW18_PFC	chr1	11761231	11762133	11701174	11702076	genic	11863440	11863441	11803383	11803384	4.948432139	4.985	4.908	0.859	101758	101307	38.435599	14.438109	14.439339	554.98463	0.158406
CLCN6	ENSG00000011021	HGNC:2024	GW18_PFC	chr1	11761231	11762133	11701174	11702076	genic	11866317	11866318	11806260	11806261	4.884781684	4.829	5.047	0.787	104635	104184	38.435599	14.438109	14.439339	554.98463	0.158406
NPPA	ENSG00000175206	HGNC:7939	GW18_PFC	chr1	11761231	11762133	11701174	11702076	genic	11907840	11907841	11847783	11847784	-1.250202613	-2.276	1.509	1.301	146158	145707	38.435599	6.874555	6.875784	264.274889	0.068002
KIAA2013	ENSG00000116685	HGNC:28513	GW18_PFC	chr1	11761231	11762133	11701174	11702076	genic	11986460	11986461	11926403	11926404	4.020094383	3.964	4.358	0.878	224778	224327	38.435599	3.603452	3.604681	138.548074	0.021036
PLOD1	ENSG00000083444	HGNC:9081	GW18_PFC	chr1	11761231	11762133	11701174	11702076	genic	11994774	11994775	11934717	11934718	4.033336063	3.675	4.538	0.938	233092	232641	38.435599	1.922106	1.923335	73.924547	0.021905
MFN2	ENSG00000116688	HGNC:16877	GW18_PFC	chr1	11761231	11762133	11701174	11702076	genic	12040501	12040502	11980444	11980445	6.316236717	6.166	7.18	0.602	278819	278368	38.435599	4.112214	4.113443	158.102648	0.054488
MIIP	ENSG00000116691	HGNC:25715	GW18_PFC	chr1	11761231	11762133	11701174	11702076	genic	12079555	12079556	12019498	12019499	3.898684705	4.204	2.925	1.244	317873	317422	38.435599	3.956848	3.958077	152.131077	0.050341
VPS13D	ENSG00000048707	HGNC:23595	GW18_PFC	chr1	11761231	11762133	11701174	11702076	genic	12290124	12290125	12230067	12230068	7.676784092	7.481	8.283	0.426	528442	527991	38.435599	0.998071	0.9993	38.408687	0.025655
DHRS3	ENSG00000162496	HGNC:17693	GW18_PFC	chr1	11761231	11762133	11701174	11702076	genic	12678216	12678217	12618210	12618211	1.800612739	0.844	3.554	0.79	916534	916134	38.435599	1.737834	1.739063	66.841917	0.057046
PDPN	ENSG00000162493	HGNC:29602	GW18_PFC	chr1	11761231	11762133	11701174	11702076	genic	13911967	13911968	13585472	13585473	2.031261451	1.229	2.152	0.689	2150285	1883396	38.435599	0.830093	0.830724	31.92939	0.025072
TMEM51	ENSG00000171729	HGNC:25488	GW18_PFC	chr1	11761231	11762133	11701174	11702076	genic	15480264	15480265	15153768	15153769	1.214653796	0.176	2.778	0.871	3718582	3451692	38.435599	0.891168	0.89156	34.267641	0.022802
SPEN	ENSG00000065526	HGNC:17575	GW18_PFC	chr1	11761231	11762133	11701174	11702076	genic	16174202	16174203	15847707	15847708	7.223758027	7.364	6.734	0.094	4412520	4145631	38.435599	1.677462	1.6778	64.487234	0.029407
CLCNKB	ENSG00000184908	HGNC:2027	GW18_PFC	chr1	11761231	11762133	11701174	11702076	genic	16375284	16375285	16048789	16048790	-3.566431827	-3.933	-3.717	1.072	4613602	4346713	38.435599	4.573375	4.5737	175.792895	0.080454
TARDBP	ENSG00000120948	HGNC:11571	GW18_PFC	chr1	11775157	11775803	11715100	11715746	genic	11073785	11073786	11013728	11013729	2.5965951	2.746	2.311	0.229	701695	701371	14.915149	7.534051	7.53528	112.389831	0.037324
SRM	ENSG00000116649	HGNC:11296	GW18_PFC	chr1	11775157	11775803	11715100	11715746	genic	11120075	11120076	11060018	11060019	3.865828558	4.456	3.201	0.593	655405	655081	14.915149	8.297403	8.298632	123.775337	0.030832
ANGPTL7	ENSG00000171819	HGNC:24078	GW18_PFC	chr1	11775157	11775803	11715100	11715746	genic	11249412	11249413	11189355	11189356	NA	NA	NA	1.231	526068	525744	14.915149	11.935885	11.937115	178.043843	0.046581
MTOR	ENSG00000198793	HGNC:3942	GW18_PFC	chr1	11775157	11775803	11715100	11715746	genic	11322608	11322609	11262551	11262552	6.986519633	6.818	7.245	0.268	452872	452548	14.915149	14.939224	14.940453	222.839089	0.044451
UBIAD1	ENSG00000120942	HGNC:30791	GW18_PFC	chr1	11775157	11775803	11715100	11715746	genic	11333585	11333586	11273528	11273529	3.732991117	3.884	3.284	0.92	441895	441571	14.915149	6.883289	6.884518	102.68361	0.023425
DISP3	ENSG00000204624	HGNC:29251	GW18_PFC	chr1	11775157	11775803	11715100	11715746	genic	11539212	11539213	11479155	11479156	NA	NA	NA	0.886	236268	235944	14.915149	13.647754	13.648983	203.576615	0.037005
FBXO2	ENSG00000116661	HGNC:13581	GW18_PFC	chr1	11775157	11775803	11715100	11715746	genic	11714486	11714487	11654429	11654430	1.890341422	0.452	5.863	1.374	60994	60670	14.915149	27.454102	27.455331	409.50036	0.070826
FBXO44	ENSG00000132879	HGNC:24847	GW18_PFC	chr1	11775157	11775803	11715100	11715746	genic	11714967	11714968	11654910	11654911	5.285902792	4.937	6.303	0.986	60513	60189	14.915149	27.454102	27.455331	409.50036	0.070826
FBXO6	ENSG00000116663	HGNC:13585	GW18_PFC	chr1	11775157	11775803	11715100	11715746	genic	11724257	11724258	11664200	11664201	1.595775898	1.594	2.012	0.813	51223	50899	14.915149	35.856241	35.85747	534.819506	0.081221
MAD2L2	ENSG00000116670	HGNC:6764	GW18_PFC	chr1	11775157	11775803	11715100	11715746	genic	11741175	11741176	11681118	11681119	4.397070659	4.627	2.877	0.806	34305	33981	14.915149	37.412395	37.413624	558.029776	0.101806
MAD2L2	ENSG00000116670	HGNC:6764	GW18_PFC	chr1	11775157	11775803	11715100	11715746	genic	11751534	11751535	11681118	11681119	4.397070659	4.627	2.877	0.806	23946	33981	14.915149	80.23985	80.241079	1196.807656	0.247117
DRAXIN	ENSG00000162490	HGNC:25054	GW18_PFC	chr1	11775157	11775803	11715100	11715746	genic	11751767	11751768	11691710	11691711	7.101346617	7.619	1.414	1.082	23713	23389	14.915149	80.23985	80.241079	1196.807656	0.247117
AGTRAP	ENSG00000177674	HGNC:13539	GW18_PFC	chr1	11775157	11775803	11715100	11715746	genic	11796232	11796233	11736175	11736176	1.128523763	0.589	1.73	0.838	20752	20429	14.915149	40.401044	40.402273	602.605924	0.118523
MFN2	ENSG00000116688	HGNC:16877	GW18_PFC	chr1	11775157	11775803	11715100	11715746	genic	12040501	12040502	11980444	11980445	6.316236717	6.166	7.18	0.602	265021	264698	14.915149	4.927848	4.929077	73.517925	0.025337
MAD2L2	ENSG00000116670	HGNC:6764	GW18_PFC	chr1	11782525	11783025	11722468	11722968	genic	11751534	11751535	11691477	11691478	4.397070659	4.627	2.877	0.806	31241	30990	2.644932	38.749048	38.750278	102.491849	0.021163
DRAXIN	ENSG00000162490	HGNC:25054	GW18_PFC	chr1	11782525	11783025	11722468	11722968	genic	11751767	11751768	11691710	11691711	7.101346617	7.619	1.414	1.082	31008	30757	2.644932	38.749048	38.750278	102.491849	0.021163
SRM	ENSG00000116649	HGNC:11296	NGN2-iNeuron	chr1	11761454	11761954	11761454	11761954	genic	11120075	11120076	11120075	11120076	3.865828558	4.456	3.201	0.593	641629	641378	1.136578	0.81	0.811229	0.922025	0.020415
AGTRAP	ENSG00000177674	HGNC:13539	NGN2-iNeuron	chr1	11779678	11780178	11779678	11780178	genic	11796232	11796233	11796232	11796233	1.128523763	0.589	1.73	0.838	16304	16054	0.589702	17.17	17.171229	10.125908	0.028775
TNFRSF8	ENSG00000120949	HGNC:11923	NGN2-iNeuron	chr1	11779678	11780178	11779678	11780178	genic	12185956	12185957	12185956	12185957	-3.981473206	-5.607	-2.718	0.536	406028	405778	0.589702	0.54	0.541229	0.319164	0.045327
DISP3	ENSG00000204624	HGNC:29251	NGN2-iNeuron	chr1	11791753	11792253	11791753	11792253	intergenic	11539212	11539213	11539212	11539213	NA	NA	NA	0.886	252791	252540	0.777246	1.15	1.151229	0.894788	0.020638
FBXO2	ENSG00000116661	HGNC:13581	NGN2-iNeuron	chr1	11791753	11792253	11791753	11792253	intergenic	11714486	11714487	11714486	11714487	1.890341422	0.452	5.863	1.374	77517	77266	0.777246	5.4	5.401229	4.198084	0.026628
FBXO44	ENSG00000132879	HGNC:24847	NGN2-iNeuron	chr1	11791753	11792253	11791753	11792253	intergenic	11714967	11714968	11714967	11714968	5.285902792	4.937	6.303	0.986	77036	76785	0.777246	5.4	5.401229	4.198084	0.026628
MAD2L2	ENSG00000116670	HGNC:6764	NGN2-iNeuron	chr1	11791753	11792253	11791753	11792253	intergenic	11741175	11741176	11741175	11741176	4.397070659	4.627	2.877	0.806	50828	50577	0.777246	3.05	3.051229	2.371556	0.02776
MAD2L2	ENSG00000116670	HGNC:6764	NGN2-iNeuron	chr1	11791753	11792253	11791753	11792253	intergenic	11751534	11751535	11741175	11741176	4.397070659	4.627	2.877	0.806	40469	50577	0.777246	2.36	2.361229	1.835256	0.026327
DRAXIN	ENSG00000162490	HGNC:25054	NGN2-iNeuron	chr1	11791753	11792253	11791753	11792253	intergenic	11751767	11751768	11751767	11751768	7.101346617	7.619	1.414	1.082	40236	39985	0.777246	2.36	2.361229	1.835256	0.026327
TNFRSF8	ENSG00000120949	HGNC:11923	NGN2-iNeuron	chr1	11791753	11792253	11791753	11792253	intergenic	12185956	12185957	12185956	12185957	-3.981473206	-5.607	-2.718	0.536	393953	393703	0.777246	0.46	0.461229	0.358489	0.050912
TNFRSF8	ENSG00000120949	HGNC:11923	NGN2-iNeuron	chr1	11845029	11845529	11845029	11845529	genic	12185956	12185957	12185956	12185957	-3.981473206	-5.607	-2.718	0.536	340677	340427	0.654474	1.08	1.081229	0.707636	0.100498
MTHFR	ENSG00000177000	HGNC:7436	NGN2-iNeuron	chr1	11898615	11899115	11898615	11899115	genic	11863440	11863441	11863440	11863441	4.948432139	4.985	4.908	0.859	35425	35174	0.424233	4.78	4.781229	2.028355	0.023835
MTHFR	ENSG00000177000	HGNC:7436	NGN2-iNeuron	chr1	11898615	11899115	11898615	11899115	genic	11863440	11863441	11863440	11863441	4.948432139	4.985	4.908	0.859	35425	35174	0.424233	6.99	6.991229	2.96591	0.034852
TNFRSF8	ENSG00000120949	HGNC:11923	NGN2-iNeuron	chr1	11898615	11899115	11898615	11899115	genic	12185956	12185957	12185956	12185957	-3.981473206	-5.607	-2.718	0.536	287091	286841	0.424233	0.55	0.551229	0.23385	0.033211
GPR157	ENSG00000180758	HGNC:23687	GW18_PFC	chr1	11967668	11969308	11907611	11909251	intergenic	9189161	9189162	9129102	9129103	-2.258034	-3.602	-0.833	1.164	2779327	2778508	44.501094	1.162819	1.163324	51.769187	0.03423
PIK3CD	ENSG00000171608	HGNC:8977	GW18_PFC	chr1	11967668	11969308	11907611	11909251	intergenic	9711790	9711791	9651732	9651733	3.695211251	3.72	3.656	0.23	2256698	2255878	44.501094	2.931973	2.932578	130.502949	0.055816
CTNNBIP1	ENSG00000178585	HGNC:16913	GW18_PFC	chr1	11967668	11969308	11907611	11909251	intergenic	9970327	9970328	9910269	9910270	5.565551964	5.692	5.375	1.285	1998161	1997341	44.501094	3.512189	3.512862	156.326207	0.048489
UBE4B	ENSG00000130939	HGNC:12500	GW18_PFC	chr1	11967668	11969308	11907611	11909251	intergenic	10093332	10093333	10033274	10033275	6.156974179	6.071	6.236	0.237	1875156	1874336	44.501094	1.908401	1.909112	84.95759	0.033851
KIF1B	ENSG00000054523	HGNC:16636	GW18_PFC	chr1	11967668	11969308	11907611	11909251	intergenic	10271674	10271675	10211616	10211617	9.49734588	9.46	9.522	0.376	1696814	1695994	44.501094	2.230065	2.230841	99.274859	0.051003
DFFA	ENSG00000160049	HGNC:2772	GW18_PFC	chr1	11967668	11969308	11907611	11909251	intergenic	10532545	10532546	10472488	10472489	5.096368752	5.066	5.268	0.784	1435943	1435122	44.501094	6.04115	6.042047	268.877715	0.068729
PEX14	ENSG00000142655	HGNC:8856	GW18_PFC	chr1	11967668	11969308	11907611	11909251	intergenic	10535007	10535008	10474950	10474951	4.474219743	4.406	4.529	0.542	1433481	1432660	44.501094	6.04115	6.042049	268.877775	0.068729
TARDBP	ENSG00000120948	HGNC:11571	GW18_PFC	chr1	11967668	11969308	11907611	11909251	intergenic	11073785	11073786	11013728	11013729	2.5965951	2.746	2.311	0.229	894703	893882	44.501094	1.406008	1.407237	62.623603	0.020797
MTOR	ENSG00000198793	HGNC:3942	GW18_PFC	chr1	11967668	11969308	11907611	11909251	intergenic	11322608	11322609	11262551	11262552	6.986519633	6.818	7.245	0.268	645880	645059	44.501094	4.65889	4.660119	207.380382	0.041367
UBIAD1	ENSG00000120942	HGNC:30791	GW18_PFC	chr1	11967668	11969308	11907611	11909251	intergenic	11333585	11333586	11273528	11273529	3.732991117	3.884	3.284	0.92	634903	634082	44.501094	3.673523	3.674752	163.530506	0.037306
DISP3	ENSG00000204624	HGNC:29251	GW18_PFC	chr1	11967668	11969308	11907611	11909251	intergenic	11539212	11539213	11479155	11479156	NA	NA	NA	0.886	429276	428455	44.501094	5.147297	5.148526	229.115034	0.041647000000000003
DISP3	ENSG00000204624	HGNC:29251	GW18_PFC	chr1	11967668	11969308	11907611	11909251	intergenic	11593733	11593734	11479155	11479156	NA	NA	NA	0.886	374755	428455	44.501094	3.66828	3.669509	163.29717	0.043136
FBXO6	ENSG00000116663	HGNC:13585	GW18_PFC	chr1	11967668	11969308	11907611	11909251	intergenic	11724257	11724258	11664200	11664201	1.595775898	1.594	2.012	0.813	244231	243410	44.501094	3.571525	3.572754	158.991459	0.024145
MAD2L2	ENSG00000116670	HGNC:6764	GW18_PFC	chr1	11967668	11969308	11907611	11909251	intergenic	11741175	11741176	11681118	11681119	4.397070659	4.627	2.877	0.806	227313	226492	44.501094	4.327023	4.328253	192.611979	0.03514
MAD2L2	ENSG00000116670	HGNC:6764	GW18_PFC	chr1	11967668	11969308	11907611	11909251	intergenic	11751534	11751535	11681118	11681119	4.397070659	4.627	2.877	0.806	216954	226492	44.501094	6.07695	6.0781790000000004	270.485621	0.05585
DRAXIN	ENSG00000162490	HGNC:25054	GW18_PFC	chr1	11967668	11969308	11907611	11909251	intergenic	11751767	11751768	11691710	11691711	7.101346617	7.619	1.414	1.082	216721	215900	44.501094	6.07695	6.0781790000000004	270.485621	0.05585
AGTRAP	ENSG00000177674	HGNC:13539	GW18_PFC	chr1	11967668	11969308	11907611	11909251	intergenic	11796232	11796233	11736175	11736176	1.128523763	0.589	1.73	0.838	172256	171435	44.501094	8.159453	8.160682	363.159286	0.071427
MTHFR	ENSG00000177000	HGNC:7436	GW18_PFC	chr1	11967668	11969308	11907611	11909251	intergenic	11863440	11863441	11803383	11803384	4.948432139	4.985	4.908	0.859	105048	104227	44.501094	11.425863	11.427093	508.518125	0.145144
CLCN6	ENSG00000011021	HGNC:2024	GW18_PFC	chr1	11967668	11969308	11907611	11909251	intergenic	11866317	11866318	11806260	11806261	4.884781684	4.829	5.047	0.787	102171	101350	44.501094	11.425863	11.427093	508.518125	0.145144
NPPA	ENSG00000175206	HGNC:7939	GW18_PFC	chr1	11967668	11969308	11907611	11909251	intergenic	11907840	11907841	11847783	11847784	-1.250202613	-2.276	1.509	1.301	60648	59827	44.501094	18.346297	18.347526	816.484973	0.210093
KIAA2013	ENSG00000116685	HGNC:28513	GW18_PFC	chr1	11967668	11969308	11907611	11909251	intergenic	11986460	11986461	11926403	11926404	4.020094383	3.964	4.358	0.878	17972	17152	44.501094	82.076414	82.077643	3652.544917	0.554568
PLOD1	ENSG00000083444	HGNC:9081	GW18_PFC	chr1	11967668	11969308	11907611	11909251	intergenic	11994774	11994775	11934717	11934718	4.033336063	3.675	4.538	0.938	26286	25466	44.501094	27.843549	27.844779	1239.123114	0.367167
MFN2	ENSG00000116688	HGNC:16877	GW18_PFC	chr1	11967668	11969308	11907611	11909251	intergenic	12040501	12040502	11980444	11980445	6.316236717	6.166	7.18	0.602	72013	71193	44.501094	14.751802	14.753031	656.526016	0.226262
MIIP	ENSG00000116691	HGNC:25715	GW18_PFC	chr1	11967668	11969308	11907611	11909251	intergenic	12079555	12079556	12019498	12019499	3.898684705	4.204	2.925	1.244	111067	110247	44.501094	11.848931	11.850161	527.345111	0.174502
VPS13D	ENSG00000048707	HGNC:23595	GW18_PFC	chr1	11967668	11969308	11907611	11909251	intergenic	12290124	12290125	12230067	12230068	7.676784092	7.481	8.283	0.426	321636	320816	44.501094	5.277824	5.279053	234.923641	0.156914
DHRS3	ENSG00000162496	HGNC:17693	GW18_PFC	chr1	11967668	11969308	11907611	11909251	intergenic	12678216	12678217	12618210	12618211	1.800612739	0.844	3.554	0.79	709728	708959	44.501094	2.77892	2.780149	123.719687	0.105588
PRDM2	ENSG00000116731	HGNC:9347	GW18_PFC	chr1	11967668	11969308	11907611	11909251	intergenic	14026735	14026736	13700240	13700241	6.923682349	6.827	7.135	0.297	2058247	1790989	44.501094	2.543672	2.544328	113.225379	0.095704
KAZN	ENSG00000189337	HGNC:29173	GW18_PFC	chr1	11967668	11969308	11907611	11909251	intergenic	15250626	15250627	14924130	14924131	9.166341047	9.396	8.011	0.686	3282138	3014879	44.501094	2.083761	2.084198	92.749077	0.062259
TMEM51	ENSG00000171729	HGNC:25488	GW18_PFC	chr1	11967668	11969308	11907611	11909251	intergenic	15480264	15480265	15153768	15153769	1.214653796	0.176	2.778	0.871	3511776	3244517	44.501094	3.398888	3.3993	151.272578	0.100658
NECAP2	ENSG00000157191	HGNC:25528	GW18_PFC	chr1	11967668	11969308	11907611	11909251	intergenic	16767231	16767232	16440736	16440737	3.633790745	3.669	3.437	1.318	4798743	4531485	44.501094	2.510884	2.511199	111.751082	0.037678
NBPF1	ENSG00000219481	HGNC:26088	GW18_PFC	chr1	11967668	11969308	11907611	11909251	intergenic	16939982	16939983	16613487	16613488	5.484806559	5.756	4.339	NA	4971494	4704236	44.501094	1.757385	1.757689	78.2191	0.03138
SRM	ENSG00000116649	HGNC:11296	NGN2-iNeuron	chr1	11968555	11969055	11968555	11969055	intergenic	11120075	11120076	11120075	11120076	3.865828558	4.456	3.201	0.593	848730	848479	3.449731	0.28	0.281229	0.970165	0.021481
MTHFR	ENSG00000177000	HGNC:7436	NGN2-iNeuron	chr1	11968555	11969055	11968555	11969055	intergenic	11863440	11863441	11863440	11863441	4.948432139	4.985	4.908	0.859	105365	105114	3.449731	0.66	0.661229	2.281063	0.026805
CLCN6	ENSG00000011021	HGNC:2024	NGN2-iNeuron	chr1	11968555	11969055	11968555	11969055	intergenic	11866317	11866318	11866317	11866318	4.884781684	4.829	5.047	0.787	102488	102237	3.449731	1.34	1.341229	4.62688	0.055213
KIAA2013	ENSG00000116685	HGNC:28513	NGN2-iNeuron	chr1	11968555	11969055	11968555	11969055	intergenic	11986460	11986461	11986460	11986461	4.020094383	3.964	4.358	0.878	17655	17405	3.449731	3	3.001229	10.353433	0.091319
PLOD1	ENSG00000083444	HGNC:9081	NGN2-iNeuron	chr1	11968555	11969055	11968555	11969055	intergenic	11994774	11994775	11994774	11994775	4.033336063	3.675	4.538	0.938	25969	25719	3.449731	1.19	1.191229	4.10942	0.031771
MFN2	ENSG00000116688	HGNC:16877	NGN2-iNeuron	chr1	11968555	11969055	11968555	11969055	intergenic	12040501	12040502	12040501	12040502	6.316236717	6.166	7.18	0.602	71696	71446	3.449731	3.09	3.091229	10.663909	0.063759
VPS13D	ENSG00000048707	HGNC:23595	NGN2-iNeuron	chr1	11968555	11969055	11968555	11969055	intergenic	12290124	12290125	12290124	12290125	7.676784092	7.481	8.283	0.426	321319	321069	3.449731	0.56	0.561229	1.93609	0.042238
MFN2	ENSG00000116688	HGNC:16877	NGN2-iNeuron	chr1	11999025	11999525	11999025	11999525	genic	12040501	12040502	12040501	12040502	6.316236717	6.166	7.18	0.602	41226	40976	0.756251	9.58	9.581229	7.245814	0.043323
MFN2	ENSG00000116688	HGNC:16877	NGN2-iNeuron	chr1	11999025	11999525	11999025	11999525	genic	12040501	12040502	12040501	12040502	6.316236717	6.166	7.18	0.602	41226	40976	0.756251	7.71	7.711229	5.831625	0.034867
MIIP	ENSG00000116691	HGNC:25715	NGN2-iNeuron	chr1	11999025	11999525	11999025	11999525	genic	12079555	12079556	12079555	12079556	3.898684705	4.204	2.925	1.244	80280	80030	0.756251	2.79	2.791229	2.11087	0.021079
MIIP	ENSG00000116691	HGNC:25715	NGN2-iNeuron	chr1	11999025	11999525	11999025	11999525	genic	12079555	12079556	12079555	12079556	3.898684705	4.204	2.925	1.244	80280	80030	0.756251	2.68	2.681229	2.027682	0.020248
MAD2L2	ENSG00000116670	HGNC:6764	NGN2-iNeuron	chr1	12112058	12112558	12112058	12112558	intergenic	11751534	11751535	11751534	11751535	4.397070659	4.627	2.877	0.806	360774	360523	1.180252	1.2	1.201229	1.417753	0.020338
DRAXIN	ENSG00000162490	HGNC:25054	NGN2-iNeuron	chr1	12112058	12112558	12112058	12112558	intergenic	11751767	11751768	11751767	11751768	7.101346617	7.619	1.414	1.082	360541	360290	1.180252	1.2	1.201229	1.417753	0.020338
DHRS3	ENSG00000162496	HGNC:17693	NGN2-iNeuron	chr1	12112058	12112558	12112058	12112558	intergenic	12678216	12678217	12678216	12678217	1.800612739	0.844	3.554	0.79	565908	565658	1.180252	0.31	0.311229	0.367329	0.042275
TNFRSF8	ENSG00000120949	HGNC:11923	NGN2-iNeuron	chr1	12114022	12114522	12114022	12114522	intergenic	12185956	12185957	12185956	12185957	-3.981473206	-5.607	-2.718	0.536	71684	71434	0.932884	0.56	0.561229	0.523562	0.074356
DHRS3	ENSG00000162496	HGNC:17693	NGN2-iNeuron	chr1	12114022	12114522	12114022	12114522	intergenic	12678216	12678217	12678216	12678217	1.800612739	0.844	3.554	0.79	563944	563694	0.932884	0.63	0.631229	0.588864	0.067771
DHRS3	ENSG00000162496	HGNC:17693	NGN2-iNeuron	chr1	12114022	12114522	12114022	12114522	intergenic	12678216	12678217	12678216	12678217	1.800612739	0.844	3.554	0.79	563944	563694	0.932884	0.29	0.291229	0.271683	0.031267
VPS13D	ENSG00000048707	HGNC:23595	GW18_PFC	chr1	12268832	12269332	12208775	12209275	genic	12290124	12290125	12230067	12230068	7.676784092	7.481	8.283	0.426	21042	20792	1.046569	29.769485	29.770714	31.157106	0.020811
TNFRSF8	ENSG00000120949	HGNC:11923	NGN2-iNeuron	chr1	12234987	12235487	12234987	12235487	genic	12185956	12185957	12185956	12185957	-3.981473206	-5.607	-2.718	0.536	49281	49030	0.444264	1.85	1.851229	0.822434	0.116802
VPS13D	ENSG00000048707	HGNC:23595	NGN2-iNeuron	chr1	12234987	12235487	12234987	12235487	genic	12290124	12290125	12290124	12290125	7.676784092	7.481	8.283	0.426	54887	54637	0.444264	2.1	2.101229	0.9335	0.020365
DHRS3	ENSG00000162496	HGNC:17693	NGN2-iNeuron	chr1	12244243	12244743	12244243	12244743	genic	12678216	12678217	12678216	12678217	1.800612739	0.844	3.554	0.79	433723	433473	1.104907	0.55	0.551229	0.609057	0.070095
DHRS3	ENSG00000162496	HGNC:17693	NGN2-iNeuron	chr1	12258995	12259495	12258995	12259495	genic	12678216	12678217	12678216	12678217	1.800612739	0.844	3.554	0.79	418971	418721	0.319976	0.55	0.551229	0.17638	0.020299
DHRS3	ENSG00000162496	HGNC:17693	NGN2-iNeuron	chr1	12268841	12269341	12268841	12269341	genic	12678216	12678217	12678216	12678217	1.800612739	0.844	3.554	0.79	409125	408875	0.715489	0.55	0.551229	0.394398	0.04539
TNFRSF8	ENSG00000120949	HGNC:11923	NGN2-iNeuron	chr1	12290922	12291422	12290922	12291422	genic	12185956	12185957	12185956	12185957	-3.981473206	-5.607	-2.718	0.536	105216	104965	0.40691	1.18	1.181229	0.480654	0.068262
DHRS3	ENSG00000162496	HGNC:17693	NGN2-iNeuron	chr1	12290922	12291422	12290922	12291422	genic	12678216	12678217	12678216	12678217	1.800612739	0.844	3.554	0.79	387044	386794	0.40691	0.46	0.461229	0.187679	0.0216
DHRS3	ENSG00000162496	HGNC:17693	NGN2-iNeuron	chr1	12290922	12291422	12290922	12291422	genic	12678216	12678217	12678216	12678217	1.800612739	0.844	3.554	0.79	387044	386794	0.40691	0.49	0.491229	0.199886	0.023004
DHRS3	ENSG00000162496	HGNC:17693	NGN2-iNeuron	chr1	12336286	12336786	12336286	12336786	genic	12678216	12678217	12678216	12678217	1.800612739	0.844	3.554	0.79	341680	341430	0.27457	2.08	2.081229	0.571443	0.065766
DHRS3	ENSG00000162496	HGNC:17693	NGN2-iNeuron	chr1	12396329	12396829	12396329	12396829	genic	12678216	12678217	12678216	12678217	1.800612739	0.844	3.554	0.79	281637	281387	1.591863	0.65	0.651229	1.036668	0.119308
DHRS3	ENSG00000162496	HGNC:17693	NGN2-iNeuron	chr1	12493599	12494099	12493599	12494099	genic	12678216	12678217	12678216	12678217	1.800612739	0.844	3.554	0.79	184367	184117	0.859239	0.63	0.631229	0.542377	0.062421
DHRS3	ENSG00000162496	HGNC:17693	NGN2-iNeuron	chr1	12538297	12538797	12538297	12538797	genic	12678216	12678217	12678216	12678217	1.800612739	0.844	3.554	0.79	139669	139419	0.533065	0.53	0.531229	0.28318	0.032591
DHRS3	ENSG00000162496	HGNC:17693	NGN2-iNeuron	chr1	12565878	12566378	12565878	12566378	genic	12678216	12678217	12678216	12678217	1.800612739	0.844	3.554	0.79	112088	111838	0.622047	0.48	0.481229	0.299347	0.034451
PDPN	ENSG00000162493	HGNC:29602	NGN2-iNeuron	chr1	13795773	13796273	13795773	13796273	intergenic	13911967	13911968	13911967	13911968	2.031261451	1.229	2.152	0.689	115944	115694	0.56529	0.55	0.551229	0.311604	0.040238
PRDM2	ENSG00000116731	HGNC:9347	NGN2-iNeuron	chr1	13910046	13910546	13910046	13910546	intergenic	14026735	14026736	14026735	14026736	6.923682349	6.827	7.135	0.297	116439	116189	0.889766	2.19	2.191229	1.949681	0.10136
PRDM2	ENSG00000116731	HGNC:9347	NGN2-iNeuron	chr1	13910046	13910546	13910046	13910546	intergenic	14026735	14026736	14026735	14026736	6.923682349	6.827	7.135	0.297	116439	116189	0.889766	0.84	0.841229	0.748497	0.038913
PRDM2	ENSG00000116731	HGNC:9347	NGN2-iNeuron	chr1	13910046	13910546	13910046	13910546	intergenic	14075931	14075932	14026735	14026736	6.923682349	6.827	7.135	0.297	165635	116189	0.889766	0.65	0.651229	0.579442	0.197157
KAZN	ENSG00000189337	HGNC:29173	NGN2-iNeuron	chr1	13910046	13910546	13910046	13910546	intergenic	14219287	14219288	14219287	14219288	9.166341047	9.396	8.011	0.686	308991	308741	0.889766	0.72	0.721229	0.641725	0.328232
PDPN	ENSG00000162493	HGNC:29602	NGN2-iNeuron	chr1	13919936	13920436	13919936	13920436	genic	13911967	13911968	13911967	13911968	2.031261451	1.229	2.152	0.689	8219	7968	0.444039	2.49	2.491229	1.106203	0.142846
PDPN	ENSG00000162493	HGNC:29602	GW18_PFC	chr1	14280729	14281229	13954234	13954734	genic	13911967	13911968	13585472	13585473	2.031261451	1.229	2.152	0.689	369012	368761	3.30712	9.915679	9.916908	32.796405	0.025753
PRDM2	ENSG00000116731	HGNC:9347	GW18_PFC	chr1	14280729	14281229	13954234	13954734	genic	14026735	14026736	13700240	13700241	6.923682349	6.827	7.135	0.297	254244	253993	3.30712	7.463475	7.464704	24.686673	0.020866
PRDM2	ENSG00000116731	HGNC:9347	GW18_PFC	chr1	14280729	14281229	13954234	13954734	genic	14075931	14075932	13700240	13700241	6.923682349	6.827	7.135	0.297	205048	253993	3.30712	13.288335	13.289564	43.950184	0.038979
KAZN	ENSG00000189337	HGNC:29173	GW18_PFC	chr1	14280729	14281229	13954234	13954734	genic	14219287	14219288	13892792	13892793	9.166341047	9.396	8.011	0.686	61692	61441	3.30712	14.849249	14.850479	49.112315	0.039577
KAZN	ENSG00000189337	HGNC:29173	GW18_PFC	chr1	14280729	14281229	13954234	13954734	genic	15272415	15272416	13892792	13892793	9.166341047	9.396	8.011	0.686	991436	61441	3.30712	8.2733	8.274529	27.364861	0.02196
PDPN	ENSG00000162493	HGNC:29602	NGN2-iNeuron	chr1	13992119	13992619	13992119	13992619	intergenic	13911967	13911968	13911967	13911968	2.031261451	1.229	2.152	0.689	80402	80151	0.424233	0.47	0.471229	0.199911	0.025815
PRDM2	ENSG00000116731	HGNC:9347	NGN2-iNeuron	chr1	13992119	13992619	13992119	13992619	intergenic	14026735	14026736	14026735	14026736	6.923682349	6.827	7.135	0.297	34366	34116	0.424233	2.72	2.721229	1.154435	0.060016
PRDM2	ENSG00000116731	HGNC:9347	GW18_PFC	chr1	14391942	14392442	14065447	14065947	genic	14075931	14075932	13749436	13749437	6.923682349	6.827	7.135	0.297	316261	316010	3.809688	6.108916	6.110145	23.277745	0.020645
KAZN	ENSG00000189337	HGNC:29173	GW18_PFC	chr1	14424726	14425465	14098231	14098970	genic	15272415	15272416	14945919	14945920	9.166341047	9.396	8.011	0.686	847319.5	846949	2.874838	9.104454	9.105683	26.177363	0.021007
PRDM2	ENSG00000116731	HGNC:9347	GW18_PFC	chr1	14435099	14435599	14108604	14109104	genic	14026735	14026736	13700240	13700241	6.923682349	6.827	7.135	0.297	408614	408363	13.62435	5.466136	5.467365	74.489295	0.062962
PRDM2	ENSG00000116731	HGNC:9347	GW18_PFC	chr1	14435099	14435599	14108604	14109104	genic	14075931	14075932	13700240	13700241	6.923682349	6.827	7.135	0.297	359418	408363	13.62435	4.980101	4.98133	67.867388	0.060191
KAZN	ENSG00000189337	HGNC:29173	GW18_PFC	chr1	14435099	14435599	14108604	14109104	genic	14219287	14219288	13892792	13892793	9.166341047	9.396	8.011	0.686	216062	215811	13.62435	3.346521	3.34775	45.610921	0.036756
KAZN	ENSG00000189337	HGNC:29173	GW18_PFC	chr1	14435099	14435599	14108604	14109104	genic	14925213	14925214	13892792	13892793	9.166341047	9.396	8.011	0.686	489864	215811	13.62435	14.893938	14.895167	202.936965	0.117822
KAZN	ENSG00000189337	HGNC:29173	GW18_PFC	chr1	14435099	14435599	14108604	14109104	genic	15250626	15250627	13892792	13892793	9.166341047	9.396	8.011	0.686	815277	215811	13.62435	3.617422	3.618651	49.301768	0.033094
KAZN	ENSG00000189337	HGNC:29173	GW18_PFC	chr1	14435099	14435599	14108604	14109104	genic	15272415	15272416	13892792	13892793	9.166341047	9.396	8.011	0.686	837066	215811	13.62435	5.248375	5.249604	71.522447	0.057396
TMEM51	ENSG00000171729	HGNC:25488	GW18_PFC	chr1	14435099	14435599	14108604	14109104	genic	15480264	15480265	15153768	15153769	1.214653796	0.176	2.778	0.871	1044915	1044664	13.62435	2.693923	2.695106	36.71907	0.024433
KAZN	ENSG00000189337	HGNC:29173	GW18_PFC	chr1	14467224	14467724	14140729	14141229	genic	14925213	14925214	14598717	14598718	9.166341047	9.396	8.011	0.686	457739	457488	3.595732	13.009075	13.010304	46.781566	0.027161
KAZN	ENSG00000189337	HGNC:29173	GW18_PFC	chr1	14510799	14511299	14184304	14184804	genic	14925213	14925214	14598717	14598718	9.166341047	9.396	8.011	0.686	414164	413913	4.882669	11.600142	11.601372	56.645658	0.032888
KAZN	ENSG00000189337	HGNC:29173	GW18_PFC	chr1	14510799	14511299	14184304	14184804	genic	15272415	15272416	14598717	14598718	9.166341047	9.396	8.011	0.686	761366	413913	4.882669	5.823288	5.824517	28.439188	0.022822
PDPN	ENSG00000162493	HGNC:29602	GW18_PFC	chr1	14600259	14601048	14273764	14274553	genic	13911967	13911968	13585472	13585473	2.031261451	1.229	2.152	0.689	688686.5	688291	7.757829	3.386281	3.38751	26.279726	0.020636
KAZN	ENSG00000189337	HGNC:29173	GW18_PFC	chr1	14600259	14601048	14273764	14274553	genic	14219287	14219288	13892792	13892793	9.166341047	9.396	8.011	0.686	381366.5	380971	7.757829	4.322006	4.323235	33.538919	0.027027
KAZN	ENSG00000189337	HGNC:29173	GW18_PFC	chr1	14600259	14601048	14273764	14274553	genic	14925213	14925214	13892792	13892793	9.166341047	9.396	8.011	0.686	324559.5	380971	7.757829	11.517525	11.518754	89.360527	0.051881
KAZN	ENSG00000189337	HGNC:29173	GW18_PFC	chr1	14600259	14601048	14273764	14274553	genic	15250626	15250627	13892792	13892793	9.166341047	9.396	8.011	0.686	649972.5	380971	7.757829	8.22954	8.230769	63.8529	0.042862
KAZN	ENSG00000189337	HGNC:29173	GW18_PFC	chr1	14600259	14601048	14273764	14274553	genic	15272415	15272416	13892792	13892793	9.166341047	9.396	8.011	0.686	671761.5	380971	7.757829	6.738874	6.740103	52.288565	0.041961
PRDM2	ENSG00000116731	HGNC:9347	NGN2-iNeuron	chr1	14292232	14292732	14292232	14292732	genic	14026735	14026736	14026735	14026736	6.923682349	6.827	7.135	0.297	265747	265496	0.865269	5.35	5.351229	4.630253	0.240716
KAZN	ENSG00000189337	HGNC:29173	GW18_PFC	chr1	14627789	14628289	14301294	14301794	genic	14925213	14925214	14598717	14598718	9.166341047	9.396	8.011	0.686	297174	296923	5.022602	7.473302	7.474531	37.541593	0.021796
PDPN	ENSG00000162493	HGNC:29602	NGN2-iNeuron	chr1	14344095	14344595	14344095	14344595	genic	13911967	13911968	13911967	13911968	2.031261451	1.229	2.152	0.689	432378	432127	0.595943	0.64	0.641229	0.382136	0.049346
PRDM2	ENSG00000116731	HGNC:9347	NGN2-iNeuron	chr1	14344095	14344595	14344095	14344595	genic	14026735	14026736	14026735	14026736	6.923682349	6.827	7.135	0.297	317610	317359	0.595943	0.73	0.731229	0.435771	0.022655
PRDM2	ENSG00000116731	HGNC:9347	GW18_PFC	chr1	14698121	14698621	14371625	14372125	genic	14026735	14026736	13700240	13700241	6.923682349	6.827	7.135	0.297	671636	671384	3.398438	8.28142	8.282649	28.14807	0.023792
KAZN	ENSG00000189337	HGNC:29173	GW18_PFC	chr1	14698121	14698621	14371625	14372125	genic	14925213	14925214	14598717	14598718	9.166341047	9.396	8.011	0.686	226842	226592	3.398438	11.199245	11.200474	38.064115	0.022099
PRDM2	ENSG00000116731	HGNC:9347	GW18_PFC	chr1	14731388	14732180	14404892	14405684	genic	14075931	14075932	13749436	13749437	6.923682349	6.827	7.135	0.297	655853	655455	5.247303	4.817839	4.819068	25.287111	0.022427
KAZN	ENSG00000189337	HGNC:29173	GW18_PFC	chr1	14731388	14732180	14404892	14405684	genic	14925213	14925214	14598717	14598718	9.166341047	9.396	8.011	0.686	193429	193033	5.247303	11.3799	11.38113	59.720235	0.034673
KAZN	ENSG00000189337	HGNC:29173	GW18_PFC	chr1	14731388	14732180	14404892	14405684	genic	15272415	15272416	14598717	14598718	9.166341047	9.396	8.011	0.686	540631	193033	5.247303	7.287417	7.288646	38.245733	0.030692
PDPN	ENSG00000162493	HGNC:29602	NGN2-iNeuron	chr1	14440288	14440788	14440288	14440788	genic	13911967	13911968	13911967	13911968	2.031261451	1.229	2.152	0.689	528571	528320	0.681419	0.5	0.501229	0.341547	0.044105
KAZN	ENSG00000189337	HGNC:29173	NGN2-iNeuron	chr1	14440288	14440788	14440288	14440788	genic	14925213	14925214	14925213	14925214	9.166341047	9.396	8.011	0.686	484675	484425	0.681419	1.31	1.311229	0.893496	0.103749
KAZN	ENSG00000189337	HGNC:29173	GW18_PFC	chr1	14823968	14824775	14497472	14498279	genic	14925213	14925214	14598717	14598718	9.166341047	9.396	8.011	0.686	100841.5	100438	4.219108	21.401023	21.402252	90.298415	0.052426
KAZN	ENSG00000189337	HGNC:29173	GW18_PFC	chr1	14823968	14824775	14497472	14498279	genic	15272415	15272416	14598717	14598718	9.166341047	9.396	8.011	0.686	448043.5	100438	4.219108	6.028943	6.030173	25.44195	0.020417
PRDM2	ENSG00000116731	HGNC:9347	GW18_PFC	chr1	14833302	14834229	14506806	14507733	genic	14026735	14026736	13700240	13700241	6.923682349	6.827	7.135	0.297	807030.5	806565	10.203044	4.980133	4.981362	50.825057	0.04296
PRDM2	ENSG00000116731	HGNC:9347	GW18_PFC	chr1	14833302	14834229	14506806	14507733	genic	14075931	14075932	13700240	13700241	6.923682349	6.827	7.135	0.297	757834.5	806565	10.203044	4.571708	4.572938	46.657883	0.04138
KAZN	ENSG00000189337	HGNC:29173	GW18_PFC	chr1	14833302	14834229	14506806	14507733	genic	14219287	14219288	13892792	13892793	9.166341047	9.396	8.011	0.686	614478.5	614013	10.203044	3.048617	3.049847	31.117718	0.025076
KAZN	ENSG00000189337	HGNC:29173	GW18_PFC	chr1	14833302	14834229	14506806	14507733	genic	14925213	14925214	13892792	13892793	9.166341047	9.396	8.011	0.686	91447.5	614013	10.203044	20.443806	20.445035	208.601597	0.121111
KAZN	ENSG00000189337	HGNC:29173	GW18_PFC	chr1	14833302	14834229	14506806	14507733	genic	15250626	15250627	13892792	13892793	9.166341047	9.396	8.011	0.686	416860.5	614013	10.203044	6.054743	6.055972	61.78935	0.041477
KAZN	ENSG00000189337	HGNC:29173	GW18_PFC	chr1	14833302	14834229	14506806	14507733	genic	15272415	15272416	13892792	13892793	9.166341047	9.396	8.011	0.686	438649.5	614013	10.203044	7.219905	7.221134	73.677546	0.059125
TMEM51	ENSG00000171729	HGNC:25488	GW18_PFC	chr1	14833302	14834229	14506806	14507733	genic	15480264	15480265	15153768	15153769	1.214653796	0.176	2.778	0.871	646498.5	646035	10.203044	3.198199	3.199429	32.643911	0.021722
KAZN	ENSG00000189337	HGNC:29173	GW18_PFC	chr1	14851285	14852332	14524789	14525836	genic	14925213	14925214	14598717	14598718	9.166341047	9.396	8.011	0.686	73404.5	72881	2.710726	18.648083	18.649313	50.553177	0.02935
KAZN	ENSG00000189337	HGNC:29173	GW18_PFC	chr1	14878725	14879225	14552229	14552729	genic	14925213	14925214	14598717	14598718	9.166341047	9.396	8.011	0.686	46238	45988	3.73176	24.435403	24.436632	91.191646	0.052945
KAZN	ENSG00000189337	HGNC:29173	GW18_PFC	chr1	14878725	14879225	14552229	14552729	genic	15250626	15250627	14598717	14598718	9.166341047	9.396	8.011	0.686	371651	45988	3.73176	8.183182	8.184411	30.542258	0.020502
KAZN	ENSG00000189337	HGNC:29173	GW18_PFC	chr1	14878725	14879225	14552229	14552729	genic	15272415	15272416	14598717	14598718	9.166341047	9.396	8.011	0.686	393440	45988	3.73176	7.993554	7.994784	29.834613	0.023942
PDPN	ENSG00000162493	HGNC:29602	NGN2-iNeuron	chr1	14591982	14592482	14591982	14592482	genic	13911967	13911968	13911967	13911968	2.031261451	1.229	2.152	0.689	680265	680014	0.777632	0.33	0.331229	0.257574	0.033261
KAZN	ENSG00000189337	HGNC:29173	NGN2-iNeuron	chr1	14591982	14592482	14591982	14592482	genic	14925213	14925214	14925213	14925214	9.166341047	9.396	8.011	0.686	332981	332731	0.777632	0.35	0.351229	0.273127	0.031714
KAZN	ENSG00000189337	HGNC:29173	NGN2-iNeuron	chr1	14672606	14673106	14672606	14673106	genic	14925213	14925214	14925213	14925214	9.166341047	9.396	8.011	0.686	252357	252107	0.578231	0.34	0.341229	0.197309	0.022911
KAZN	ENSG00000189337	HGNC:29173	NGN2-iNeuron	chr1	14719270	14719770	14719270	14719770	genic	14925213	14925214	14925213	14925214	9.166341047	9.396	8.011	0.686	205693	205443	0.618663	1.11	1.111229	0.687476	0.079827
PRDM2	ENSG00000116731	HGNC:9347	NGN2-iNeuron	chr1	14731317	14731817	14731317	14731817	genic	14026735	14026736	14026735	14026736	6.923682349	6.827	7.135	0.297	704832	704581	0.704079	0.58	0.581229	0.409231	0.021275
KAZN	ENSG00000189337	HGNC:29173	NGN2-iNeuron	chr1	14731317	14731817	14731317	14731817	genic	14925213	14925214	14925213	14925214	9.166341047	9.396	8.011	0.686	193646	193396	0.704079	0.36	0.361229	0.254334	0.029532
KAZN	ENSG00000189337	HGNC:29173	GW18_PFC	chr1	15114539	15115039	14788043	14788543	genic	15272415	15272416	14945919	14945920	9.166341047	9.396	8.011	0.686	157626	157376	1.803511	16.471265	16.472494	29.708324	0.023841
KAZN	ENSG00000189337	HGNC:29173	NGN2-iNeuron	chr1	14866570	14867070	14866570	14867070	genic	14925213	14925214	14925213	14925214	9.166341047	9.396	8.011	0.686	58393	58143	1.497221	0.14	0.141229	0.211451	0.024553
KAZN	ENSG00000189337	HGNC:29173	GW18_PFC	chr1	15221277	15222120	14894781	14895624	genic	14925213	14925214	14598717	14598718	9.166341047	9.396	8.011	0.686	296485.5	296063	5.249416	10.311888	10.313117	54.137841	0.031432
KAZN	ENSG00000189337	HGNC:29173	GW18_PFC	chr1	15221277	15222120	14894781	14895624	genic	15250626	15250627	14598717	14598718	9.166341047	9.396	8.011	0.686	28927.5	296063	5.249416	30.497905	30.499134	160.102643	0.10747
KAZN	ENSG00000189337	HGNC:29173	GW18_PFC	chr1	15221277	15222120	14894781	14895624	genic	15272415	15272416	14598717	14598718	9.166341047	9.396	8.011	0.686	50716.5	296063	5.249416	23.839264	23.840493	125.148667	0.10043
KAZN	ENSG00000189337	HGNC:29173	NGN2-iNeuron	chr1	14953662	14954162	14953662	14954162	genic	14925213	14925214	14925213	14925214	9.166341047	9.396	8.011	0.686	28699	28448	1.159225	0.18	0.181229	0.210085	0.024394
KAZN	ENSG00000189337	HGNC:29173	NGN2-iNeuron	chr1	15024678	15025178	15024678	15025178	genic	14925213	14925214	14925213	14925214	9.166341047	9.396	8.011	0.686	99715	99464	0.424233	1.52	1.521229	0.645356	0.074936
KAZN	ENSG00000189337	HGNC:29173	NGN2-iNeuron	chr1	15059752	15060252	15059752	15060252	genic	14925213	14925214	14925213	14925214	9.166341047	9.396	8.011	0.686	134789	134538	0.9524	0.27	0.271229	0.258319	0.029995
KAZN	ENSG00000189337	HGNC:29173	NGN2-iNeuron	chr1	15105855	15106355	15105855	15106355	genic	14925213	14925214	14925213	14925214	9.166341047	9.396	8.011	0.686	180892	180641	1.368986	1.05	1.051229	1.439118	0.167104
KAZN	ENSG00000189337	HGNC:29173	NGN2-iNeuron	chr1	15188873	15189373	15188873	15189373	genic	14925213	14925214	14925213	14925214	9.166341047	9.396	8.011	0.686	263910	263659	1.143244	0.35	0.351229	0.401541	0.046625
KAZN	ENSG00000189337	HGNC:29173	NGN2-iNeuron	chr1	15214457	15214957	15214457	15214957	genic	14925213	14925214	14925213	14925214	9.166341047	9.396	8.011	0.686	289494	289243	0.77454	0.35	0.351229	0.272041	0.031588
KAZN	ENSG00000189337	HGNC:29173	NGN2-iNeuron	chr1	15221563	15222063	15221563	15222063	genic	14925213	14925214	14925213	14925214	9.166341047	9.396	8.011	0.686	296600	296349	0.698232	0.35	0.351229	0.245239	0.028476
KAZN	ENSG00000189337	HGNC:29173	NGN2-iNeuron	chr1	15276926	15277426	15276926	15277426	genic	14925213	14925214	14925213	14925214	9.166341047	9.396	8.011	0.686	351963	351712	0.614121	0.31	0.311229	0.191132	0.022193
KAZN	ENSG00000189337	HGNC:29173	NGN2-iNeuron	chr1	15294881	15295381	15294881	15295381	genic	14925213	14925214	14925213	14925214	9.166341047	9.396	8.011	0.686	369918	369667	0.650337	0.3	0.301229	0.1959	0.022747
KAZN	ENSG00000189337	HGNC:29173	NGN2-iNeuron	chr1	15307227	15307727	15307227	15307727	genic	14925213	14925214	14925213	14925214	9.166341047	9.396	8.011	0.686	382264	382013	1.342734	0.31	0.311229	0.417898	0.048524
KAZN	ENSG00000189337	HGNC:29173	NGN2-iNeuron	chr1	15322555	15323055	15322555	15323055	genic	14925213	14925214	14925213	14925214	9.166341047	9.396	8.011	0.686	397592	397341	0.920041	0.3	0.301229	0.277143	0.032181
TMEM51	ENSG00000171729	HGNC:25488	GW18_PFC	chr1	15653682	15654182	15327186	15327686	genic	15480264	15480265	15153768	15153769	1.214653796	0.176	2.778	0.871	173668	173417	2.881473	13.582663	13.583892	39.141618	0.026045
EFHD2	ENSG00000142634	HGNC:28670	GW18_PFC	chr1	15653682	15654182	15327186	15327686	genic	15736384	15736385	15409888	15409889	2.288394984	0.887	5.295	1.182	82452	82202	2.881473	33.038867	33.040096	95.204146	0.040196
TMEM51	ENSG00000171729	HGNC:25488	GW18_PFC	chr1	15655131	15655631	15328635	15329135	genic	15480264	15480265	15153768	15153769	1.214653796	0.176	2.778	0.871	175117	174866	3.498124	13.582663	13.583892	47.518138	0.031619
EFHD2	ENSG00000142634	HGNC:28670	GW18_PFC	chr1	15655131	15655631	15328635	15329135	genic	15736384	15736385	15409888	15409889	2.288394984	0.887	5.295	1.182	81003	80753	3.498124	33.038867	33.040096	115.578354	0.048798
TMEM51	ENSG00000171729	HGNC:25488	GW18_PFC	chr1	15655877	15656377	15329381	15329881	genic	15480264	15480265	15153768	15153769	1.214653796	0.176	2.778	0.871	175863	175612	2.55634	13.582663	13.583892	34.725046	0.023106
EFHD2	ENSG00000142634	HGNC:28670	GW18_PFC	chr1	15655877	15656377	15329381	15329881	genic	15736384	15736385	15409888	15409889	2.288394984	0.887	5.295	1.182	80257	80007	2.55634	33.038867	33.040096	84.46172	0.03566
KAZN	ENSG00000189337	HGNC:29173	NGN2-iNeuron	chr1	15369339	15369839	15369339	15369839	genic	14925213	14925214	14925213	14925214	9.166341047	9.396	8.011	0.686	444376	444125	0.97317	0.19	0.191229	0.186099	0.021609
EFHD2	ENSG00000142634	HGNC:28670	GW18_PFC	chr1	15710547	15711308	15384051	15384812	genic	15736384	15736385	15409888	15409889	2.288394984	0.887	5.295	1.182	25456.5	25076	2.827738	58.448602	58.449831	165.280809	0.069782
EFHD2	ENSG00000142634	HGNC:28670	GW18_PFC	chr1	15712629	15713129	15386133	15386633	genic	15736384	15736385	15409888	15409889	2.288394984	0.887	5.295	1.182	23505	23255	0.935289	58.448602	58.449831	54.667484	0.023081
PDPN	ENSG00000162493	HGNC:29602	GW18_PFC	chr1	15929476	15930399	15602981	15603904	intergenic	13911967	13911968	13585472	13585473	2.031261451	1.229	2.152	0.689	2017970.5	2017508	10.46286	2.629955	2.630623	27.523837	0.021613
CASP9	ENSG00000132906	HGNC:1511	GW18_PFC	chr1	15929476	15930399	15602981	15603904	intergenic	15850710	15850711	15524215	15524216	2.723832629	2.081	3.616	0.994	79227.5	78765	10.46286	29.227252	29.228481	305.813507	0.131673
DNAJC16	ENSG00000116138	HGNC:29157	GW18_PFC	chr1	15929476	15930399	15602981	15603904	intergenic	15853343	15853344	15526848	15526849	4.942275709	4.77	5.695	0.933	76594.5	76132	10.46286	29.227252	29.228481	305.813507	0.131673
DDI2	ENSG00000197312	HGNC:24578	GW18_PFC	chr1	15929476	15930399	15602981	15603904	intergenic	15943953	15943954	15617458	15617459	4.831127636	4.694	5.321	0.223	14015.5	13554	10.46286	54.021953	54.023182	565.236987	0.197643
PLEKHM2	ENSG00000116786	HGNC:29131	GW18_PFC	chr1	15929476	15930399	15602981	15603904	intergenic	16011051	16011052	15684556	15684557	5.758677105	5.418	6.617	1.086	81113.5	80652	10.46286	9.450513	9.451742	98.892251	0.045697
FBLIM1	ENSG00000162458	HGNC:24686	GW18_PFC	chr1	15929476	15930399	15602981	15603904	intergenic	16083154	16083155	15756659	15756660	3.959553117	4.202	1.013	1.075	153216.5	152755	10.46286	5.794546	5.795775	60.640386	0.02185
FBLIM1	ENSG00000162458	HGNC:24686	GW18_PFC	chr1	15929476	15930399	15602981	15603904	intergenic	16085290	16085291	15756659	15756660	3.959553117	4.202	1.013	1.075	155352.5	152755	10.46286	5.794546	5.795775	60.640386	0.02185
SPEN	ENSG00000065526	HGNC:17575	GW18_PFC	chr1	15929476	15930399	15602981	15603904	intergenic	16174202	16174203	15847707	15847708	7.223758027	7.364	6.734	0.094	244264.5	243803	10.46286	5.660229	5.661458	59.235044	0.027012
KAZN	ENSG00000189337	HGNC:29173	NGN2-iNeuron	chr1	15710835	15711335	15710835	15711335	genic	15256296	15256297	15256296	15256297	9.166341047	9.396	8.011	0.686	454789	454538	1.69351	0.08	0.081229	0.137562	0.123461
KAZN	ENSG00000189337	HGNC:29173	NGN2-iNeuron	chr1	15710835	15711335	15710835	15711335	genic	15272415	15272416	15256296	15256297	9.166341047	9.396	8.011	0.686	438670	454538	1.69351	0.11	0.111229	0.188368	0.101921
TMEM51	ENSG00000171729	HGNC:25488	NGN2-iNeuron	chr1	15710835	15711335	15710835	15711335	genic	15480264	15480265	15480264	15480265	1.214653796	0.176	2.778	0.871	230821	230570	1.69351	0.21	0.211229	0.357719	0.374779
EFHD2	ENSG00000142634	HGNC:28670	NGN2-iNeuron	chr1	15710835	15711335	15710835	15711335	genic	15736384	15736385	15736384	15736385	2.288394984	0.887	5.295	1.182	25299	25049	1.69351	7.2	7.201229	12.195354	0.154116
EFHD2	ENSG00000142634	HGNC:28670	NGN2-iNeuron	chr1	15710835	15711335	15710835	15711335	genic	15736384	15736385	15736384	15736385	2.288394984	0.887	5.295	1.182	25299	25049	1.69351	12.68	12.681229	21.475788	0.271395
CASP9	ENSG00000132906	HGNC:1511	NGN2-iNeuron	chr1	15710835	15711335	15710835	15711335	genic	15850710	15850711	15850710	15850711	2.723832629	2.081	3.616	0.994	139625	139375	1.69351	0.66	0.661229	1.119798	0.026055
CASP9	ENSG00000132906	HGNC:1511	NGN2-iNeuron	chr1	15710835	15711335	15710835	15711335	genic	15850710	15850711	15850710	15850711	2.723832629	2.081	3.616	0.994	139625	139375	1.69351	0.64	0.641229	1.085928	0.025267
DNAJC16	ENSG00000116138	HGNC:29157	NGN2-iNeuron	chr1	15710835	15711335	15710835	15711335	genic	15853343	15853344	15853343	15853344	4.942275709	4.77	5.695	0.933	142258	142008	1.69351	0.66	0.661229	1.119798	0.026055
DNAJC16	ENSG00000116138	HGNC:29157	NGN2-iNeuron	chr1	15710835	15711335	15710835	15711335	genic	15853343	15853344	15853343	15853344	4.942275709	4.77	5.695	0.933	142258	142008	1.69351	0.64	0.641229	1.085928	0.025267
KAZN	ENSG00000189337	HGNC:29173	NGN2-iNeuron	chr1	15712822	15713322	15712822	15713322	genic	15256296	15256297	15256296	15256297	9.166341047	9.396	8.011	0.686	456776	456525	1.286762	0.08	0.081229	0.104523	0.093808
KAZN	ENSG00000189337	HGNC:29173	NGN2-iNeuron	chr1	15712822	15713322	15712822	15713322	genic	15272415	15272416	15256296	15256297	9.166341047	9.396	8.011	0.686	440657	456525	1.286762	0.11	0.111229	0.143126	0.077442
TMEM51	ENSG00000171729	HGNC:25488	NGN2-iNeuron	chr1	15712822	15713322	15712822	15713322	genic	15480264	15480265	15480264	15480265	1.214653796	0.176	2.778	0.871	232808	232557	1.286762	0.21	0.211229	0.271802	0.284764
EFHD2	ENSG00000142634	HGNC:28670	NGN2-iNeuron	chr1	15712822	15713322	15712822	15713322	genic	15736384	15736385	15736384	15736385	2.288394984	0.887	5.295	1.182	23312	23062	1.286762	7.2	7.201229	9.266268	0.1171
EFHD2	ENSG00000142634	HGNC:28670	NGN2-iNeuron	chr1	15712822	15713322	15712822	15713322	genic	15736384	15736385	15736384	15736385	2.288394984	0.887	5.295	1.182	23312	23062	1.286762	12.68	12.681229	16.317724	0.206211
MTHFR	ENSG00000177000	HGNC:7436	GW18_PFC	chr1	16160660	16161701	15834165	15835206	intergenic	11863440	11863441	11803383	11803384	4.948432139	4.985	4.908	0.859	4297740.5	4030781	37.505643	1.953835	1.95418	73.292786	0.02092
CLCN6	ENSG00000011021	HGNC:2024	GW18_PFC	chr1	16160660	16161701	15834165	15835206	intergenic	11866317	11866318	11806260	11806261	4.884781684	4.829	5.047	0.787	4294863.5	4027904	37.505643	1.953835	1.95418	73.292794	0.02092
MFN2	ENSG00000116688	HGNC:16877	GW18_PFC	chr1	16160660	16161701	15834165	15835206	intergenic	12040501	12040502	11980444	11980445	6.316236717	6.166	7.18	0.602	4120679.5	3853720	37.505643	2.160931	2.16129	81.060565	0.027936
DHRS3	ENSG00000162496	HGNC:17693	GW18_PFC	chr1	16160660	16161701	15834165	15835206	intergenic	12678216	12678217	12618210	12618211	1.800612739	0.844	3.554	0.79	3482964.5	3215954	37.505643	2.077721	2.078136	77.941825	0.066519
PDPN	ENSG00000162493	HGNC:29602	GW18_PFC	chr1	16160660	16161701	15834165	15835206	intergenic	13911967	13911968	13585472	13585473	2.031261451	1.229	2.152	0.689	2249213.5	2248692	37.505643	2.962603	2.963211	111.137119	0.087268
PRDM2	ENSG00000116731	HGNC:9347	GW18_PFC	chr1	16160660	16161701	15834165	15835206	intergenic	14026735	14026736	13700240	13700241	6.923682349	6.827	7.135	0.297	2134445.5	2133924	37.505643	1.901832	1.902468	71.353285	0.060311
PRDM2	ENSG00000116731	HGNC:9347	GW18_PFC	chr1	16160660	16161701	15834165	15835206	intergenic	14075931	14075932	13700240	13700241	6.923682349	6.827	7.135	0.297	2085249.5	2133924	37.505643	5.237585	5.238234	196.46332	0.174241
KAZN	ENSG00000189337	HGNC:29173	GW18_PFC	chr1	16160660	16161701	15834165	15835206	intergenic	14925213	14925214	14598717	14598718	9.166341047	9.396	8.011	0.686	1235967.5	1235447	37.505643	0.926968	0.92799	34.804855	0.020207
EFHD2	ENSG00000142634	HGNC:28670	GW18_PFC	chr1	16160660	16161701	15834165	15835206	intergenic	15736384	15736385	15409888	15409889	2.288394984	0.887	5.295	1.182	424796.5	424276	37.505643	2.154842	2.156071	80.864823	0.034142
CASP9	ENSG00000132906	HGNC:1511	GW18_PFC	chr1	16160660	16161701	15834165	15835206	intergenic	15850710	15850711	15524215	15524216	2.723832629	2.081	3.616	0.994	310470.5	309949	37.505643	7.434438	7.435667	278.879482	0.120076
DNAJC16	ENSG00000116138	HGNC:29157	GW18_PFC	chr1	16160660	16161701	15834165	15835206	intergenic	15853343	15853344	15526848	15526849	4.942275709	4.77	5.695	0.933	307837.5	307316	37.505643	7.434438	7.435667	278.879482	0.120076
DDI2	ENSG00000197312	HGNC:24578	GW18_PFC	chr1	16160660	16161701	15834165	15835206	intergenic	15943953	15943954	15617458	15617459	4.831127636	4.694	5.321	0.223	217227.5	216706	37.505643	6.333241	6.334471	237.578391	0.083071999999999993
PLEKHM2	ENSG00000116786	HGNC:29131	GW18_PFC	chr1	16160660	16161701	15834165	15835206	intergenic	16011051	16011052	15684556	15684557	5.758677105	5.418	6.617	1.086	150129.5	149608	37.505643	5.362437	5.363667	201.167767	0.092957
FBLIM1	ENSG00000162458	HGNC:24686	GW18_PFC	chr1	16160660	16161701	15834165	15835206	intergenic	16083154	16083155	15756659	15756660	3.959553117	4.202	1.013	1.075	78026.5	77505	37.505643	5.861297	5.862526	219.877806	0.079225
FBLIM1	ENSG00000162458	HGNC:24686	GW18_PFC	chr1	16160660	16161701	15834165	15835206	intergenic	16085290	16085291	15756659	15756660	3.959553117	4.202	1.013	1.075	75890.5	77505	37.505643	5.861297	5.862526	219.877806	0.079225
ZBTB17	ENSG00000116809	HGNC:12936	GW18_PFC	chr1	16160660	16161701	15834165	15835206	intergenic	16302574	16302575	15976079	15976080	4.712323515	4.907	4.382	0.441	141393.5	140873	37.505643	6.964662	6.965891	261.26022	0.089708
HSPB7	ENSG00000173641	HGNC:5249	GW18_PFC	chr1	16160660	16161701	15834165	15835206	intergenic	16344500	16344501	16018005	16018006	-4.02711915	-5.661	-0.719	1.506	183319.5	182799	37.505643	19.331265	19.332494	725.077618	0.184605
CLCNKB	ENSG00000184908	HGNC:2027	GW18_PFC	chr1	16160660	16161701	15834165	15835206	intergenic	16375284	16375285	16048789	16048790	-3.566431827	-3.933	-3.717	1.072	214103.5	213583	37.505643	8.668335	8.669564	325.157566	0.148813
FAM131C	ENSG00000185519	HGNC:26717	GW18_PFC	chr1	16160660	16161701	15834165	15835206	intergenic	16400146	16400147	16073651	16073652	1.108243389	0.765	1.295	1.059	238965.5	238445	37.505643	11.396265	11.397494	427.470346	0.114311
EPHA2	ENSG00000142627	HGNC:3386	GW18_PFC	chr1	16160660	16161701	15834165	15835206	intergenic	16482564	16482565	16156069	16156070	0.450957611	-0.138	0.906	0.652	321383.5	320863	37.505643	5.030639	5.031868	188.723463	0.067718
CPLANE2	ENSG00000132881	HGNC:28127	GW18_PFC	chr1	16160660	16161701	15834165	15835206	intergenic	16563678	16563679	16237183	16237184	NA	NA	NA	1.649	402497.5	401977	37.505643	5.828661	5.82989	218.653774	0.069445
FBXO42	ENSG00000037637	HGNC:29249	GW18_PFC	chr1	16160660	16161701	15834165	15835206	intergenic	16678975	16678976	16352480	16352481	6.066183489	6.157	5.637	0.271	517794.5	517274	37.505643	13.0637	13.064929	490.008566	0.131236
SZRD1	ENSG00000055070	HGNC:30232	GW18_PFC	chr1	16160660	16161701	15834165	15835206	intergenic	16693760	16693761	16367265	16367266	4.054530611	4	4.088	0.728	532579.5	532059	37.505643	6.953964	6.955193	260.858982	0.076476
NECAP2	ENSG00000157191	HGNC:25528	GW18_PFC	chr1	16160660	16161701	15834165	15835206	intergenic	16767231	16767232	16440736	16440737	3.633790745	3.669	3.437	1.318	606050.5	605530	37.505643	5.00215	5.003379	187.654956	0.06327
NBPF1	ENSG00000219481	HGNC:26088	GW18_PFC	chr1	16160660	16161701	15834165	15835206	intergenic	16939982	16939983	16613487	16613488	5.484806559	5.756	4.339	NA	778801.5	778281	37.505643	1.987018	1.988247	74.570477	0.029917
CROCC	ENSG00000058453	HGNC:21299	GW18_PFC	chr1	16160660	16161701	15834165	15835206	intergenic	17248426	17248427	16921931	16921932	4.660961275	4.923	4.026	1.165	1087245.5	1086725	37.505643	3.099224	3.100367	116.281268	0.030672
DHRS3	ENSG00000162496	HGNC:17693	GW18_PFC	chr1	16162200	16162700	15835705	15836205	intergenic	12678216	12678217	12618210	12618211	1.800612739	0.844	3.554	0.79	3484234	3217494	21.074389	2.077721	2.078136	43.795443	0.037377
PDPN	ENSG00000162493	HGNC:29602	GW18_PFC	chr1	16162200	16162700	15835705	15836205	intergenic	13911967	13911968	13585472	13585473	2.031261451	1.229	2.152	0.689	2250483	2250232	21.074389	2.962603	2.96321	62.447847	0.049036
PRDM2	ENSG00000116731	HGNC:9347	GW18_PFC	chr1	16162200	16162700	15835705	15836205	intergenic	14026735	14026736	13700240	13700241	6.923682349	6.827	7.135	0.297	2135715	2135464	21.074389	1.901832	1.902468	40.093343	0.033889
PRDM2	ENSG00000116731	HGNC:9347	GW18_PFC	chr1	16162200	16162700	15835705	15836205	intergenic	14075931	14075932	13700240	13700241	6.923682349	6.827	7.135	0.297	2086519	2135464	21.074389	5.237585	5.238233	110.392565	0.097906000000000007
CASP9	ENSG00000132906	HGNC:1511	GW18_PFC	chr1	16162200	16162700	15835705	15836205	intergenic	15850710	15850711	15524215	15524216	2.723832629	2.081	3.616	0.994	311740	311489	21.074389	7.434438	7.435667	156.702145	0.067471
DNAJC16	ENSG00000116138	HGNC:29157	GW18_PFC	chr1	16162200	16162700	15835705	15836205	intergenic	15853343	15853344	15526848	15526849	4.942275709	4.77	5.695	0.933	309107	308856	21.074389	7.434438	7.435667	156.702145	0.067471
DDI2	ENSG00000197312	HGNC:24578	GW18_PFC	chr1	16162200	16162700	15835705	15836205	intergenic	15943953	15943954	15617458	15617459	4.831127636	4.694	5.321	0.223	218497	218246	21.074389	6.333241	6.334471	133.495096	0.046678
PLEKHM2	ENSG00000116786	HGNC:29131	GW18_PFC	chr1	16162200	16162700	15835705	15836205	intergenic	16011051	16011052	15684556	15684557	5.758677105	5.418	6.617	1.086	151399	151148	21.074389	5.362437	5.363667	113.035998	0.052232
FBLIM1	ENSG00000162458	HGNC:24686	GW18_PFC	chr1	16162200	16162700	15835705	15836205	intergenic	16083154	16083155	15756659	15756660	3.959553117	4.202	1.013	1.075	79296	79045	21.074389	5.861297	5.862526	123.549153	0.044516
FBLIM1	ENSG00000162458	HGNC:24686	GW18_PFC	chr1	16162200	16162700	15835705	15836205	intergenic	16085290	16085291	15756659	15756660	3.959553117	4.202	1.013	1.075	77160	79045	21.074389	5.861297	5.862526	123.549153	0.044516
ZBTB17	ENSG00000116809	HGNC:12936	GW18_PFC	chr1	16162200	16162700	15835705	15836205	intergenic	16302574	16302575	15976079	15976080	4.712323515	4.907	4.382	0.441	140124	139874	21.074389	6.964662	6.965891	146.801896	0.050407
HSPB7	ENSG00000173641	HGNC:5249	GW18_PFC	chr1	16162200	16162700	15835705	15836205	intergenic	16344500	16344501	16018005	16018006	-4.02711915	-5.661	-0.719	1.506	182050	181800	21.074389	19.331265	19.332494	407.420499	0.103729
CLCNKB	ENSG00000184908	HGNC:2027	GW18_PFC	chr1	16162200	16162700	15835705	15836205	intergenic	16375284	16375285	16048789	16048790	-3.566431827	-3.933	-3.717	1.072	212834	212584	21.074389	8.668335	8.669564	182.705761	0.083618
FAM131C	ENSG00000185519	HGNC:26717	GW18_PFC	chr1	16162200	16162700	15835705	15836205	intergenic	16400146	16400147	16073651	16073652	1.108243389	0.765	1.295	1.059	237696	237446	21.074389	11.396265	11.397494	240.195225	0.064231
EPHA2	ENSG00000142627	HGNC:3386	GW18_PFC	chr1	16162200	16162700	15835705	15836205	intergenic	16482564	16482565	16156069	16156070	0.450957611	-0.138	0.906	0.652	320114	319864	21.074389	5.030639	5.031868	106.043554	0.038051
CPLANE2	ENSG00000132881	HGNC:28127	GW18_PFC	chr1	16162200	16162700	15835705	15836205	intergenic	16563678	16563679	16237183	16237184	NA	NA	NA	1.649	401228	400978	21.074389	5.828661	5.82989	122.86137	0.039021
FBXO42	ENSG00000037637	HGNC:29249	GW18_PFC	chr1	16162200	16162700	15835705	15836205	intergenic	16678975	16678976	16352480	16352481	6.066183489	6.157	5.637	0.271	516525	516275	21.074389	13.0637	13.064929	275.335398	0.073741
SZRD1	ENSG00000055070	HGNC:30232	GW18_PFC	chr1	16162200	16162700	15835705	15836205	intergenic	16693760	16693761	16367265	16367266	4.054530611	4	4.088	0.728	531310	531060	21.074389	6.953964	6.955193	146.576441	0.042972
NECAP2	ENSG00000157191	HGNC:25528	GW18_PFC	chr1	16162200	16162700	15835705	15836205	intergenic	16767231	16767232	16440736	16440737	3.633790745	3.669	3.437	1.318	604781	604531	21.074389	5.00215	5.003379	105.443161	0.035551
PLEKHM2	ENSG00000116786	HGNC:29131	GW18_PFC	chr1	16176418	16176918	15849923	15850423	genic	16011051	16011052	15684556	15684557	5.758677105	5.418	6.617	1.086	165617	165366	5.499969	13.779937	13.781167	75.795989	0.035024
FBLIM1	ENSG00000162458	HGNC:24686	GW18_PFC	chr1	16176418	16176918	15849923	15850423	genic	16083154	16083155	15756659	15756660	3.959553117	4.202	1.013	1.075	93514	93263	5.499969	16.232912	16.234141	89.287274	0.032171
FBLIM1	ENSG00000162458	HGNC:24686	GW18_PFC	chr1	16176418	16176918	15849923	15850423	genic	16085290	16085291	15756659	15756660	3.959553117	4.202	1.013	1.075	91378	93263	5.499969	16.232912	16.234141	89.287274	0.032171
ZBTB17	ENSG00000116809	HGNC:12936	GW18_PFC	chr1	16176418	16176918	15849923	15850423	genic	16302574	16302575	15976079	15976080	4.712323515	4.907	4.382	0.441	125906	125656	5.499969	21.271857	21.273086	117.001316	0.040174
HSPB7	ENSG00000173641	HGNC:5249	GW18_PFC	chr1	16176418	16176918	15849923	15850423	genic	16344500	16344501	16018005	16018006	-4.02711915	-5.661	-0.719	1.506	167832	167582	5.499969	14.894653	14.895882	81.926889	0.020859
DDI2	ENSG00000197312	HGNC:24578	NGN2-iNeuron	chr1	15851259	15851759	15851259	15851759	intergenic	15943953	15943954	15943953	15943954	4.831127636	4.694	5.321	0.223	92444	92194	4.990223	1.58	1.581229	7.890686	0.093084
DDI2	ENSG00000197312	HGNC:24578	NGN2-iNeuron	chr1	15851259	15851759	15851259	15851759	intergenic	15943953	15943954	15943953	15943954	4.831127636	4.694	5.321	0.223	92444	92194	4.990223	2.68	2.681229	13.379932	0.15784
PLEKHM2	ENSG00000116786	HGNC:29131	NGN2-iNeuron	chr1	15851259	15851759	15851259	15851759	intergenic	16011051	16011052	16011051	16011052	5.758677105	5.418	6.617	1.086	159542	159292	4.990223	0.7	0.701229	3.49929	0.040011
PLEKHM2	ENSG00000116786	HGNC:29131	NGN2-iNeuron	chr1	15851259	15851759	15851259	15851759	intergenic	16011051	16011052	16011051	16011052	5.758677105	5.418	6.617	1.086	159542	159292	4.990223	0.36	0.361229	1.802614	0.020611
SLC25A34	ENSG00000162461	HGNC:27653	NGN2-iNeuron	chr1	15851259	15851759	15851259	15851759	intergenic	16062753	16062754	16062753	16062754	0.340762592	0.338	0.176	1.283	211244	210994	4.990223	0.97	0.971229	4.84665	0.076432
SLC25A34	ENSG00000162461	HGNC:27653	NGN2-iNeuron	chr1	15851259	15851759	15851259	15851759	intergenic	16062753	16062754	16062753	16062754	0.340762592	0.338	0.176	1.283	211244	210994	4.990223	0.6	0.601229	3.000268	0.047315
FBLIM1	ENSG00000162458	HGNC:24686	NGN2-iNeuron	chr1	15851259	15851759	15851259	15851759	intergenic	16085290	16085291	16085290	16085291	3.959553117	4.202	1.013	1.075	233781	233531	4.990223	0.95	0.951229	4.746846	0.047822
FBLIM1	ENSG00000162458	HGNC:24686	NGN2-iNeuron	chr1	15851259	15851759	15851259	15851759	intergenic	16085290	16085291	16085290	16085291	3.959553117	4.202	1.013	1.075	233781	233531	4.990223	0.59	0.591229	2.950366	0.029724
SPEN	ENSG00000065526	HGNC:17575	NGN2-iNeuron	chr1	15851259	15851759	15851259	15851759	intergenic	16174202	16174203	16174202	16174203	7.223758027	7.364	6.734	0.094	322693	322443	4.990223	0.98	0.981229	4.896553	0.088829
SPEN	ENSG00000065526	HGNC:17575	NGN2-iNeuron	chr1	15851259	15851759	15851259	15851759	intergenic	16174202	16174203	16174202	16174203	7.223758027	7.364	6.734	0.094	322693	322443	4.990223	0.85	0.851229	4.247824	0.07706
CLCNKA	ENSG00000186510	HGNC:2026	NGN2-iNeuron	chr1	15851259	15851759	15851259	15851759	intergenic	16348531	16348532	16348531	16348532	NA	NA	NA	0.959	497022	496772	4.990223	0.82	0.821229	4.098117	0.218415
FBXO42	ENSG00000037637	HGNC:29249	NGN2-iNeuron	chr1	15851259	15851759	15851259	15851759	intergenic	16678975	16678976	16678975	16678976	6.066183489	6.157	5.637	0.271	827466	827216	4.990223	0.29	0.291229	1.453299	0.024138
SPEN	ENSG00000065526	HGNC:17575	GW18_PFC	chr1	16212729	16213229	15886234	15886734	genic	16174202	16174203	15847707	15847708	7.223758027	7.364	6.734	0.094	38777	38526	3.80985	49.340223	49.341452	187.98353	0.085724
ZBTB17	ENSG00000116809	HGNC:12936	GW18_PFC	chr1	16212729	16213229	15886234	15886734	genic	16302574	16302575	15976079	15976080	4.712323515	4.907	4.382	0.441	89595	89345	3.80985	18.480839	18.482068	70.413909	0.024178
CASP9	ENSG00000132906	HGNC:1511	NGN2-iNeuron	chr1	15929893	15930393	15929893	15930393	intergenic	15850710	15850711	15850710	15850711	2.723832629	2.081	3.616	0.994	79433	79182	1.297903	0.78	0.781229	1.01396	0.023592
DNAJC16	ENSG00000116138	HGNC:29157	NGN2-iNeuron	chr1	15929893	15930393	15929893	15930393	intergenic	15853343	15853344	15853343	15853344	4.942275709	4.77	5.695	0.933	76800	76549	1.297903	0.78	0.781229	1.01396	0.023592
DDI2	ENSG00000197312	HGNC:24578	NGN2-iNeuron	chr1	15929893	15930393	15929893	15930393	intergenic	15943953	15943954	15943953	15943954	4.831127636	4.694	5.321	0.223	13810	13560	1.297903	4.18	4.181229	5.42683	0.064019
PLEKHM2	ENSG00000116786	HGNC:29131	NGN2-iNeuron	chr1	15929893	15930393	15929893	15930393	intergenic	16011051	16011052	16011051	16011052	5.758677105	5.418	6.617	1.086	80908	80658	1.297903	2.98	2.981229	3.869346	0.044243
FBLIM1	ENSG00000162458	HGNC:24686	NGN2-iNeuron	chr1	15929893	15930393	15929893	15930393	intergenic	16085290	16085291	16085290	16085291	3.959553117	4.202	1.013	1.075	155147	154897	1.297903	1.71	1.7112289999999999	2.22101	0.022376
CLCNKB	ENSG00000184908	HGNC:2027	GW18_PFC	chr1	16353037	16353537	16026542	16027042	genic	16375284	16375285	16048789	16048790	-3.566431827	-3.933	-3.717	1.072	21997	21747	0.52534	90.79069	90.791919	47.696627	0.021829
PLEKHM2	ENSG00000116786	HGNC:29131	NGN2-iNeuron	chr1	16030070	16030570	16030070	16030570	genic	16011051	16011052	16011051	16011052	5.758677105	5.418	6.617	1.086	19269	19018	0.465798	6.2	6.201229	2.88852	0.033028
SLC25A34	ENSG00000162461	HGNC:27653	NGN2-iNeuron	chr1	16030070	16030570	16030070	16030570	genic	16062753	16062754	16062753	16062754	0.340762592	0.338	0.176	1.283	32433	32183	0.465798	3.09	3.091229	1.439888	0.022707
DDI2	ENSG00000197312	HGNC:24578	NGN2-iNeuron	chr1	16050137	16050637	16050137	16050637	genic	15943953	15943954	15943953	15943954	4.831127636	4.694	5.321	0.223	106434	106183	0.703511	3.1	3.101229	2.181749	0.025738
PLEKHM2	ENSG00000116786	HGNC:29131	NGN2-iNeuron	chr1	16050137	16050637	16050137	16050637	genic	16011051	16011052	16011051	16011052	5.758677105	5.418	6.617	1.086	39336	39085	0.703511	4.82	4.821229	3.391788	0.038782
SLC25A34	ENSG00000162461	HGNC:27653	NGN2-iNeuron	chr1	16050137	16050637	16050137	16050637	genic	16062753	16062754	16062753	16062754	0.340762592	0.338	0.176	1.283	12366	12116	0.703511	2.54	2.541229	1.787783	0.028194
FAM131C	ENSG00000185519	HGNC:26717	GW18_PFC	chr1	16382276	16383045	16055781	16056550	genic	16400146	16400147	16073651	16073652	1.108243389	0.765	1.295	1.059	17485.5	17101	1.540041	51.337023	51.338252	79.063014	0.021142
PLEKHM2	ENSG00000116786	HGNC:29131	NGN2-iNeuron	chr1	16084192	16084692	16084192	16084692	genic	16011051	16011052	16011051	16011052	5.758677105	5.418	6.617	1.086	73391	73140	0.554215	4.72	4.721229	2.616576	0.029918
PLEKHM2	ENSG00000116786	HGNC:29131	NGN2-iNeuron	chr1	16084192	16084692	16084192	16084692	genic	16011051	16011052	16011051	16011052	5.758677105	5.418	6.617	1.086	73391	73140	0.554215	4.47	4.471229	2.478022	0.028334
SLC25A34	ENSG00000162461	HGNC:27653	NGN2-iNeuron	chr1	16084192	16084692	16084192	16084692	genic	16062753	16062754	16062753	16062754	0.340762592	0.338	0.176	1.283	21689	21438	0.554215	3.14	3.141229	1.740916	0.027455
SPEN	ENSG00000065526	HGNC:17575	NGN2-iNeuron	chr1	16084192	16084692	16084192	16084692	genic	16174202	16174203	16174202	16174203	7.223758027	7.364	6.734	0.094	89760	89510	0.554215	2.26	2.261229	1.253207	0.022734999999999998
SPEN	ENSG00000065526	HGNC:17575	NGN2-iNeuron	chr1	16084192	16084692	16084192	16084692	genic	16174202	16174203	16174202	16174203	7.223758027	7.364	6.734	0.094	89760	89510	0.554215	3.01	3.011229	1.668868	0.030275
CLCNKB	ENSG00000184908	HGNC:2027	NGN2-iNeuron	chr1	16084192	16084692	16084192	16084692	genic	16375284	16375285	16375284	16375285	-3.566431827	-3.933	-3.717	1.072	290842	290592	0.554215	0.6	0.601229	0.33321	0.023132
PLEKHM2	ENSG00000116786	HGNC:29131	NGN2-iNeuron	chr1	16162203	16162703	16162203	16162703	intergenic	16011051	16011052	16011051	16011052	5.758677105	5.418	6.617	1.086	151402	151151	3.394569	1.15	1.151229	3.907927	0.044684
SLC25A34	ENSG00000162461	HGNC:27653	NGN2-iNeuron	chr1	16162203	16162703	16162203	16162703	intergenic	16062753	16062754	16062753	16062754	0.340762592	0.338	0.176	1.283	99700	99449	3.394569	0.45	0.451229	1.531729	0.024156
SPEN	ENSG00000065526	HGNC:17575	NGN2-iNeuron	chr1	16162203	16162703	16162203	16162703	intergenic	16174202	16174203	16174202	16174203	7.223758027	7.364	6.734	0.094	11749	11499	3.394569	0.63	0.631229	2.142751	0.038872
ZBTB17	ENSG00000116809	HGNC:12936	NGN2-iNeuron	chr1	16162203	16162703	16162203	16162703	intergenic	16302574	16302575	16302574	16302575	4.712323515	4.907	4.382	0.441	140121	139871	3.394569	0.5	0.501229	1.701457	0.030558
FAM131C	ENSG00000185519	HGNC:26717	GW18_PFC	chr1	16493764	16494719	16167269	16168224	intergenic	16400146	16400147	16073651	16073652	1.108243389	0.765	1.295	1.059	94095.5	93617	4.262397	20.37627	20.377499	86.856991	0.023227
CPLANE2	ENSG00000132881	HGNC:28127	GW18_PFC	chr1	16493764	16494719	16167269	16168224	intergenic	16563678	16563679	16237183	16237184	NA	NA	NA	1.649	69436.5	68959	4.262397	24.525852	24.527081	104.544156	0.033203
EPHA2	ENSG00000142627	HGNC:3386	GW18_PFC	chr1	16501275	16501775	16174780	16175280	intergenic	16482564	16482565	16156069	16156070	0.450957611	-0.138	0.906	0.652	18961	18710	1.152461	79.094522	79.095752	91.154769	0.032708
CASP9	ENSG00000132906	HGNC:1511	NGN2-iNeuron	chr1	16175778	16176278	16175778	16176278	genic	15850710	15850711	15850710	15850711	2.723832629	2.081	3.616	0.994	325318	325067	2.252832	0.85	0.851229	1.917676	0.04462
CASP9	ENSG00000132906	HGNC:1511	NGN2-iNeuron	chr1	16175778	16176278	16175778	16176278	genic	15850710	15850711	15850710	15850711	2.723832629	2.081	3.616	0.994	325318	325067	2.252832	0.98	0.981229	2.210545	0.051434
DNAJC16	ENSG00000116138	HGNC:29157	NGN2-iNeuron	chr1	16175778	16176278	16175778	16176278	genic	15853343	15853344	15853343	15853344	4.942275709	4.77	5.695	0.933	322685	322434	2.252832	0.85	0.851229	1.917676	0.04462
DNAJC16	ENSG00000116138	HGNC:29157	NGN2-iNeuron	chr1	16175778	16176278	16175778	16176278	genic	15853343	15853344	15853343	15853344	4.942275709	4.77	5.695	0.933	322685	322434	2.252832	0.98	0.981229	2.210545	0.051434
PLEKHM2	ENSG00000116786	HGNC:29131	NGN2-iNeuron	chr1	16175778	16176278	16175778	16176278	genic	16011051	16011052	16011051	16011052	5.758677105	5.418	6.617	1.086	164977	164726	2.252832	1.66	1.661229	3.74247	0.042792
PLEKHM2	ENSG00000116786	HGNC:29131	NGN2-iNeuron	chr1	16175778	16176278	16175778	16176278	genic	16011051	16011052	16011051	16011052	5.758677105	5.418	6.617	1.086	164977	164726	2.252832	1.12	1.121229	2.525941	0.028882
FBLIM1	ENSG00000162458	HGNC:24686	NGN2-iNeuron	chr1	16175778	16176278	16175778	16176278	genic	16085290	16085291	16085290	16085291	3.959553117	4.202	1.013	1.075	90738	90487	2.252832	3.01	3.011229	6.783793	0.068344
FBLIM1	ENSG00000162458	HGNC:24686	NGN2-iNeuron	chr1	16175778	16176278	16175778	16176278	genic	16085290	16085291	16085290	16085291	3.959553117	4.202	1.013	1.075	90738	90487	2.252832	2.26	2.261229	5.094169	0.051321
ZBTB17	ENSG00000116809	HGNC:12936	NGN2-iNeuron	chr1	16175778	16176278	16175778	16176278	genic	16302574	16302575	16302574	16302575	4.712323515	4.907	4.382	0.441	126546	126296	2.252832	0.66	0.661229	1.489638	0.026753
HSPB7	ENSG00000173641	HGNC:5249	NGN2-iNeuron	chr1	16175778	16176278	16175778	16176278	genic	16344500	16344501	16344500	16344501	-4.02711915	-5.661	-0.719	1.506	168472	168222	2.252832	0.73	0.731229	1.647337	0.021059
CLCNKA	ENSG00000186510	HGNC:2026	NGN2-iNeuron	chr1	16175778	16176278	16175778	16176278	genic	16348531	16348532	16348531	16348532	NA	NA	NA	0.959	172503	172253	2.252832	0.79	0.791229	1.782506	0.095001
CLCNKB	ENSG00000184908	HGNC:2027	NGN2-iNeuron	chr1	16175778	16176278	16175778	16176278	genic	16375284	16375285	16375284	16375285	-3.566431827	-3.933	-3.717	1.072	199256	199006	2.252832	0.82	0.821229	1.850091	0.128436
SZRD1	ENSG00000055070	HGNC:30232	NGN2-iNeuron	chr1	16175778	16176278	16175778	16176278	genic	16693760	16693761	16693760	16693761	4.054530611	4	4.088	0.728	517732	517482	2.252832	0.73	0.731229	1.647337	0.060182
EPHA2	ENSG00000142627	HGNC:3386	GW18_PFC	chr1	16516244	16516744	16189749	16190249	intergenic	16482564	16482565	16156069	16156070	0.450957611	-0.138	0.906	0.652	33930	33679	1.426664	44.640851	44.64208	63.689249	0.022853
SPEN	ENSG00000065526	HGNC:17575	GW18_PFC	chr1	16532930	16533728	16206435	16207233	genic	16174202	16174203	15847707	15847708	7.223758027	7.364	6.734	0.094	359127	358727	8.997037	6.4941700000000004	6.495399	58.439348	0.026649
HSPB7	ENSG00000173641	HGNC:5249	GW18_PFC	chr1	16532930	16533728	16206435	16207233	genic	16344500	16344501	16018005	16018006	-4.02711915	-5.661	-0.719	1.506	188829	188429	8.997037	10.785456	10.786685	97.048205	0.024708
CLCNKB	ENSG00000184908	HGNC:2027	GW18_PFC	chr1	16532930	16533728	16206435	16207233	genic	16375284	16375285	16048789	16048790	-3.566431827	-3.933	-3.717	1.072	158045	157645	8.997037	16.08668	16.087909	144.743512	0.066244
FAM131C	ENSG00000185519	HGNC:26717	GW18_PFC	chr1	16532930	16533728	16206435	16207233	genic	16400146	16400147	16073651	16073652	1.108243389	0.765	1.295	1.059	133183	132783	8.997037	26.862948	26.864177	241.697993	0.064633
EPHA2	ENSG00000142627	HGNC:3386	GW18_PFC	chr1	16532930	16533728	16206435	16207233	genic	16482564	16482565	16156069	16156070	0.450957611	-0.138	0.906	0.652	50765	50365	8.997037	21.757045	21.758274	195.759997	0.070243
CPLANE2	ENSG00000132881	HGNC:28127	GW18_PFC	chr1	16532930	16533728	16206435	16207233	genic	16563678	16563679	16237183	16237184	NA	NA	NA	1.649	30349	29950	8.997037	36.963185	36.964414	332.570202	0.105625
FBXO42	ENSG00000037637	HGNC:29249	GW18_PFC	chr1	16532930	16533728	16206435	16207233	genic	16678975	16678976	16352480	16352481	6.066183489	6.157	5.637	0.271	145646	145247	8.997037	9.785468	9.786697	88.051273	0.023582
SZRD1	ENSG00000055070	HGNC:30232	GW18_PFC	chr1	16532930	16533728	16206435	16207233	genic	16693760	16693761	16367265	16367266	4.054530611	4	4.088	0.728	160431	160032	8.997037	7.634863	7.636092	68.7022	0.020142
FBXO42	ENSG00000037637	HGNC:29249	NGN2-iNeuron	chr1	16212734	16213234	16212734	16213234	genic	16678975	16678976	16678975	16678976	6.066183489	6.157	5.637	0.271	465991	465741	1.224655	1.09	1.091229	1.336379	0.022196
CPLANE2	ENSG00000132881	HGNC:28127	GW18_PFC	chr1	16542594	16543094	16216099	16216599	intergenic	16563678	16563679	16237183	16237184	NA	NA	NA	1.649	20834	20584	1.294453	61.387038	61.388267	79.464227	0.025238
EPHA2	ENSG00000142627	HGNC:3386	GW18_PFC	chr1	16543474	16544289	16216979	16217794	intergenic	16482564	16482565	16156069	16156070	0.450957611	-0.138	0.906	0.652	61317.5	60909	2.156343	27.599801	27.60103	59.517288	0.021356
CPLANE2	ENSG00000132881	HGNC:28127	GW18_PFC	chr1	16543474	16544289	16216979	16217794	intergenic	16563678	16563679	16237183	16237184	NA	NA	NA	1.649	19796.5	19389	2.156343	61.387038	61.388267	132.37416	0.042042
FAM131C	ENSG00000185519	HGNC:26717	GW18_PFC	chr1	16575122	16575622	16248627	16249127	genic	16400146	16400147	16073651	16073652	1.108243389	0.765	1.295	1.059	175226	174975	3.682071	31.988995	31.990224	117.790277	0.031499
EPHA2	ENSG00000142627	HGNC:3386	GW18_PFC	chr1	16575122	16575622	16248627	16249127	genic	16482564	16482565	16156069	16156070	0.450957611	-0.138	0.906	0.652	92808	92557	3.682071	17.552796	17.554026	64.635169	0.023193
FBXO42	ENSG00000037637	HGNC:29249	GW18_PFC	chr1	16575122	16575622	16248627	16249127	genic	16678975	16678976	16352480	16352481	6.066183489	6.157	5.637	0.271	103603	103353	3.682071	23.427485	23.428714	86.266188	0.023104
ZBTB17	ENSG00000116809	HGNC:12936	NGN2-iNeuron	chr1	16335448	16335948	16335448	16335948	intergenic	16302574	16302575	16302574	16302575	4.712323515	4.907	4.382	0.441	33124	32873	0.71380999999999994	1.92	1.921229	1.371393	0.02463
CLCNKB	ENSG00000184908	HGNC:2027	NGN2-iNeuron	chr1	16335448	16335948	16335448	16335948	intergenic	16375284	16375285	16375284	16375285	-3.566431827	-3.933	-3.717	1.072	39586	39336	0.71380999999999994	1.39	1.391229	0.993073	0.068941
CPLANE2	ENSG00000132881	HGNC:28127	NGN2-iNeuron	chr1	16335448	16335948	16335448	16335948	intergenic	16563678	16563679	16563678	16563679	NA	NA	NA	1.649	227980	227730	0.71380999999999994	3.28	3.281229	2.342174	0.026708
HSPB7	ENSG00000173641	HGNC:5249	NGN2-iNeuron	chr1	16359301	16359801	16359301	16359801	genic	16344500	16344501	16344500	16344501	-4.02711915	-5.661	-0.719	1.506	15051	14800	0.277468	8.03	8.031229	2.228409	0.028487
HSPB7	ENSG00000173641	HGNC:5249	NGN2-iNeuron	chr1	16359301	16359801	16359301	16359801	genic	16344500	16344501	16344500	16344501	-4.02711915	-5.661	-0.719	1.506	15051	14800	0.277468	9.32	9.321229	2.586343	0.033063
SZRD1	ENSG00000055070	HGNC:30232	NGN2-iNeuron	chr1	16359301	16359801	16359301	16359801	genic	16693760	16693761	16693760	16693761	4.054530611	4	4.088	0.728	334209	333959	0.277468	2.47	2.471229	0.685687	0.02505
HSPB7	ENSG00000173641	HGNC:5249	NGN2-iNeuron	chr1	16382515	16383015	16382515	16383015	genic	16344500	16344501	16344500	16344501	-4.02711915	-5.661	-0.719	1.506	38265	38014	0.643381	3.02	3.021229	1.943801	0.024849
HSPB7	ENSG00000173641	HGNC:5249	NGN2-iNeuron	chr1	16393616	16394116	16393616	16394116	genic	16344500	16344501	16344500	16344501	-4.02711915	-5.661	-0.719	1.506	49366	49115	1.029876	2.3	2.301229	2.369981	0.030297
HSPB7	ENSG00000173641	HGNC:5249	NGN2-iNeuron	chr1	16393616	16394116	16393616	16394116	genic	16344500	16344501	16344500	16344501	-4.02711915	-5.661	-0.719	1.506	49366	49115	1.029876	1.92	1.921229	1.978628	0.025294
FBXO42	ENSG00000037637	HGNC:29249	NGN2-iNeuron	chr1	16393616	16394116	16393616	16394116	genic	16678975	16678976	16678975	16678976	6.066183489	6.157	5.637	0.271	285109	284859	1.029876	2.46	2.461229	2.534761	0.042101
SZRD1	ENSG00000055070	HGNC:30232	NGN2-iNeuron	chr1	16393616	16394116	16393616	16394116	genic	16693760	16693761	16693760	16693761	4.054530611	4	4.088	0.728	299894	299644	1.029876	0.9	0.901229	0.928154	0.033908
CPLANE2	ENSG00000132881	HGNC:28127	NGN2-iNeuron	chr1	16405372	16405872	16405372	16405872	intergenic	16563678	16563679	16563678	16563679	NA	NA	NA	1.649	158056	157806	0.657219	2.99	2.991229	1.965893	0.022417
SZRD1	ENSG00000055070	HGNC:30232	NGN2-iNeuron	chr1	16405372	16405872	16405372	16405872	intergenic	16693760	16693761	16693760	16693761	4.054530611	4	4.088	0.728	288138	287888	0.657219	1.81	1.811229	1.190374	0.043488
DDI2	ENSG00000197312	HGNC:24578	NGN2-iNeuron	chr1	16438103	16438603	16438103	16438603	intergenic	15943953	15943954	15943953	15943954	4.831127636	4.694	5.321	0.223	494400	494149	1.659757	1.59	1.591229	2.641054	0.031156
HSPB7	ENSG00000173641	HGNC:5249	NGN2-iNeuron	chr1	16438103	16438603	16438103	16438603	intergenic	16344500	16344501	16344500	16344501	-4.02711915	-5.661	-0.719	1.506	93853	93602	1.659757	1	1.001229	1.661797	0.021244
EPHA2	ENSG00000142627	HGNC:3386	NGN2-iNeuron	chr1	16438103	16438603	16438103	16438603	intergenic	16482564	16482565	16482564	16482565	0.450957611	-0.138	0.906	0.652	44211	43961	1.659757	8.76	8.761229	14.541511	0.126741
CPLANE2	ENSG00000132881	HGNC:28127	NGN2-iNeuron	chr1	16438103	16438603	16438103	16438603	intergenic	16563678	16563679	16563678	16563679	NA	NA	NA	1.649	125325	125075	1.659757	1.61	1.611229	2.674249	0.030494
FBXO42	ENSG00000037637	HGNC:29249	NGN2-iNeuron	chr1	16438103	16438603	16438103	16438603	intergenic	16678975	16678976	16678975	16678976	6.066183489	6.157	5.637	0.271	240622	240372	1.659757	1.17	1.171229	1.943956	0.032288
DDI2	ENSG00000197312	HGNC:24578	NGN2-iNeuron	chr1	16442477	16442977	16442477	16442977	intergenic	15943953	15943954	15943953	15943954	4.831127636	4.694	5.321	0.223	498774	498523	2.637229	1.59	1.591229	4.196436	0.049504
ZBTB17	ENSG00000116809	HGNC:12936	NGN2-iNeuron	chr1	16442477	16442977	16442477	16442977	intergenic	16302574	16302575	16302574	16302575	4.712323515	4.907	4.382	0.441	140153	139902	2.637229	0.54	0.541229	1.427345	0.025635
HSPB7	ENSG00000173641	HGNC:5249	NGN2-iNeuron	chr1	16442477	16442977	16442477	16442977	intergenic	16344500	16344501	16344500	16344501	-4.02711915	-5.661	-0.719	1.506	98227	97976	2.637229	1	1.001229	2.640471	0.033755
EPHA2	ENSG00000142627	HGNC:3386	NGN2-iNeuron	chr1	16442477	16442977	16442477	16442977	intergenic	16482564	16482565	16482564	16482565	0.450957611	-0.138	0.906	0.652	39837	39587	2.637229	8.76	8.761229	23.105368	0.201383
CPLANE2	ENSG00000132881	HGNC:28127	NGN2-iNeuron	chr1	16442477	16442977	16442477	16442977	intergenic	16563678	16563679	16563678	16563679	NA	NA	NA	1.649	120951	120701	2.637229	1.61	1.611229	4.24918	0.048453
FBXO42	ENSG00000037637	HGNC:29249	NGN2-iNeuron	chr1	16442477	16442977	16442477	16442977	intergenic	16678975	16678976	16678975	16678976	6.066183489	6.157	5.637	0.271	236248	235998	2.637229	1.17	1.171229	3.0888	0.051303
NECAP2	ENSG00000157191	HGNC:25528	NGN2-iNeuron	chr1	16442477	16442977	16442477	16442977	intergenic	16767231	16767232	16767231	16767232	3.633790745	3.669	3.437	1.318	324504	324254	2.637229	0.54	0.541229	1.427345	0.021342
ZBTB17	ENSG00000116809	HGNC:12936	NGN2-iNeuron	chr1	16472660	16473160	16472660	16473160	genic	16302574	16302575	16302574	16302575	4.712323515	4.907	4.382	0.441	170336	170085	0.899711	2.22	2.221229	1.998464	0.035892
ZBTB17	ENSG00000116809	HGNC:12936	NGN2-iNeuron	chr1	16472660	16473160	16472660	16473160	genic	16302574	16302575	16302574	16302575	4.712323515	4.907	4.382	0.441	170336	170085	0.899711	2.22	2.221229	1.998464	0.035892
CPLANE2	ENSG00000132881	HGNC:28127	NGN2-iNeuron	chr1	16472660	16473160	16472660	16473160	genic	16563678	16563679	16563678	16563679	NA	NA	NA	1.649	90768	90518	0.899711	2.46	2.461229	2.214395	0.025251
CPLANE2	ENSG00000132881	HGNC:28127	NGN2-iNeuron	chr1	16472660	16473160	16472660	16473160	genic	16563678	16563679	16563678	16563679	NA	NA	NA	1.649	90768	90518	0.899711	2.8	2.801229	2.520297	0.028739
ZBTB17	ENSG00000116809	HGNC:12936	NGN2-iNeuron	chr1	16481352	16481852	16481352	16481852	genic	16302574	16302575	16302574	16302575	4.712323515	4.907	4.382	0.441	179028	178777	0.547865	2.22	2.221229	1.216934	0.021856
ZBTB17	ENSG00000116809	HGNC:12936	NGN2-iNeuron	chr1	16481352	16481852	16481352	16481852	genic	16302574	16302575	16302574	16302575	4.712323515	4.907	4.382	0.441	179028	178777	0.547865	2.22	2.221229	1.216934	0.021856
CASP9	ENSG00000132906	HGNC:1511	GW18_PFC	chr1	16825514	16826014	16499019	16499519	intergenic	15850710	15850711	15524215	15524216	2.723832629	2.081	3.616	0.994	975054	974803	11.749905	4.017814	4.019043	47.223374	0.020333
DNAJC16	ENSG00000116138	HGNC:29157	GW18_PFC	chr1	16825514	16826014	16499019	16499519	intergenic	15853343	15853344	15526848	15526849	4.942275709	4.77	5.695	0.933	972421	972170	11.749905	4.017814	4.019043	47.223374	0.020333
PLEKHM2	ENSG00000116786	HGNC:29131	GW18_PFC	chr1	16825514	16826014	16499019	16499519	intergenic	16011051	16011052	15684556	15684557	5.758677105	5.418	6.617	1.086	814713	814462	11.749905	6.723396	6.724625	79.013702	0.036511
ZBTB17	ENSG00000116809	HGNC:12936	GW18_PFC	chr1	16825514	16826014	16499019	16499519	intergenic	16302574	16302575	15976079	15976080	4.712323515	4.907	4.382	0.441	523190	522939	11.749905	6.02736	6.028589	70.835354	0.024322
HSPB7	ENSG00000173641	HGNC:5249	GW18_PFC	chr1	16825514	16826014	16499019	16499519	intergenic	16344500	16344501	16018005	16018006	-4.02711915	-5.661	-0.719	1.506	481264	481013	11.749905	7.522751	7.52398	88.406048	0.022508
CLCNKB	ENSG00000184908	HGNC:2027	GW18_PFC	chr1	16825514	16826014	16499019	16499519	intergenic	16375284	16375285	16048789	16048790	-3.566431827	-3.933	-3.717	1.072	450480	450229	11.749905	4.19241	4.193639	49.274862	0.022551
CPLANE2	ENSG00000132881	HGNC:28127	GW18_PFC	chr1	16825514	16826014	16499019	16499519	intergenic	16563678	16563679	16237183	16237184	NA	NA	NA	1.649	262086	261835	11.749905	9.425528	9.426757	110.763496	0.035179
FBXO42	ENSG00000037637	HGNC:29249	GW18_PFC	chr1	16825514	16826014	16499019	16499519	intergenic	16678975	16678976	16352480	16352481	6.066183489	6.157	5.637	0.271	146789	146538	11.749905	14.689421	14.69065	172.613739	0.04623
SZRD1	ENSG00000055070	HGNC:30232	GW18_PFC	chr1	16825514	16826014	16499019	16499519	intergenic	16693760	16693761	16367265	16367266	4.054530611	4	4.088	0.728	132004	131753	11.749905	20.173501	20.17473	237.051166	0.069497
NECAP2	ENSG00000157191	HGNC:25528	GW18_PFC	chr1	16825514	16826014	16499019	16499519	intergenic	16767231	16767232	16440736	16440737	3.633790745	3.669	3.437	1.318	58533	58282	11.749905	29.420502	29.421731	345.702544	0.116557
NBPF1	ENSG00000219481	HGNC:26088	GW18_PFC	chr1	16825514	16826014	16499019	16499519	intergenic	16939982	16939983	16613487	16613488	5.484806559	5.756	4.339	NA	114218	113968	11.749905	8.712057	8.713286	102.380288	0.041074
RCC2	ENSG00000179051	HGNC:30297	GW18_PFC	chr1	16825514	16826014	16499019	16499519	intergenic	17765057	17765058	17438561	17438562	5.001133788	5.19	4.872	0.508	939293	939042	11.749905	3.433772	3.435001	40.360937	0.02343
HSPB7	ENSG00000173641	HGNC:5249	NGN2-iNeuron	chr1	16501240	16501740	16501240	16501740	intergenic	16344500	16344501	16344500	16344501	-4.02711915	-5.661	-0.719	1.506	156990	156739	0.905913	1.78	1.781229	1.613639	0.020628
CLCNKB	ENSG00000184908	HGNC:2027	NGN2-iNeuron	chr1	16501240	16501740	16501240	16501740	intergenic	16375284	16375285	16375284	16375285	-3.566431827	-3.933	-3.717	1.072	126206	125955	0.905913	0.59	0.591229	0.535602	0.037182
EPHA2	ENSG00000142627	HGNC:3386	NGN2-iNeuron	chr1	16501240	16501740	16501240	16501740	intergenic	16482564	16482565	16482564	16482565	0.450957611	-0.138	0.906	0.652	18926	18675	0.905913	6.43	6.431229	5.826134	0.05078
EPHA2	ENSG00000142627	HGNC:3386	NGN2-iNeuron	chr1	16501240	16501740	16501240	16501740	intergenic	16482564	16482565	16482564	16482565	0.450957611	-0.138	0.906	0.652	18926	18675	0.905913	4.99	4.991229	4.521619	0.03941
CPLANE2	ENSG00000132881	HGNC:28127	NGN2-iNeuron	chr1	16501240	16501740	16501240	16501740	intergenic	16563678	16563679	16563678	16563679	NA	NA	NA	1.649	62188	61938	0.905913	2.16	2.161229	1.957886	0.022326
CPLANE2	ENSG00000132881	HGNC:28127	NGN2-iNeuron	chr1	16501240	16501740	16501240	16501740	intergenic	16563678	16563679	16563678	16563679	NA	NA	NA	1.649	62188	61938	0.905913	1.94	1.941229	1.758585	0.020053
SZRD1	ENSG00000055070	HGNC:30232	NGN2-iNeuron	chr1	16501240	16501740	16501240	16501740	intergenic	16693760	16693761	16693760	16693761	4.054530611	4	4.088	0.728	192270	192020	0.905913	0.75	0.751229	0.680548	0.024862
CLCNKB	ENSG00000184908	HGNC:2027	NGN2-iNeuron	chr1	16501981	16502481	16501981	16502481	intergenic	16375284	16375285	16375284	16375285	-3.566431827	-3.933	-3.717	1.072	126947	126696	0.65661	0.59	0.591229	0.388207	0.026950000000000002
EPHA2	ENSG00000142627	HGNC:3386	NGN2-iNeuron	chr1	16501981	16502481	16501981	16502481	intergenic	16482564	16482565	16482564	16482565	0.450957611	-0.138	0.906	0.652	19667	19416	0.65661	6.43	6.431229	4.222809	0.036805
EPHA2	ENSG00000142627	HGNC:3386	NGN2-iNeuron	chr1	16501981	16502481	16501981	16502481	intergenic	16482564	16482565	16482564	16482565	0.450957611	-0.138	0.906	0.652	19667	19416	0.65661	4.99	4.991229	3.277291	0.028564
SPEN	ENSG00000065526	HGNC:17575	NGN2-iNeuron	chr1	16532934	16533434	16532934	16533434	genic	16174202	16174203	16174202	16174203	7.223758027	7.364	6.734	0.094	358982	358731	1.409009	0.85	0.851229	1.19939	0.021758
ZBTB17	ENSG00000116809	HGNC:12936	NGN2-iNeuron	chr1	16532934	16533434	16532934	16533434	genic	16302574	16302575	16302574	16302575	4.712323515	4.907	4.382	0.441	230610	230359	1.409009	1.69	1.691229	2.382957	0.042797
CLCNKA	ENSG00000186510	HGNC:2026	NGN2-iNeuron	chr1	16532934	16533434	16532934	16533434	genic	16348531	16348532	16348531	16348532	NA	NA	NA	0.959	184653	184402	1.409009	0.72	0.721229	1.016218	0.054161
CLCNKB	ENSG00000184908	HGNC:2027	NGN2-iNeuron	chr1	16532934	16533434	16532934	16533434	genic	16375284	16375285	16375284	16375285	-3.566431827	-3.933	-3.717	1.072	157900	157649	1.409009	0.69	0.691229	0.973948	0.067613
EPHA2	ENSG00000142627	HGNC:3386	NGN2-iNeuron	chr1	16532934	16533434	16532934	16533434	genic	16482564	16482565	16482564	16482565	0.450957611	-0.138	0.906	0.652	50620	50369	1.409009	1.68	1.681229	2.368867	0.020647
EPHA2	ENSG00000142627	HGNC:3386	NGN2-iNeuron	chr1	16532934	16533434	16532934	16533434	genic	16482564	16482565	16482564	16482565	0.450957611	-0.138	0.906	0.652	50620	50369	1.409009	2.03	2.031229	2.86202	0.024945
CPLANE2	ENSG00000132881	HGNC:28127	NGN2-iNeuron	chr1	16532934	16533434	16532934	16533434	genic	16563678	16563679	16563678	16563679	NA	NA	NA	1.649	30494	30244	1.409009	2.25	2.251229	3.172002	0.03617
CPLANE2	ENSG00000132881	HGNC:28127	NGN2-iNeuron	chr1	16532934	16533434	16532934	16533434	genic	16563678	16563679	16563678	16563679	NA	NA	NA	1.649	30494	30244	1.409009	3.96	3.961229	5.581408	0.063645
SZRD1	ENSG00000055070	HGNC:30232	NGN2-iNeuron	chr1	16532934	16533434	16532934	16533434	genic	16693760	16693761	16693760	16693761	4.054530611	4	4.088	0.728	160576	160326	1.409009	0.73	0.731229	1.030309	0.03764
FBLIM1	ENSG00000162458	HGNC:24686	GW18_PFC	chr1	16861316	16862096	16534821	16535601	intergenic	16083154	16083155	15756659	15756660	3.959553117	4.202	1.013	1.075	778552	778161	4.260084	17.654509	17.655738	75.214928	0.027101
FBLIM1	ENSG00000162458	HGNC:24686	GW18_PFC	chr1	16861316	16862096	16534821	16535601	intergenic	16085290	16085291	15756659	15756660	3.959553117	4.202	1.013	1.075	776416	778161	4.260084	17.654509	17.655738	75.214928	0.027101
EPHA2	ENSG00000142627	HGNC:3386	GW18_PFC	chr1	16861316	16862096	16534821	16535601	intergenic	16482564	16482565	16156069	16156070	0.450957611	-0.138	0.906	0.652	379142	378751	4.260084	21.113613	21.114842	89.951001	0.032276
NECAP2	ENSG00000157191	HGNC:25528	GW18_PFC	chr1	16861316	16862096	16534821	16535601	intergenic	16767231	16767232	16440736	16440737	3.633790745	3.669	3.437	1.318	94475	94084	4.260084	15.790256	15.791485	67.273054	0.022682
NBPF1	ENSG00000219481	HGNC:26088	GW18_PFC	chr1	16861316	16862096	16534821	16535601	intergenic	16939982	16939983	16613487	16613488	5.484806559	5.756	4.339	NA	78276	77886	4.260084	12.665193	12.666422	53.960023	0.021648
CLCNKA	ENSG00000186510	HGNC:2026	NGN2-iNeuron	chr1	16553308	16553808	16553308	16553808	intergenic	16348531	16348532	16348531	16348532	NA	NA	NA	0.959	205027	204776	0.551321	0.75	0.751229	0.414168	0.022074
CLCNKB	ENSG00000184908	HGNC:2027	NGN2-iNeuron	chr1	16553308	16553808	16553308	16553808	intergenic	16375284	16375285	16375284	16375285	-3.566431827	-3.933	-3.717	1.072	178274	178023	0.551321	0.72	0.721229	0.397629	0.027604
KAZN	ENSG00000189337	HGNC:29173	GW18_PFC	chr1	16970711	16971481	16644216	16644986	intergenic	14219287	14219288	13892792	13892793	9.166341047	9.396	8.011	0.686	2751809	2751423	14.263837	1.913891	1.9144	27.306694	0.022005
EFHD2	ENSG00000142634	HGNC:28670	GW18_PFC	chr1	16970711	16971481	16644216	16644986	intergenic	15736384	15736385	15409888	15409889	2.288394984	0.887	5.295	1.182	1234712	1234327	14.263837	3.919003	3.920027	55.914619	0.023607
CASP9	ENSG00000132906	HGNC:1511	GW18_PFC	chr1	16970711	16971481	16644216	16644986	intergenic	15850710	15850711	15524215	15524216	2.723832629	2.081	3.616	0.994	1120386	1120000	14.263837	3.88672	3.887833	55.455416	0.023877
DNAJC16	ENSG00000116138	HGNC:29157	GW18_PFC	chr1	16970711	16971481	16644216	16644986	intergenic	15853343	15853344	15526848	15526849	4.942275709	4.77	5.695	0.933	1117753	1117367	14.263837	3.88672	3.887835	55.455448	0.023877
FBXO42	ENSG00000037637	HGNC:29249	GW18_PFC	chr1	16970711	16971481	16644216	16644986	intergenic	16678975	16678976	16352480	16352481	6.066183489	6.157	5.637	0.271	292121	291735	14.263837	11.096891	11.09812	158.301781	0.042397
NECAP2	ENSG00000157191	HGNC:25528	GW18_PFC	chr1	16970711	16971481	16644216	16644986	intergenic	16767231	16767232	16440736	16440737	3.633790745	3.669	3.437	1.318	203865	203479	14.263837	4.161514	4.162743	59.376689	0.020019
NBPF1	ENSG00000219481	HGNC:26088	GW18_PFC	chr1	16970711	16971481	16644216	16644986	intergenic	16939982	16939983	16613487	16613488	5.484806559	5.756	4.339	NA	31114	30728	14.263837	10.781598	10.782828	153.804495	0.061704
CROCC	ENSG00000058453	HGNC:21299	GW18_PFC	chr1	16970711	16971481	16644216	16644986	intergenic	17248426	17248427	16921931	16921932	4.660961275	4.923	4.026	1.165	277330	276945	14.263837	7.938571	7.9398	113.252016	0.029873
SDHB	ENSG00000117118	HGNC:10681	GW18_PFC	chr1	16970711	16971481	16644216	16644986	intergenic	17380527	17380528	17054032	17054033	4.719083778	4.613	5.533	0.741	409431	409046	14.263837	6.31516	6.31639	90.095951	0.036222
ARHGEF10L	ENSG00000074964	HGNC:25540	GW18_PFC	chr1	16970711	16971481	16644216	16644986	intergenic	17866193	17866194	17539698	17539699	5.777489798	5.921	5.249	0.654	895097	894712	14.263837	7.255212	7.256441	103.504696	0.065461
SPEN	ENSG00000065526	HGNC:17575	NGN2-iNeuron	chr1	16825500	16826000	16825500	16826000	intergenic	16174202	16174203	16174202	16174203	7.223758027	7.364	6.734	0.094	651548	651297	2.407311	0.56	0.561229	1.351053	0.02451
FBXO42	ENSG00000037637	HGNC:29249	NGN2-iNeuron	chr1	16825500	16826000	16825500	16826000	intergenic	16678975	16678976	16678975	16678976	6.066183489	6.157	5.637	0.271	146775	146524	2.407311	1	1.001229	2.41027	0.040033
NECAP2	ENSG00000157191	HGNC:25528	NGN2-iNeuron	chr1	16825500	16826000	16825500	16826000	intergenic	16767231	16767232	16767231	16767232	3.633790745	3.669	3.437	1.318	58519	58268	2.407311	0.69	0.691229	1.664004	0.024881
NBPF1	ENSG00000219481	HGNC:26088	NGN2-iNeuron	chr1	16825500	16826000	16825500	16826000	intergenic	16939982	16939983	16939982	16939983	5.484806559	5.756	4.339	NA	114232	113982	2.407311	0.96	0.961229	2.313978	0.029189
ATP13A2	ENSG00000159363	HGNC:30213	NGN2-iNeuron	chr1	16825500	16826000	16825500	16826000	intergenic	17338252	17338253	17338252	17338253	6.163840324	5.849	6.415	0.713	512502	512252	2.407311	0.71	0.711229	1.71215	0.028008
SDHB	ENSG00000117118	HGNC:10681	NGN2-iNeuron	chr1	16825500	16826000	16825500	16826000	intergenic	17380527	17380528	17380527	17380528	4.719083778	4.613	5.533	0.741	554777	554527	2.407311	0.64	0.641229	1.543638	0.031733
TMEM51	ENSG00000171729	HGNC:25488	GW18_PFC	chr1	17198888	17199388	16872393	16872893	intergenic	15480264	15480265	15153768	15153769	1.214653796	0.176	2.778	0.871	1718874	1718624	2.473049	12.890103	12.89087	31.879753	0.021213
PDPN	ENSG00000162493	HGNC:29602	GW18_PFC	chr1	17221930	17222430	16895435	16895935	intergenic	13911967	13911968	13585472	13585473	2.031261451	1.229	2.152	0.689	3310213	3309962	12.370524	2.147921	2.148355	26.57628	0.020869
FBXO42	ENSG00000037637	HGNC:29249	GW18_PFC	chr1	17221930	17222430	16895435	16895935	intergenic	16678975	16678976	16352480	16352481	6.066183489	6.157	5.637	0.271	543205	542954	12.370524	8.6019659999999991	8.603196	106.426037	0.028503
NBPF1	ENSG00000219481	HGNC:26088	GW18_PFC	chr1	17221930	17222430	16895435	16895935	intergenic	16939982	16939983	16613487	16613488	5.484806559	5.756	4.339	NA	282198	281947	12.370524	15.993275	15.994504	197.860395	0.079379
CROCC	ENSG00000058453	HGNC:21299	GW18_PFC	chr1	17221930	17222430	16895435	16895935	intergenic	17248426	17248427	16921931	16921932	4.660961275	4.923	4.026	1.165	26246	25996	12.370524	49.385122	49.386351	610.935044	0.161151
MFAP2	ENSG00000117122	HGNC:7033	GW18_PFC	chr1	17221930	17222430	16895435	16895935	intergenic	17304771	17304772	16978276	16978277	0.604464362	1.791	-3.215	1.065	82591	82341	12.370524	23.593672	23.594901	291.881288	0.074955
ATP13A2	ENSG00000159363	HGNC:30213	GW18_PFC	chr1	17221930	17222430	16895435	16895935	intergenic	17338252	17338253	17011757	17011758	6.163840324	5.849	6.415	0.713	116072	115822	12.370524	9.556652	9.557881	118.235997	0.041582
SDHB	ENSG00000117118	HGNC:10681	GW18_PFC	chr1	17221930	17222430	16895435	16895935	intergenic	17380527	17380528	17054032	17054033	4.719083778	4.613	5.533	0.741	158347	158097	12.370524	20.983677	20.984907	259.59429	0.104366
IGSF21	ENSG00000117154	HGNC:28246	GW18_PFC	chr1	17221930	17222430	16895435	16895935	intergenic	18434292	18434293	18107798	18107799	6.891441693	6.958	6.23	0.858	1212112	1211863	12.370524	4.451937	4.452977	55.085657	0.030307
NBPF1	ENSG00000219481	HGNC:26088	GW18_PFC	chr1	17222436	17222936	16895941	16896441	intergenic	16939982	16939983	16613487	16613488	5.484806559	5.756	4.339	NA	282704	282453	8.598474	15.993275	15.994504	137.528326	0.055175
CROCC	ENSG00000058453	HGNC:21299	GW18_PFC	chr1	17222436	17222936	16895941	16896441	intergenic	17248426	17248427	16921931	16921932	4.660961275	4.923	4.026	1.165	25740	25490	8.598474	49.385122	49.386351	424.647257	0.112012
MFAP2	ENSG00000117122	HGNC:7033	GW18_PFC	chr1	17222436	17222936	16895941	16896441	intergenic	17304771	17304772	16978276	16978277	0.604464362	1.791	-3.215	1.065	82085	81835	8.598474	23.593672	23.594901	202.880142	0.052099
ATP13A2	ENSG00000159363	HGNC:30213	GW18_PFC	chr1	17222436	17222936	16895941	16896441	intergenic	17338252	17338253	17011757	17011758	6.163840324	5.849	6.415	0.713	115566	115316	8.598474	9.556652	9.557881	82.183191	0.028903
SDHB	ENSG00000117118	HGNC:10681	GW18_PFC	chr1	17222436	17222936	16895941	16896441	intergenic	17380527	17380528	17054032	17054033	4.719083778	4.613	5.533	0.741	157841	157591	8.598474	20.983677	20.984907	180.438173	0.072543
IGSF21	ENSG00000117154	HGNC:28246	GW18_PFC	chr1	17222436	17222936	16895941	16896441	intergenic	18434292	18434293	18107798	18107799	6.891441693	6.958	6.23	0.858	1211606	1211357	8.598474	4.451937	4.452977	38.288809	0.021065
KAZN	ENSG00000189337	HGNC:29173	GW18_PFC	chr1	17231165	17231957	16904670	16905462	intergenic	14219287	14219288	13892792	13892793	9.166341047	9.396	8.011	0.686	3012274	3011877	37.801833	0.7686	0.769071	29.072279	0.023428
CASP9	ENSG00000132906	HGNC:1511	GW18_PFC	chr1	17231165	17231957	16904670	16905462	intergenic	15850710	15850711	15524215	15524216	2.723832629	2.081	3.616	0.994	1380851	1380454	37.801833	1.597678	1.598606	60.430254	0.026019
DNAJC16	ENSG00000116138	HGNC:29157	GW18_PFC	chr1	17231165	17231957	16904670	16905462	intergenic	15853343	15853344	15526848	15526849	4.942275709	4.77	5.695	0.933	1378218	1377821	37.801833	1.597678	1.598608	60.430312	0.026019
SPEN	ENSG00000065526	HGNC:17575	GW18_PFC	chr1	17231165	17231957	16904670	16905462	intergenic	16174202	16174203	15847707	15847708	7.223758027	7.364	6.734	0.094	1057359	1056962	37.801833	1.90837	1.909541	72.184158	0.032917
EPHA2	ENSG00000142627	HGNC:3386	GW18_PFC	chr1	17231165	17231957	16904670	16905462	intergenic	16482564	16482565	16156069	16156070	0.450957611	-0.138	0.906	0.652	748997	748600	37.801833	5.870213	5.871442	221.951275	0.079641
CPLANE2	ENSG00000132881	HGNC:28127	GW18_PFC	chr1	17231165	17231957	16904670	16905462	intergenic	16563678	16563679	16237183	16237184	NA	NA	NA	1.649	667883	667486	37.801833	2.152367	2.153596	81.409889	0.025856
FBXO42	ENSG00000037637	HGNC:29249	GW18_PFC	chr1	17231165	17231957	16904670	16905462	intergenic	16678975	16678976	16352480	16352481	6.066183489	6.157	5.637	0.271	552586	552189	37.801833	2.407549	2.408778	91.056239	0.024387
SZRD1	ENSG00000055070	HGNC:30232	GW18_PFC	chr1	17231165	17231957	16904670	16905462	intergenic	16693760	16693761	16367265	16367266	4.054530611	4	4.088	0.728	537801	537404	37.801833	3.343611	3.34484	126.441101	0.037069
NECAP2	ENSG00000157191	HGNC:25528	GW18_PFC	chr1	17231165	17231957	16904670	16905462	intergenic	16767231	16767232	16440736	16440737	3.633790745	3.669	3.437	1.318	464330	463933	37.801833	4.417295	4.418524	167.028296	0.056315
NBPF1	ENSG00000219481	HGNC:26088	GW18_PFC	chr1	17231165	17231957	16904670	16905462	intergenic	16939982	16939983	16613487	16613488	5.484806559	5.756	4.339	NA	291579	291182	37.801833	3.956363	3.957592	149.604233	0.060019
MFAP2	ENSG00000117122	HGNC:7033	GW18_PFC	chr1	17231165	17231957	16904670	16905462	intergenic	17304771	17304772	16978276	16978277	0.604464362	1.791	-3.215	1.065	73210	72814	37.801833	11.398629	11.399858	430.935544	0.110664
ATP13A2	ENSG00000159363	HGNC:30213	GW18_PFC	chr1	17231165	17231957	16904670	16905462	intergenic	17338252	17338253	17011757	17011758	6.163840324	5.849	6.415	0.713	106691	106295	37.801833	13.842657	13.843886	523.324279	0.184045
SDHB	ENSG00000117118	HGNC:10681	GW18_PFC	chr1	17231165	17231957	16904670	16905462	intergenic	17380527	17380528	17054032	17054033	4.719083778	4.613	5.533	0.741	148966	148570	37.801833	5.967993	5.969222	225.647531	0.090718
PADI2	ENSG00000117115	HGNC:18341	GW18_PFC	chr1	17231165	17231957	16904670	16905462	intergenic	17445930	17445931	17119435	17119436	0.936039566	0.122	6.181	1.325	214369	213973	37.801833	2.618744	2.619974	99.039808	0.050297
RCC2	ENSG00000179051	HGNC:30297	GW18_PFC	chr1	17231165	17231957	16904670	16905462	intergenic	17765057	17765058	17438561	17438562	5.001133788	5.19	4.872	0.508	533496	533099	37.801833	1.810377	1.811606	68.482027	0.039754
ARHGEF10L	ENSG00000074964	HGNC:25540	GW18_PFC	chr1	17231165	17231957	16904670	16905462	intergenic	17866193	17866194	17539698	17539699	5.777489798	5.921	5.249	0.654	634632	634236	37.801833	0.927015	0.928244	35.089338	0.022192
IGSF21	ENSG00000117154	HGNC:28246	GW18_PFC	chr1	17231165	17231957	16904670	16905462	intergenic	18434292	18434293	18107798	18107799	6.891441693	6.958	6.23	0.858	1202731	1202336	37.801833	1.876243	1.87729	70.965007	0.039043
SH2D5	ENSG00000189410	HGNC:28819	GW18_PFC	chr1	17231165	17231957	16904670	16905462	intergenic	21059133	21059134	20732640	20732641	0.162417386	-0.888	4.652	1.265	3827572	3827178	37.801833	1.972605	1.972988	74.58255	0.02025
FBLIM1	ENSG00000162458	HGNC:24686	GW18_PFC	chr1	17240228	17240728	16913733	16914233	intergenic	16083154	16083155	15756659	15756660	3.959553117	4.202	1.013	1.075	1157324	1157073	15.194707	3.870739	3.871821	58.831186	0.021198
FBLIM1	ENSG00000162458	HGNC:24686	GW18_PFC	chr1	17240228	17240728	16913733	16914233	intergenic	16085290	16085291	15756659	15756660	3.959553117	4.202	1.013	1.075	1155188	1157073	15.194707	3.870739	3.871823	58.831212	0.021198
SPEN	ENSG00000065526	HGNC:17575	GW18_PFC	chr1	17240228	17240728	16913733	16914233	intergenic	16174202	16174203	15847707	15847708	7.223758027	7.364	6.734	0.094	1066276	1066025	15.194707	2.955503	2.956666	44.925668	0.020486999999999998
EPHA2	ENSG00000142627	HGNC:3386	GW18_PFC	chr1	17240228	17240728	16913733	16914233	intergenic	16482564	16482565	16156069	16156070	0.450957611	-0.138	0.906	0.652	757914	757663	15.194707	4.401398	4.402628	66.896637	0.024004
NBPF1	ENSG00000219481	HGNC:26088	GW18_PFC	chr1	17240228	17240728	16913733	16914233	intergenic	16939982	16939983	16613487	16613488	5.484806559	5.756	4.339	NA	300496	300245	15.194707	7.612936	7.614165	115.695009	0.046415
MFAP2	ENSG00000117122	HGNC:7033	GW18_PFC	chr1	17240228	17240728	16913733	16914233	intergenic	17304771	17304772	16978276	16978277	0.604464362	1.791	-3.215	1.065	64293	64043	15.194707	20.990821	20.99205	318.968049	0.08191
ATP13A2	ENSG00000159363	HGNC:30213	GW18_PFC	chr1	17240228	17240728	16913733	16914233	intergenic	17338252	17338253	17011757	17011758	6.163840324	5.849	6.415	0.713	97774	97524	15.194707	14.092015	14.093244	214.142709	0.075311
SDHB	ENSG00000117118	HGNC:10681	GW18_PFC	chr1	17240228	17240728	16913733	16914233	intergenic	17380527	17380528	17054032	17054033	4.719083778	4.613	5.533	0.741	140049	139799	15.194707	9.186919	9.188148	139.611212	0.056129
PADI2	ENSG00000117115	HGNC:18341	GW18_PFC	chr1	17240228	17240728	16913733	16914233	intergenic	17445930	17445931	17119435	17119436	0.936039566	0.122	6.181	1.325	205452	205202	15.194707	6.204471	6.2057	94.293794	0.047887
RCC2	ENSG00000179051	HGNC:30297	GW18_PFC	chr1	17240228	17240728	16913733	16914233	intergenic	17765057	17765058	17438561	17438562	5.001133788	5.19	4.872	0.508	524579	524328	15.194707	3.628209	3.629439	55.148257	0.032014
MFAP2	ENSG00000117122	HGNC:7033	GW18_PFC	chr1	17240739	17241239	16914244	16914744	intergenic	17304771	17304772	16978276	16978277	0.604464362	1.791	-3.215	1.065	63782	63532	6.086723	20.990821	20.99205	127.772793	0.032812
ATP13A2	ENSG00000159363	HGNC:30213	GW18_PFC	chr1	17240739	17241239	16914244	16914744	intergenic	17338252	17338253	17011757	17011758	6.163840324	5.849	6.415	0.713	97263	97013	6.086723	14.092015	14.093244	85.781671	0.030168
SDHB	ENSG00000117118	HGNC:10681	GW18_PFC	chr1	17240739	17241239	16914244	16914744	intergenic	17380527	17380528	17054032	17054033	4.719083778	4.613	5.533	0.741	139538	139288	6.086723	9.186919	9.188148	55.92571	0.022484
NBPF1	ENSG00000219481	HGNC:26088	NGN2-iNeuron	chr1	16947437	16947937	16947437	16947937	intergenic	16939982	16939983	16939982	16939983	5.484806559	5.756	4.339	NA	7705	7454	1.419895	7.31	7.311229	10.381178	0.130948
ATP13A2	ENSG00000159363	HGNC:30213	NGN2-iNeuron	chr1	16947437	16947937	16947437	16947937	intergenic	17338252	17338253	17338252	17338253	6.163840324	5.849	6.415	0.713	390565	390315	1.419895	0.89	0.891229	1.265452	0.0207
NBPF1	ENSG00000219481	HGNC:26088	GW18_PFC	chr1	17278114	17278614	16951619	16952119	genic	16939982	16939983	16613487	16613488	5.484806559	5.756	4.339	NA	338382	338131	2.95702	17.042729	17.043959	50.399327	0.02022
CROCC	ENSG00000058453	HGNC:21299	GW18_PFC	chr1	17278114	17278614	16951619	16952119	genic	17248426	17248427	16921931	16921932	4.660961275	4.923	4.026	1.165	29938	29687	2.95702	57.531414	57.532643	170.125177	0.044875
ATP13A2	ENSG00000159363	HGNC:30213	GW18_PFC	chr1	17278114	17278614	16951619	16952119	genic	17338252	17338253	17011757	17011758	6.163840324	5.849	6.415	0.713	59888	59638	2.95702	22.710803	22.712033	67.159935	0.023619
CROCC	ENSG00000058453	HGNC:21299	GW18_PFC	chr1	17286900	17287878	16960405	16961383	genic	17248426	17248427	16921931	16921932	4.660961275	4.923	4.026	1.165	38963	38473	4.591633	27.10187	27.1031	124.447487	0.032826
MFAP2	ENSG00000117122	HGNC:7033	GW18_PFC	chr1	17286900	17287878	16960405	16961383	genic	17304771	17304772	16978276	16978277	0.604464362	1.791	-3.215	1.065	17382	16893	4.591633	91.080278	91.081507	418.212853	0.107396
ATP13A2	ENSG00000159363	HGNC:30213	GW18_PFC	chr1	17286900	17287878	16960405	16961383	genic	17338252	17338253	17011757	17011758	6.163840324	5.849	6.415	0.713	50863	50374	4.591633	38.928024	38.929253	178.748844	0.062863
SDHB	ENSG00000117118	HGNC:10681	GW18_PFC	chr1	17286900	17287878	16960405	16961383	genic	17380527	17380528	17054032	17054033	4.719083778	4.613	5.533	0.741	93138	92649	4.591633	23.398169	23.399399	107.441451	0.043195
CPLANE2	ENSG00000132881	HGNC:28127	NGN2-iNeuron	chr1	16970948	16971448	16970948	16971448	intergenic	16563678	16563679	16563678	16563679	NA	NA	NA	1.649	407520	407269	3.434452	0.64	0.641229	2.202271	0.025112
NECAP2	ENSG00000157191	HGNC:25528	NGN2-iNeuron	chr1	16970948	16971448	16970948	16971448	intergenic	16767231	16767232	16767231	16767232	3.633790745	3.669	3.437	1.318	203967	203716	3.434452	0.51	0.511229	1.755792	0.026253
NBPF1	ENSG00000219481	HGNC:26088	NGN2-iNeuron	chr1	16970948	16971448	16970948	16971448	intergenic	16939982	16939983	16939982	16939983	5.484806559	5.756	4.339	NA	31216	30965	3.434452	0.65	0.651229	2.236615	0.028213
NECAP2	ENSG00000157191	HGNC:25528	NGN2-iNeuron	chr1	17037162	17037662	17037162	17037662	intergenic	16767231	16767232	16767231	16767232	3.633790745	3.669	3.437	1.318	270181	269930	1.009876	1.76	1.761229	1.778623	0.026595
ATP13A2	ENSG00000159363	HGNC:30213	GW18_PFC	chr1	17386088	17387117	17059593	17060622	intergenic	17338252	17338253	17011757	17011758	6.163840324	5.849	6.415	0.713	48350.5	47835	5.288583	19.204629	19.205858	101.571775	0.035721
PADI2	ENSG00000117115	HGNC:18341	GW18_PFC	chr1	17386088	17387117	17059593	17060622	intergenic	17445930	17445931	17119435	17119436	0.936039566	0.122	6.181	1.325	59327.5	58813	5.288583	14.429936	14.431165	76.320414	0.038759
PADI2	ENSG00000117115	HGNC:18341	GW18_PFC	chr1	17468350	17468850	17141855	17142355	intergenic	17445930	17445931	17119435	17119436	0.936039566	0.122	6.181	1.325	22670	22419	0.965112	48.212177	48.213406	46.531337	0.023631
NBPF1	ENSG00000219481	HGNC:26088	NGN2-iNeuron	chr1	17215878	17216378	17215878	17216378	intergenic	16939982	16939983	16939982	16939983	5.484806559	5.756	4.339	NA	276146	275895	1.297441	8.28	8.281229	10.744406	0.13553
NBPF1	ENSG00000219481	HGNC:26088	NGN2-iNeuron	chr1	17215878	17216378	17215878	17216378	intergenic	16939982	16939983	16939982	16939983	5.484806559	5.756	4.339	NA	276146	275895	1.297441	7.81	7.811229	10.134609	0.127838
CROCC	ENSG00000058453	HGNC:21299	NGN2-iNeuron	chr1	17215878	17216378	17215878	17216378	intergenic	17248426	17248427	17248426	17248427	4.660961275	4.923	4.026	1.165	32298	32048	1.297441	0.64	0.641229	0.831957	0.09933
MFAP2	ENSG00000117122	HGNC:7033	NGN2-iNeuron	chr1	17215878	17216378	17215878	17216378	intergenic	17304771	17304772	17304771	17304772	0.604464362	1.791	-3.215	1.065	88643	88393	1.297441	0.35	0.351229	0.455699	0.03681
MFAP2	ENSG00000117122	HGNC:7033	NGN2-iNeuron	chr1	17215878	17216378	17215878	17216378	intergenic	17307115	17307116	17304771	17304772	0.604464362	1.791	-3.215	1.065	90987	88393	1.297441	0.35	0.351229	0.455699	0.03681
ATP13A2	ENSG00000159363	HGNC:30213	NGN2-iNeuron	chr1	17215878	17216378	17215878	17216378	intergenic	17338252	17338253	17338252	17338253	6.163840324	5.849	6.415	0.713	122124	121874	1.297441	1.31	1.311229	1.701243	0.027829
SDHB	ENSG00000117118	HGNC:10681	NGN2-iNeuron	chr1	17215878	17216378	17215878	17216378	intergenic	17380527	17380528	17380527	17380528	4.719083778	4.613	5.533	0.741	164399	164149	1.297441	1.53	1.531229	1.98668	0.040841
SDHB	ENSG00000117118	HGNC:10681	NGN2-iNeuron	chr1	17215878	17216378	17215878	17216378	intergenic	17380527	17380528	17380527	17380528	4.719083778	4.613	5.533	0.741	164399	164149	1.297441	2	2.001229	2.596477	0.053377
RCC2	ENSG00000179051	HGNC:30297	NGN2-iNeuron	chr1	17215878	17216378	17215878	17216378	intergenic	17765057	17765058	17765057	17765058	5.001133788	5.19	4.872	0.508	548929	548679	1.297441	1.95	1.951229	2.531605	0.064596
RCC2	ENSG00000179051	HGNC:30297	NGN2-iNeuron	chr1	17215878	17216378	17215878	17216378	intergenic	17765057	17765058	17765057	17765058	5.001133788	5.19	4.872	0.508	548929	548679	1.297441	1.33	1.331229	1.727191	0.044071
NECAP2	ENSG00000157191	HGNC:25528	NGN2-iNeuron	chr1	17222048	17222974	17222048	17222974	intergenic	16767231	16767232	16767231	16767232	3.633790745	3.669	3.437	1.318	455280	454816	8.37148	0.32	0.321229	2.689164	0.040209
ATP13A2	ENSG00000159363	HGNC:30213	NGN2-iNeuron	chr1	17222048	17222974	17222048	17222974	intergenic	17338252	17338253	17338252	17338253	6.163840324	5.849	6.415	0.713	115741	115278	8.37148	0.61	0.611229	5.116893	0.083703
NECAP2	ENSG00000157191	HGNC:25528	NGN2-iNeuron	chr1	17231166	17231666	17231166	17231666	intergenic	16767231	16767232	16767231	16767232	3.633790745	3.669	3.437	1.318	464185	463934	5.313703	0.32	0.321229	1.706917	0.025522
ATP13A2	ENSG00000159363	HGNC:30213	NGN2-iNeuron	chr1	17231166	17231666	17231166	17231666	intergenic	17338252	17338253	17338252	17338253	6.163840324	5.849	6.415	0.713	106836	106586	5.313703	0.61	0.611229	3.24789	0.05313
ATP13A2	ENSG00000159363	HGNC:30213	NGN2-iNeuron	chr1	17240299	17240799	17240299	17240799	intergenic	17338252	17338253	17338252	17338253	6.163840324	5.849	6.415	0.713	97703	97453	2.162385	0.64	0.641229	1.386584	0.022682
ATP13A2	ENSG00000159363	HGNC:30213	NGN2-iNeuron	chr1	17253183	17253683	17253183	17253683	genic	17338252	17338253	17338252	17338253	6.163840324	5.849	6.415	0.713	84819	84569	2.127001	0.6	0.601229	1.278815	0.020919
SDHB	ENSG00000117118	HGNC:10681	NGN2-iNeuron	chr1	17253183	17253683	17253183	17253683	genic	17380527	17380528	17380527	17380528	4.719083778	4.613	5.533	0.741	127094	126844	2.127001	0.71	0.711229	1.512785	0.031099
NBPF1	ENSG00000219481	HGNC:26088	NGN2-iNeuron	chr1	17386061	17386561	17386061	17386561	intergenic	16939982	16939983	16939982	16939983	5.484806559	5.756	4.339	NA	446329	446078	1.033365	2.01	2.011229	2.078334	0.026216
CROCC	ENSG00000058453	HGNC:21299	NGN2-iNeuron	chr1	17386061	17386561	17386061	17386561	intergenic	17248426	17248427	17248426	17248427	4.660961275	4.923	4.026	1.165	137885	137634	1.033365	0.71	0.711229	0.734959	0.087749
MFAP2	ENSG00000117122	HGNC:7033	NGN2-iNeuron	chr1	17386061	17386561	17386061	17386561	intergenic	17304771	17304772	17304771	17304772	0.604464362	1.791	-3.215	1.065	81540	81289	1.033365	0.48	0.481229	0.497285	0.040169
MFAP2	ENSG00000117122	HGNC:7033	NGN2-iNeuron	chr1	17386061	17386561	17386061	17386561	intergenic	17307115	17307116	17304771	17304772	0.604464362	1.791	-3.215	1.065	79196	81289	1.033365	0.48	0.481229	0.497285	0.040169
PADI2	ENSG00000117115	HGNC:18341	NGN2-iNeuron	chr1	17386061	17386561	17386061	17386561	intergenic	17445930	17445931	17445930	17445931	0.936039566	0.122	6.181	1.325	59619	59369	1.033365	1.27	1.271229	1.313644	0.026201
RCC2	ENSG00000179051	HGNC:30297	NGN2-iNeuron	chr1	17386061	17386561	17386061	17386561	intergenic	17765057	17765058	17765057	17765058	5.001133788	5.19	4.872	0.508	378746	378496	1.033365	0.77	0.771229	0.796961	0.020335
ARHGEF10L	ENSG00000074964	HGNC:25540	NGN2-iNeuron	chr1	17386061	17386561	17386061	17386561	intergenic	17907048	17907049	17907048	17907049	5.777489798	5.921	5.249	0.654	520737	520487	1.033365	0.71	0.711229	0.734959	0.051495
RCC2	ENSG00000179051	HGNC:30297	GW18_PFC	chr1	17746138	17746638	17419642	17420142	genic	17765057	17765058	17438561	17438562	5.001133788	5.19	4.872	0.508	18669	18419	4.827347	43.957846	43.959075	212.205708	0.123187
ARHGEF10L	ENSG00000074964	HGNC:25540	GW18_PFC	chr1	17746138	17746638	17419642	17420142	genic	17866193	17866194	17539698	17539699	5.777489798	5.921	5.249	0.654	119805	119556	4.827347	8.623147	8.624377	41.632859	0.02633
ARHGEF10L	ENSG00000074964	HGNC:25540	GW18_PFC	chr1	17766078	17766578	17439582	17440082	intergenic	17866193	17866194	17539698	17539699	5.777489798	5.921	5.249	0.654	99865	99616	3.936925	15.844701	15.84593	62.384238	0.039455
RCC2	ENSG00000179051	HGNC:30297	NGN2-iNeuron	chr1	17452218	17452718	17452218	17452718	intergenic	17765057	17765058	17765057	17765058	5.001133788	5.19	4.872	0.508	312589	312339	0.501959	3.18	3.181229	1.596847	0.040745
RCC2	ENSG00000179051	HGNC:30297	NGN2-iNeuron	chr1	17452218	17452718	17452218	17452718	intergenic	17765057	17765058	17765057	17765058	5.001133788	5.19	4.872	0.508	312589	312339	0.501959	2.63	2.631229	1.320769	0.033701
PADI2	ENSG00000117115	HGNC:18341	GW18_PFC	chr1	17864610	17865362	17538115	17538867	intergenic	17445930	17445931	17119435	17119436	0.936039566	0.122	6.181	1.325	419056	418679	8.367397	7.821103	7.822332	65.452558	0.03324
RCC2	ENSG00000179051	HGNC:30297	GW18_PFC	chr1	17864610	17865362	17538115	17538867	intergenic	17765057	17765058	17438561	17438562	5.001133788	5.19	4.872	0.508	99929	99553	8.367397	15.844701	15.84593	132.589188	0.076969
CROCC	ENSG00000058453	HGNC:21299	NGN2-iNeuron	chr1	17571665	17572165	17571665	17572165	genic	17248426	17248427	17248426	17248427	4.660961275	4.923	4.026	1.165	323489	323238	0.613143	0.67	0.671229	0.411559	0.049137
MFAP2	ENSG00000117122	HGNC:7033	NGN2-iNeuron	chr1	17571665	17572165	17571665	17572165	genic	17304771	17304772	17304771	17304772	0.604464362	1.791	-3.215	1.065	267144	266893	0.613143	0.59	0.591229	0.362508	0.029282
MFAP2	ENSG00000117122	HGNC:7033	NGN2-iNeuron	chr1	17571665	17572165	17571665	17572165	genic	17307115	17307116	17304771	17304772	0.604464362	1.791	-3.215	1.065	264800	266893	0.613143	0.59	0.591229	0.362508	0.029282
SDHB	ENSG00000117118	HGNC:10681	NGN2-iNeuron	chr1	17571665	17572165	17571665	17572165	genic	17380527	17380528	17380527	17380528	4.719083778	4.613	5.533	0.741	191388	191137	0.613143	3.04	3.041229	1.864708	0.038333
PADI2	ENSG00000117115	HGNC:18341	NGN2-iNeuron	chr1	17571665	17572165	17571665	17572165	genic	17445930	17445931	17445930	17445931	0.936039566	0.122	6.181	1.325	125985	125734	0.613143	5.54	5.541229	3.397566	0.067765
PADI2	ENSG00000117115	HGNC:18341	NGN2-iNeuron	chr1	17571665	17572165	17571665	17572165	genic	17445930	17445931	17445930	17445931	0.936039566	0.122	6.181	1.325	125985	125734	0.613143	3.57	3.571229	2.189674	0.043674
ARHGEF10L	ENSG00000074964	HGNC:25540	NGN2-iNeuron	chr1	17571665	17572165	17571665	17572165	genic	17944811	17944812	17944811	17944812	5.777489798	5.921	5.249	0.654	372896	372646	0.613143	0.6	0.601229	0.368639	0.022587
PADI2	ENSG00000117115	HGNC:18341	NGN2-iNeuron	chr1	17631408	17631908	17631408	17631908	intergenic	17445930	17445931	17445930	17445931	0.936039566	0.122	6.181	1.325	185728	185477	0.438602	3.36	3.361229	1.474242	0.029404
ARHGEF10L	ENSG00000074964	HGNC:25540	NGN2-iNeuron	chr1	17631408	17631908	17631408	17631908	intergenic	17944811	17944812	17944811	17944812	5.777489798	5.921	5.249	0.654	313153	312903	0.438602	0.76	0.761229	0.333877	0.020457
PADI2	ENSG00000117115	HGNC:18341	GW18_PFC	chr1	17971367	17972036	17644872	17645541	genic	17445930	17445931	17119435	17119436	0.936039566	0.122	6.181	1.325	525771.5	525436	8.984704	4.422856	4.424085	39.749097	0.020186
RCC2	ENSG00000179051	HGNC:30297	GW18_PFC	chr1	17971367	17972036	17644872	17645541	genic	17765057	17765058	17438561	17438562	5.001133788	5.19	4.872	0.508	206644.5	206310	8.984704	8.702491	8.70372	78.200348	0.045396
ARHGEF10L	ENSG00000074964	HGNC:25540	GW18_PFC	chr1	17971367	17972036	17644872	17645541	genic	17866193	17866194	17539698	17539699	5.777489798	5.921	5.249	0.654	105508.5	105173	8.984704	9.800094	9.801323	88.061988	0.055694
IGSF21	ENSG00000117154	HGNC:28246	GW18_PFC	chr1	17971367	17972036	17644872	17645541	genic	18434292	18434293	18107798	18107799	6.891441693	6.958	6.23	0.858	462590.5	462257	8.984704	21.907983	21.909212	196.847782	0.1083
IGSF21	ENSG00000117154	HGNC:28246	GW18_PFC	chr1	17998722	17999222	17672227	17672727	genic	18434292	18434293	18107798	18107799	6.891441693	6.958	6.23	0.858	435320	435071	3.501292	17.068876	17.070105	59.767422	0.032882
PADI2	ENSG00000117115	HGNC:18341	NGN2-iNeuron	chr1	17732569	17733069	17732569	17733069	intergenic	17445930	17445931	17445930	17445931	0.936039566	0.122	6.181	1.325	286889	286638	0.599622	9.33	9.331229	5.59521	0.111598
PADI2	ENSG00000117115	HGNC:18341	NGN2-iNeuron	chr1	17746332	17746832	17746332	17746832	genic	17445930	17445931	17445930	17445931	0.936039566	0.122	6.181	1.325	300652	300401	0.851994	2.39	2.391229	2.037313	0.040635
PADI2	ENSG00000117115	HGNC:18341	NGN2-iNeuron	chr1	17763995	17764495	17763995	17764495	genic	17445930	17445931	17445930	17445931	0.936039566	0.122	6.181	1.325	318315	318064	1.140091	1.27	1.271229	1.449317	0.028907
PADI2	ENSG00000117115	HGNC:18341	NGN2-iNeuron	chr1	17763995	17764495	17763995	17764495	genic	17445930	17445931	17445930	17445931	0.936039566	0.122	6.181	1.325	318315	318064	1.140091	1.11	1.111229	1.266902	0.025269
ARHGEF10L	ENSG00000074964	HGNC:25540	NGN2-iNeuron	chr1	17763995	17764495	17763995	17764495	genic	17866193	17866194	17866193	17866194	5.777489798	5.921	5.249	0.654	101948	101698	1.140091	1.93	1.931229	2.201777	0.031714
ARHGEF10L	ENSG00000074964	HGNC:25540	NGN2-iNeuron	chr1	17763995	17764495	17763995	17764495	genic	17866193	17866194	17866193	17866194	5.777489798	5.921	5.249	0.654	101948	101698	1.140091	2.09	2.091229	2.384192	0.034342
ARHGEF10L	ENSG00000074964	HGNC:25540	NGN2-iNeuron	chr1	17763995	17764495	17763995	17764495	genic	17907048	17907049	17866193	17866194	5.777489798	5.921	5.249	0.654	142803	101698	1.140091	0.35	0.351229	0.400433	0.028057
ARHGEF10L	ENSG00000074964	HGNC:25540	NGN2-iNeuron	chr1	17763995	17764495	17763995	17764495	genic	17944811	17944812	17866193	17866194	5.777489798	5.921	5.249	0.654	180566	101698	1.140091	1.15	1.151229	1.312506	0.08042
SDHB	ENSG00000117118	HGNC:10681	NGN2-iNeuron	chr1	17766041	17766541	17766041	17766541	intergenic	17380527	17380528	17380527	17380528	4.719083778	4.613	5.533	0.741	385764	385513	1.333468	0.77	0.771229	1.028409	0.021141
PADI2	ENSG00000117115	HGNC:18341	NGN2-iNeuron	chr1	17766041	17766541	17766041	17766541	intergenic	17445930	17445931	17445930	17445931	0.936039566	0.122	6.181	1.325	320361	320110	1.333468	1.27	1.271229	1.695143	0.03381
PADI2	ENSG00000117115	HGNC:18341	NGN2-iNeuron	chr1	17766041	17766541	17766041	17766541	intergenic	17445930	17445931	17445930	17445931	0.936039566	0.122	6.181	1.325	320361	320110	1.333468	1.11	1.111229	1.481789	0.029555
ARHGEF10L	ENSG00000074964	HGNC:25540	NGN2-iNeuron	chr1	17766041	17766541	17766041	17766541	intergenic	17866193	17866194	17866193	17866194	5.777489798	5.921	5.249	0.654	99902	99652	1.333468	1.93	1.931229	2.575232	0.037093
ARHGEF10L	ENSG00000074964	HGNC:25540	NGN2-iNeuron	chr1	17766041	17766541	17766041	17766541	intergenic	17866193	17866194	17866193	17866194	5.777489798	5.921	5.249	0.654	99902	99652	1.333468	2.09	2.091229	2.788587	0.040166
ARHGEF10L	ENSG00000074964	HGNC:25540	NGN2-iNeuron	chr1	17766041	17766541	17766041	17766541	intergenic	17907048	17907049	17866193	17866194	5.777489798	5.921	5.249	0.654	140757	99652	1.333468	0.35	0.351229	0.468353	0.032815
ARHGEF10L	ENSG00000074964	HGNC:25540	NGN2-iNeuron	chr1	17766041	17766541	17766041	17766541	intergenic	17944811	17944812	17866193	17866194	5.777489798	5.921	5.249	0.654	178520	99652	1.333468	1.15	1.151229	1.535127	0.094061
RCC2	ENSG00000179051	HGNC:30297	NGN2-iNeuron	chr1	17796466	17796966	17796466	17796966	intergenic	17765057	17765058	17765057	17765058	5.001133788	5.19	4.872	0.508	31659	31408	0.469433	2.03	2.031229	0.953526	0.02433
IGSF21	ENSG00000117154	HGNC:28246	GW18_PFC	chr1	18135258	18135758	17808763	17809263	genic	18434292	18434293	18107798	18107799	6.891441693	6.958	6.23	0.858	298784	298535	3.445603	19.400649	19.401878	66.851168	0.03678
PADI2	ENSG00000117115	HGNC:18341	NGN2-iNeuron	chr1	17828766	17829266	17828766	17829266	intergenic	17445930	17445931	17445930	17445931	0.936039566	0.122	6.181	1.325	383086	382835	0.929447	1.64	1.641229	1.525436	0.030425
PADI2	ENSG00000117115	HGNC:18341	NGN2-iNeuron	chr1	17828766	17829266	17828766	17829266	intergenic	17445930	17445931	17445930	17445931	0.936039566	0.122	6.181	1.325	383086	382835	0.929447	1.17	1.171229	1.088595	0.021712
ARHGEF10L	ENSG00000074964	HGNC:25540	NGN2-iNeuron	chr1	17828766	17829266	17828766	17829266	intergenic	17866193	17866194	17866193	17866194	5.777489798	5.921	5.249	0.654	37177	36927	0.929447	6.63	6.631229	6.163376	0.088776
ARHGEF10L	ENSG00000074964	HGNC:25540	NGN2-iNeuron	chr1	17828766	17829266	17828766	17829266	intergenic	17866193	17866194	17866193	17866194	5.777489798	5.921	5.249	0.654	37177	36927	0.929447	5.71	5.711229	5.308285	0.07646
ARHGEF10L	ENSG00000074964	HGNC:25540	NGN2-iNeuron	chr1	17828766	17829266	17828766	17829266	intergenic	17907048	17907049	17866193	17866194	5.777489798	5.921	5.249	0.654	78032	36927	0.929447	1.83	1.831229	1.70203	0.119253
ARHGEF10L	ENSG00000074964	HGNC:25540	NGN2-iNeuron	chr1	17828766	17829266	17828766	17829266	intergenic	17944811	17944812	17866193	17866194	5.777489798	5.921	5.249	0.654	115795	36927	0.929447	0.36	0.361229	0.335743	0.020572
ARHGEF10L	ENSG00000074964	HGNC:25540	NGN2-iNeuron	chr1	17842348	17842848	17842348	17842848	intergenic	17866193	17866194	17866193	17866194	5.777489798	5.921	5.249	0.654	23595	23345	0.523029	6.63	6.631229	3.468325	0.049957
ARHGEF10L	ENSG00000074964	HGNC:25540	NGN2-iNeuron	chr1	17842348	17842848	17842348	17842848	intergenic	17866193	17866194	17866193	17866194	5.777489798	5.921	5.249	0.654	23595	23345	0.523029	5.71	5.711229	2.987138	0.043026
ARHGEF10L	ENSG00000074964	HGNC:25540	NGN2-iNeuron	chr1	17842348	17842848	17842348	17842848	intergenic	17907048	17907049	17866193	17866194	5.777489798	5.921	5.249	0.654	64450	23345	0.523029	1.83	1.831229	0.957786	0.067108
SDHB	ENSG00000117118	HGNC:10681	NGN2-iNeuron	chr1	17864870	17865370	17864870	17865370	intergenic	17380527	17380528	17380527	17380528	4.719083778	4.613	5.533	0.741	484593	484342	1.209456	1.01	1.011229	1.223037	0.025142
PADI2	ENSG00000117115	HGNC:18341	NGN2-iNeuron	chr1	17864870	17865370	17864870	17865370	intergenic	17445930	17445931	17445930	17445931	0.936039566	0.122	6.181	1.325	419190	418939	1.209456	1.01	1.011229	1.223037	0.024394
RCC2	ENSG00000179051	HGNC:30297	NGN2-iNeuron	chr1	17864870	17865370	17864870	17865370	intergenic	17765057	17765058	17765057	17765058	5.001133788	5.19	4.872	0.508	100063	99812	1.209456	2.09	2.091229	2.52925	0.064536
RCC2	ENSG00000179051	HGNC:30297	NGN2-iNeuron	chr1	17864870	17865370	17864870	17865370	intergenic	17765057	17765058	17765057	17765058	5.001133788	5.19	4.872	0.508	100063	99812	1.209456	1.93	1.931229	2.335737	0.059598
ARHGEF10L	ENSG00000074964	HGNC:25540	NGN2-iNeuron	chr1	17864870	17865370	17864870	17865370	intergenic	17907048	17907049	17907048	17907049	5.777489798	5.921	5.249	0.654	41928	41678	1.209456	1.68	1.681229	2.033373	0.142469
ARHGEF10L	ENSG00000074964	HGNC:25540	NGN2-iNeuron	chr1	17864870	17865370	17864870	17865370	intergenic	17944811	17944812	17907048	17907049	5.777489798	5.921	5.249	0.654	79691	41678	1.209456	2.66	2.661229	3.21864	0.197213
SDHB	ENSG00000117118	HGNC:10681	NGN2-iNeuron	chr1	17867137	17867637	17867137	17867637	genic	17380527	17380528	17380527	17380528	4.719083778	4.613	5.533	0.741	486860	486609	2.980753	1.01	1.011229	3.014224	0.061964
SDHB	ENSG00000117118	HGNC:10681	NGN2-iNeuron	chr1	17867137	17867637	17867137	17867637	genic	17380527	17380528	17380527	17380528	4.719083778	4.613	5.533	0.741	486860	486609	2.980753	0.43	0.431229	1.285388	0.026424
PADI2	ENSG00000117115	HGNC:18341	NGN2-iNeuron	chr1	17867137	17867637	17867137	17867637	genic	17445930	17445931	17445930	17445931	0.936039566	0.122	6.181	1.325	421457	421206	2.980753	1.01	1.011229	3.014224	0.060119
PADI2	ENSG00000117115	HGNC:18341	NGN2-iNeuron	chr1	17867137	17867637	17867137	17867637	genic	17445930	17445931	17445930	17445931	0.936039566	0.122	6.181	1.325	421457	421206	2.980753	0.76	0.761229	2.269036	0.045256
RCC2	ENSG00000179051	HGNC:30297	NGN2-iNeuron	chr1	17867137	17867637	17867137	17867637	genic	17765057	17765058	17765057	17765058	5.001133788	5.19	4.872	0.508	102330	102079	2.980753	2.09	2.091229	6.233438	0.159052
RCC2	ENSG00000179051	HGNC:30297	NGN2-iNeuron	chr1	17867137	17867637	17867137	17867637	genic	17765057	17765058	17765057	17765058	5.001133788	5.19	4.872	0.508	102330	102079	2.980753	1.93	1.931229	5.756517	0.146883
ARHGEF10L	ENSG00000074964	HGNC:25540	NGN2-iNeuron	chr1	17867137	17867637	17867137	17867637	genic	17907048	17907049	17907048	17907049	5.777489798	5.921	5.249	0.654	39661	39411	2.980753	1.68	1.681229	5.011329	0.351121
ARHGEF10L	ENSG00000074964	HGNC:25540	NGN2-iNeuron	chr1	17867137	17867637	17867137	17867637	genic	17944811	17944812	17907048	17907049	5.777489798	5.921	5.249	0.654	77424	39411	2.980753	2.66	2.661229	7.932467	0.48604
ARHGEF10L	ENSG00000074964	HGNC:25540	NGN2-iNeuron	chr1	17892041	17892541	17892041	17892541	genic	17866193	17866194	17866193	17866194	5.777489798	5.921	5.249	0.654	26098	25847	2.139702	5.93	5.931229	12.691063	0.1828
IGSF21	ENSG00000117154	HGNC:28246	NGN2-iNeuron	chr1	17892041	17892541	17892041	17892541	genic	18434292	18434293	18434292	18434293	6.891441693	6.958	6.23	0.858	542001	541751	2.139702	0.38	0.381229	0.815717	0.029719
ATP13A2	ENSG00000159363	HGNC:30213	NGN2-iNeuron	chr1	17899978	17900478	17899978	17900478	genic	17338252	17338253	17338252	17338253	6.163840324	5.849	6.415	0.713	561976	561725	1.930868	0.68	0.681229	1.315364	0.021517
ARHGEF10L	ENSG00000074964	HGNC:25540	NGN2-iNeuron	chr1	17899978	17900478	17899978	17900478	genic	17866193	17866194	17866193	17866194	5.777489798	5.921	5.249	0.654	34035	33784	1.930868	2.93	2.931229	5.659817	0.081523
ARHGEF10L	ENSG00000074964	HGNC:25540	NGN2-iNeuron	chr1	17914754	17915254	17914754	17915254	genic	17866193	17866194	17866193	17866194	5.777489798	5.921	5.249	0.654	48811	48560	1.044911	5.52	5.521229	5.769193	0.083099
RCC2	ENSG00000179051	HGNC:30297	NGN2-iNeuron	chr1	17929680	17930180	17929680	17930180	genic	17765057	17765058	17765057	17765058	5.001133788	5.19	4.872	0.508	164873	164622	1.742513	1.11	1.111229	1.936331	0.049407
ARHGEF10L	ENSG00000074964	HGNC:25540	NGN2-iNeuron	chr1	17929680	17930180	17929680	17930180	genic	17866193	17866194	17866193	17866194	5.777489798	5.921	5.249	0.654	63737	63486	1.742513	3.31	3.311229	5.76986	0.083108
IGSF21	ENSG00000117154	HGNC:28246	NGN2-iNeuron	chr1	17997888	17998388	17997888	17998388	genic	18434292	18434293	18434292	18434293	6.891441693	6.958	6.23	0.858	436154	435904	1.712416	2	2.001229	3.426937	0.124856
IGSF21	ENSG00000117154	HGNC:28246	GW18_PFC	chr1	18500466	18500966	18173972	18174472	genic	18434292	18434293	18107798	18107799	6.891441693	6.958	6.23	0.858	66424	66173	3.238796	19.844786	19.846016	64.277196	0.035363
IGSF21	ENSG00000117154	HGNC:28246	GW18_PFC	chr1	18517842	18518342	18191348	18191848	genic	18434292	18434293	18107798	18107799	6.891441693	6.958	6.23	0.858	83800	83549	6.423443	12.678276	12.679505	81.44608	0.044809
IGSF21	ENSG00000117154	HGNC:28246	GW18_PFC	chr1	18524669	18525169	18198175	18198675	genic	18434292	18434293	18107798	18107799	6.891441693	6.958	6.23	0.858	90627	90376	4.570117	9.469773	9.471002	43.283589	0.023813
ARHGEF10L	ENSG00000074964	HGNC:25540	GW18_PFC	chr1	18652604	18653471	18326110	18326977	genic	17866193	17866194	17539698	17539699	5.777489798	5.921	5.249	0.654	786844.5	786411	11.344017	2.977094	2.978324	33.786154	0.021368
IGSF21	ENSG00000117154	HGNC:28246	GW18_PFC	chr1	18652604	18653471	18326110	18326977	genic	18434292	18434293	18107798	18107799	6.891441693	6.958	6.23	0.858	218745.5	218311	11.344017	10.156389	10.157618	115.228192	0.063395
PAX7	ENSG00000009709	HGNC:8621	NGN2-iNeuron	chr1	18509260	18509760	18509260	18509760	genic	18958018	18958019	18958018	18958019	-2.424004554	-3.837	2.067	0.504	448508	448258	0.851994	0.38	0.381229	0.324805	0.030317
ALDH4A1	ENSG00000159423	HGNC:406	GW18_PFC	chr1	18911217	18911717	18584723	18585223	intergenic	19229022	19229023	18902528	18902529	NA	NA	NA	0.902	317555	317305	3.313447	11.877703	11.878932	39.360213	0.025698
IGSF21	ENSG00000117154	HGNC:28246	NGN2-iNeuron	chr1	18609732	18610232	18609732	18610232	genic	18434292	18434293	18434292	18434293	6.891441693	6.958	6.23	0.858	175690	175439	1.064816	0.56	0.561229	0.597606	0.021773
PAX7	ENSG00000009709	HGNC:8621	NGN2-iNeuron	chr1	18609732	18610232	18609732	18610232	genic	18958018	18958019	18958018	18958019	-2.424004554	-3.837	2.067	0.504	348036	347786	1.064816	0.48	0.481229	0.512421	0.047829000000000003
IGSF21	ENSG00000117154	HGNC:28246	NGN2-iNeuron	chr1	18617367	18617867	18617367	18617867	genic	18434292	18434293	18434292	18434293	6.891441693	6.958	6.23	0.858	183325	183074	1.10536	0.55	0.551229	0.609307	0.022199
IGSF21	ENSG00000117154	HGNC:28246	NGN2-iNeuron	chr1	18671363	18671863	18671363	18671863	genic	18434292	18434293	18434292	18434293	6.891441693	6.958	6.23	0.858	237321	237070	1.044815	0.6	0.601229	0.628173	0.022887
ALDH4A1	ENSG00000159423	HGNC:406	GW18_PFC	chr1	19074084	19074584	18747590	18748090	genic	19229022	19229023	18902528	18902529	NA	NA	NA	0.902	154688	154438	6.148852	5.083702	5.084931	31.266491	0.020414
IFFO2	ENSG00000169991	HGNC:27006	GW18_PFC	chr1	19074084	19074584	18747590	18748090	genic	19283170	19283171	18956676	18956677	1.130362714	0.35	2.29	0.646	208836	208586	6.148852	5.790622	5.791851	35.613238	0.022983
IGSF21	ENSG00000117154	HGNC:28246	NGN2-iNeuron	chr1	18785044	18785544	18785044	18785544	intergenic	18434292	18434293	18434292	18434293	6.891441693	6.958	6.23	0.858	351002	350751	2.034844	2.87	2.871229	5.842504	0.212863
IGSF21	ENSG00000117154	HGNC:28246	NGN2-iNeuron	chr1	18785044	18785544	18785044	18785544	intergenic	18434292	18434293	18434292	18434293	6.891441693	6.958	6.23	0.858	351002	350751	2.034844	3.5	3.501229	7.124455	0.259569
PAX7	ENSG00000009709	HGNC:8621	NGN2-iNeuron	chr1	18785044	18785544	18785044	18785544	intergenic	18958018	18958019	18958018	18958019	-2.424004554	-3.837	2.067	0.504	172724	172474	2.034844	0.35	0.351229	0.714697	0.066709
PAX7	ENSG00000009709	HGNC:8621	NGN2-iNeuron	chr1	18785044	18785544	18785044	18785544	intergenic	18958018	18958019	18958018	18958019	-2.424004554	-3.837	2.067	0.504	172724	172474	2.034844	0.39	0.391229	0.79609	0.074306
IGSF21	ENSG00000117154	HGNC:28246	NGN2-iNeuron	chr1	18868713	18869213	18868713	18869213	intergenic	18434292	18434293	18434292	18434293	6.891441693	6.958	6.23	0.858	434671	434420	1.969017	0.5	0.501229	0.986929	0.035957
IGSF21	ENSG00000117154	HGNC:28246	NGN2-iNeuron	chr1	18884078	18884578	18884078	18884578	intergenic	18434292	18434293	18434292	18434293	6.891441693	6.958	6.23	0.858	450036	449785	1.526649	0.49	0.491229	0.749935	0.027323
PAX7	ENSG00000009709	HGNC:8621	NGN2-iNeuron	chr1	18964000	18964500	18964000	18964500	genic	18958018	18958019	18958018	18958019	-2.424004554	-3.837	2.067	0.504	6232	5981	0.589193	0.44	0.441229	0.259969	0.024265
PAX7	ENSG00000009709	HGNC:8621	NGN2-iNeuron	chr1	18973149	18973649	18973149	18973649	genic	18958018	18958019	18958018	18958019	-2.424004554	-3.837	2.067	0.504	15381	15130	1.063312	0.71	0.711229	0.756259	0.070588
PAX7	ENSG00000009709	HGNC:8621	NGN2-iNeuron	chr1	18984200	18984700	18984200	18984700	genic	18958018	18958019	18958018	18958019	-2.424004554	-3.837	2.067	0.504	26432	26181	1.884854	0.62	0.621229	1.170926	0.109293
PAX7	ENSG00000009709	HGNC:8621	NGN2-iNeuron	chr1	19002824	19003324	19002824	19003324	genic	18958018	18958019	18958018	18958019	-2.424004554	-3.837	2.067	0.504	45056	44805	0.966779	2.06	2.061229	1.992753	0.186001
PAX7	ENSG00000009709	HGNC:8621	NGN2-iNeuron	chr1	19038004	19038504	19038004	19038504	genic	18958018	18958019	18958018	18958019	-2.424004554	-3.837	2.067	0.504	80236	79985	0.277108	1.84	1.841229	0.510219	0.047623
ALDH4A1	ENSG00000159423	HGNC:406	GW18_PFC	chr1	19417929	19418429	19091435	19091935	genic	19229022	19229023	18902528	18902529	NA	NA	NA	0.902	189157	188906	3.865392	24.169052	24.170281	93.427612	0.060999
IFFO2	ENSG00000169991	HGNC:27006	GW18_PFC	chr1	19417929	19418429	19091435	19091935	genic	19283170	19283171	18956676	18956677	1.130362714	0.35	2.29	0.646	135009	134758	3.865392	9.792494	9.793723	37.856577	0.024431
EMC1	ENSG00000127463	HGNC:28957	GW18_PFC	chr1	19417929	19418429	19091435	19091935	genic	19578003	19578004	19251509	19251510	5.867130504	5.748	6.137	0.913	159824	159574	3.865392	20.096945	20.098174	77.687322	0.040101
MRTO4	ENSG00000053372	HGNC:18477	GW18_PFC	chr1	19417929	19418429	19091435	19091935	genic	19578299	19578300	19251805	19251806	4.215028819	4.124	4.445	0.568	160120	159870	3.865392	20.096945	20.098174	77.687322	0.040101
PAX7	ENSG00000009709	HGNC:8621	NGN2-iNeuron	chr1	19210536	19211036	19210536	19211036	genic	18958018	18958019	18958018	18958019	-2.424004554	-3.837	2.067	0.504	252768	252517	0.571272	0.49	0.491229	0.280625	0.026193
IFFO2	ENSG00000169991	HGNC:27006	NGN2-iNeuron	chr1	19248649	19249149	19248649	19249149	genic	19283170	19283171	19283170	19283171	1.130362714	0.35	2.29	0.646	34271	34021	1.422006	2.25	2.251229	3.201261	0.031569
IFFO2	ENSG00000169991	HGNC:27006	NGN2-iNeuron	chr1	19248649	19249149	19248649	19249149	genic	19283170	19283171	19283170	19283171	1.130362714	0.35	2.29	0.646	34271	34021	1.422006	2.3	2.301229	3.272362	0.03227
UBR4	ENSG00000127481	HGNC:30313	NGN2-iNeuron	chr1	19248649	19249149	19248649	19249149	genic	19536760	19536761	19536760	19536761	8.104539415	8.084	8.069	0.242	287861	287611	1.422006	1.17	1.171229	1.665495	0.025493
IFFO2	ENSG00000169991	HGNC:27006	NGN2-iNeuron	chr1	19250335	19250835	19250335	19250835	genic	19283170	19283171	19283170	19283171	1.130362714	0.35	2.29	0.646	32585	32335	1.220975	2.25	2.251229	2.748695	0.027106
IFFO2	ENSG00000169991	HGNC:27006	NGN2-iNeuron	chr1	19250335	19250835	19250335	19250835	genic	19283170	19283171	19283170	19283171	1.130362714	0.35	2.29	0.646	32585	32335	1.220975	2.3	2.301229	2.809743	0.027708
UBR4	ENSG00000127481	HGNC:30313	NGN2-iNeuron	chr1	19250335	19250835	19250335	19250835	genic	19536760	19536761	19536760	19536761	8.104539415	8.084	8.069	0.242	286175	285925	1.220975	1.17	1.171229	1.430042	0.021889
ALDH4A1	ENSG00000159423	HGNC:406	NGN2-iNeuron	chr1	19264976	19265476	19264976	19265476	genic	19229022	19229023	19229022	19229023	NA	NA	NA	0.902	36204	35953	2.113987	1.39	1.391229	2.94104	0.029606
IFFO2	ENSG00000169991	HGNC:27006	NGN2-iNeuron	chr1	19264976	19265476	19264976	19265476	genic	19283170	19283171	19283170	19283171	1.130362714	0.35	2.29	0.646	17944	17694	2.113987	2.25	2.251229	4.759069	0.046931
IFFO2	ENSG00000169991	HGNC:27006	NGN2-iNeuron	chr1	19264976	19265476	19264976	19265476	genic	19283170	19283171	19283170	19283171	1.130362714	0.35	2.29	0.646	17944	17694	2.113987	2.3	2.301229	4.864769	0.047974
UBR4	ENSG00000127481	HGNC:30313	NGN2-iNeuron	chr1	19264976	19265476	19264976	19265476	genic	19536760	19536761	19536760	19536761	8.104539415	8.084	8.069	0.242	271534	271284	2.113987	1.17	1.171229	2.475963	0.037898
AKR7A2	ENSG00000053371	HGNC:389	NGN2-iNeuron	chr1	19264976	19265476	19264976	19265476	genic	19638638	19638639	19638638	19638639	3.526120809	3.312	3.944	1.062	373412	373162	2.113987	1.09	1.091229	2.306844	0.026684
SLC66A1	ENSG00000040487	HGNC:26001	NGN2-iNeuron	chr1	19264976	19265476	19264976	19265476	genic	19638835	19638836	19638835	19638836	NA	NA	NA	0.975	373609	373359	2.113987	1.09	1.091229	2.306844	0.026684
PAX7	ENSG00000009709	HGNC:8621	NGN2-iNeuron	chr1	19393422	19393922	19393422	19393922	intergenic	18958018	18958019	18958018	18958019	-2.424004554	-3.837	2.067	0.504	435654	435403	0.584422	0.43	0.431229	0.25202	0.023523
ALDH4A1	ENSG00000159423	HGNC:406	NGN2-iNeuron	chr1	19393422	19393922	19393422	19393922	intergenic	19229022	19229023	19229022	19229023	NA	NA	NA	0.902	164650	164399	0.584422	3.69	3.691229	2.157236	0.021716
IFFO2	ENSG00000169991	HGNC:27006	NGN2-iNeuron	chr1	19393422	19393922	19393422	19393922	intergenic	19283170	19283171	19283170	19283171	1.130362714	0.35	2.29	0.646	110502	110251	0.584422	5.34	5.341229	3.121532	0.030783
EMC1	ENSG00000127463	HGNC:28957	GW18_PFC	chr1	19732236	19733053	19405742	19406559	genic	19578003	19578004	19251509	19251510	5.867130504	5.748	6.137	0.913	154641.5	154232	8.142171	7.484559	7.485789	60.950571	0.031462
MRTO4	ENSG00000053372	HGNC:18477	GW18_PFC	chr1	19732236	19733053	19405742	19406559	genic	19578299	19578300	19251805	19251806	4.215028819	4.124	4.445	0.568	154345.5	153936	8.142171	7.484559	7.485789	60.950571	0.031462
AKR7A3	ENSG00000162482	HGNC:390	GW18_PFC	chr1	19732236	19733053	19405742	19406559	genic	19615264	19615265	19288770	19288771	0.063605052	-0.337	0.324	1.409	117380.5	116971	8.142171	6.381707	6.382936	51.970955	0.023651
AKR7A2	ENSG00000053371	HGNC:389	GW18_PFC	chr1	19732236	19733053	19405742	19406559	genic	19638638	19638639	19312144	19312145	3.526120809	3.312	3.944	1.062	94006.5	93597	8.142171	10.794864	10.796093	87.903634	0.048437
SLC66A1	ENSG00000040487	HGNC:26001	GW18_PFC	chr1	19732236	19733053	19405742	19406559	genic	19638835	19638836	19312341	19312342	NA	NA	NA	0.975	93809.5	93400	8.142171	10.794864	10.796093	87.903634	0.048437
MICOS10	ENSG00000173436	HGNC:32068	GW18_PFC	chr1	19732236	19733053	19405742	19406559	genic	19810897	19810898	19484403	19484404	NA	NA	NA	1.398	78252.5	77844	8.142171	21.418209	21.419438	174.400727	0.082428
CAPZB	ENSG00000077549	HGNC:1491	GW18_PFC	chr1	19732236	19733053	19405742	19406559	genic	19811158	19811159	19484664	19484665	6.378333661	6.135	6.686	0.221	78513.5	78105	8.142171	21.418209	21.419438	174.400727	0.082428
MICOS10	ENSG00000173436	HGNC:32068	GW18_PFC	chr1	19732236	19733053	19405742	19406559	genic	19923473	19923474	19484403	19484404	NA	NA	NA	1.398	190828.5	77844	8.142171	21.833706	21.834936	177.78378	0.093372
EMC1	ENSG00000127463	HGNC:28957	NGN2-iNeuron	chr1	19450272	19450772	19450272	19450772	genic	19578003	19578004	19578003	19578004	5.867130504	5.748	6.137	0.913	127481	127231	0.423997	5.68	5.681229	2.408824	0.021992
MRTO4	ENSG00000053372	HGNC:18477	NGN2-iNeuron	chr1	19450272	19450772	19450272	19450772	genic	19578299	19578300	19578299	19578300	4.215028819	4.124	4.445	0.568	127777	127527	0.423997	5.68	5.681229	2.408824	0.021992
IFFO2	ENSG00000169991	HGNC:27006	GW18_PFC	chr1	19811885	19812704	19485391	19486210	genic	19283170	19283171	18956676	18956677	1.130362714	0.35	2.29	0.646	529124.5	528714	12.77765	3.301056	3.302285	42.195441	0.027231000000000002
UBR4	ENSG00000127481	HGNC:30313	GW18_PFC	chr1	19811885	19812704	19485391	19486210	genic	19536760	19536761	19210266	19210267	8.104539415	8.084	8.069	0.242	275534.5	275124	12.77765	5.708621	5.70985	72.95847	0.036572
EMC1	ENSG00000127463	HGNC:28957	GW18_PFC	chr1	19811885	19812704	19485391	19486210	genic	19578003	19578004	19251509	19251510	5.867130504	5.748	6.137	0.913	234291.5	233881	12.77765	4.883171	4.884401	62.411162	0.032216
MRTO4	ENSG00000053372	HGNC:18477	GW18_PFC	chr1	19811885	19812704	19485391	19486210	genic	19578299	19578300	19251805	19251806	4.215028819	4.124	4.445	0.568	233995.5	233585	12.77765	4.883171	4.884401	62.411162	0.032216
AKR7A2	ENSG00000053371	HGNC:389	GW18_PFC	chr1	19811885	19812704	19485391	19486210	genic	19638638	19638639	19312144	19312145	3.526120809	3.312	3.944	1.062	173656.5	173246	12.77765	6.180171	6.1814	78.983762	0.043522
SLC66A1	ENSG00000040487	HGNC:26001	GW18_PFC	chr1	19811885	19812704	19485391	19486210	genic	19638835	19638836	19312341	19312342	NA	NA	NA	0.975	173459.5	173049	12.77765	6.180171	6.1814	78.983762	0.043522
MICOS10	ENSG00000173436	HGNC:32068	GW18_PFC	chr1	19811885	19812704	19485391	19486210	genic	19923473	19923474	19596979	19596980	NA	NA	NA	1.398	111178.5	110769	12.77765	21.912402	21.913631	280.004713	0.147058
OTUD3	ENSG00000169914	HGNC:29038	GW18_PFC	chr1	19811885	19812704	19485391	19486210	genic	20208888	20208889	19882395	19882396	4.952695954	4.887	5.346	0.836	396593.5	396185	12.77765	7.959536	7.960765	101.719874	0.052348
IFFO2	ENSG00000169991	HGNC:27006	NGN2-iNeuron	chr1	19496179	19496679	19496179	19496679	genic	19283170	19283171	19283170	19283171	1.130362714	0.35	2.29	0.646	213259	213008	0.848112	5.11	5.111229	4.334895	0.042748
UBR4	ENSG00000127481	HGNC:30313	NGN2-iNeuron	chr1	19496179	19496679	19496179	19496679	genic	19536760	19536761	19536760	19536761	8.104539415	8.084	8.069	0.242	40331	40081	0.848112	4.66	4.661229	3.953244	0.06051
AKR7A2	ENSG00000053371	HGNC:389	NGN2-iNeuron	chr1	19496179	19496679	19496179	19496679	genic	19638638	19638639	19638638	19638639	3.526120809	3.312	3.944	1.062	142209	141959	0.848112	2.23	2.231229	1.892332	0.021889
SLC66A1	ENSG00000040487	HGNC:26001	NGN2-iNeuron	chr1	19496179	19496679	19496179	19496679	genic	19638835	19638836	19638835	19638836	NA	NA	NA	0.975	142406	142156	0.848112	2.23	2.231229	1.892332	0.021889
MICOS10	ENSG00000173436	HGNC:32068	NGN2-iNeuron	chr1	19496179	19496679	19496179	19496679	genic	19810897	19810898	19810897	19810898	NA	NA	NA	1.398	314468	314218	0.848112	1.93	1.931229	1.637899	0.032549
CAPZB	ENSG00000077549	HGNC:1491	NGN2-iNeuron	chr1	19496179	19496679	19496179	19496679	genic	19811158	19811159	19811158	19811159	6.378333661	6.135	6.686	0.221	314729	314479	0.848112	1.93	1.931229	1.637899	0.032549
MICOS10	ENSG00000173436	HGNC:32068	NGN2-iNeuron	chr1	19496179	19496679	19496179	19496679	genic	19923473	19923474	19810897	19810898	NA	NA	NA	1.398	427044	314218	0.848112	0.91	0.911229	0.772824	0.021057
MICOS10	ENSG00000173436	HGNC:32068	GW18_PFC	chr1	19847770	19848270	19521276	19521776	genic	19810897	19810898	19484403	19484404	NA	NA	NA	1.398	37123	36872	1.585375	33.509386	33.510615	53.126892	0.02511
CAPZB	ENSG00000077549	HGNC:1491	GW18_PFC	chr1	19847770	19848270	19521276	19521776	genic	19811158	19811159	19484664	19484665	6.378333661	6.135	6.686	0.221	36862	36611	1.585375	33.509386	33.510615	53.126892	0.02511
MICOS10	ENSG00000173436	HGNC:32068	GW18_PFC	chr1	19889655	19890365	19563161	19563871	genic	19810897	19810898	19484403	19484404	NA	NA	NA	1.398	79113	78757	2.696142	23.488005	23.489234	63.33031	0.029932
CAPZB	ENSG00000077549	HGNC:1491	GW18_PFC	chr1	19889655	19890365	19563161	19563871	genic	19811158	19811159	19484664	19484665	6.378333661	6.135	6.686	0.221	78852	78496	2.696142	23.488005	23.489234	63.33031	0.029932
MICOS10	ENSG00000173436	HGNC:32068	GW18_PFC	chr1	19889655	19890365	19563161	19563871	genic	19923473	19923474	19484403	19484404	NA	NA	NA	1.398	33463	78757	2.696142	42.651168	42.652397	114.996919	0.060396
AKR7A2	ENSG00000053371	HGNC:389	GW18_PFC	chr1	19970514	19971741	19644020	19645247	genic	19638638	19638639	19312144	19312145	3.526120809	3.312	3.944	1.062	332489.5	331875	4.650026	15.241121	15.24235	70.877323	0.039055
SLC66A1	ENSG00000040487	HGNC:26001	GW18_PFC	chr1	19970514	19971741	19644020	19645247	genic	19638835	19638836	19312341	19312342	NA	NA	NA	0.975	332292.5	331678	4.650026	15.241121	15.24235	70.877323	0.039055
MICOS10	ENSG00000173436	HGNC:32068	GW18_PFC	chr1	19970514	19971741	19644020	19645247	genic	19810897	19810898	19484403	19484404	NA	NA	NA	1.398	160230.5	159616	4.650026	25.498467	25.499696	118.574251	0.056042
CAPZB	ENSG00000077549	HGNC:1491	GW18_PFC	chr1	19970514	19971741	19644020	19645247	genic	19811158	19811159	19484664	19484665	6.378333661	6.135	6.686	0.221	159969.5	159355	4.650026	25.498467	25.499696	118.574251	0.056042
MICOS10	ENSG00000173436	HGNC:32068	GW18_PFC	chr1	19970514	19971741	19644020	19645247	genic	19923473	19923474	19484403	19484404	NA	NA	NA	1.398	47654.5	159616	4.650026	26.930568	26.931798	125.23356	0.065772
MICOS10	ENSG00000173436	HGNC:32068	NGN2-iNeuron	chr1	19732291	19732791	19732291	19732791	genic	19810897	19810898	19810897	19810898	NA	NA	NA	1.398	78356	78106	2.362028	1.03	1.031229	2.435792	0.048405
CAPZB	ENSG00000077549	HGNC:1491	NGN2-iNeuron	chr1	19732291	19732791	19732291	19732791	genic	19811158	19811159	19811158	19811159	6.378333661	6.135	6.686	0.221	78617	78367	2.362028	1.03	1.031229	2.435792	0.048405
EMC1	ENSG00000127463	HGNC:28957	NGN2-iNeuron	chr1	19811883	19812383	19811883	19812383	genic	19578003	19578004	19578003	19578004	5.867130504	5.748	6.137	0.913	234130	233879	1.760666	2.34	2.341229	4.122123	0.037634
EMC1	ENSG00000127463	HGNC:28957	NGN2-iNeuron	chr1	19811883	19812383	19811883	19812383	genic	19578003	19578004	19578003	19578004	5.867130504	5.748	6.137	0.913	234130	233879	1.760666	1.56	1.561229	2.748803	0.025096
MRTO4	ENSG00000053372	HGNC:18477	NGN2-iNeuron	chr1	19811883	19812383	19811883	19812383	genic	19578299	19578300	19578299	19578300	4.215028819	4.124	4.445	0.568	233834	233583	1.760666	2.34	2.341229	4.122123	0.037634
MRTO4	ENSG00000053372	HGNC:18477	NGN2-iNeuron	chr1	19811883	19812383	19811883	19812383	genic	19578299	19578300	19578299	19578300	4.215028819	4.124	4.445	0.568	233834	233583	1.760666	1.56	1.561229	2.748803	0.025096
AKR7A2	ENSG00000053371	HGNC:389	NGN2-iNeuron	chr1	19811883	19812383	19811883	19812383	genic	19638638	19638639	19638638	19638639	3.526120809	3.312	3.944	1.062	173495	173244	1.760666	3.73	3.731229	6.569448	0.07599
AKR7A2	ENSG00000053371	HGNC:389	NGN2-iNeuron	chr1	19811883	19812383	19811883	19812383	genic	19638638	19638639	19638638	19638639	3.526120809	3.312	3.944	1.062	173495	173244	1.760666	3.28	3.281229	5.777149	0.066825
SLC66A1	ENSG00000040487	HGNC:26001	NGN2-iNeuron	chr1	19811883	19812383	19811883	19812383	genic	19638835	19638836	19638835	19638836	NA	NA	NA	0.975	173298	173047	1.760666	3.73	3.731229	6.569448	0.07599
SLC66A1	ENSG00000040487	HGNC:26001	NGN2-iNeuron	chr1	19811883	19812383	19811883	19812383	genic	19638835	19638836	19638835	19638836	NA	NA	NA	0.975	173298	173047	1.760666	3.28	3.281229	5.777149	0.066825
MICOS10	ENSG00000173436	HGNC:32068	NGN2-iNeuron	chr1	19811883	19812383	19811883	19812383	genic	19923473	19923474	19923473	19923474	NA	NA	NA	1.398	111340	111090	1.760666	2.19	2.191229	3.858023	0.105118
MICOS10	ENSG00000173436	HGNC:32068	NGN2-iNeuron	chr1	19811883	19812383	19811883	19812383	genic	19923473	19923474	19923473	19923474	NA	NA	NA	1.398	111340	111090	1.760666	1.79	1.791229	3.153756	0.085929
UBR4	ENSG00000127481	HGNC:30313	NGN2-iNeuron	chr1	19970437	19970937	19970437	19970937	genic	19536760	19536761	19536760	19536761	8.104539415	8.084	8.069	0.242	433927	433676	0.443589	6.04	6.041229	2.679823	0.041019
UBR4	ENSG00000127481	HGNC:30313	NGN2-iNeuron	chr1	19970437	19970937	19970437	19970937	genic	19536760	19536761	19536760	19536761	8.104539415	8.084	8.069	0.242	433927	433676	0.443589	8.01	8.011229	3.553693	0.054394
EMC1	ENSG00000127463	HGNC:28957	NGN2-iNeuron	chr1	19970437	19970937	19970437	19970937	genic	19578003	19578004	19578003	19578004	5.867130504	5.748	6.137	0.913	392684	392433	0.443589	6.42	6.421229	2.848387	0.026005
EMC1	ENSG00000127463	HGNC:28957	NGN2-iNeuron	chr1	19970437	19970937	19970437	19970937	genic	19578003	19578004	19578003	19578004	5.867130504	5.748	6.137	0.913	392684	392433	0.443589	7.75	7.751229	3.43836	0.031392
MRTO4	ENSG00000053372	HGNC:18477	NGN2-iNeuron	chr1	19970437	19970937	19970437	19970937	genic	19578299	19578300	19578299	19578300	4.215028819	4.124	4.445	0.568	392388	392137	0.443589	6.42	6.421229	2.848387	0.026005
MRTO4	ENSG00000053372	HGNC:18477	NGN2-iNeuron	chr1	19970437	19970937	19970437	19970937	genic	19578299	19578300	19578299	19578300	4.215028819	4.124	4.445	0.568	392388	392137	0.443589	7.75	7.751229	3.43836	0.031392
AKR7A2	ENSG00000053371	HGNC:389	NGN2-iNeuron	chr1	19970437	19970937	19970437	19970937	genic	19638638	19638639	19638638	19638639	3.526120809	3.312	3.944	1.062	332049	331798	0.443589	10.31	10.311229	4.573948	0.052908
AKR7A2	ENSG00000053371	HGNC:389	NGN2-iNeuron	chr1	19970437	19970937	19970437	19970937	genic	19638638	19638639	19638638	19638639	3.526120809	3.312	3.944	1.062	332049	331798	0.443589	13.9	13.901229	6.166432	0.071328
SLC66A1	ENSG00000040487	HGNC:26001	NGN2-iNeuron	chr1	19970437	19970937	19970437	19970937	genic	19638835	19638836	19638835	19638836	NA	NA	NA	0.975	331852	331601	0.443589	10.31	10.311229	4.573948	0.052908
SLC66A1	ENSG00000040487	HGNC:26001	NGN2-iNeuron	chr1	19970437	19970937	19970437	19970937	genic	19638835	19638836	19638835	19638836	NA	NA	NA	0.975	331852	331601	0.443589	13.9	13.901229	6.166432	0.071328
MICOS10	ENSG00000173436	HGNC:32068	NGN2-iNeuron	chr1	19970437	19970937	19970437	19970937	genic	19810897	19810898	19810897	19810898	NA	NA	NA	1.398	159790	159539	0.443589	5.39	5.391229	2.39149	0.047525
MICOS10	ENSG00000173436	HGNC:32068	NGN2-iNeuron	chr1	19970437	19970937	19970437	19970937	genic	19810897	19810898	19810897	19810898	NA	NA	NA	1.398	159790	159539	0.443589	8.8	8.801229	3.904128	0.077584
CAPZB	ENSG00000077549	HGNC:1491	NGN2-iNeuron	chr1	19970437	19970937	19970437	19970937	genic	19811158	19811159	19811158	19811159	6.378333661	6.135	6.686	0.221	159529	159278	0.443589	5.39	5.391229	2.39149	0.047525
CAPZB	ENSG00000077549	HGNC:1491	NGN2-iNeuron	chr1	19970437	19970937	19970437	19970937	genic	19811158	19811159	19811158	19811159	6.378333661	6.135	6.686	0.221	159529	159278	0.443589	8.8	8.801229	3.904128	0.077584
MICOS10	ENSG00000173436	HGNC:32068	NGN2-iNeuron	chr1	19970437	19970937	19970437	19970937	genic	19923473	19923474	19810897	19810898	NA	NA	NA	1.398	47214	159539	0.443589	3.37	3.371229	1.49544	0.040746
MICOS10	ENSG00000173436	HGNC:32068	NGN2-iNeuron	chr1	19970437	19970937	19970437	19970937	genic	19923473	19923474	19810897	19810898	NA	NA	NA	1.398	47214	159539	0.443589	4.6	4.601229	2.041055	0.055612
MICOS10	ENSG00000173436	HGNC:32068	NGN2-iNeuron	chr1	19986183	19986683	19986183	19986683	intergenic	19810897	19810898	19810897	19810898	NA	NA	NA	1.398	175536	175285	1.278812	1.46	1.4612289999999999	1.868637	0.037134
MICOS10	ENSG00000173436	HGNC:32068	NGN2-iNeuron	chr1	19986183	19986683	19986183	19986683	intergenic	19810897	19810898	19810897	19810898	NA	NA	NA	1.398	175536	175285	1.278812	1.42	1.421229	1.817485	0.036118
CAPZB	ENSG00000077549	HGNC:1491	NGN2-iNeuron	chr1	19986183	19986683	19986183	19986683	intergenic	19811158	19811159	19811158	19811159	6.378333661	6.135	6.686	0.221	175275	175024	1.278812	1.46	1.4612289999999999	1.868637	0.037134
CAPZB	ENSG00000077549	HGNC:1491	NGN2-iNeuron	chr1	19986183	19986683	19986183	19986683	intergenic	19811158	19811159	19811158	19811159	6.378333661	6.135	6.686	0.221	175275	175024	1.278812	1.42	1.421229	1.817485	0.036118
OTUD3	ENSG00000169914	HGNC:29038	NGN2-iNeuron	chr1	19986183	19986683	19986183	19986683	intergenic	20208888	20208889	20208888	20208889	4.952695954	4.887	5.346	0.836	222455	222205	1.278812	1.54	1.541229	1.970942	0.053021
OTUD3	ENSG00000169914	HGNC:29038	NGN2-iNeuron	chr1	19986183	19986683	19986183	19986683	intergenic	20208888	20208889	20208888	20208889	4.952695954	4.887	5.346	0.836	222455	222205	1.278812	1.37	1.371229	1.753544	0.047173
MUL1	ENSG00000090432	HGNC:25762	NGN2-iNeuron	chr1	19986183	19986683	19986183	19986683	intergenic	20834644	20834645	20834644	20834645	3.71592079	3.642	4.086	1.196	848211	847961	1.278812	1.51	1.511229	1.932578	0.020341
OTUD3	ENSG00000169914	HGNC:29038	NGN2-iNeuron	chr1	20063875	20064375	20063875	20064375	genic	20208888	20208889	20208888	20208889	4.952695954	4.887	5.346	0.836	144763	144513	2.230127	1.21	1.2112289999999999	2.701195	0.072666
PLA2G2E	ENSG00000188784	HGNC:13414	NGN2-iNeuron	chr1	20063875	20064375	20063875	20064375	genic	20250110	20250111	20250110	20250111	NA	NA	NA	1.287	185985	185735	2.230127	1.55	1.551229	3.459438	0.037699
PLA2G2C	ENSG00000187980	HGNC:9032	NGN2-iNeuron	chr1	20063875	20064375	20063875	20064375	genic	20513011	20513012	20513011	20513012	-3.657127047	-4.334	-2.708	1.424	448886	448636	2.230127	0.57	0.571229	1.273914	0.037608
CAMK2N1	ENSG00000162545	HGNC:24190	NGN2-iNeuron	chr1	20063875	20064375	20063875	20064375	genic	20812703	20812704	20812703	20812704	6.287737676	5.99	8.146	1.572	748578	748328	2.230127	2.66	2.661229	5.934879	0.078164
UBXN10	ENSG00000162543	HGNC:26354	GW18_PFC	chr1	20669786	20670597	20343293	20344104	genic	20512589	20512590	20186096	20186097	1.694914457	1.126	3.126	1.432	157602.5	157196	6.048548	11.585822	11.587051	70.084834	0.025332
PLA2G2C	ENSG00000187980	HGNC:9032	GW18_PFC	chr1	20669786	20670597	20343293	20344104	genic	20513011	20513012	20186518	20186519	-3.657127047	-4.334	-2.708	1.424	157180.5	156774	6.048548	11.585822	11.587051	70.084834	0.025332
CAMK2N1	ENSG00000162545	HGNC:24190	GW18_PFC	chr1	20669786	20670597	20343293	20344104	genic	20812703	20812704	20486210	20486211	6.287737676	5.99	8.146	1.572	142511.5	142106	6.048548	25.167441	25.16867	152.233909	0.04059
MUL1	ENSG00000090432	HGNC:25762	GW18_PFC	chr1	20669786	20670597	20343293	20344104	genic	20834644	20834645	20508151	20508152	3.71592079	3.642	4.086	1.196	164452.5	164047	6.048548	13.89873	13.899959	84.074568	0.024234
UBXN10	ENSG00000162543	HGNC:26354	GW18_PFC	chr1	20712132	20712632	20385639	20386139	intergenic	20512589	20512590	20186096	20186097	1.694914457	1.126	3.126	1.432	199793	199542	12.380977	9.630005	9.631235	119.244094	0.0431
PLA2G2C	ENSG00000187980	HGNC:9032	GW18_PFC	chr1	20712132	20712632	20385639	20386139	intergenic	20513011	20513012	20186518	20186519	-3.657127047	-4.334	-2.708	1.424	199371	199120	12.380977	9.630005	9.631235	119.244094	0.0431
CAMK2N1	ENSG00000162545	HGNC:24190	GW18_PFC	chr1	20712132	20712632	20385639	20386139	intergenic	20812703	20812704	20486210	20486211	6.287737676	5.99	8.146	1.572	100321	100071	12.380977	36.163904	36.165133	447.759682	0.119385
MUL1	ENSG00000090432	HGNC:25762	GW18_PFC	chr1	20712132	20712632	20385639	20386139	intergenic	20834644	20834645	20508151	20508152	3.71592079	3.642	4.086	1.196	122262	122012	12.380977	10.848247	10.849476	134.327117	0.03872
OTUD3	ENSG00000169914	HGNC:29038	GW18_PFC	chr1	20713204	20713704	20386711	20387211	intergenic	20208888	20208889	19882395	19882396	4.952695954	4.887	5.346	0.836	504566	504315	18.778526	2.975302	2.976532	55.894877	0.028765
UBXN10	ENSG00000162543	HGNC:26354	GW18_PFC	chr1	20713204	20713704	20386711	20387211	intergenic	20512589	20512590	20186096	20186097	1.694914457	1.126	3.126	1.432	200865	200614	18.778526	9.630005	9.631235	180.860389	0.065371
PLA2G2C	ENSG00000187980	HGNC:9032	GW18_PFC	chr1	20713204	20713704	20386711	20387211	intergenic	20513011	20513012	20186518	20186519	-3.657127047	-4.334	-2.708	1.424	200443	200192	18.778526	9.630005	9.631235	180.860389	0.065371
CAMK2N1	ENSG00000162545	HGNC:24190	GW18_PFC	chr1	20713204	20713704	20386711	20387211	intergenic	20812703	20812704	20486210	20486211	6.287737676	5.99	8.146	1.572	99249	98999	18.778526	36.163904	36.165133	679.127894	0.181075
MUL1	ENSG00000090432	HGNC:25762	GW18_PFC	chr1	20713204	20713704	20386711	20387211	intergenic	20834644	20834645	20508151	20508152	3.71592079	3.642	4.086	1.196	121190	120940	18.778526	10.848247	10.849476	203.737174	0.058727
FAM43B	ENSG00000183114	HGNC:31791	GW18_PFC	chr1	20713204	20713704	20386711	20387211	intergenic	20879066	20879067	20552573	20552574	0.398593971	-0.359	2.439	1.851	165612	165362	18.778526	5.177218	5.178447	97.24361	0.029038
UBXN10	ENSG00000162543	HGNC:26354	GW18_PFC	chr1	20736479	20737474	20409986	20410981	intergenic	20512589	20512590	20186096	20186097	1.694914457	1.126	3.126	1.432	224387.5	223889	9.723297	10.517179	10.518408	102.273603	0.036966
PLA2G2C	ENSG00000187980	HGNC:9032	GW18_PFC	chr1	20736479	20737474	20409986	20410981	intergenic	20513011	20513012	20186518	20186519	-3.657127047	-4.334	-2.708	1.424	223965.5	223467	9.723297	10.517179	10.518408	102.273603	0.036966
CAMK2N1	ENSG00000162545	HGNC:24190	GW18_PFC	chr1	20736479	20737474	20409986	20410981	intergenic	20812703	20812704	20486210	20486211	6.287737676	5.99	8.146	1.572	75726.5	75229	9.723297	21.946417	21.947646	213.403485	0.056899
MUL1	ENSG00000090432	HGNC:25762	GW18_PFC	chr1	20736479	20737474	20409986	20410981	intergenic	20834644	20834645	20508151	20508152	3.71592079	3.642	4.086	1.196	97667.5	97170	9.723297	7.537226	7.538456	73.298643	0.021128
OTUD3	ENSG00000169914	HGNC:29038	GW18_PFC	chr1	20774981	20775758	20448488	20449265	intergenic	20208888	20208889	19882395	19882396	4.952695954	4.887	5.346	0.836	566481.5	566092	9.494097	6.638543	6.639772	63.038644	0.032441
UBXN10	ENSG00000162543	HGNC:26354	GW18_PFC	chr1	20774981	20775758	20448488	20449265	intergenic	20512589	20512590	20186096	20186097	1.694914457	1.126	3.126	1.432	262780.5	262391	9.494097	10.213504	10.214733	96.979664	0.035053
PLA2G2C	ENSG00000187980	HGNC:9032	GW18_PFC	chr1	20774981	20775758	20448488	20449265	intergenic	20513011	20513012	20186518	20186519	-3.657127047	-4.334	-2.708	1.424	262358.5	261969	9.494097	10.213504	10.214733	96.979664	0.035053
CAMK2N1	ENSG00000162545	HGNC:24190	GW18_PFC	chr1	20774981	20775758	20448488	20449265	intergenic	20812703	20812704	20486210	20486211	6.287737676	5.99	8.146	1.572	37333.5	36945	9.494097	24.737234	24.738464	234.869373	0.062623
MUL1	ENSG00000090432	HGNC:25762	GW18_PFC	chr1	20774981	20775758	20448488	20449265	intergenic	20834644	20834645	20508151	20508152	3.71592079	3.642	4.086	1.196	59274.5	58886	9.494097	13.778331	13.779561	130.824484	0.03771
SH2D5	ENSG00000189410	HGNC:28819	GW18_PFC	chr1	20774981	20775758	20448488	20449265	intergenic	21059133	21059134	20732640	20732641	0.162417386	-0.888	4.652	1.265	283763.5	283375	9.494097	9.329507	9.330736	88.586915	0.024052
CAMK2N1	ENSG00000162545	HGNC:24190	NGN2-iNeuron	chr1	20479461	20479961	20479461	20479961	intergenic	20812703	20812704	20812703	20812704	6.287737676	5.99	8.146	1.572	332992	332742	1.306808	2.39	2.391229	3.124877	0.041155
OTUD3	ENSG00000169914	HGNC:29038	GW18_PFC	chr1	20820182	20820682	20493689	20494189	intergenic	20208888	20208889	19882395	19882396	4.952695954	4.887	5.346	0.836	611544	611293	8.389895	7.599506	7.600735	63.769371	0.032817
UBXN10	ENSG00000162543	HGNC:26354	GW18_PFC	chr1	20820182	20820682	20493689	20494189	intergenic	20512589	20512590	20186096	20186097	1.694914457	1.126	3.126	1.432	307843	307592	8.389895	12.487795	12.489024	104.7816	0.037873
PLA2G2C	ENSG00000187980	HGNC:9032	GW18_PFC	chr1	20820182	20820682	20493689	20494189	intergenic	20513011	20513012	20186518	20186519	-3.657127047	-4.334	-2.708	1.424	307421	307170	8.389895	12.487795	12.489024	104.7816	0.037873
FAM43B	ENSG00000183114	HGNC:31791	GW18_PFC	chr1	20820182	20820682	20493689	20494189	intergenic	20879066	20879067	20552573	20552574	0.398593971	-0.359	2.439	1.851	58634	58384	8.389895	16.545762	16.546991	138.827518	0.041455
PINK1	ENSG00000158828	HGNC:14581	GW18_PFC	chr1	20820182	20820682	20493689	20494189	intergenic	20959951	20959952	20633458	20633459	6.356383411	5.961	8.01	1.314	139519	139269	8.389895	10.145966	10.147195	85.133904	0.031195
OTUD3	ENSG00000169914	HGNC:29038	GW18_PFC	chr1	20857334	20857834	20530841	20531341	intergenic	20208888	20208889	19882395	19882396	4.952695954	4.887	5.346	0.836	648696	648445	5.126277	13.985791	13.987021	71.701342	0.036899
CAMK2N1	ENSG00000162545	HGNC:24190	GW18_PFC	chr1	20857334	20857834	20530841	20531341	intergenic	20812703	20812704	20486210	20486211	6.287737676	5.99	8.146	1.572	44881	44630	5.126277	23.478895	23.480124	120.365621	0.032093000000000003
MUL1	ENSG00000090432	HGNC:25762	GW18_PFC	chr1	20857334	20857834	20530841	20531341	intergenic	20834644	20834645	20508151	20508152	3.71592079	3.642	4.086	1.196	22940	22689	5.126277	27.035889	27.037118	138.599757	0.039951
FAM43B	ENSG00000183114	HGNC:31791	GW18_PFC	chr1	20857334	20857834	20530841	20531341	intergenic	20879066	20879067	20552573	20552574	0.398593971	-0.359	2.439	1.851	21482	21232	5.126277	49.293588	49.294817	252.698885	0.075458
PINK1	ENSG00000158828	HGNC:14581	GW18_PFC	chr1	20857334	20857834	20530841	20531341	intergenic	20959951	20959952	20633458	20633459	6.356383411	5.961	8.01	1.314	102367	102117	5.126277	18.422552	18.423781	94.445406	0.034606
[truncated: 144,415 more rows]
