# Supplementary material for: Large-scale discovery of neural enhancers for cis-regulation therapies
Source: bioRxiv. 2025 Nov 5:2025.11.04.686611. Preprint. [Version 1] doi: 10.1101/2025.11.04.686611 (PMC12637570; doi:10.1101/2025.11.04.686611)
Supplement: Supplement 3 [file media-3.csv]

Oligo_Name	Test_Sequence	Five_Primer_Adaptor	Three_Primer_Adaptor	Sequence_Class	Oligo_Coordinates_hg38	CRS_Coordinates_hg38	GW18_PFC_ABC	NGN2_iPSC_ABC	Midfetal_Cortex_Ziffra_ABC	Fetal_Cerebrum_Cicero	Midfetal_Cortex_Trevino	GW18_PFC_ABC_Gene_List	NGN2_iPSC_ABC_Gene_List	Midfetal_Cortex_Ziffra_ABC_Gene_List	Fetal_Cerebrum_Cicero_Gene_List	Midfetal_Cortex_Trevino_Gene_List	Merged_Gene_List	DNA_S1_B1	DNA_S2_B1	DNA_S3_B1	RNA_S1_B1	RNA_S2_B1	RNA_S3_B1	DNA_S1_B2	DNA_S2_B2	DNA_S3_B2	RNA_S1_B2	RNA_S2_B2	RNA_S3_B2	DNA_S1_Total	DNA_S2_Total	DNA_S3_Total	RNA_S1_Total	RNA_S2_Total	RNA_S3_Total	DNA_Average	RNA_Average	Rep1_Log2_Count_Ratio	Rep2_Log2_Count_Ratio	Rep3_Log2_Count_Ratio	Average_Log2_Count_Ratio	DESeq2_Log2FoldChange	DESeq2_P_Value	DESeq2_FDR	Is_Active
GW18_PFC_ABC::chr1:2199123-2199393	TGGCCCGGGAGAGACAGCGGTCCTGTTTCTGAACCCCATCCCAGCCATGGCCTGTGTCTGGGCCAGCATCCCCGACCAGACAGGGCCAGCCGCCCTCTCTCAAAGTCCCCAGCACCCCTTCAAGCAGTATCCGGTTCACACCCTCCCACAGCCTGTCCTCCATCCCCACGTGTCGGGCTCAGCTTCCGCACCACTCAGCCCCCACCCAGGGGCGGGCTTTTATCAGCCCCAGATCCTGCTCTGACGTCCCCCCGCCCGGAGAAGCTTCcc	AGGACCGGATCAACT	CATTGCGTGAACCGA	Test	chr1:2199123-2199393	chr1:2199213-2199713	1	0	0	0	0	SKI	NA	NA	NA	NA	SKI	10	16	14	124	128	211	9	3	9	131	152	193	19	19	23	255	280	404	20.33333333	313	3.678071905	3.812498225	4.076815597	3.855795242	-0.053203274	0.79865572	0.841256275	FALSE
GW18_PFC_ABC::chr1:2199213-2199483	CGCCCTCTCTCAAAGTCCCCAGCACCCCTTCAAGCAGTATCCGGTTCACACCCTCCCACAGCCTGTCCTCCATCCCCACGTGTCGGGCTCAGCTTCCGCACCACTCAGCCCCCACCCAGGGGCGGGCTTTTATCAGCCCCAGATCCTGCTCTGACGTCCCCCCGCCCGGAGAAGCTTCcccagcccagcccagcccagcccagcccagGCTTCTCTCTCCACCCCACTGCCCTGCTGGGAAATTGTGAGCTCAGATGCTGATTGGTCTAC	AGGACCGGATCAACT	CATTGCGTGAACCGA	Test	chr1:2199213-2199483	chr1:2199213-2199713	1	0	0	0	0	SKI	NA	NA	NA	NA	SKI	12	15	22	184	168	273	10	10	8	178	179	245	22	25	30	362	347	518	25.66666667	409	3.980263782	3.742503778	4.065394418	3.929387326	8.81278e-4	0.996103623	0.997118904	FALSE
GW18_PFC_ABC::chr1:2199303-2199573	AGCTTCCGCACCACTCAGCCCCCACCCAGGGGCGGGCTTTTATCAGCCCCAGATCCTGCTCTGACGTCCCCCCGCCCGGAGAAGCTTCcccagcccagcccagcccagcccagcccagGCTTCTCTCTCCACCCCACTGCCCTGCTGGGAAATTGTGAGCTCAGATGCTGATTGGTCTACCCAGGAGGGCGGTCCTGTGTGCTCTGTTCCCTGGGAAGCCTCTCAGAGTGCGCGGCACCAAGGAGCCGGTCAGGGAGTGGAGACCTCTCA	AGGACCGGATCAACT	CATTGCGTGAACCGA	Test	chr1:2199303-2199573	chr1:2199213-2199713	1	0	0	0	0	SKI	NA	NA	NA	NA	SKI	NA	NA	NA	NA	NA	NA	NA	NA	NA	NA	NA	NA	NA	NA	NA	NA	NA	NA	NA	NA	NA	NA	NA	NA	NA	NA	NA	NA
GW18_PFC_ABC::chr1:2199393-2199663	cagcccagcccagcccagcccagcccagGCTTCTCTCTCCACCCCACTGCCCTGCTGGGAAATTGTGAGCTCAGATGCTGATTGGTCTACCCAGGAGGGCGGTCCTGTGTGCTCTGTTCCCTGGGAAGCCTCTCAGAGTGCGCGGCACCAAGGAGCCGGTCAGGGAGTGGAGACCTCTCAGGGCACCCCTCCTCTGGGGAAGGCAAGTCACAGAAACCAAGCTGGAGGAGCACtgtgggttgagcagcgtctccgaagactcatgtccac	AGGACCGGATCAACT	CATTGCGTGAACCGA	Test	chr1:2199393-2199663	chr1:2199213-2199713	1	0	0	0	0	SKI	NA	NA	NA	NA	SKI	9	15	22	208	218	347	10	14	21	220	234	315	19	29	43	428	452	662	30.33333333	514	4.422905743	3.916476644	3.913433441	4.084271943	0.08627532	0.596921208	0.665798471	FALSE
GW18_PFC_ABC::chr1:2199483-2199753	CCAGGAGGGCGGTCCTGTGTGCTCTGTTCCCTGGGAAGCCTCTCAGAGTGCGCGGCACCAAGGAGCCGGTCAGGGAGTGGAGACCTCTCAGGGCACCCCTCCTCTGGGGAAGGCAAGTCACAGAAACCAAGCTGGAGGAGCACtgtgggttgagcagcgtctccgaagactcatgtccaccagtacctgagaaagtggcctcgctcggaagcaaggtctgtgccgatataatcaaaccaggatgaggcgatactgggttagggttggccc	AGGACCGGATCAACT	CATTGCGTGAACCGA	Test	chr1:2199483-2199753	chr1:2199213-2199713	1	0	0	0	0	SKI	NA	NA	NA	NA	SKI	33	19	40	344	336	496	40	31	35	341	344	516	73	50	75	685	680	1012	66	792.3333333	3.212611401	3.739085646	3.736490945	3.562729331	-0.411072508	2.84336e-4	7.28857e-4	FALSE
GW18_PFC_ABC::chr1:2199573-2199843	GGGCACCCCTCCTCTGGGGAAGGCAAGTCACAGAAACCAAGCTGGAGGAGCACtgtgggttgagcagcgtctccgaagactcatgtccaccagtacctgagaaagtggcctcgctcggaagcaaggtctgtgccgatataatcaaaccaggatgaggcgatactgggttagggttggccctgaatgcagtgtgagcagtgttcttgtaagaaaaggaaaattgtccgggtgcagtgtctcacgcctgcaatcccagcactttgggaggcc	AGGACCGGATCAACT	CATTGCGTGAACCGA	Test	chr1:2199573-2199843	chr1:2199213-2199713	1	0	0	0	0	SKI	NA	NA	NA	NA	SKI	30	34	42	219	234	359	31	30	43	216	248	332	61	64	85	435	482	691	70	536	2.813988014	2.893511566	3.008363473	2.905287684	-1.060794635	3.4900000000000005e-21	3.96e-20	FALSE
GW18_PFC_ABC::chr1:2204512-2204782	GGTGGCTCCGGGCGTCAGCTTGGACCTCAGACGCCCCTCACAGCTCACAGCCCTGTGGCCTGCTCTGAGGGCCCCGCCCGCCGCCGAGCCCCCGGGAGCCGGAGAACCCGCAGGACGTCAGCCGGGTGGATTCCCTCCCACTGCCCCTGACCCCACTGCCCAGCGCCTTCAGGACTAGCGGATGATGGACTTGTGCTAAACTGGCTACGACCCCTCCGGAGCAGGGTCCTGGGTAAATCAGCAGTGAGCTGCAGGCTCAGCCAGCCGCCG	AGGACCGGATCAACT	CATTGCGTGAACCGA	Test	chr1:2204512-2204782	chr1:2204602-2205741	1	0	0	0	0	SKI	NA	NA	NA	NA	SKI	11	10	8	89	103	152	8	9	5	91	95	146	19	19	13	180	198	298	17	225.3333333	3.177917792	3.314696526	4.416646752	3.636420357	-0.274117692	0.211792288	0.280235926	FALSE
GW18_PFC_ABC::chr1:2204602-2204872	CCCGGGAGCCGGAGAACCCGCAGGACGTCAGCCGGGTGGATTCCCTCCCACTGCCCCTGACCCCACTGCCCAGCGCCTTCAGGACTAGCGGATGATGGACTTGTGCTAAACTGGCTACGACCCCTCCGGAGCAGGGTCCTGGGTAAATCAGCAGTGAGCTGCAGGCTCAGCCAGCCGCCGCCTTTGGTTTCCTCCCGCCGCCGGCTCACCCCACCTCAGACCCGAGCTAGCTCTCCAGCCTGGTTCCTCTGCCGGACCCTCCTCCCGGGC	AGGACCGGATCAACT	CATTGCGTGAACCGA	Test	chr1:2204602-2204872	chr1:2204602-2205741	1	0	0	0	0	SKI	NA	NA	NA	NA	SKI	19	22	35	229	205	335	47	26	30	221	243	318	66	48	65	450	448	653	59.66666667	517	2.750894433	3.195861791	3.308752706	3.085169643	-0.878900463	3.86e-11	2.22e-10	FALSE
GW18_PFC_ABC::chr1:2204692-2204962	GATGATGGACTTGTGCTAAACTGGCTACGACCCCTCCGGAGCAGGGTCCTGGGTAAATCAGCAGTGAGCTGCAGGCTCAGCCAGCCGCCGCCTTTGGTTTCCTCCCGCCGCCGGCTCACCCCACCTCAGACCCGAGCTAGCTCTCCAGCCTGGTTCCTCTGCCGGACCCTCCTCCCGGGCACCTCCCACGCCCCGCCCTCAAGCCCCGCCCCTCAAGCCCCCCTCCCTCCCTTCGGGCCCCCCATACCCCGCCCCTCAAGCCCCGCCCCG	AGGACCGGATCAACT	CATTGCGTGAACCGA	Test	chr1:2204692-2204962	chr1:2204602-2205741	1	0	0	0	0	SKI	NA	NA	NA	NA	SKI	0	1	1	11	6	12	1	0	3	4	5	6	1	1	4	15	11	18	2	14.66666667	3	2.584962501	1.925999419	2.503653973	-1.136317856	0.093012397	0.13749023	FALSE
GW18_PFC_ABC::chr1:2204782-2205052	CCTTTGGTTTCCTCCCGCCGCCGGCTCACCCCACCTCAGACCCGAGCTAGCTCTCCAGCCTGGTTCCTCTGCCGGACCCTCCTCCCGGGCACCTCCCACGCCCCGCCCTCAAGCCCCGCCCCTCAAGCCCCCCTCCCTCCCTTCGGGCCCCCCATACCCCGCCCCTCAAGCCCCGCCCCGCCCCCCGGGCGCCACGCGCCCCGCCCCTCAAGCCCCGCCCCTCCCTCCGGGCTCCCCACGCCCCGCCCCTCCCACGAGGCTCCCTCACGC	AGGACCGGATCAACT	CATTGCGTGAACCGA	Test	chr1:2204782-2205052	chr1:2204602-2205741	1	0	0	0	0	SKI	NA	NA	NA	NA	SKI	NA	NA	NA	NA	NA	NA	NA	NA	NA	NA	NA	NA	NA	NA	NA	NA	NA	NA	NA	NA	NA	NA	NA	NA	NA	NA	NA	NA
GW18_PFC_ABC::chr1:2204872-2205142	ACCTCCCACGCCCCGCCCTCAAGCCCCGCCCCTCAAGCCCCCCTCCCTCCCTTCGGGCCCCCCATACCCCGCCCCTCAAGCCCCGCCCCGCCCCCCGGGCGCCACGCGCCCCGCCCCTCAAGCCCCGCCCCTCCCTCCGGGCTCCCCACGCCCCGCCCCTCCCACGAGGCTCCCTCACGCCCCGTCCCCAAGCCCCGCCCTTCCCCCGGGCTCCCCCACGCCCCGCCCCTCAAGCCCCGCCCCCCAGGCGCCCCACGCCCCACCCCTCAA	AGGACCGGATCAACT	CATTGCGTGAACCGA	Test	chr1:2204872-2205142	chr1:2204602-2205741	1	0	0	0	0	SKI	NA	NA	NA	NA	SKI	NA	NA	NA	NA	NA	NA	NA	NA	NA	NA	NA	NA	NA	NA	NA	NA	NA	NA	NA	NA	NA	NA	NA	NA	NA	NA	NA	NA
GW18_PFC_ABC::chr1:2204962-2205232	CCCCCCGGGCGCCACGCGCCCCGCCCCTCAAGCCCCGCCCCTCCCTCCGGGCTCCCCACGCCCCGCCCCTCCCACGAGGCTCCCTCACGCCCCGTCCCCAAGCCCCGCCCTTCCCCCGGGCTCCCCCACGCCCCGCCCCTCAAGCCCCGCCCCCCAGGCGCCCCACGCCCCACCCCTCAATCCCCGCCCCTCCCCCGGGCTCCCCCCACGCCCCGCCCCTCTTTCCGGCCCCCTACGCCCCGCCCCCGCTCCTCCTTCTGGCCCTTCCCT	AGGACCGGATCAACT	CATTGCGTGAACCGA	Test	chr1:2204962-2205232	chr1:2204602-2205741	1	0	0	0	0	SKI	NA	NA	NA	NA	SKI	NA	NA	NA	NA	NA	NA	NA	NA	NA	NA	NA	NA	NA	NA	NA	NA	NA	NA	NA	NA	NA	NA	NA	NA	NA	NA	NA	NA
GW18_PFC_ABC::chr1:2205052-2205322	CCCGTCCCCAAGCCCCGCCCTTCCCCCGGGCTCCCCCACGCCCCGCCCCTCAAGCCCCGCCCCCCAGGCGCCCCACGCCCCACCCCTCAATCCCCGCCCCTCCCCCGGGCTCCCCCCACGCCCCGCCCCTCTTTCCGGCCCCCTACGCCCCGCCCCCGCTCCTCCTTCTGGCCCTTCCCTTGCCCCGCCCCTCCCAGTGCCACCGTCCTTCCAGGCAGCGCCCACACCCCGCCCCTCATGGGCACCACCCACACAAGCAAGCCCCGCCCC	AGGACCGGATCAACT	CATTGCGTGAACCGA	Test	chr1:2205052-2205322	chr1:2204602-2205741	1	0	0	0	0	SKI	NA	NA	NA	NA	SKI	NA	NA	NA	NA	NA	NA	NA	NA	NA	NA	NA	NA	NA	NA	NA	NA	NA	NA	NA	NA	NA	NA	NA	NA	NA	NA	NA	NA
GW18_PFC_ABC::chr1:2205142-2205412	TCCCCGCCCCTCCCCCGGGCTCCCCCCACGCCCCGCCCCTCTTTCCGGCCCCCTACGCCCCGCCCCCGCTCCTCCTTCTGGCCCTTCCCTTGCCCCGCCCCTCCCAGTGCCACCGTCCTTCCAGGCAGCGCCCACACCCCGCCCCTCATGGGCACCACCCACACAAGCAAGCCCCGCCCCGCAGGGTCCCGCCCACGTTCCGCCCCACCCCGCCCCAGCTGTGTCCTCGGCGCCCAGCCTGGGGCAGCCGTCCCCGTGAGCCCCGCGAGG	AGGACCGGATCAACT	CATTGCGTGAACCGA	Test	chr1:2205142-2205412	chr1:2204602-2205741	1	0	0	0	0	SKI	NA	NA	NA	NA	SKI	NA	NA	NA	NA	NA	NA	NA	NA	NA	NA	NA	NA	NA	NA	NA	NA	NA	NA	NA	NA	NA	NA	NA	NA	NA	NA	NA	NA
GW18_PFC_ABC::chr1:2205232-2205502	TGCCCCGCCCCTCCCAGTGCCACCGTCCTTCCAGGCAGCGCCCACACCCCGCCCCTCATGGGCACCACCCACACAAGCAAGCCCCGCCCCGCAGGGTCCCGCCCACGTTCCGCCCCACCCCGCCCCAGCTGTGTCCTCGGCGCCCAGCCTGGGGCAGCCGTCCCCGTGAGCCCCGCGAGGGGAGCCTGTCCCAGCCACCTCGCCGCTTCAATTTCCTCCAGGTCCACAGGCCCAGCCCGGCGCGCGCCGCTCGTTCTGCGACCTCCAGGG	AGGACCGGATCAACT	CATTGCGTGAACCGA	Test	chr1:2205232-2205502	chr1:2204602-2205741	1	0	0	0	0	SKI	NA	NA	NA	NA	SKI	NA	NA	NA	NA	NA	NA	NA	NA	NA	NA	NA	NA	NA	NA	NA	NA	NA	NA	NA	NA	NA	NA	NA	NA	NA	NA	NA	NA
GW18_PFC_ABC::chr1:2205322-2205592	GCAGGGTCCCGCCCACGTTCCGCCCCACCCCGCCCCAGCTGTGTCCTCGGCGCCCAGCCTGGGGCAGCCGTCCCCGTGAGCCCCGCGAGGGGAGCCTGTCCCAGCCACCTCGCCGCTTCAATTTCCTCCAGGTCCACAGGCCCAGCCCGGCGCGCGCCGCTCGTTCTGCGACCTCCAGGGCGAGCGCGCTTCCGGGGCGGCCGTGCAAGAGGCGTGGGAAGCGCGCGGGGGGTTCTGAGCGTGCAGTCGCCGCCTGCGGACGGCGAAGGG	AGGACCGGATCAACT	CATTGCGTGAACCGA	Test	chr1:2205322-2205592	chr1:2204602-2205741	1	0	0	0	0	SKI	NA	NA	NA	NA	SKI	NA	NA	NA	NA	NA	NA	NA	NA	NA	NA	NA	NA	NA	NA	NA	NA	NA	NA	NA	NA	NA	NA	NA	NA	NA	NA	NA	NA
GW18_PFC_ABC::chr1:2205412-2205682	GGAGCCTGTCCCAGCCACCTCGCCGCTTCAATTTCCTCCAGGTCCACAGGCCCAGCCCGGCGCGCGCCGCTCGTTCTGCGACCTCCAGGGCGAGCGCGCTTCCGGGGCGGCCGTGCAAGAGGCGTGGGAAGCGCGCGGGGGGTTCTGAGCGTGCAGTCGCCGCCTGCGGACGGCGAAGGGGCGGGTGAAACGAGTTTCCAGCGTCGAGCCTGCTTCGTTTCAAGGTGGACGCCACATGCAAGCCACGAGCGCGTCGCCGCACGGTGTACG	AGGACCGGATCAACT	CATTGCGTGAACCGA	Test	chr1:2205412-2205682	chr1:2204602-2205741	1	0	0	0	0	SKI	NA	NA	NA	NA	SKI	NA	NA	NA	NA	NA	NA	NA	NA	NA	NA	NA	NA	NA	NA	NA	NA	NA	NA	NA	NA	NA	NA	NA	NA	NA	NA	NA	NA
GW18_PFC_ABC::chr1:2205502-2205772	CGAGCGCGCTTCCGGGGCGGCCGTGCAAGAGGCGTGGGAAGCGCGCGGGGGGTTCTGAGCGTGCAGTCGCCGCCTGCGGACGGCGAAGGGGCGGGTGAAACGAGTTTCCAGCGTCGAGCCTGCTTCGTTTCAAGGTGGACGCCACATGCAAGCCACGAGCGCGTCGCCGCACGGTGTACGCCCACGGTCCGGGCCGGGCGTTCTGCGGGTGCCCCCGCTGCGCCGCAGGCCTCAGTGGCGCGCCCGGGGACTGGAAGGCTGAGCCGCCCT	AGGACCGGATCAACT	CATTGCGTGAACCGA	Test	chr1:2205502-2205772	chr1:2204602-2205741	1	0	0	0	0	SKI	NA	NA	NA	NA	SKI	1	0	1	6	13	25	0	2	1	14	15	23	1	2	2	20	28	48	1.666666667	32	3.392317423	3.273018494	4.029747343	3.565027754	0.244341289	0.72691747	0.780783493	FALSE
GW18_PFC_ABC::chr1:2205592-2205862	GCGGGTGAAACGAGTTTCCAGCGTCGAGCCTGCTTCGTTTCAAGGTGGACGCCACATGCAAGCCACGAGCGCGTCGCCGCACGGTGTACGCCCACGGTCCGGGCCGGGCGTTCTGCGGGTGCCCCCGCTGCGCCGCAGGCCTCAGTGGCGCGCCCGGGGACTGGAAGGCTGAGCCGCCCTCCTCCCATGTGCGCGGGAGTCCCTCCGCCACTGTGCCCAGATCGCCGGCGAAGCGCAGGGGGAGGCTGGGAAGGGCATCGGGAGACACGG	AGGACCGGATCAACT	CATTGCGTGAACCGA	Test	chr1:2205592-2205862	chr1:2204602-2205741	1	0	0	0	0	SKI	NA	NA	NA	NA	SKI	1	0	0	1	0	2	0	0	0	2	1	3	1	0	0	3	1	5	0.333333333	3	1	1	2.584962501	1.528320834	NA	NA	NA	NA
GW18_PFC_ABC::chr1:2205682-2205952	CCCACGGTCCGGGCCGGGCGTTCTGCGGGTGCCCCCGCTGCGCCGCAGGCCTCAGTGGCGCGCCCGGGGACTGGAAGGCTGAGCCGCCCTCCTCCCATGTGCGCGGGAGTCCCTCCGCCACTGTGCCCAGATCGCCGGCGAAGCGCAGGGGGAGGCTGGGAAGGGCATCGGGAGACACGGGCCTGCGCCCCCTACCCGGGCCCCGGCCCACCTGTCCGCACACCTGTCCGAAGCCTTAAAAGGTCTTCATTCCTTTTCGGTCTGATCTGA	AGGACCGGATCAACT	CATTGCGTGAACCGA	Test	chr1:2205682-2205952	chr1:2204602-2205741	1	0	0	0	0	SKI	NA	NA	NA	NA	SKI	1	0	3	42	40	45	2	3	3	38	52	51	3	3	6	80	92	96	4	89.33333333	4.339850003	4.539158811	3.79255792	4.223855578	0.508948433	0.256135144	0.329795265	FALSE
GW18_PFC_ABC::chr1:2205772-2206042	CCTCCCATGTGCGCGGGAGTCCCTCCGCCACTGTGCCCAGATCGCCGGCGAAGCGCAGGGGGAGGCTGGGAAGGGCATCGGGAGACACGGGCCTGCGCCCCCTACCCGGGCCCCGGCCCACCTGTCCGCACACCTGTCCGAAGCCTTAAAAGGTCTTCATTCCTTTTCGGTCTGATCTGAGAGCCGAGCTCTCGGCAGGGATGGGGACCCAGGGCTCGGCCTGCAGGTGCCGTGCCAATTAGGGCCCAGGCAGGAGAGGGGCGTCCCTGC	AGGACCGGATCAACT	CATTGCGTGAACCGA	Test	chr1:2205772-2206042	chr1:2204602-2205741	1	0	0	0	0	SKI	NA	NA	NA	NA	SKI	0	4	2	18	19	32	2	1	3	32	20	45	2	5	5	50	39	77	4	55.33333333	4.087462841	2.736965594	3.700439718	3.508289385	-0.218901247	0.633638555	0.699130094	FALSE
NGN2_iPSC_ABC::chr1:2212564-2212834	GCAGGAAAGGGAGAGATGACGTCATTGCCGCCTGGAATCTGCTGTTTGGAGGCGTCGCCATGGAGACCGGAAGGCTCAGGGTGGGTAAAAATAGCAAACCCAAAAGGGTGTAAGTTCCAAGAACGCGAGTCTCTGAAAAGCGAGGCATCCATGTTCTCGTTGCCTGGAGGACAGAGGGCCCAGGCTGGGAGTCTAGCGGGAGGGGCCGCTCGGGGCTGCTGGCTTGCAGCCACCCACACGCGGTGTGTCCCTGCCACAGCCACGGAGAGC	AGGACCGGATCAACT	CATTGCGTGAACCGA	Test	chr1:2212564-2212834	chr1:2212654-2213154	0	1	0	0	0	NA	SKI	NA	NA	NA	SKI	16	6	12	58	53	91	9	8	10	40	58	78	25	14	22	98	111	169	20.33333333	126	1.928916902	2.900464326	2.88582898	2.571736736	-1.370401339	1.99e-10	1.07e-9	FALSE
NGN2_iPSC_ABC::chr1:2212654-2212924	ATAGCAAACCCAAAAGGGTGTAAGTTCCAAGAACGCGAGTCTCTGAAAAGCGAGGCATCCATGTTCTCGTTGCCTGGAGGACAGAGGGCCCAGGCTGGGAGTCTAGCGGGAGGGGCCGCTCGGGGCTGCTGGCTTGCAGCCACCCACACGCGGTGTGTCCCTGCCACAGCCACGGAGAGCTTTGTCCCCGCGCAGGGTGTGGCGGGCGTGGCAGGCTCCCAGCAGGAGGCGTCTGCAAGCACGCTCCCTTCCTTTGCTTGGGCACCGGAG	AGGACCGGATCAACT	CATTGCGTGAACCGA	Test	chr1:2212654-2212924	chr1:2212654-2213154	0	1	0	0	0	NA	SKI	NA	NA	NA	SKI	1	1	2	36	36	41	2	0	4	31	30	47	3	1	6	67	66	88	3.333333333	73.66666667	4.087462841	5.06608919	3.668378509	4.273976847	0.479582801	0.32270231	0.400613163	FALSE
NGN2_iPSC_ABC::chr1:2212744-2213014	CAGGCTGGGAGTCTAGCGGGAGGGGCCGCTCGGGGCTGCTGGCTTGCAGCCACCCACACGCGGTGTGTCCCTGCCACAGCCACGGAGAGCTTTGTCCCCGCGCAGGGTGTGGCGGGCGTGGCAGGCTCCCAGCAGGAGGCGTCTGCAAGCACGCTCCCTTCCTTTGCTTGGGCACCGGAGCCTTAGCCGAGGCCGCGCTGCAGGGACTTTTCCTTCCTCGGAGAGGGGAAGCGGCCGTGGCCTGTGAGTCGCTGGGCTTCCCAGGCCTCA	AGGACCGGATCAACT	CATTGCGTGAACCGA	Test	chr1:2212744-2213014	chr1:2212654-2213154	0	1	0	0	0	NA	SKI	NA	NA	NA	SKI	5	1	1	41	43	68	0	2	1	30	35	65	5	3	2	71	78	133	3.333333333	94	3.584962501	4.303780748	5.48112669	4.456623313	0.807199705	0.09564478	0.140891308	FALSE
NGN2_iPSC_ABC::chr1:2212834-2213104	TTTGTCCCCGCGCAGGGTGTGGCGGGCGTGGCAGGCTCCCAGCAGGAGGCGTCTGCAAGCACGCTCCCTTCCTTTGCTTGGGCACCGGAGCCTTAGCCGAGGCCGCGCTGCAGGGACTTTTCCTTCCTCGGAGAGGGGAAGCGGCCGTGGCCTGTGAGTCGCTGGGCTTCCCAGGCCTCATCCAGGCCGGAACTCCGTGCCTCCAGGCGGCCTCTGCTGGGGCGGGAGGTACCAGAGCTGGGGTTTTCGCTGCCTGGCCTGAATGCTCTT	AGGACCGGATCAACT	CATTGCGTGAACCGA	Test	chr1:2212834-2213104	chr1:2212654-2213154	0	1	0	0	0	NA	SKI	NA	NA	NA	SKI	5	4	5	55	68	93	4	0	3	51	59	87	9	4	8	106	127	180	7	137.6666667	3.419538892	4.678071905	4.329920886	4.142510561	0.299440852	0.371886433	0.450534106	FALSE
NGN2_iPSC_ABC::chr1:2212924-2213194	CCTTAGCCGAGGCCGCGCTGCAGGGACTTTTCCTTCCTCGGAGAGGGGAAGCGGCCGTGGCCTGTGAGTCGCTGGGCTTCCCAGGCCTCATCCAGGCCGGAACTCCGTGCCTCCAGGCGGCCTCTGCTGGGGCGGGAGGTACCAGAGCTGGGGTTTTCGCTGCCTGGCCTGAATGCTCTTTTCCTGCCCCAGTTTTGGAGAAGGAAAGGGGCGGTTGCCTGAGAAAGCGTCCTGCACCCCAGTCCTATTCCTCTAGGGGTGGTTTTCTTG	AGGACCGGATCAACT	CATTGCGTGAACCGA	Test	chr1:2212924-2213194	chr1:2212654-2213154	0	1	0	0	0	NA	SKI	NA	NA	NA	SKI	5	0	2	8	12	14	0	0	0	14	13	13	5	0	2	22	25	27	2.333333333	24.66666667	1.938599455	4.700439718	3.222392421	3.287143865	-0.479768224	0.508310879	0.582835183	FALSE
NGN2_iPSC_ABC::chr1:2213014-2213284	TCCAGGCCGGAACTCCGTGCCTCCAGGCGGCCTCTGCTGGGGCGGGAGGTACCAGAGCTGGGGTTTTCGCTGCCTGGCCTGAATGCTCTTTTCCTGCCCCAGTTTTGGAGAAGGAAAGGGGCGGTTGCCTGAGAAAGCGTCCTGCACCCCAGTCCTATTCCTCTAGGGGTGGTTTTCTTGCCAGGAAGCAGGATTTTCCTCCAGGCCAGGAGGTGGCCGTCCTGCTCCTTCTGGGCTTGGTCCCCGGAAACGCCAGTACACACTGTCTGC	AGGACCGGATCAACT	CATTGCGTGAACCGA	Test	chr1:2213014-2213284	chr1:2212654-2213154	0	1	0	0	0	NA	SKI	NA	NA	NA	SKI	13	16	27	433	491	675	15	19	27	425	486	693	28	35	54	858	977	1368	39	1067.666667	4.888533326	4.763765654	4.637547018	4.763281999	0.777829628	3.06e-8	1.33e-7	TRUE
GW18_PFC_ABC::chr1:2238512-2238782	CAGCCTTGAGACTTCCCTCTGCAGAGGTGGCACAAGCCCGGGGCCCCAGAGTGAGGGGACTCTTGCCTGCCTGGTGAGGGTGAGCGTGGGGTCTGGACTCTGACCCCTGGTCCAGGCGGGAGAGGAGCACACTGGACAGGGCAGCCGAGCCACCCTCTGCGGAGCTGTGGACACTGCGTGTGTGGTGCTGAAGGTGTACACGTCCACTGAGGCCACCTGCGCCGCTGCCTGTGTCCTGTGGGCTGGCACTCACCGAGTGAGAGCTGTGTG	AGGACCGGATCAACT	CATTGCGTGAACCGA	Test	chr1:2238512-2238782	chr1:2238602-2239610	1	0	0	0	0	SKI	NA	NA	NA	NA	SKI	12	20	24	214	240	327	17	14	27	245	255	370	29	34	51	459	495	697	38	550.3333333	3.938599455	3.824913293	3.746643508	3.836718752	-0.139328268	0.339670995	0.418003498	FALSE
GW18_PFC_ABC::chr1:2238602-2238872	GTCTGGACTCTGACCCCTGGTCCAGGCGGGAGAGGAGCACACTGGACAGGGCAGCCGAGCCACCCTCTGCGGAGCTGTGGACACTGCGTGTGTGGTGCTGAAGGTGTACACGTCCACTGAGGCCACCTGCGCCGCTGCCTGTGTCCTGTGGGCTGGCACTCACCGAGTGAGAGCTGTGTGCAGAACCTCCGCTGTCAGCGGGCCAGGCCACACTGGGGAGGGAGGTATTCCGTGTGCTTGCACTGAAGCCTGCCCCAGGCTGCCTTCTGG	AGGACCGGATCAACT	CATTGCGTGAACCGA	Test	chr1:2238602-2238872	chr1:2238602-2239610	1	0	0	0	0	SKI	NA	NA	NA	NA	SKI	5	6	11	112	88	147	10	7	8	102	108	147	15	13	19	214	196	294	15.66666667	234.6666667	3.74819285	3.814696897	3.882643049	3.815177599	-0.088416615	0.700880415	0.758529465	FALSE
GW18_PFC_ABC::chr1:2238692-2238962	TGTGGTGCTGAAGGTGTACACGTCCACTGAGGCCACCTGCGCCGCTGCCTGTGTCCTGTGGGCTGGCACTCACCGAGTGAGAGCTGTGTGCAGAACCTCCGCTGTCAGCGGGCCAGGCCACACTGGGGAGGGAGGTATTCCGTGTGCTTGCACTGAAGCCTGCCCCAGGCTGCCTTCTGGGTTAGGGATACCCAGGACCTCCATAGCTGGTGTGGCGTCTGTGAGATCTCAGCTGCTGCTTCCCTGGACGCCCGTGTGGACCTGGAGGGG	AGGACCGGATCAACT	CATTGCGTGAACCGA	Test	chr1:2238692-2238962	chr1:2238602-2239610	1	0	0	0	0	SKI	NA	NA	NA	NA	SKI	9	11	11	130	114	186	12	5	18	143	128	179	21	16	29	273	242	365	22	293.3333333	3.638600464	3.837349662	3.608809243	3.69491979	-0.253966571	0.198249483	0.264982184	FALSE
GW18_PFC_ABC::chr1:2238782-2239052	CAGAACCTCCGCTGTCAGCGGGCCAGGCCACACTGGGGAGGGAGGTATTCCGTGTGCTTGCACTGAAGCCTGCCCCAGGCTGCCTTCTGGGTTAGGGATACCCAGGACCTCCATAGCTGGTGTGGCGTCTGTGAGATCTCAGCTGCTGCTTCCCTGGACGCCCGTGTGGACCTGGAGGGGGGTGGGGACCCGGCCTGGCATGGTCCCTGGCCACCTGCCTGGTGCTCCGGGTTGTGCCGTTGGCAGTGCCTTCGCTCTGCCTCACCTGCT	AGGACCGGATCAACT	CATTGCGTGAACCGA	Test	chr1:2238782-2239052	chr1:2238602-2239610	1	0	0	0	0	SKI	NA	NA	NA	NA	SKI	3	3	3	60	74	99	5	5	7	59	73	88	8	8	10	119	147	187	8.666666667	151	3.736965594	4.039528364	4.095157233	3.957217064	0.128298386	0.672623449	0.734153104	FALSE
GW18_PFC_ABC::chr1:2238872-2239142	GTTAGGGATACCCAGGACCTCCATAGCTGGTGTGGCGTCTGTGAGATCTCAGCTGCTGCTTCCCTGGACGCCCGTGTGGACCTGGAGGGGGGTGGGGACCCGGCCTGGCATGGTCCCTGGCCACCTGCCTGGTGCTCCGGGTTGTGCCGTTGGCAGTGCCTTCGCTCTGCCTCACCTGCTGCCTCCGCCTTTCCTGGCTACAACCCTGTTGCCCAAACCATTAAAAAAATTATACTACCAAGTTGAATGATATGCAAATGTAGTCAATTA	AGGACCGGATCAACT	CATTGCGTGAACCGA	Test	chr1:2238872-2239142	chr1:2238602-2239610	1	0	0	0	0	SKI	NA	NA	NA	NA	SKI	1	5	8	51	47	87	7	5	8	65	56	84	8	10	16	116	103	171	11.33333333	130	3.700439718	3.2410081	3.338801913	3.42674991	-0.475753197	0.083586052	0.12526995	FALSE
GW18_PFC_ABC::chr1:2238962-2239232	GGTGGGGACCCGGCCTGGCATGGTCCCTGGCCACCTGCCTGGTGCTCCGGGTTGTGCCGTTGGCAGTGCCTTCGCTCTGCCTCACCTGCTGCCTCCGCCTTTCCTGGCTACAACCCTGTTGCCCAAACCATTAAAAAAATTATACTACCAAGTTGAATGATATGCAAATGTAGTCAATTAAGCGAGGGGATTTTAATTAGCAGTTTAAGTTCATGTGTGAAGTGCCTTGCCTTAATTACTTGACAGTTTTGTTGTAAATTTGCTAAGTTT	AGGACCGGATCAACT	CATTGCGTGAACCGA	Test	chr1:2238962-2239232	chr1:2238602-2239610	1	0	0	0	0	SKI	NA	NA	NA	NA	SKI	12	25	31	373	378	538	25	21	29	364	401	599	37	46	60	737	779	1137	47.66666667	884.3333333	4.279549493	4.052741462	4.221547505	4.18461282	0.216313374	0.094665928	0.139612262	FALSE
GW18_PFC_ABC::chr1:2239052-2239322	GCCTCCGCCTTTCCTGGCTACAACCCTGTTGCCCAAACCATTAAAAAAATTATACTACCAAGTTGAATGATATGCAAATGTAGTCAATTAAGCGAGGGGATTTTAATTAGCAGTTTAAGTTCATGTGTGAAGTGCCTTGCCTTAATTACTTGACAGTTTTGTTGTAAATTTGCTAAGTTTTTTTTTGCAGAACTATCAAAACTGTGATTTTTGTTAACATTCTTGGATGCGGTGAGTGGCGCCCAGCTTGCCTGACCCTAGTGGGTTTTG	AGGACCGGATCAACT	CATTGCGTGAACCGA	Test	chr1:2239052-2239322	chr1:2238602-2239610	1	0	0	0	0	SKI	NA	NA	NA	NA	SKI	76	69	130	1655	1825	2445	79	88	98	1753	1835	2566	155	157	228	3408	3660	5011	180	4026.333333	4.449730665	4.53424131	4.451966911	4.478646296	0.490549233	3.83e-13	2.6e-12	TRUE
GW18_PFC_ABC::chr1:2239142-2239412	AGCGAGGGGATTTTAATTAGCAGTTTAAGTTCATGTGTGAAGTGCCTTGCCTTAATTACTTGACAGTTTTGTTGTAAATTTGCTAAGTTTTTTTTTGCAGAACTATCAAAACTGTGATTTTTGTTAACATTCTTGGATGCGGTGAGTGGCGCCCAGCTTGCCTGACCCTAGTGGGTTTTGTCTTAATTTATAAAGCTCTTTAAACTGTGAAAACAAGGTAAACCCCCTGGGTTGCCTCTGTGTGGCTCTTCGAGTCAAGCCGGGCTCGAT	AGGACCGGATCAACT	CATTGCGTGAACCGA	Test	chr1:2239142-2239412	chr1:2238602-2239610	1	0	0	0	0	SKI	NA	NA	NA	NA	SKI	128	143	181	2602	2727	3962	142	127	193	2682	2945	4005	270	270	374	5284	5672	7967	304.6666667	6307.666667	4.285538715	4.387747107	4.409255147	4.36084699	0.376421319	2.23e-13	1.54e-12	TRUE
GW18_PFC_ABC::chr1:2239232-2239502	TTTTTTGCAGAACTATCAAAACTGTGATTTTTGTTAACATTCTTGGATGCGGTGAGTGGCGCCCAGCTTGCCTGACCCTAGTGGGTTTTGTCTTAATTTATAAAGCTCTTTAAACTGTGAAAACAAGGTAAACCCCCTGGGTTGCCTCTGTGTGGCTCTTCGAGTCAAGCCGGGCTCGATGTCTTCCTTGTCACTGGCTGGGGTGGGGACCTGCCTCGTGCGTGGTCTTGAGCTCCCGTTGGGGGAACGGGAGAACCTTCATCCCATGTG	AGGACCGGATCAACT	CATTGCGTGAACCGA	Test	chr1:2239232-2239502	chr1:2238602-2239610	1	0	0	0	0	SKI	NA	NA	NA	NA	SKI	12	21	28	315	318	450	16	28	33	336	293	539	28	49	61	651	611	989	46	750.3333333	4.490747159	3.613531653	3.997088405	4.033789072	0.029871395	0.832466333	0.868138691	FALSE
GW18_PFC_ABC::chr1:2239322-2239592	TCTTAATTTATAAAGCTCTTTAAACTGTGAAAACAAGGTAAACCCCCTGGGTTGCCTCTGTGTGGCTCTTCGAGTCAAGCCGGGCTCGATGTCTTCCTTGTCACTGGCTGGGGTGGGGACCTGCCTCGTGCGTGGTCTTGAGCTCCCGTTGGGGGAACGGGAGAACCTTCATCCCATGTGGGTGTAGCCGTTGGCGGCACCTTTGTACGGGGACACACCCTGGACCTGAATGGAGTCAGGAAGGGTTTCAACCTGGATGGCCCGCGTGCC	AGGACCGGATCAACT	CATTGCGTGAACCGA	Test	chr1:2239322-2239592	chr1:2238602-2239610	1	0	0	0	0	SKI	NA	NA	NA	NA	SKI	16	20	25	264	310	414	11	14	25	302	338	452	27	34	50	566	648	866	37	693.3333333	4.339850003	4.212791651	4.087462841	4.213368165	0.233251892	0.112335787	0.162112004	FALSE
GW18_PFC_ABC::chr1:2239412-2239682	GTCTTCCTTGTCACTGGCTGGGGTGGGGACCTGCCTCGTGCGTGGTCTTGAGCTCCCGTTGGGGGAACGGGAGAACCTTCATCCCATGTGGGTGTAGCCGTTGGCGGCACCTTTGTACGGGGACACACCCTGGACCTGAATGGAGTCAGGAAGGGTTTCAACCTGGATGGCCCGCGTGCCGGGGACCCGCAAGGTGTGCAGTGGCAAGGGCCGGTCCTGGTGGCGGGCTCCCTGGTGATGCTGGTGGATGGTTGTGCGTGGGCCTTGGGG	AGGACCGGATCAACT	CATTGCGTGAACCGA	Test	chr1:2239412-2239682	chr1:2238602-2239610	1	0	0	0	0	SKI	NA	NA	NA	NA	SKI	4	7	6	60	60	90	5	5	5	57	49	78	9	12	11	117	109	168	10.66666667	131.3333333	3.560714954	3.080919995	3.815916936	3.485850628	-0.375196642	0.177195538	0.240544194	FALSE
GW18_PFC_ABC::chr1:2239502-2239772	GGTGTAGCCGTTGGCGGCACCTTTGTACGGGGACACACCCTGGACCTGAATGGAGTCAGGAAGGGTTTCAACCTGGATGGCCCGCGTGCCGGGGACCCGCAAGGTGTGCAGTGGCAAGGGCCGGTCCTGGTGGCGGGCTCCCTGGTGATGCTGGTGGATGGTTGTGCGTGGGCCTTGGGGTTCACAGTTCAGTTTGGGAGAGGCGAGAACCCCTCACTTTGAAGTCTTTCCTGGCCAACGGGAGGCTTCTCAGAGCAGCTTTCACGGCTC	AGGACCGGATCAACT	CATTGCGTGAACCGA	Test	chr1:2239502-2239772	chr1:2238602-2239610	1	0	0	0	0	SKI	NA	NA	NA	NA	SKI	9	18	18	154	141	265	10	16	18	151	136	233	19	34	36	305	277	498	29.66666667	360	3.935459748	2.989658056	3.75344264	3.559520148	-0.405854912	0.02043743	0.035988215	FALSE
Fetal_Cerebrum_Cicero;GW18_PFC_ABC::chr1:2259458-2259728	GCTGTGGAGGTTGTTTAAAGCTATAGATCAAATGAAGCCTGGAATATAAGGGTGCAGTTAGGATGATTGCTGTGTAGTTAttttttaaaacggctttttgaggcataattaacataagctgcgtatatttaaagatacagttagataacttttgatgtatgcaaacacatataaaacatgtataaaaccctcgctgccgtccagatgatgaacctgtccgtcacccagaagctctctcctacccacacccctttctccccaggctgcagc	AGGACCGGATCAACT	CATTGCGTGAACCGA	Test	chr1:2259458-2259728	chr1:2259548-2260460	1	0	0	1	0	SKI	NA	NA	SKI	NA	SKI	96	85	99	983	1046	1554	89	95	104	1009	1075	1610	185	180	203	1992	2121	3164	189.3333333	2425.666667	3.421567184	3.551363054	3.955564442	3.64283156	-0.32057665	1.4e-6	5.04e-6	FALSE
Fetal_Cerebrum_Cicero;GW18_PFC_ABC::chr1:2259548-2259818	cggctttttgaggcataattaacataagctgcgtatatttaaagatacagttagataacttttgatgtatgcaaacacatataaaacatgtataaaaccctcgctgccgtccagatgatgaacctgtccgtcacccagaagctctctcctacccacacccctttctccccaggctgcagcagtctgcttttgggcctgtagattcgttgccttccttagagctttgtctaaatgaaatcctacaatatgttcttcttttggtctggcttc	AGGACCGGATCAACT	CATTGCGTGAACCGA	Test	chr1:2259548-2259818	chr1:2259548-2260460	1	0	0	1	0	SKI	NA	NA	SKI	NA	SKI	90	99	129	1383	1536	2111	98	87	131	1476	1526	2128	188	186	260	2859	3062	4239	211.3333333	3386.666667	3.919557007	4.033835192	4.021942553	3.991778251	0.007920002	0.898835291	0.921136827	FALSE
Fetal_Cerebrum_Cicero;GW18_PFC_ABC::chr1:2259638-2259908	tataaaaccctcgctgccgtccagatgatgaacctgtccgtcacccagaagctctctcctacccacacccctttctccccaggctgcagcagtctgcttttgggcctgtagattcgttgccttccttagagctttgtctaaatgaaatcctacaatatgttcttcttttggtctggcttccttccctcagcgtcattattttgggctccttggatgcgtggcgtgtgctgggcagtgttcccctgcgtggatgtcgcgtttgttcctcca	AGGACCGGATCAACT	CATTGCGTGAACCGA	Test	chr1:2259638-2259908	chr1:2259548-2260460	1	0	0	1	0	SKI	NA	NA	SKI	NA	SKI	76	72	117	1069	1131	1577	92	87	108	1139	1248	1677	168	159	225	2208	2379	3254	184	2613.666667	3.708298267	3.894817763	3.848262866	3.817126299	-0.165596796	0.013660303	0.025039073	FALSE
Fetal_Cerebrum_Cicero;GW18_PFC_ABC::chr1:2259728-2259998	agtctgcttttgggcctgtagattcgttgccttccttagagctttgtctaaatgaaatcctacaatatgttcttcttttggtctggcttccttccctcagcgtcattattttgggctccttggatgcgtggcgtgtgctgggcagtgttcccctgcgtggatgtcgcgtttgttcctccatttgcccgttggagcgtgtggagtgtttccagttcttgactgtcacaaagaaagcggctgtgaacattcgggtacaagttgttgtcggga	AGGACCGGATCAACT	CATTGCGTGAACCGA	Test	chr1:2259728-2259998	chr1:2259548-2260460	1	0	0	1	0	SKI	NA	NA	SKI	NA	SKI	79	77	94	850	893	1281	70	72	100	921	925	1280	149	149	194	1771	1818	2561	164	2050	3.562344198	3.600111137	3.715724447	3.626059927	-0.35042136	1.09e-6	3.96e-6	FALSE
Fetal_Cerebrum_Cicero;GW18_PFC_ABC::chr1:2259818-2260088	cttccctcagcgtcattattttgggctccttggatgcgtggcgtgtgctgggcagtgttcccctgcgtggatgtcgcgtttgttcctccatttgcccgttggagcgtgtggagtgtttccagttcttgactgtcacaaagaaagcggctgtgaacattcgggtacaagttgttgtcgggatacacggttttatttccctggatagatacctaggtgtggaatggctggatcatatatttgtgcttatgtttaacttttagaaactgccag	AGGACCGGATCAACT	CATTGCGTGAACCGA	Test	chr1:2259818-2260088	chr1:2259548-2260460	1	0	0	1	0	SKI	NA	NA	SKI	NA	SKI	131	141	172	1026	1224	1725	143	135	177	1134	1188	1784	274	276	349	2160	2412	3509	299.6666667	2693.666667	2.974195548	3.122870034	3.326044203	3.141036595	-0.83171169	3.03e-50	1.1099999999999999e-48	FALSE
Fetal_Cerebrum_Cicero;GW18_PFC_ABC::chr1:2259908-2260178	tttgcccgttggagcgtgtggagtgtttccagttcttgactgtcacaaagaaagcggctgtgaacattcgggtacaagttgttgtcgggatacacggttttatttccctggatagatacctaggtgtggaatggctggatcatatatttgtgcttatgtttaacttttagaaactgccagactatcttccaaggtggctgcaccattcctcgtcctaccagcagtgagtgagagttcctgctgctccacgtcctggccagcgtgtgtggt	AGGACCGGATCAACT	CATTGCGTGAACCGA	Test	chr1:2259908-2260178	chr1:2259548-2260460	1	0	0	1	0	SKI	NA	NA	SKI	NA	SKI	70	74	93	562	686	911	69	66	89	658	694	945	139	140	182	1220	1380	1856	153.6666667	1485.333333	3.124564468	3.291946252	3.343058262	3.253189661	-0.722163483	3.3200000000000002e-21	3.7799999999999997e-20	FALSE
Fetal_Cerebrum_Cicero;GW18_PFC_ABC::chr1:2259998-2260268	tacacggttttatttccctggatagatacctaggtgtggaatggctggatcatatatttgtgcttatgtttaacttttagaaactgccagactatcttccaaggtggctgcaccattcctcgtcctaccagcagtgagtgagagttcctgctgctccacgtcctggccagcgtgtgtggtgggcgggcttaggcgttcagccgtcctgatgggtgtgcggcggcatctccttgaggtttaagttgcgcttccccaatcgttgagaacgta	AGGACCGGATCAACT	CATTGCGTGAACCGA	Test	chr1:2259998-2260268	chr1:2259548-2260460	1	0	0	1	0	SKI	NA	NA	SKI	NA	SKI	29	34	46	297	336	425	32	30	50	303	317	483	61	64	96	600	653	908	73.66666667	720.3333333	3.27702487	3.330779012	3.228223642	3.278675842	-0.705154589	8.78e-11	4.9e-10	FALSE
Fetal_Cerebrum_Cicero;GW18_PFC_ABC::chr1:2260088-2260358	actatcttccaaggtggctgcaccattcctcgtcctaccagcagtgagtgagagttcctgctgctccacgtcctggccagcgtgtgtggtgggcgggcttaggcgttcagccgtcctgatgggtgtgcggcggcatctccttgaggtttaagttgcgcttccccaatcgttgagaacgtagagtggcttctcttgtgcgtatttgccaccatatgtcttctttggtgaaatgtcccttctgatttttgccagttattttagactgggttt	AGGACCGGATCAACT	CATTGCGTGAACCGA	Test	chr1:2260088-2260358	chr1:2259548-2260460	1	0	0	1	0	SKI	NA	NA	SKI	NA	SKI	90	73	115	839	924	1329	85	90	101	879	956	1348	175	163	216	1718	1880	2677	184.6666667	2091.666667	3.287922211	3.519732129	3.625389013	3.477681118	-0.495691971	1.63e-13	1.14e-12	FALSE
Fetal_Cerebrum_Cicero;GW18_PFC_ABC::chr1:2260178-2260448	gggcgggcttaggcgttcagccgtcctgatgggtgtgcggcggcatctccttgaggtttaagttgcgcttccccaatcgttgagaacgtagagtggcttctcttgtgcgtatttgccaccatatgtcttctttggtgaaatgtcccttctgatttttgccagttattttagactgggtttgttgttttactgttgactcgtgagatctttacgtattctggatgcaagtcccttttcacatttgcgccttacgtagactttgtccctgtc	AGGACCGGATCAACT	CATTGCGTGAACCGA	Test	chr1:2260178-2260448	chr1:2259548-2260460	1	0	0	1	0	SKI	NA	NA	SKI	NA	SKI	160	167	213	2200	2396	3531	189	201	227	2304	2544	3688	349	368	440	4504	4940	7219	385.6666667	5554.333333	3.686100279	3.743110334	4.033148276	3.820786296	-0.15131882	0.001281188	0.002928932	FALSE
Fetal_Cerebrum_Cicero;GW18_PFC_ABC::chr1:2260268-2260538	gagtggcttctcttgtgcgtatttgccaccatatgtcttctttggtgaaatgtcccttctgatttttgccagttattttagactgggtttgttgttttactgttgactcgtgagatctttacgtattctggatgcaagtcccttttcacatttgcgccttacgtagactttgtccctgtccatggctttccttttctgaacggtgttttttgaagagtagaactgcaaaatttttatgggatccaatttttcagtttgttctttttcttt	AGGACCGGATCAACT	CATTGCGTGAACCGA	Test	chr1:2260268-2260538	chr1:2259548-2260460	1	0	0	1	0	SKI	NA	NA	SKI	NA	SKI	343	307	405	4800	5122	7512	343	350	420	4915	5304	7691	686	657	825	9715	10426	15203	722.6666667	11781.33333	3.821980486	3.986092739	4.202165338	4.003412854	0.02851502	0.398895881	0.477756191	FALSE
Fetal_Cerebrum_Cicero;GW18_PFC_ABC::chr1:2260358-2260628	gttgttttactgttgactcgtgagatctttacgtattctggatgcaagtcccttttcacatttgcgccttacgtagactttgtccctgtccatggctttccttttctgaacggtgttttttgaagagtagaactgcaaaatttttatgggatccaatttttcagtttgttctttttctttttttttttttttttttttttgagacagggtgtggttctgttgcccaggctagagcacaatcttgtgatctgggctcactgcagcctttac	AGGACCGGATCAACT	CATTGCGTGAACCGA	Test	chr1:2260358-2260628	chr1:2259548-2260460	1	0	0	1	0	SKI	NA	NA	SKI	NA	SKI	135	128	148	1594	1778	2435	134	142	177	1566	1810	2597	269	270	325	3160	3588	5032	288	3926.666667	3.549349723	3.727217166	3.948474728	3.741680539	-0.229162718	3.53e-5	1.05011e-4	FALSE
Fetal_Cerebrum_Cicero;GW18_PFC_ABC::chr1:2260448-2260718	catggctttccttttctgaacggtgttttttgaagagtagaactgcaaaatttttatgggatccaatttttcagtttgttctttttctttttttttttttttttttttttgagacagggtgtggttctgttgcccaggctagagcacaatcttgtgatctgggctcactgcagcctttacctcccaggctgaggtgatcctcctgcctcagcctcctggctagctgagactacaggcacatgccaccacacctggctaatttttgtattt	AGGACCGGATCAACT	CATTGCGTGAACCGA	Test	chr1:2260448-2260718	chr1:2259548-2260460	1	0	0	1	0	SKI	NA	NA	SKI	NA	SKI	56	74	87	1114	1194	1718	90	70	116	1178	1228	1698	146	144	203	2292	2422	3416	164.3333333	2710	3.963348295	4.062669599	4.06608919	4.030702362	0.049934828	0.495287909	0.570522823	FALSE
GW18_PFC_ABC;Midfetal_Cortex_Trevino::chr1:2266478-2266748	ggctgggaactctcgggaggcagtgagctggggctgccagagggcttggctccactttgaattttggggaccaccgtcctttgctgcctgacctccagggtccctggggccattgtctcccatctcctgtcttgtctgcgtttttggcctttccagggaggagggtgatgggtctctgtgacttcaccttggcTGCAGGCGGGCCCTGGCATCGCAGTCCATGAGTGACCTCCAGCTTCTCTCATCAGCCACCCCGTTCATCCACTCCAT	AGGACCGGATCAACT	CATTGCGTGAACCGA	Test	chr1:2266478-2266748	chr1:2266568-2267444	1	0	0	0	1	SKI	NA	NA	NA	SKI	SKI	30	24	25	370	380	558	29	24	38	366	375	548	59	48	63	736	755	1106	56.66666667	865.6666667	3.618630213	3.94753258	4.112439507	3.892867433	-0.063871471	0.592112348	0.66138617	FALSE
GW18_PFC_ABC;Midfetal_Cortex_Trevino::chr1:2266568-2266838	acctccagggtccctggggccattgtctcccatctcctgtcttgtctgcgtttttggcctttccagggaggagggtgatgggtctctgtgacttcaccttggcTGCAGGCGGGCCCTGGCATCGCAGTCCATGAGTGACCTCCAGCTTCTCTCATCAGCCACCCCGTTCATCCACTCCATTTGTAAAATGAGATAGAAAATGAAGATGGTGCTGTCGTCACAGCGGCCGGATATCTGTAGCTCGTGGGCTCCCCTCTAGGCTGAGGCTCT	AGGACCGGATCAACT	CATTGCGTGAACCGA	Test	chr1:2266568-2266838	chr1:2266568-2267444	1	0	0	0	1	SKI	NA	NA	NA	SKI	SKI	39	29	41	694	705	1062	37	43	44	708	747	1098	76	72	85	1402	1452	2160	77.66666667	1671.333333	4.187512753	4.314994429	4.651218602	4.384575261	0.42914016	1.92e-5	5.95e-5	TRUE
GW18_PFC_ABC;Midfetal_Cortex_Trevino::chr1:2266658-2266928	acttcaccttggcTGCAGGCGGGCCCTGGCATCGCAGTCCATGAGTGACCTCCAGCTTCTCTCATCAGCCACCCCGTTCATCCACTCCATTTGTAAAATGAGATAGAAAATGAAGATGGTGCTGTCGTCACAGCGGCCGGATATCTGTAGCTCGTGGGCTCCCCTCTAGGCTGAGGCTCTTGTTGTGGGAGAAAGTTGCTCAGGGCCAAGTTTCAGATAGAAAGAGCGAAAGTAACTGGAAATGTTGAGATGGCCCTGGAGGCCCTCAGG	AGGACCGGATCAACT	CATTGCGTGAACCGA	Test	chr1:2266658-2266928	chr1:2266568-2267444	1	0	0	0	1	SKI	NA	NA	NA	SKI	SKI	12	15	9	211	218	282	14	13	20	186	212	268	26	28	29	397	430	550	27.66666667	459	3.881737118	3.893563064	4.199017913	3.991439365	0.0613073	0.721608577	0.776496581	FALSE
GW18_PFC_ABC;Midfetal_Cortex_Trevino::chr1:2266748-2267018	TTGTAAAATGAGATAGAAAATGAAGATGGTGCTGTCGTCACAGCGGCCGGATATCTGTAGCTCGTGGGCTCCCCTCTAGGCTGAGGCTCTTGTTGTGGGAGAAAGTTGCTCAGGGCCAAGTTTCAGATAGAAAGAGCGAAAGTAACTGGAAATGTTGAGATGGCCCTGGAGGCCCTCAGGGTGGCCTCTGCTTCAGGGAGGAAGGTGGGCAAATCACGCTCCGTGGCAGCAGGTTTAAAAACATCGCTGAATTGTGCTGACTGGCACATC	AGGACCGGATCAACT	CATTGCGTGAACCGA	Test	chr1:2266748-2267018	chr1:2266568-2267444	1	0	0	0	1	SKI	NA	NA	NA	SKI	SKI	20	12	24	237	296	384	22	16	17	285	301	439	42	28	41	522	597	823	37	647.3333333	3.604402382	4.366020679	4.294183104	4.088202055	0.131078679	0.375054241	0.453763371	FALSE
GW18_PFC_ABC;Midfetal_Cortex_Trevino::chr1:2266838-2267108	TGTTGTGGGAGAAAGTTGCTCAGGGCCAAGTTTCAGATAGAAAGAGCGAAAGTAACTGGAAATGTTGAGATGGCCCTGGAGGCCCTCAGGGTGGCCTCTGCTTCAGGGAGGAAGGTGGGCAAATCACGCTCCGTGGCAGCAGGTTTAAAAACATCGCTGAATTGTGCTGACTGGCACATCCATTGTGAGCGGATGTGTTTTCCTTCTGCAATAATTTTGGCTACATTAAATTCGTTTTGTTAACATCTTCATCACCGCCTTTTCAGTTTC	AGGACCGGATCAACT	CATTGCGTGAACCGA	Test	chr1:2266838-2267108	chr1:2266568-2267444	1	0	0	0	1	SKI	NA	NA	NA	SKI	SKI	132	141	167	1592	1840	2534	142	129	168	1779	1862	2616	274	270	335	3371	3702	5150	293	4074.333333	3.616101013	3.772329793	3.938319402	3.775583402	-0.198709007	2.18298e-4	5.71409e-4	FALSE
GW18_PFC_ABC;Midfetal_Cortex_Trevino::chr1:2266928-2267198	GTGGCCTCTGCTTCAGGGAGGAAGGTGGGCAAATCACGCTCCGTGGCAGCAGGTTTAAAAACATCGCTGAATTGTGCTGACTGGCACATCCATTGTGAGCGGATGTGTTTTCCTTCTGCAATAATTTTGGCTACATTAAATTCGTTTTGTTAACATCTTCATCACCGCCTTTTCAGTTTCAGCGGGAATTGATTATGAACAAAGTGCCATGATTTTGACTATTCAGGCGAGCAACTGCATCGAGCCAGCACTGAACTGGTTTTGTAACAA	AGGACCGGATCAACT	CATTGCGTGAACCGA	Test	chr1:2266928-2267198	chr1:2266568-2267444	1	0	0	0	1	SKI	NA	NA	NA	SKI	SKI	174	137	216	2056	2276	3058	168	162	215	2102	2364	3119	342	299	431	4158	4640	6177	357.3333333	4991.666667	3.599956203	3.951401292	3.838036653	3.796464716	-0.188140459	2.06605e-4	5.42827e-4	FALSE
GW18_PFC_ABC;Midfetal_Cortex_Trevino::chr1:2267018-2267288	CATTGTGAGCGGATGTGTTTTCCTTCTGCAATAATTTTGGCTACATTAAATTCGTTTTGTTAACATCTTCATCACCGCCTTTTCAGTTTCAGCGGGAATTGATTATGAACAAAGTGCCATGATTTTGACTATTCAGGCGAGCAACTGCATCGAGCCAGCACTGAACTGGTTTTGTAACAAGCTTGGTGTCCATATCGCTCTTAATAACATCTGCAGGCACAGGCGACGATAGCAGTTGTGGGCCAGCCGTCAGGAAAGGGGGGACTAGCA	AGGACCGGATCAACT	CATTGCGTGAACCGA	Test	chr1:2267018-2267288	chr1:2266568-2267444	1	0	0	0	1	SKI	NA	NA	NA	SKI	SKI	92	93	99	1386	1524	2171	93	84	88	1526	1617	2225	185	177	187	2912	3141	4396	183	3483	3.969131175	4.141734034	4.547714966	4.219526725	0.25360913	1.40279e-4	3.79229e-4	TRUE
GW18_PFC_ABC;Midfetal_Cortex_Trevino::chr1:2267108-2267378	AGCGGGAATTGATTATGAACAAAGTGCCATGATTTTGACTATTCAGGCGAGCAACTGCATCGAGCCAGCACTGAACTGGTTTTGTAACAAGCTTGGTGTCCATATCGCTCTTAATAACATCTGCAGGCACAGGCGACGATAGCAGTTGTGGGCCAGCCGTCAGGAAAGGGGGGACTAGCACGTACCACTCAGAATTCAGCTTGCGCGGGCTGCGGTGGAGTTCTGGGGTTTGTTTGTGGGCATTTCCAGGTAGTCTGATCCTGTGAGGAG	AGGACCGGATCAACT	CATTGCGTGAACCGA	Test	chr1:2267108-2267378	chr1:2266568-2267444	1	0	0	0	1	SKI	NA	NA	NA	SKI	SKI	46	80	84	1018	1131	1552	63	58	94	1027	1200	1575	109	138	178	2045	2331	3127	141.6666667	2501	4.217230716	4.068411	4.12720902	4.137616912	0.147983386	0.05557744	0.087417075	FALSE
GW18_PFC_ABC;Midfetal_Cortex_Trevino::chr1:2267198-2267468	GCTTGGTGTCCATATCGCTCTTAATAACATCTGCAGGCACAGGCGACGATAGCAGTTGTGGGCCAGCCGTCAGGAAAGGGGGGACTAGCACGTACCACTCAGAATTCAGCTTGCGCGGGCTGCGGTGGAGTTCTGGGGTTTGTTTGTGGGCATTTCCAGGTAGTCTGATCCTGTGAGGAGCAAGGAAGGGGTGTGTTGACAGGGCCGTTCGGGCCGGAGCAGGTGCGACAGGAATGTCCCACGTCCTCTCGTGTGCTGTCGGGAGACAAA	AGGACCGGATCAACT	CATTGCGTGAACCGA	Test	chr1:2267198-2267468	chr1:2266568-2267444	1	0	0	0	1	SKI	NA	NA	NA	SKI	SKI	14	11	11	202	219	307	7	19	17	221	250	340	21	30	28	423	469	647	26.33333333	513	4.268488836	3.922320636	4.481869008	4.22422616	0.287789883	0.095873845	0.141186384	FALSE
GW18_PFC_ABC;Midfetal_Cortex_Trevino::chr1:2267288-2267558	CGTACCACTCAGAATTCAGCTTGCGCGGGCTGCGGTGGAGTTCTGGGGTTTGTTTGTGGGCATTTCCAGGTAGTCTGATCCTGTGAGGAGCAAGGAAGGGGTGTGTTGACAGGGCCGTTCGGGCCGGAGCAGGTGCGACAGGAATGTCCCACGTCCTCTCGTGTGCTGTCGGGAGACAAACCTCTTCCTGCTTCAATATCCCATTCGTTCCAGAGCCTCCTTTCAGGGTGGAAGGGGTGGTGGATGGCTTTGGGATTGGGCCAGGCCTGA	AGGACCGGATCAACT	CATTGCGTGAACCGA	Test	chr1:2267288-2267558	chr1:2266568-2267444	1	0	0	0	1	SKI	NA	NA	NA	SKI	SKI	37	28	38	548	608	857	40	24	47	579	636	877	77	52	85	1127	1244	1734	71.33333333	1368.333333	3.854149134	4.554009572	4.334455193	4.247537966	0.265450548	0.011583651	0.021571982	FALSE
GW18_PFC_ABC;Midfetal_Cortex_Trevino::chr1:2267378-2267648	CAAGGAAGGGGTGTGTTGACAGGGCCGTTCGGGCCGGAGCAGGTGCGACAGGAATGTCCCACGTCCTCTCGTGTGCTGTCGGGAGACAAACCTCTTCCTGCTTCAATATCCCATTCGTTCCAGAGCCTCCTTTCAGGGTGGAAGGGGTGGTGGATGGCTTTGGGATTGGGCCAGGCCTGAGGGCACTGAGGGAGTGGGGCATTAGGGGCCACGTGGTCAGCACTGCACTCTGCTCTCATCGGAAGCTGGGCAGTGGCCAGAGGCCTGGGA	AGGACCGGATCAACT	CATTGCGTGAACCGA	Test	chr1:2267378-2267648	chr1:2266568-2267444	1	0	0	0	1	SKI	NA	NA	NA	SKI	SKI	14	6	17	126	154	219	6	12	6	132	136	172	20	18	23	258	290	391	20.33333333	313	3.624490865	3.936947829	4.029747343	3.863728679	-0.048955583	0.809263566	0.849473987	FALSE
GW18_PFC_ABC;Midfetal_Cortex_Trevino::chr1:2267468-2267738	CCTCTTCCTGCTTCAATATCCCATTCGTTCCAGAGCCTCCTTTCAGGGTGGAAGGGGTGGTGGATGGCTTTGGGATTGGGCCAGGCCTGAGGGCACTGAGGGAGTGGGGCATTAGGGGCCACGTGGTCAGCACTGCACTCTGCTCTCATCGGAAGCTGGGCAGTGGCCAGAGGCCTGGGAAAGGCTTGTTGTGGGGGCGGGGGGCGCACCACACTTCAGGGATGCAGCCGGCCTTTGGGCTTCAGGAAACGCAGCTGGGACATCCTGAGG	AGGACCGGATCAACT	CATTGCGTGAACCGA	Test	chr1:2267468-2267738	chr1:2266568-2267444	1	0	0	0	1	SKI	NA	NA	NA	SKI	SKI	6	4	4	60	53	84	5	2	6	52	60	82	11	6	10	112	113	166	9	130.3333333	3.235216462	4.025535092	3.924272674	3.728341409	-0.140523307	0.63949337	0.70421871	FALSE
NGN2_iPSC_ABC::chr1:2271247-2271517	AGGGGCTTTTGTTCACTGAAGAACACTTGCTGTCCTCCCCTCAGAAGAGTCTGCTCGGTGGGGGAGCCGCAGGGGGCTGCTCCCTGTCCAGGCCAGAGAAACCAGGCAGCCTCTCCCGCCGGGAGAGGTCCCCCACAGGAGCCTGTTATGGAGCCGCGTGGCGCCTGGGCTGGTGTCACCCCTGGGAGCCCCCTTTTAAAGAAGACTCATTCAATGTCCCTCTCTCAGACGGCCTCCAGCGTGGCGATTAAGCGCTCAGATGCTGGCAGG	AGGACCGGATCAACT	CATTGCGTGAACCGA	Test	chr1:2271247-2271517	chr1:2271337-2271837	0	1	0	0	0	NA	SKI	NA	NA	NA	SKI	12	12	11	190	222	286	14	11	16	210	194	312	26	23	27	400	416	598	25.33333333	471.3333333	3.892570924	4.118941073	4.419057271	4.143523089	0.221089488	0.214097136	0.282862184	FALSE
NGN2_iPSC_ABC::chr1:2271337-2271607	GGCCAGAGAAACCAGGCAGCCTCTCCCGCCGGGAGAGGTCCCCCACAGGAGCCTGTTATGGAGCCGCGTGGCGCCTGGGCTGGTGTCACCCCTGGGAGCCCCCTTTTAAAGAAGACTCATTCAATGTCCCTCTCTCAGACGGCCTCCAGCGTGGCGATTAAGCGCTCAGATGCTGGCAGGTTCCGCGGAGTGCCCGGCTGCCCTCGGCAGGGGCTTTGTGTTGGCTGCCCTGCCCCGGGCTGACCCCAGACGCTCGCCTTTTGTGCTACG	AGGACCGGATCAACT	CATTGCGTGAACCGA	Test	chr1:2271337-2271607	chr1:2271337-2271837	0	1	0	0	0	NA	SKI	NA	NA	NA	SKI	1	1	1	17	14	21	2	0	1	12	6	25	3	1	2	29	20	46	2	31.66666667	2.906890596	3.392317423	3.969626351	3.42294479	-0.028836782	0.964524189	0.973227705	FALSE
NGN2_iPSC_ABC::chr1:2271427-2271697	CCTGGGAGCCCCCTTTTAAAGAAGACTCATTCAATGTCCCTCTCTCAGACGGCCTCCAGCGTGGCGATTAAGCGCTCAGATGCTGGCAGGTTCCGCGGAGTGCCCGGCTGCCCTCGGCAGGGGCTTTGTGTTGGCTGCCCTGCCCCGGGCTGACCCCAGACGCTCGCCTTTTGTGCTACGCTGCTCTCGCCCCTCGGGAACCTTTGTCCCATTGAGCCCCGCCATTGCCTGGGGCCCCTTGCCTGTCCCTGCGGGCCCGCCCCAGGGCGG	AGGACCGGATCAACT	CATTGCGTGAACCGA	Test	chr1:2271427-2271697	chr1:2271337-2271837	0	1	0	0	0	NA	SKI	NA	NA	NA	SKI	4	4	4	29	22	48	1	2	1	24	19	43	5	6	5	53	41	91	5.333333333	61.66666667	3.169925001	2.584962501	3.938599455	3.231162319	-0.473093411	0.243396363	0.315701648	FALSE
NGN2_iPSC_ABC::chr1:2271517-2271787	TTCCGCGGAGTGCCCGGCTGCCCTCGGCAGGGGCTTTGTGTTGGCTGCCCTGCCCCGGGCTGACCCCAGACGCTCGCCTTTTGTGCTACGCTGCTCTCGCCCCTCGGGAACCTTTGTCCCATTGAGCCCCGCCATTGCCTGGGGCCCCTTGCCTGTCCCTGCGGGCCCGCCCCAGGGCGGGGATTGTGGCCCTGGTCCCCTGGGGGGGGGTAGGGGGCTTTTGGTGGCCTAAGGGGACCCTCTGAGCACTCATGCAGGCCTCCCCCCAAC	AGGACCGGATCAACT	CATTGCGTGAACCGA	Test	chr1:2271517-2271787	chr1:2271337-2271837	0	1	0	0	0	NA	SKI	NA	NA	NA	SKI	1	2	1	14	18	17	1	2	1	14	24	25	2	4	2	28	42	42	2.666666667	37.33333333	3.273018494	3.10433666	3.841302254	3.406219136	-0.183992321	0.740651723	0.792626653	FALSE
NGN2_iPSC_ABC::chr1:2271607-2271877	CTGCTCTCGCCCCTCGGGAACCTTTGTCCCATTGAGCCCCGCCATTGCCTGGGGCCCCTTGCCTGTCCCTGCGGGCCCGCCCCAGGGCGGGGATTGTGGCCCTGGTCCCCTGGGGGGGGGTAGGGGGCTTTTGGTGGCCTAAGGGGACCCTCTGAGCACTCATGCAGGCCTCCCCCCAACCTCACGTCCAGGTCTGTTGCCGAGGGGCCAGGAGATTCTGACATTGTGCGATGGCCCCAGAGGTTGACATCCTGGGGAGGATTGGCTGGT	AGGACCGGATCAACT	CATTGCGTGAACCGA	Test	chr1:2271607-2271877	chr1:2271337-2271837	0	1	0	0	0	NA	SKI	NA	NA	NA	SKI	11	8	14	97	120	155	9	12	4	96	114	161	20	20	18	193	234	316	19.33333333	247.6666667	3.207595419	3.484199524	4.060411517	3.58406882	-0.319642803	0.124230536	0.17699248	FALSE
NGN2_iPSC_ABC::chr1:2271697-2271967	GGATTGTGGCCCTGGTCCCCTGGGGGGGGGTAGGGGGCTTTTGGTGGCCTAAGGGGACCCTCTGAGCACTCATGCAGGCCTCCCCCCAACCTCACGTCCAGGTCTGTTGCCGAGGGGCCAGGAGATTCTGACATTGTGCGATGGCCCCAGAGGTTGACATCCTGGGGAGGATTGGCTGGTGATGCTTCCAGAAAGTGGTTTTTGAAGATGCATCTGGTCCTGGCCCGTGGATGGCTGGCGGGACTGGGAGAGACACTCCGGGCCACTGGC	AGGACCGGATCAACT	CATTGCGTGAACCGA	Test	chr1:2271697-2271967	chr1:2271337-2271837	0	1	0	0	0	NA	SKI	NA	NA	NA	SKI	24	15	19	196	242	276	10	14	24	170	222	286	34	29	43	366	464	562	35.33333333	464	3.390353236	3.95419631	3.677559493	3.674036347	-0.274908758	0.086730764	0.129381831	FALSE
Midfetal_Cortex_Ziffra_ABC;NGN2_iPSC_ABC::chr1:2278622-2278892	cccatggtgagaagggtggggtctctctggggcctttttttttttaggaagtcactgatgccactcaggtgggtgcccagctccccacctgatcTCTGGAGTGGCCCCTTCTGCTGGAGGCTGCCCCAGGCTGGATGCCGTGGCCTGCAGACCCCCCTTCTTGCAGTCCCTGGGCAGGCAGCACCCATGCGCACACGTGCACACAGGCCGTGAGCACTGCCCTGTGAGCCAGGTGGTGGTGGGGGGTGTTGGGGCTAAGGTTTGGTTAGG	AGGACCGGATCAACT	CATTGCGTGAACCGA	Test	chr1:2278622-2278892	chr1:2278712-2279904	0	1	1	0	0	NA	SKI	SKI	NA	NA	SKI	3	8	8	170	182	269	4	19	6	185	210	263	7	27	14	355	392	532	16	426.3333333	5.475733431	3.81103058	5.151101127	4.812621713	0.741121398	0.001132175	0.002612462	TRUE
Midfetal_Cortex_Ziffra_ABC;NGN2_iPSC_ABC::chr1:2278712-2278982	gatcTCTGGAGTGGCCCCTTCTGCTGGAGGCTGCCCCAGGCTGGATGCCGTGGCCTGCAGACCCCCCTTCTTGCAGTCCCTGGGCAGGCAGCACCCATGCGCACACGTGCACACAGGCCGTGAGCACTGCCCTGTGAGCCAGGTGGTGGTGGGGGGTGTTGGGGCTAAGGTTTGGTTAGGGCCCGAGTGCTTGCGCACCCCCCCATCCAATTTCCCATGGTGCTGGGATGCTGCCGCCTCCTGGACCCTGGCGTTGAAGTGCCACCTTCA	AGGACCGGATCAACT	CATTGCGTGAACCGA	Test	chr1:2278712-2278982	chr1:2278712-2279904	0	1	1	0	0	NA	SKI	SKI	NA	NA	SKI	2	3	6	54	55	61	5	2	1	51	57	77	7	5	7	105	112	138	6.333333333	118.3333333	3.727920455	4.235216462	4.118941073	4.02735933	0.235963239	0.507214243	0.581789086	FALSE
Midfetal_Cortex_Ziffra_ABC;NGN2_iPSC_ABC::chr1:2278802-2279072	GCACCCATGCGCACACGTGCACACAGGCCGTGAGCACTGCCCTGTGAGCCAGGTGGTGGTGGGGGGTGTTGGGGCTAAGGTTTGGTTAGGGCCCGAGTGCTTGCGCACCCCCCCATCCAATTTCCCATGGTGCTGGGATGCTGCCGCCTCCTGGACCCTGGCGTTGAAGTGCCACCTTCATCTCCCTCCCCAGACAGTAAGCTCCAGACAAGGGCAGGCTGTGGCCGTCACTCTGGCCAGCTGCTCGGGGGCTTGGTGGCTGCTGGGTGG	AGGACCGGATCAACT	CATTGCGTGAACCGA	Test	chr1:2278802-2279072	chr1:2278712-2279904	0	1	1	0	0	NA	SKI	SKI	NA	NA	SKI	7	7	12	118	121	196	7	12	4	125	128	183	14	19	16	243	249	379	16.33333333	290.3333333	4.023846742	3.64385619	4.482392767	4.0500319	0.151668393	0.492502488	0.567980467	FALSE
Midfetal_Cortex_Ziffra_ABC;NGN2_iPSC_ABC::chr1:2278892-2279162	GCCCGAGTGCTTGCGCACCCCCCCATCCAATTTCCCATGGTGCTGGGATGCTGCCGCCTCCTGGACCCTGGCGTTGAAGTGCCACCTTCATCTCCCTCCCCAGACAGTAAGCTCCAGACAAGGGCAGGCTGTGGCCGTCACTCTGGCCAGCTGCTCGGGGGCTTGGTGGCTGCTGGGTGGTCGCCTGGACTCTGCCCTCCTGTCTCCTGGTGTCCCGGAGGGGCCTTGCTGGGCTGGGCCCTCCACCGCCCCATTGGGCGCCTGACTCTC	AGGACCGGATCAACT	CATTGCGTGAACCGA	Test	chr1:2278892-2279162	chr1:2278712-2279904	0	1	1	0	0	NA	SKI	SKI	NA	NA	SKI	7	4	6	55	60	85	3	8	10	46	52	74	10	12	16	101	112	159	12.66666667	124	3.212993723	3.119739244	3.234465254	3.189066074	-0.707025776	0.006304632	0.012470717	FALSE
Midfetal_Cortex_Ziffra_ABC;NGN2_iPSC_ABC::chr1:2278982-2279252	TCTCCCTCCCCAGACAGTAAGCTCCAGACAAGGGCAGGCTGTGGCCGTCACTCTGGCCAGCTGCTCGGGGGCTTGGTGGCTGCTGGGTGGTCGCCTGGACTCTGCCCTCCTGTCTCCTGGTGTCCCGGAGGGGCCTTGCTGGGCTGGGCCCTCCACCGCCCCATTGGGCGCCTGACTCTCAGGGCGCAGTCAGTTCTTTGGGGATGGCCCTGATCTCTGAGCGGGACTGCCTCTGGCCTTTCTTCTGCATCCCCTACGGAACAGCAGCCT	AGGACCGGATCAACT	CATTGCGTGAACCGA	Test	chr1:2278982-2279252	chr1:2278712-2279904	0	1	1	0	0	NA	SKI	SKI	NA	NA	SKI	7	2	9	154	152	211	4	8	13	152	152	222	11	10	22	306	304	433	14.33333333	347.6666667	4.677132345	4.793233814	4.237989276	4.569451812	0.608702831	0.009131931	0.017424474	FALSE
Midfetal_Cortex_Ziffra_ABC;NGN2_iPSC_ABC::chr1:2279072-2279342	TCGCCTGGACTCTGCCCTCCTGTCTCCTGGTGTCCCGGAGGGGCCTTGCTGGGCTGGGCCCTCCACCGCCCCATTGGGCGCCTGACTCTCAGGGCGCAGTCAGTTCTTTGGGGATGGCCCTGATCTCTGAGCGGGACTGCCTCTGGCCTTTCTTCTGCATCCCCTACGGAACAGCAGCCTGCTAGACGCCCTGAGGAGGCAGGCTGAGGGGTGGAAGGGGCGTGGCCGTGCCCAGCAGAGACCACCCTCTGATGACGGTGGGCGTCCTTT	AGGACCGGATCAACT	CATTGCGTGAACCGA	Test	chr1:2279072-2279342	chr1:2278712-2279904	0	1	1	0	0	NA	SKI	SKI	NA	NA	SKI	7	9	18	167	175	247	14	8	10	186	179	257	21	17	28	353	354	504	22	403.6666667	4.008173931	4.301750213	4.122158583	4.144027576	0.203750465	0.283837027	0.360009683	FALSE
Midfetal_Cortex_Ziffra_ABC;NGN2_iPSC_ABC::chr1:2279162-2279432	AGGGCGCAGTCAGTTCTTTGGGGATGGCCCTGATCTCTGAGCGGGACTGCCTCTGGCCTTTCTTCTGCATCCCCTACGGAACAGCAGCCTGCTAGACGCCCTGAGGAGGCAGGCTGAGGGGTGGAAGGGGCGTGGCCGTGCCCAGCAGAGACCACCCTCTGATGACGGTGGGCGTCCTTTCCAGCCCCTCTCGGGGCATCGCTTCATCCCTTCCCCCATTTCCTTCCTGGCCCTGCTCTCCAAGTCTTGTGTGTGTGGTGGGGCCTGGCT	AGGACCGGATCAACT	CATTGCGTGAACCGA	Test	chr1:2279162-2279432	chr1:2278712-2279904	0	1	1	0	0	NA	SKI	SKI	NA	NA	SKI	16	14	17	213	214	354	9	25	19	204	243	399	25	39	36	417	457	753	33.33333333	542.3333333	4.006919414	3.517275693	4.348967348	3.957720818	0.012681078	0.938186661	0.952606706	FALSE
Midfetal_Cortex_Ziffra_ABC;NGN2_iPSC_ABC::chr1:2279252-2279522	GCTAGACGCCCTGAGGAGGCAGGCTGAGGGGTGGAAGGGGCGTGGCCGTGCCCAGCAGAGACCACCCTCTGATGACGGTGGGCGTCCTTTCCAGCCCCTCTCGGGGCATCGCTTCATCCCTTCCCCCATTTCCTTCCTGGCCCTGCTCTCCAAGTCTTGTGTGTGTGGTGGGGCCTGGCTTCCCTCCCGGCCTCTCGCCTGTTCCCGCCCATCCCTCTCTGGTTCTCTCAGGCCTCCTCTGGGCTTGCCAGGAATGTAGGGGAATTAGGG	AGGACCGGATCAACT	CATTGCGTGAACCGA	Test	chr1:2279252-2279522	chr1:2278712-2279904	0	1	1	0	0	NA	SKI	SKI	NA	NA	SKI	2	3	8	63	70	83	3	3	2	49	54	95	5	6	10	112	124	178	7	138	4.235216462	4.158429363	4.024384159	4.139343328	0.306575008	0.365651803	0.444297301	FALSE
Midfetal_Cortex_Ziffra_ABC;NGN2_iPSC_ABC::chr1:2279342-2279612	CCAGCCCCTCTCGGGGCATCGCTTCATCCCTTCCCCCATTTCCTTCCTGGCCCTGCTCTCCAAGTCTTGTGTGTGTGGTGGGGCCTGGCTTCCCTCCCGGCCTCTCGCCTGTTCCCGCCCATCCCTCTCTGGTTCTCTCAGGCCTCCTCTGGGCTTGCCAGGAATGTAGGGGAATTAGGGGGAGGGGGACACAGGAAATGCCTCCCCTCCTCTGACAACAGCTCCAGCTGCAgggggaggggggaggggagagcagagtgggtgagacga	AGGACCGGATCAACT	CATTGCGTGAACCGA	Test	chr1:2279342-2279612	chr1:2278712-2279904	0	1	1	0	0	NA	SKI	SKI	NA	NA	SKI	3	10	11	132	140	190	8	5	10	147	153	199	11	15	21	279	293	389	15.66666667	320.3333333	4.544320516	4.199672345	4.147898695	4.297297185	0.3629389	0.105432525	0.153434696	FALSE
Midfetal_Cortex_Ziffra_ABC;NGN2_iPSC_ABC::chr1:2279432-2279702	TCCCTCCCGGCCTCTCGCCTGTTCCCGCCCATCCCTCTCTGGTTCTCTCAGGCCTCCTCTGGGCTTGCCAGGAATGTAGGGGAATTAGGGGGAGGGGGACACAGGAAATGCCTCCCCTCCTCTGACAACAGCTCCAGCTGCAgggggaggggggaggggagagcagagtgggtgagacgagggagggctgaaggggggagtcggcttggggggagAGTGTTCTCCTGCCCACCCAGGCACTGGGCGTGGCCCAGCCCCACAGACAGAACA	AGGACCGGATCAACT	CATTGCGTGAACCGA	Test	chr1:2279432-2279702	chr1:2278712-2279904	0	1	1	0	0	NA	SKI	SKI	NA	NA	SKI	NA	NA	NA	NA	NA	NA	NA	NA	NA	NA	NA	NA	NA	NA	NA	NA	NA	NA	NA	NA	NA	NA	NA	NA	NA	NA	NA	NA
Midfetal_Cortex_Ziffra_ABC;NGN2_iPSC_ABC::chr1:2279522-2279792	GGAGGGGGACACAGGAAATGCCTCCCCTCCTCTGACAACAGCTCCAGCTGCAgggggaggggggaggggagagcagagtgggtgagacgagggagggctgaaggggggagtcggcttggggggagAGTGTTCTCCTGCCCACCCAGGCACTGGGCGTGGCCCAGCCCCACAGACAGAACAGTTCTTTCTTCCTTAttttattttttattagagacagggtctcactctgtcgcccaggctggagtgcagtcgtgtgattggcctcaagcg	AGGACCGGATCAACT	CATTGCGTGAACCGA	Test	chr1:2279522-2279792	chr1:2278712-2279904	0	1	1	0	0	NA	SKI	SKI	NA	NA	SKI	5	4	4	75	83	121	4	9	5	92	88	134	9	13	9	167	171	255	10.33333333	197.6666667	4.070389328	3.618909833	4.678071905	4.122457022	0.259211379	0.347338745	0.425862393	FALSE
Midfetal_Cortex_Ziffra_ABC;NGN2_iPSC_ABC::chr1:2279612-2279882	gggagggctgaaggggggagtcggcttggggggagAGTGTTCTCCTGCCCACCCAGGCACTGGGCGTGGCCCAGCCCCACAGACAGAACAGTTCTTTCTTCCTTAttttattttttattagagacagggtctcactctgtcgcccaggctggagtgcagtcgtgtgattggcctcaagcgattctcccacctcagccttccaaagcactgggattacagcagtgagccagtgtgcccagccTCTTCCTAAGTTTACACCAGTGTGGGCAT	AGGACCGGATCAACT	CATTGCGTGAACCGA	Test	chr1:2279612-2279882	chr1:2278712-2279904	0	1	1	0	0	NA	SKI	SKI	NA	NA	SKI	29	44	39	581	585	800	32	31	49	574	601	814	61	75	88	1155	1186	1614	74.66666667	1318.333333	4.220729372	3.965176706	4.181585019	4.122497032	0.15069248	0.151284967	0.209758089	FALSE
Midfetal_Cortex_Ziffra_ABC;NGN2_iPSC_ABC::chr1:2279702-2279972	GTTCTTTCTTCCTTAttttattttttattagagacagggtctcactctgtcgcccaggctggagtgcagtcgtgtgattggcctcaagcgattctcccacctcagccttccaaagcactgggattacagcagtgagccagtgtgcccagccTCTTCCTAAGTTTACACCAGTGTGGGCATCCAGTGAGGGGAACTGGCCTGTGATGCGGTGGTCCTTGTGACATGTCAGGCAGTTTTAGAGTagggtttgttaaaacatgggttaaattg	AGGACCGGATCAACT	CATTGCGTGAACCGA	Test	chr1:2279702-2279972	chr1:2278712-2279904	0	1	1	0	0	NA	SKI	SKI	NA	NA	SKI	77	64	84	1221	1337	1832	60	55	73	1190	1268	1923	137	119	157	2411	2605	3755	137.6666667	2923.666667	4.127489735	4.440730773	4.571200599	4.379807036	0.410634716	7.77e-8	3.22e-7	TRUE
Midfetal_Cortex_Ziffra_ABC;NGN2_iPSC_ABC::chr1:2279792-2280062	attctcccacctcagccttccaaagcactgggattacagcagtgagccagtgtgcccagccTCTTCCTAAGTTTACACCAGTGTGGGCATCCAGTGAGGGGAACTGGCCTGTGATGCGGTGGTCCTTGTGACATGTCAGGCAGTTTTAGAGTagggtttgttaaaacatgggttaaattgggccccacccccagCCCTCCACTCCTCAGCCATTCAGGAGAAGCGCGAGGCATGGGTGCGCGAAAATTCTGAGTCTGCCTTCCACCTGAA	AGGACCGGATCAACT	CATTGCGTGAACCGA	Test	chr1:2279792-2280062	chr1:2278712-2279904	0	1	1	0	0	NA	SKI	SKI	NA	NA	SKI	56	60	64	863	995	1344	56	45	62	924	916	1332	112	105	126	1787	1911	2676	114.3333333	2124.666667	3.983952059	4.172946353	4.397716737	4.184871716	0.220199334	0.009079208	0.017329861	FALSE
Midfetal_Cortex_Ziffra_ABC;NGN2_iPSC_ABC::chr1:2279882-2280152	CCAGTGAGGGGAACTGGCCTGTGATGCGGTGGTCCTTGTGACATGTCAGGCAGTTTTAGAGTagggtttgttaaaacatgggttaaattgggccccacccccagCCCTCCACTCCTCAGCCATTCAGGAGAAGCGCGAGGCATGGGTGCGCGAAAATTCTGAGTCTGCCTTCCACCTGAACCCCCTCTGGAAGGTCTGACCACGggctgggtgtggtggctcatgcctgtaatcccagcacttttgggaggccgaggcgggtggctaatg	AGGACCGGATCAACT	CATTGCGTGAACCGA	Test	chr1:2279882-2280152	chr1:2278712-2279904	0	1	1	0	0	NA	SKI	SKI	NA	NA	SKI	49	49	54	823	907	1291	53	48	66	812	913	1313	102	97	120	1635	1820	2604	106.3333333	2019.666667	3.989456506	4.215805363	4.42820442	4.21115543	0.248930684	0.003944855	0.008147244	TRUE
Midfetal_Cortex_Trevino::chr1:2318823-2319093	TCCTGGTGGGTGGCGCATGGGGAGAGGAGCATGGCCAGGTAGCCACCTGGCCACCTTCTTGGGCCCTCAGTGGCCCTGGCAGCAAGCACAGGGGACACCGATGCCTGCCCGGGGTTTTGCTGTGATAACCAAGGAAGCTGACGGCCCCGGGCTTCTGTGTTTGCAGAGAGCTTACAGAAAAGTCAGCCTCGATGGACGGCAAGATGCACCTGTCAGCCACGAAGGAGCCCCCCGAGGTGCAGATCCCCACATCCGCCGCACCCGTGTGGA	AGGACCGGATCAACT	CATTGCGTGAACCGA	Test	chr1:2318823-2319093	chr1:2318913-2319414	0	0	0	0	1	NA	NA	NA	NA	SKI	SKI	5	9	11	69	83	112	8	11	17	67	88	130	13	20	28	136	171	242	20.33333333	183	3.290677161	3.033947332	3.066831508	3.130485334	-0.828389374	7e-5	1.98553e-4	FALSE
Midfetal_Cortex_Trevino::chr1:2318913-2319183	GGGGACACCGATGCCTGCCCGGGGTTTTGCTGTGATAACCAAGGAAGCTGACGGCCCCGGGCTTCTGTGTTTGCAGAGAGCTTACAGAAAAGTCAGCCTCGATGGACGGCAAGATGCACCTGTCAGCCACGAAGGAGCCCCCCGAGGTGCAGATCCCCACATCCGCCGCACCCGTGTGGAGAAAACAGCGCTGGATTTCCTGTCGTGGGTTTTGTGACTTTGAAAGCCGAGGCTGCTGATTGGGAATTAAATCCCAGAGGACGCCGCTCA	AGGACCGGATCAACT	CATTGCGTGAACCGA	Test	chr1:2318913-2319183	chr1:2318913-2319414	0	0	0	0	1	NA	NA	NA	NA	SKI	SKI	36	34	30	265	304	411	28	35	41	295	307	445	64	69	71	560	611	856	68	675.6666667	3.109489148	3.128104826	3.573226393	3.270273455	-0.684549004	8.95e-10	4.55e-9	FALSE
Midfetal_Cortex_Trevino::chr1:2319003-2319273	AGTCAGCCTCGATGGACGGCAAGATGCACCTGTCAGCCACGAAGGAGCCCCCCGAGGTGCAGATCCCCACATCCGCCGCACCCGTGTGGAGAAAACAGCGCTGGATTTCCTGTCGTGGGTTTTGTGACTTTGAAAGCCGAGGCTGCTGATTGGGAATTAAATCCCAGAGGACGCCGCTCAACACACTGGAAACCCAGCAGCTGCTGCTGTTCCCAGCAATTTTTCTTTCTCTAAATTGAAACATCATTTTCTATTTTTCTTCTGACACAA	AGGACCGGATCAACT	CATTGCGTGAACCGA	Test	chr1:2319003-2319273	chr1:2318913-2319414	0	0	0	0	1	NA	NA	NA	NA	SKI	SKI	131	123	141	1061	1091	1634	140	124	154	1125	1198	1702	271	247	295	2186	2289	3336	271	2603.666667	3.007274664	3.206935573	3.494882606	3.236364281	-0.733589475	8.27e-39	2.0399999999999997e-37	FALSE
Midfetal_Cortex_Trevino::chr1:2319093-2319363	GAAAACAGCGCTGGATTTCCTGTCGTGGGTTTTGTGACTTTGAAAGCCGAGGCTGCTGATTGGGAATTAAATCCCAGAGGACGCCGCTCAACACACTGGAAACCCAGCAGCTGCTGCTGTTCCCAGCAATTTTTCTTTCTCTAAATTGAAACATCATTTTCTATTTTTCTTCTGACACAAATGTGGTTTCATCCTGAAGTGAAAAACAGCTACAGAGCAATTTGCCAAATGTAAGGGGCAGGCCCAGGTGAGCGCCGCTCACACGCAGCG	AGGACCGGATCAACT	CATTGCGTGAACCGA	Test	chr1:2319093-2319363	chr1:2318913-2319414	0	0	0	0	1	NA	NA	NA	NA	SKI	SKI	57	38	82	507	544	859	53	52	91	552	562	847	110	90	173	1059	1106	1706	124.3333333	1290.333333	3.255432683	3.604644867	3.294303847	3.384793799	-0.623079467	6.54e-13	4.36e-12	FALSE
Midfetal_Cortex_Trevino::chr1:2319183-2319453	ACACACTGGAAACCCAGCAGCTGCTGCTGTTCCCAGCAATTTTTCTTTCTCTAAATTGAAACATCATTTTCTATTTTTCTTCTGACACAAATGTGGTTTCATCCTGAAGTGAAAAACAGCTACAGAGCAATTTGCCAAATGTAAGGGGCAGGCCCAGGTGAGCGCCGCTCACACGCAGCGATCAGGGTCAGCGTGACGCGGTGGTATCTGTCCTTCACGGGGGCTCCTCTGTGGGCCCGGCCTGGCCGATGTCTGCCTGGCCTCCTGGGA	AGGACCGGATCAACT	CATTGCGTGAACCGA	Test	chr1:2319183-2319453	chr1:2318913-2319414	0	0	0	0	1	NA	NA	NA	NA	SKI	SKI	19	26	32	378	411	575	26	23	33	372	415	624	45	49	65	750	826	1199	53	925	4.029107141	4.047887329	4.184424571	4.087139681	0.126860045	0.301802825	0.378936215	FALSE
Midfetal_Cortex_Trevino::chr1:2319273-2319543	ATGTGGTTTCATCCTGAAGTGAAAAACAGCTACAGAGCAATTTGCCAAATGTAAGGGGCAGGCCCAGGTGAGCGCCGCTCACACGCAGCGATCAGGGTCAGCGTGACGCGGTGGTATCTGTCCTTCACGGGGGCTCCTCTGTGGGCCCGGCCTGGCCGATGTCTGCCTGGCCTCCTGGGAGGCTGGTGACCCAGGTCGGAGCAGGCCTGGCAGGCCAGGAGCCTCCCCTCCGACGGGCGTAGCCAACCCCAAGGGTAAGGGGCAGTGTCA	AGGACCGGATCAACT	CATTGCGTGAACCGA	Test	chr1:2319273-2319543	chr1:2318913-2319414	0	0	0	0	1	NA	NA	NA	NA	SKI	SKI	2	1	4	55	51	48	4	1	4	55	57	74	6	2	8	110	108	122	5.333333333	113.3333333	3.987060944	5.183221824	3.772589504	4.314290757	0.438043533	0.265648196	0.340372643	FALSE
Midfetal_Cortex_Trevino::chr1:2349130-2349400	TGGCCACCCCACTTGGCAGGACTTGATGGCTTTGGGACTGAATTGTTCCAGGCGGGAAGGGGAGGGAAGAACAGGAAAGAACCTCAGAGAAGAGAAAAGGACCTGTggaggaggagggaacctgaaagcttaagcttttacccaaaagagcagccacctccaaggaggctgcttaacccCAAGGGAGGGGTGCTCCACCCGCCTGCCGACCAAAGAGCCCCTCAGCACCCACAAGGCTGCCTGAAGGCAGAGAATTAGCCTTGCTCCCAG	AGGACCGGATCAACT	CATTGCGTGAACCGA	Test	chr1:2349130-2349400	chr1:2349220-2349721	0	0	0	0	1	NA	NA	NA	NA	SKI	SKI	22	12	26	269	294	434	24	23	30	293	275	436	46	35	56	562	569	870	45.66666667	667	3.58240226	3.984893108	3.933638894	3.833644754	-0.129933826	0.333881879	0.412193013	FALSE
Midfetal_Cortex_Trevino::chr1:2349220-2349490	AGAGAAAAGGACCTGTggaggaggagggaacctgaaagcttaagcttttacccaaaagagcagccacctccaaggaggctgcttaacccCAAGGGAGGGGTGCTCCACCCGCCTGCCGACCAAAGAGCCCCTCAGCACCCACAAGGCTGCCTGAAGGCAGAGAATTAGCCTTGCTCCCAGTCCCGGCCCCTCTGACATCCCTGCTTAGTTTTAGCCACACGCACATCCCGAAGTCTGAGTTCATTTCCATTTTCATCTACTGTTCTGGCA	AGGACCGGATCAACT	CATTGCGTGAACCGA	Test	chr1:2349220-2349490	chr1:2349220-2349721	0	0	0	0	1	NA	NA	NA	NA	SKI	SKI	50	26	56	599	630	857	48	36	58	639	635	916	98	62	114	1238	1265	1773	91.33333333	1425.333333	3.645603852	4.328781766	3.947300243	3.973895287	-0.028952489	0.761369385	0.80997328	FALSE
Midfetal_Cortex_Trevino::chr1:2349310-2349580	AAGGGAGGGGTGCTCCACCCGCCTGCCGACCAAAGAGCCCCTCAGCACCCACAAGGCTGCCTGAAGGCAGAGAATTAGCCTTGCTCCCAGTCCCGGCCCCTCTGACATCCCTGCTTAGTTTTAGCCACACGCACATCCCGAAGTCTGAGTTCATTTCCATTTTCATCTACTGTTCTGGCATTGGAAGCAACATGATATCTTTTTATACTGTATTTTTCTGGGACAGTCCCTCTATATGATGTGATTCCTAGAAAAAGAATTTATAGCACA	AGGACCGGATCAACT	CATTGCGTGAACCGA	Test	chr1:2349310-2349580	chr1:2349220-2349721	0	0	0	0	1	NA	NA	NA	NA	SKI	SKI	124	119	160	1736	1871	2614	123	137	154	1774	1910	2746	247	256	314	3510	3781	5360	272.3333333	4217	3.82346997	3.879309099	4.089078401	3.930619157	-0.043906408	0.419014822	0.497457692	FALSE
Midfetal_Cortex_Trevino::chr1:2349400-2349670	TCCCGGCCCCTCTGACATCCCTGCTTAGTTTTAGCCACACGCACATCCCGAAGTCTGAGTTCATTTCCATTTTCATCTACTGTTCTGGCATTGGAAGCAACATGATATCTTTTTATACTGTATTTTTCTGGGACAGTCCCTCTATATGATGTGATTCCTAGAAAAAGAATTTATAGCACAAACATTCCTTTAAAAATATGGCTCTTTCATGCTACTCTGCCATAATTAACCATAGACAATTAATATTTAAAGCTGTTATCACCCCACGAG	AGGACCGGATCAACT	CATTGCGTGAACCGA	Test	chr1:2349400-2349670	chr1:2349220-2349721	0	0	0	0	1	NA	NA	NA	NA	SKI	SKI	38	40	62	766	846	1168	47	50	71	803	806	1179	85	90	133	1569	1652	2347	102.6666667	1856	4.190284089	4.183076369	4.131127503	4.168162654	0.181179889	0.040739729	0.066519833	FALSE
Midfetal_Cortex_Trevino::chr1:2349490-2349760	TTGGAAGCAACATGATATCTTTTTATACTGTATTTTTCTGGGACAGTCCCTCTATATGATGTGATTCCTAGAAAAAGAATTTATAGCACAAACATTCCTTTAAAAATATGGCTCTTTCATGCTACTCTGCCATAATTAACCATAGACAATTAATATTTAAAGCTGTTATCACCCCACGAGGCAATGAAATTCCCTGAAATTCTCTGCTGCACATTCAGACACTTTTACGGGCAAGATTGAATTAGTGGCAGAGGGCAACTTGATTTTTCA	AGGACCGGATCAACT	CATTGCGTGAACCGA	Test	chr1:2349490-2349760	chr1:2349220-2349721	0	0	0	0	1	NA	NA	NA	NA	SKI	SKI	110	86	124	1353	1483	2100	85	102	129	1422	1627	2186	195	188	253	2775	3110	4286	212	3390.333333	3.824082008	4.040920255	4.077068015	3.980690093	0.003161486	0.959669075	0.969479175	FALSE
Midfetal_Cortex_Trevino::chr1:2349580-2349850	AACATTCCTTTAAAAATATGGCTCTTTCATGCTACTCTGCCATAATTAACCATAGACAATTAATATTTAAAGCTGTTATCACCCCACGAGGCAATGAAATTCCCTGAAATTCTCTGCTGCACATTCAGACACTTTTACGGGCAAGATTGAATTAGTGGCAGAGGGCAACTTGATTTTTCAAATCATCTTACAATCACGATTGATTCTTCATAGATCCCATCTGATGAATACTCAAAACCATTTGTCCAACACGTGTAAGAGAAACCACTC	AGGACCGGATCAACT	CATTGCGTGAACCGA	Test	chr1:2349580-2349850	chr1:2349220-2349721	0	0	0	0	1	NA	NA	NA	NA	SKI	SKI	42	47	63	452	498	730	51	66	66	452	521	746	93	113	129	904	1019	1476	111.6666667	1133	3.26718513	3.161463423	3.506086298	3.311578284	-0.656364832	1.02e-13	7.23e-13	FALSE
Midfetal_Cortex_Trevino::chr1:2470423-2470693	CTTCAGGCAGGGAAGCTCAGAGGGCCAGCTCCATCTCCAGGACACCCTCTCTGTCTGAGACTCTCTGGCAGAGCATTCGTGGGGCTGCTCCCCGGCCTGGCAGTGGCCCGGGGTGCTCTGGCCGGGAAGAGCAGCCCCGTGCCGGGACGGATGTGGCGGGCTCAGCCTCCTGTTTCCTCGCCTCCTCCGTGGCTCCATGCCTGCTCTGCCTGGCAGCGGCCCAGCTGCCACCCTCCCTCCCGCGCCTGGCTATGGGCTGGGGGCAGGGCT	AGGACCGGATCAACT	CATTGCGTGAACCGA	Test	chr1:2470423-2470693	chr1:2470513-2471014	0	0	0	0	1	NA	NA	NA	NA	SKI	SKI	0	1	2	10	12	23	0	1	1	13	11	30	0	2	3	23	23	53	1.666666667	33	4.584962501	3	3.754887502	3.779950001	0.279043508	0.689454195	0.748512041	FALSE
Midfetal_Cortex_Trevino::chr1:2470513-2470783	CCCGGCCTGGCAGTGGCCCGGGGTGCTCTGGCCGGGAAGAGCAGCCCCGTGCCGGGACGGATGTGGCGGGCTCAGCCTCCTGTTTCCTCGCCTCCTCCGTGGCTCCATGCCTGCTCTGCCTGGCAGCGGCCCAGCTGCCACCCTCCCTCCCGCGCCTGGCTATGGGCTGGGGGCAGGGCTGGCTCTGACCACTTGGCCCGAGGACCCTCCCCTTGGAGCTGCAGCCCCCTCCCCTCACTCGGCAGGAGCTCCCTCTCTCCCAGCTGGCAG	AGGACCGGATCAACT	CATTGCGTGAACCGA	Test	chr1:2470513-2470783	chr1:2470513-2471014	0	0	0	0	1	NA	NA	NA	NA	SKI	SKI	NA	NA	NA	NA	NA	NA	NA	NA	NA	NA	NA	NA	NA	NA	NA	NA	NA	NA	NA	NA	NA	NA	NA	NA	NA	NA	NA	NA
Midfetal_Cortex_Trevino::chr1:2470603-2470873	CCTCCTCCGTGGCTCCATGCCTGCTCTGCCTGGCAGCGGCCCAGCTGCCACCCTCCCTCCCGCGCCTGGCTATGGGCTGGGGGCAGGGCTGGCTCTGACCACTTGGCCCGAGGACCCTCCCCTTGGAGCTGCAGCCCCCTCCCCTCACTCGGCAGGAGCTCCCTCTCTCCCAGCTGGCAGGCCAGGCTCCATCTGGTGACTTTTCAGGAAAGGCTCCCCCACCGTGGCTGCCACGAGCCTGGCTCCCTCTGCAGCTCCTCTGGGGTGTCC	AGGACCGGATCAACT	CATTGCGTGAACCGA	Test	chr1:2470603-2470873	chr1:2470513-2471014	0	0	0	0	1	NA	NA	NA	NA	SKI	SKI	3	2	5	64	60	83	2	3	2	56	63	96	5	5	7	120	123	179	5.666666667	140.6666667	4.333900737	4.36923381	4.491853096	4.398329214	0.637553072	0.083961631	0.125756068	FALSE
Midfetal_Cortex_Trevino::chr1:2470693-2470963	GGCTCTGACCACTTGGCCCGAGGACCCTCCCCTTGGAGCTGCAGCCCCCTCCCCTCACTCGGCAGGAGCTCCCTCTCTCCCAGCTGGCAGGCCAGGCTCCATCTGGTGACTTTTCAGGAAAGGCTCCCCCACCGTGGCTGCCACGAGCCTGGCTCCCTCTGCAGCTCCTCTGGGGTGTCCTGGACGGTGGCTGGGGGCAAGGCCGTGCACCTGCCTTCAGAGAGCCCCAGGCCAGGTGGGTGCGATGCCCCTGCTGGCCATGCCCTGCTC	AGGACCGGATCAACT	CATTGCGTGAACCGA	Test	chr1:2470693-2470963	chr1:2470513-2471014	0	0	0	0	1	NA	NA	NA	NA	SKI	SKI	7	7	6	80	80	140	10	3	11	90	87	125	17	10	17	170	167	265	14.66666667	200.6666667	3.247927513	3.932885804	3.885357434	3.688723584	-0.225819981	0.342346448	0.420686815	FALSE
Midfetal_Cortex_Trevino::chr1:2470783-2471053	GCCAGGCTCCATCTGGTGACTTTTCAGGAAAGGCTCCCCCACCGTGGCTGCCACGAGCCTGGCTCCCTCTGCAGCTCCTCTGGGGTGTCCTGGACGGTGGCTGGGGGCAAGGCCGTGCACCTGCCTTCAGAGAGCCCCAGGCCAGGTGGGTGCGATGCCCCTGCTGGCCATGCCCTGCTCAGTGAGGGCAGAGAGGCAGCCAGGGCCTCAGAGAAACCAGTGACTTGTGGCAGGGACAGGAGCCTCCAGGGACACACAATGGGGGGGGCA	AGGACCGGATCAACT	CATTGCGTGAACCGA	Test	chr1:2470783-2471053	chr1:2470513-2471014	0	0	0	0	1	NA	NA	NA	NA	SKI	SKI	2	2	1	35	35	41	2	4	1	24	37	49	4	6	2	59	72	90	4	73.66666667	3.584962501	3.382469637	4.922832139	3.963421426	0.206346763	0.64472856	0.708871	FALSE
Midfetal_Cortex_Trevino::chr1:2470873-2471143	TGGACGGTGGCTGGGGGCAAGGCCGTGCACCTGCCTTCAGAGAGCCCCAGGCCAGGTGGGTGCGATGCCCCTGCTGGCCATGCCCTGCTCAGTGAGGGCAGAGAGGCAGCCAGGGCCTCAGAGAAACCAGTGACTTGTGGCAGGGACAGGAGCCTCCAGGGACACACAATGGGGGGGGCACTCGCGGTGGGGGGAGGAAGCTGTGAAATGGGCTATTAATAGGGTCCCCTTCCTGATGGGGCTGTCAAGTGCGATTAATACCGCTGCTGT	AGGACCGGATCAACT	CATTGCGTGAACCGA	Test	chr1:2470873-2471143	chr1:2470513-2471014	0	0	0	0	1	NA	NA	NA	NA	SKI	SKI	NA	NA	NA	NA	NA	NA	NA	NA	NA	NA	NA	NA	NA	NA	NA	NA	NA	NA	NA	NA	NA	NA	NA	NA	NA	NA	NA	NA
inoue;negative_control::chr1:2539346-2539616	CCTATAGTGCTCTCACGCAAGGCCTTAGGCCTGCCTTCCCTGTTCAGACCCCACGGGTCCCCGTGTGGCCAGGTTGGTTGCGATCGGGAGATGGGTAGAGGGCCCTGCCCCCTGACTTGGTGCCCCTGGCCAGGTGCAGTGTGCAGTGCAGGCTTGAACCTGCAGGGGTCCCCCAGGAGCGTGTTTCCTTCCCAGAGGCCCCGGGGCAGgcactgagtggcttggtgaaagcagaaggtccaggccaaggctgggctctgcccttgtctt	AGGACCGGATCAACT	CATTGCGTGAACCGA	Inoue_Negative	chr1:2539346-2539616	inoue;negative_control:NA-NA	0	0	0	0	0	NA	NA	NA	NA	NA	NA	11	5	20	161	159	218	9	8	8	167	185	248	20	13	28	328	344	466	20.33333333	379.3333333	3.969626351	4.62309763	4.009297745	4.200673908	0.229808801	0.252204138	0.325558953	FALSE
NGN2_iPSC_ABC::chr1:2545841-2546111	CGCTGGCCTGGATTATCAGGAAGTGCAGGAGGAGGGTGGGGGCTTCCTGGAGCAGTGGCCCTGGCCCCCCTGTGCAGTAGCTGCGGCTCAGCCCCTTCCCTGGCCTGTCTCCCTGTTGCTTCCACAGCTGGAGCTGCCTCTGCGGCCCCTGTCCTCACCCCTGAGGAGGCCAGGCCCGGGCAGGTGCCTGGGCTGGGGCTGCTCCTGGCCAGGCTGGAAGACTGTCAGATGGAGGACAGGTCAGGTGGTCGGAAAGCTGGGGACAGGGAG	AGGACCGGATCAACT	CATTGCGTGAACCGA	Test	chr1:2545841-2546111	chr1:2545931-2546431	0	1	0	0	0	NA	SKI	NA	NA	NA	SKI	6	3	7	118	100	168	9	12	8	117	120	183	15	15	15	235	220	351	15	268.6666667	3.882643049	3.787902559	4.459431619	4.043325742	0.16499251	0.478393981	0.554444235	FALSE
NGN2_iPSC_ABC::chr1:2545931-2546201	GCCCCTTCCCTGGCCTGTCTCCCTGTTGCTTCCACAGCTGGAGCTGCCTCTGCGGCCCCTGTCCTCACCCCTGAGGAGGCCAGGCCCGGGCAGGTGCCTGGGCTGGGGCTGCTCCTGGCCAGGCTGGAAGACTGTCAGATGGAGGACAGGTCAGGTGGTCGGAAAGCTGGGGACAGGGAGGGAGCAGGTTTGACGGAGGGACGTATGGGCAGGCTCCTCCTCCCGGTCAGGTCCCACGTGACCCCCCAGCCACGCCTACCCACATCGCCC	AGGACCGGATCAACT	CATTGCGTGAACCGA	Test	chr1:2545931-2546201	chr1:2545931-2546431	0	1	0	0	0	NA	SKI	NA	NA	NA	SKI	2	3	6	122	107	217	7	2	6	92	123	216	9	5	12	214	230	433	8.666666667	292.3333333	4.426264755	5.266786541	5.061111514	4.91805427	1.052114978	7.96705e-4	0.001892452	TRUE
NGN2_iPSC_ABC::chr1:2546021-2546291	CAGGTGCCTGGGCTGGGGCTGCTCCTGGCCAGGCTGGAAGACTGTCAGATGGAGGACAGGTCAGGTGGTCGGAAAGCTGGGGACAGGGAGGGAGCAGGTTTGACGGAGGGACGTATGGGCAGGCTCCTCCTCCCGGTCAGGTCCCACGTGACCCCCCAGCCACGCCTACCCACATCGCCCTgctggaggccgggggcggggggagcggggagtggggggtgtggggggtgaggggggtgggggtgggggtggcccggcccggagctaggg	AGGACCGGATCAACT	CATTGCGTGAACCGA	Test	chr1:2546021-2546291	chr1:2545931-2546431	0	1	0	0	0	NA	SKI	NA	NA	NA	SKI	NA	NA	NA	NA	NA	NA	NA	NA	NA	NA	NA	NA	NA	NA	NA	NA	NA	NA	NA	NA	NA	NA	NA	NA	NA	NA	NA	NA
NGN2_iPSC_ABC::chr1:2546111-2546381	GGAGCAGGTTTGACGGAGGGACGTATGGGCAGGCTCCTCCTCCCGGTCAGGTCCCACGTGACCCCCCAGCCACGCCTACCCACATCGCCCTgctggaggccgggggcggggggagcggggagtggggggtgtggggggtgaggggggtgggggtgggggtggcccggcccggagctagggggcggggCCGTGCTTCTTCTGGCCCTGGCCTCCAATTGGCTGCCGGGCGTGGGAAAGCGTGCACCACTGCCTGGCGCCCATAAAGAcgcc	AGGACCGGATCAACT	CATTGCGTGAACCGA	Test	chr1:2546111-2546381	chr1:2545931-2546431	0	1	0	0	0	NA	SKI	NA	NA	NA	SKI	NA	NA	NA	NA	NA	NA	NA	NA	NA	NA	NA	NA	NA	NA	NA	NA	NA	NA	NA	NA	NA	NA	NA	NA	NA	NA	NA	NA
NGN2_iPSC_ABC::chr1:2546201-2546471	TgctggaggccgggggcggggggagcggggagtggggggtgtggggggtgaggggggtgggggtgggggtggcccggcccggagctagggggcggggCCGTGCTTCTTCTGGCCCTGGCCTCCAATTGGCTGCCGGGCGTGGGAAAGCGTGCACCACTGCCTGGCGCCCATAAAGAcgcctccaccacctgcgccgccgccgcctcccggccgccctccgccccgcgcgcTCGTTGAGGCCGGTGCTCCAGAGTGAAGAGCGTGGCGGTG	AGGACCGGATCAACT	CATTGCGTGAACCGA	Test	chr1:2546201-2546471	chr1:2545931-2546431	0	1	0	0	0	NA	SKI	NA	NA	NA	SKI	NA	NA	NA	NA	NA	NA	NA	NA	NA	NA	NA	NA	NA	NA	NA	NA	NA	NA	NA	NA	NA	NA	NA	NA	NA	NA	NA	NA
NGN2_iPSC_ABC::chr1:2546291-2546561	ggcggggCCGTGCTTCTTCTGGCCCTGGCCTCCAATTGGCTGCCGGGCGTGGGAAAGCGTGCACCACTGCCTGGCGCCCATAAAGAcgcctccaccacctgcgccgccgccgcctcccggccgccctccgccccgcgcgcTCGTTGAGGCCGGTGCTCCAGAGTGAAGAGCGTGGCGGTGCGGCGGTAGCGCAGGGCCCTCCTGCGGGGCCAGGCAGGGGCGGGTGGGCGCTCCTTGCCACCTTTCTGCTCTCCCTGCTGTCCGAGAAGT	AGGACCGGATCAACT	CATTGCGTGAACCGA	Test	chr1:2546291-2546561	chr1:2545931-2546431	0	1	0	0	0	NA	SKI	NA	NA	NA	SKI	NA	NA	NA	NA	NA	NA	NA	NA	NA	NA	NA	NA	NA	NA	NA	NA	NA	NA	NA	NA	NA	NA	NA	NA	NA	NA	NA	NA
HARsv2_0002;positive_control::chr1:3011966-3012236	AGCCGAAACTCCGCAGAGATGATAAATCTCTCCTCGTGTCGGCTTCCAGAAACGACGCCTGCCATTTGCAGATGAAAAATGTCGGCGAGCCGGCTGGAAGCGGCAGGCACATGGCAGAAAGGTTAGCTCTCCTGCCTCTCCCCCGAACACAAGGCCTTTTCTTTCTCCAGCTGGAAGTGAGCACGCCTCATGAATGCAAAGCGCTCTTTCAACGTTCGATTTTAAATTCTTTGAATTAAATCTGGATCCTTCCGGGCCCTGTGTTCTCCC	AGGACCGGATCAACT	CATTGCGTGAACCGA	HAR_Positive	chr1:3011966-3012236	chr1:3012056-3012516	0	0	0	0	0	NA	NA	NA	NA	NA	NA	114	101	140	1011	1122	1586	116	115	126	1098	1104	1596	230	216	266	2109	2226	3182	237.3333333	2505.666667	3.191278242	3.35933461	3.57547551	3.375362787	-0.596526757	2.87e-23	3.66e-22	FALSE
HARsv2_0002;positive_control::chr1:3012056-3012326	CGGCTGGAAGCGGCAGGCACATGGCAGAAAGGTTAGCTCTCCTGCCTCTCCCCCGAACACAAGGCCTTTTCTTTCTCCAGCTGGAAGTGAGCACGCCTCATGAATGCAAAGCGCTCTTTCAACGTTCGATTTTAAATTCTTTGAATTAAATCTGGATCCTTCCGGGCCCTGTGTTCTCCCGGTTATTTATCACTGGCTAAGTGTAGAAGTCTGTTCGGCGTCTCCTGGGACTGCTGACTTAGAAGCTGCATCTGAAATGTTATAAACTAT	AGGACCGGATCAACT	CATTGCGTGAACCGA	HAR_Positive	chr1:3012056-3012326	chr1:3012056-3012516	0	0	0	0	0	NA	NA	NA	NA	NA	NA	83	89	84	918	1030	1420	76	63	93	965	1047	1494	159	152	177	1883	2077	2914	162.6666667	2291.333333	3.557655155	3.763592096	4.033546737	3.784931329	-0.181270334	0.011382518	0.0212383	FALSE
HARsv2_0002;positive_control::chr1:3012146-3012416	GCACGCCTCATGAATGCAAAGCGCTCTTTCAACGTTCGATTTTAAATTCTTTGAATTAAATCTGGATCCTTCCGGGCCCTGTGTTCTCCCGGTTATTTATCACTGGCTAAGTGTAGAAGTCTGTTCGGCGTCTCCTGGGACTGCTGACTTAGAAGCTGCATCTGAAATGTTATAAACTATTTAAAACCAAAAGCTCGGCTGTGTCCAGTCGGGGGGAGCGCATTTGCAGGCCGCGCTGGGAGCGCTGGGAAAACGAGCGCTGGCCCCCTG	AGGACCGGATCAACT	CATTGCGTGAACCGA	HAR_Positive	chr1:3012146-3012416	chr1:3012056-3012516	0	0	0	0	0	NA	NA	NA	NA	NA	NA	15	14	26	233	272	373	14	15	30	255	286	361	29	29	56	488	558	734	38	593.3333333	4.026800059	4.219813877	3.688710426	3.978441454	-0.02711763	0.853647389	0.885422008	FALSE
HARsv2_0002;positive_control::chr1:3012236-3012506	GGTTATTTATCACTGGCTAAGTGTAGAAGTCTGTTCGGCGTCTCCTGGGACTGCTGACTTAGAAGCTGCATCTGAAATGTTATAAACTATTTAAAACCAAAAGCTCGGCTGTGTCCAGTCGGGGGGAGCGCATTTGCAGGCCGCGCTGGGAGCGCTGGGAAAACGAGCGCTGGCCCCCTGCACACACACTCATTCTGCCTGGCCTTCCTCCGGGTAATCGCTTTGATATACTTGAAAGCAAACCTTTTCCCCACCGAGGCGGGGCGATTC	AGGACCGGATCAACT	CATTGCGTGAACCGA	HAR_Positive	chr1:3012236-3012506	chr1:3012056-3012516	0	0	0	0	0	NA	NA	NA	NA	NA	NA	88	78	89	1028	1172	1666	77	75	123	1063	1171	1650	165	153	212	2091	2343	3316	176.6666667	2583.333333	3.655627705	3.927970314	3.960953677	3.848183898	-0.127565822	0.062984045	0.097727763	FALSE
HARsv2_0002;positive_control::chr1:3012326-3012596	TTAAAACCAAAAGCTCGGCTGTGTCCAGTCGGGGGGAGCGCATTTGCAGGCCGCGCTGGGAGCGCTGGGAAAACGAGCGCTGGCCCCCTGCACACACACTCATTCTGCCTGGCCTTCCTCCGGGTAATCGCTTTGATATACTTGAAAGCAAACCTTTTCCCCACCGAGGCGGGGCGATTCTTCCCCCTTATTTAGCAAACATTGACTTTTATTCCCTCCTCCATGGTCCTGCCTCTCTGTGAAATTAACAAGCCAGCTTTGTCCCCGCAT	AGGACCGGATCAACT	CATTGCGTGAACCGA	HAR_Positive	chr1:3012326-3012596	chr1:3012056-3012516	0	0	0	0	0	NA	NA	NA	NA	NA	NA	4	14	15	214	247	322	13	15	16	250	238	337	17	29	31	464	485	659	25.66666667	536	4.691161905	4.017921908	4.366322214	4.358468676	0.392840538	0.026275314	0.045035388	FALSE
HARsv2_0002;positive_control::chr1:3012416-3012686	CACACACACTCATTCTGCCTGGCCTTCCTCCGGGTAATCGCTTTGATATACTTGAAAGCAAACCTTTTCCCCACCGAGGCGGGGCGATTCTTCCCCCTTATTTAGCAAACATTGACTTTTATTCCCTCCTCCATGGTCCTGCCTCTCTGTGAAATTAACAAGCCAGCTTTGTCCCCGCATCCCCACCGCCCCCACCCCGCCGCCTCCCCAGGCCCGTGGCAGTCCCACCACGCGCCGGCAGGGGGCGAGAAAGCCTCTCTTTTGAGGGCC	AGGACCGGATCAACT	CATTGCGTGAACCGA	HAR_Positive	chr1:3012416-3012686	chr1:3012056-3012516	0	0	0	0	0	NA	NA	NA	NA	NA	NA	26	25	36	460	495	707	47	30	30	457	517	636	73	55	66	917	1012	1343	64.66666667	1090.666667	3.6328969780000002	4.177063537	4.326228232	4.045396249	0.082533823	0.481220544	0.557106534	FALSE
inoue;positive_control::chr1:3105539-3105809	AGTGTGCACTTTGTTCCCGGCATCCCCTCAGATGTGAGCCTAGCGCTGTCCCCAATCCCTTCCTCATGACTGTGATTAGTATTGCGGGATGAATAGGCCAGCGCAGATTCCTATGGTAACCTTCAAAATGCATTCCTCGGGCAGGCTCTGCCTCCCGCAGTAATTACATTCCTAACTCGGCCCACAAGCAGCATGCTAATTAGCGCTCCGCTGGCCTCGCCTCCCGCCCTGAGAACGGGGCTAGCAGAGGCCACTGCTGTGTGCAGCCCC	AGGACCGGATCAACT	CATTGCGTGAACCGA	Inoue_Positive	chr1:3105539-3105809	inoue;positive_control:NA-NA	0	0	0	0	0	NA	NA	NA	NA	NA	NA	39	37	42	553	614	921	28	34	41	605	689	998	67	71	83	1158	1303	1919	73.66666667	1460	4.09120201	4.178803153	4.514573173	4.261526112	0.306883287	0.003360214	0.007056529	TRUE
inoue;negative_control::chr1:3352764-3353034	TTGAAAACAGACATGAGACAGCCCCCGCCCCCAACTCATCCCCCTCCCAAATTTCAGGGCCGCCTCCAAGGCCTCTGCCCGGTGTCAGGAACAATAGCTAGCTCTCGGTGGCAGTCAGGCCGCATTTGGTGTTCACACAAGTCCCACGTCGGGGAGGGGGCCGTCCTCTGCACAGGGCCCTGAGTGCCCACCCTGCAGGCTTCGGGGCCCATGCGTGGCCGGAGGCAGAGGGCTTCCCGGTTGGGCTGAGGGCTGTTTCAGAGCAGTGCC	AGGACCGGATCAACT	CATTGCGTGAACCGA	Inoue_Negative	chr1:3352764-3353034	inoue;negative_control:NA-NA	0	0	0	0	0	NA	NA	NA	NA	NA	NA	2	11	3	136	133	182	7	3	1	122	136	172	9	14	4	258	269	354	9	293.6666667	4.694880193	4.169925001	6.14974712	5.004850771	1.036212763	4.17269e-4	0.001039656	TRUE
HARsv2_0004;positive_control::chr1:3368726-3368996	CTGGTAACATCAATAGAGGCAGATCTGCCAGAATAAGTCATCTCTGCAGCTCCCTCCAGGGAGGAAAGACAATGTGTCCTCCCATCTTTGTCTTTTTCAACAGAAAAAAAAATAGCAATAGCAAAATCCACAAAGAAAGATCAGGATTAAAATGTTCTGCAGCTTCTATACACCCCCATTCAAATTCCGGGTAATCGGCCGCATGCTGCCTCCCCTCGGAGAGGCCGTGGGGTTGGCGGATGCAGTTCAGAATCATTTGTGTCATATAAG	AGGACCGGATCAACT	CATTGCGTGAACCGA	HAR_Positive	chr1:3368726-3368996	chr1:3368816-3368971	0	0	0	0	0	NA	NA	NA	NA	NA	NA	62	58	89	835	1006	1327	70	63	85	894	985	1354	132	121	174	1729	1991	2681	142.3333333	2133.666667	3.701273887	4.029264595	3.93788241	3.889473631	-0.089126132	0.248198501	0.321101044	FALSE
HARsv2_0004;positive_control::chr1:3368816-3369086	TCTTTTTCAACAGAAAAAAAAATAGCAATAGCAAAATCCACAAAGAAAGATCAGGATTAAAATGTTCTGCAGCTTCTATACACCCCCATTCAAATTCCGGGTAATCGGCCGCATGCTGCCTCCCCTCGGAGAGGCCGTGGGGTTGGCGGATGCAGTTCAGAATCATTTGTGTCATATAAGTGCTTGTGATTAGATTTTTAATAAACCATTTTGATTCTATTTCCTGGGCTTAAATAGATGTCTGAACGTGGCTGGTGAGGACCTGAAAGG	AGGACCGGATCAACT	CATTGCGTGAACCGA	HAR_Positive	chr1:3368816-3369086	chr1:3368816-3368971	0	0	0	0	0	NA	NA	NA	NA	NA	NA	156	140	180	1472	1540	2141	145	171	196	1503	1672	2216	301	311	376	2975	3212	4357	329.3333333	3514.666667	3.300754072	3.364303047	3.531029768	3.398695629	-0.577952777	1.61e-28	2.64e-27	FALSE
HARsv2_0004;positive_control::chr1:3368906-3369176	CAAATTCCGGGTAATCGGCCGCATGCTGCCTCCCCTCGGAGAGGCCGTGGGGTTGGCGGATGCAGTTCAGAATCATTTGTGTCATATAAGTGCTTGTGATTAGATTTTTAATAAACCATTTTGATTCTATTTCCTGGGCTTAAATAGATGTCTGAACGTGGCTGGTGAGGACCTGAAAGGGATCCAGGTAATATCATTGTGGGGGACACACTCTTAATTCCTTTGATATATTTTGTCAAAGGTGACTAGCTGTAGGTACAGGCTGGAACT	AGGACCGGATCAACT	CATTGCGTGAACCGA	HAR_Positive	chr1:3368906-3369176	chr1:3368816-3368971	0	0	0	0	0	NA	NA	NA	NA	NA	NA	92	104	135	1744	1854	2651	110	92	124	1736	1910	2736	202	196	259	3480	3764	5387	219	4210.333333	4.099950182	4.25638233	4.373166322	4.243166278	0.267671753	8.34e-6	2.72e-5	TRUE
inoue;negative_control::chr1:3674743-3675013	GGCTGGAGGGGAGAGTGAGGCCCCTTGGCACAGAGGGCCCCAGGAGGCTGGGCTCTGATGACGCCCTGCAGGAATTCCGCTGGGCTGCTGCCTGGGAGAGCCGCTGTCTCACACAGGGCCAGCCTGCCTGGCTTCATTCTGGTGCGCTGACCGCCCGACCCCTCTGCCCAGGCGGGGGCTCTTctgggttctgggtcctgggacctgcctgagtccctgggAAAAGGGCACAAGGGGATTGAGACGGTCTCCTCCCACAATGGCCCAGGT	AGGACCGGATCAACT	CATTGCGTGAACCGA	Inoue_Negative	chr1:3674743-3675013	inoue;negative_control:NA-NA	0	0	0	0	0	NA	NA	NA	NA	NA	NA	1	1	1	33	33	62	5	3	4	39	51	40	6	4	5	72	84	102	5	86	3.382469637	4.087462841	4.101538026	3.857156835	0.128399213	0.758195078	0.807309006	FALSE
inoue;positive_control::chr1:3796440-3796710	CTCCGGCCAAGACTCTGACACCGCTGCCGCCGCCATGGCGCCTCAGCTGCTGGCAGGCACCCACCCACCAGGGTGCTTCCGGGGCAGCGCGCGCCACTTCCGACCTGTGCCGGAAAAGCCCATAGAGAAGCCACCTGGCTGCTAGAGTGCCGCCGCGCGTGCCATAGAGGAGAGTGGCCTCTCCTGCGTAGAGCCGGGGAGGGGCTGGAGAGCGGCTCGCTCTCTCCGCgggtaggggtgagggtgggggttatgaacccaaaaatatct	AGGACCGGATCAACT	CATTGCGTGAACCGA	Inoue_Positive	chr1:3796440-3796710	inoue;positive_control:NA-NA	0	0	0	0	0	NA	NA	NA	NA	NA	NA	0	1	8	39	36	83	0	0	2	32	39	91	0	1	10	71	75	174	3.666666667	106.6666667	6.169925001	5.247927513	3.991779493	5.136544003	0.86876891999999994	0.102294001	0.149539672	FALSE
NGN2_iPSC_ABC::chr1:6245681-6245951	CTGGGCATAATCCACCCCCACTCTAGCTCCACCTACACACGCCGGACCGCTCGCTCTCCGCCCATCCTCCGGAGGGGCTGGGAGGGGGTGTCCTGGGCTGCGCCCCTTTCCCAGGGACCCCTGGCGGGCAAcccgcccgcccccacccccgcccgGTTGCCGCGCAGCGGTGGGAATGTCGCAGTTGGCAACAGCGCAGAGCTGACCCCTCGCAGCGAGGAGAATCGCTGCCCCGCCCCGGACCATTCAGCGGACCGCGGGCGCCCGGTT	AGGACCGGATCAACT	CATTGCGTGAACCGA	Test	chr1:6245681-6245951	chr1:6245771-6246271	0	1	0	0	0	NA	CAMTA1	NA	NA	NA	CAMTA1	NA	NA	NA	NA	NA	NA	NA	NA	NA	NA	NA	NA	NA	NA	NA	NA	NA	NA	NA	NA	NA	NA	NA	NA	NA	NA	NA	NA
NGN2_iPSC_ABC::chr1:6245771-6246041	TCCTGGGCTGCGCCCCTTTCCCAGGGACCCCTGGCGGGCAAcccgcccgcccccacccccgcccgGTTGCCGCGCAGCGGTGGGAATGTCGCAGTTGGCAACAGCGCAGAGCTGACCCCTCGCAGCGAGGAGAATCGCTGCCCCGCCCCGGACCATTCAGCGGACCGCGGGCGCCCGGTTCCCACCGGCACAAAGCGCGCCTGGCCCCGCCCCGCCGGCAAGGGGCCCCCAGCCTCCCCCAACCCGGGATCCTCTTGACTTCCAAGGACC	AGGACCGGATCAACT	CATTGCGTGAACCGA	Test	chr1:6245771-6246041	chr1:6245771-6246271	0	1	0	0	0	NA	CAMTA1	NA	NA	NA	CAMTA1	NA	NA	NA	NA	NA	NA	NA	NA	NA	NA	NA	NA	NA	NA	NA	NA	NA	NA	NA	NA	NA	NA	NA	NA	NA	NA	NA	NA
NGN2_iPSC_ABC::chr1:6245861-6246131	GCAGTTGGCAACAGCGCAGAGCTGACCCCTCGCAGCGAGGAGAATCGCTGCCCCGCCCCGGACCATTCAGCGGACCGCGGGCGCCCGGTTCCCACCGGCACAAAGCGCGCCTGGCCCCGCCCCGCCGGCAAGGGGCCCCCAGCCTCCCCCAACCCGGGATCCTCTTGACTTCCAAGGACCTCCTTCGCAAGCGGTGCTGCCCACCGGGCTGGCGCATTCCCCGAGGCCCACCCTTCTCAGAAGCCCCGCCCCTAAGATGCACCGCCCCAA	AGGACCGGATCAACT	CATTGCGTGAACCGA	Test	chr1:6245861-6246131	chr1:6245771-6246271	0	1	0	0	0	NA	CAMTA1	NA	NA	NA	CAMTA1	2	0	2	11	16	31	2	2	5	14	18	26	4	2	7	25	34	57	4.333333333	38.66666667	2.378511623	3.544320516	2.857980995	2.926937712	-0.847534615	0.0629125	0.097637319	FALSE
NGN2_iPSC_ABC::chr1:6245951-6246221	CCCACCGGCACAAAGCGCGCCTGGCCCCGCCCCGCCGGCAAGGGGCCCCCAGCCTCCCCCAACCCGGGATCCTCTTGACTTCCAAGGACCTCCTTCGCAAGCGGTGCTGCCCACCGGGCTGGCGCATTCCCCGAGGCCCACCCTTCTCAGAAGCCCCGCCCCTAAGATGCACCGCCCCAACCGGACGCCCCGCCCACGCGGTTCCTGGAAGGGACCCATTGCTTGGTGGCACCAGCTTGAAGGCTGCAAAAGTGAACCCGGTGCCTCTCG	AGGACCGGATCAACT	CATTGCGTGAACCGA	Test	chr1:6245951-6246221	chr1:6245771-6246271	0	1	0	0	0	NA	CAMTA1	NA	NA	NA	CAMTA1	0	2	2	4	5	11	0	0	0	4	10	16	0	2	2	8	15	27	1.333333333	16.66666667	3.169925001	2.415037499	3.222392421	2.935784974	NA	NA	NA	NA
NGN2_iPSC_ABC::chr1:6246041-6246311	TCCTTCGCAAGCGGTGCTGCCCACCGGGCTGGCGCATTCCCCGAGGCCCACCCTTCTCAGAAGCCCCGCCCCTAAGATGCACCGCCCCAACCGGACGCCCCGCCCACGCGGTTCCTGGAAGGGACCCATTGCTTGGTGGCACCAGCTTGAAGGCTGCAAAAGTGAACCCGGTGCCTCTCGTGGGAGAGGGGAACGCCTTCCGCTCGACAAAGACCCTGGCCCACATTCCAAGCCCGGACCCCGTAGACCCCGCAGCTCCAGATCCCTAGG	AGGACCGGATCAACT	CATTGCGTGAACCGA	Test	chr1:6246041-6246311	chr1:6245771-6246271	0	1	0	0	0	NA	CAMTA1	NA	NA	NA	CAMTA1	5	6	14	94	96	136	14	12	9	115	113	137	19	18	23	209	209	273	20	230.3333333	3.392317423	3.466318004	3.513069582	3.457235003	-0.461278649	0.026798898	0.045835035	FALSE
NGN2_iPSC_ABC::chr1:6246131-6246401	CCGGACGCCCCGCCCACGCGGTTCCTGGAAGGGACCCATTGCTTGGTGGCACCAGCTTGAAGGCTGCAAAAGTGAACCCGGTGCCTCTCGTGGGAGAGGGGAACGCCTTCCGCTCGACAAAGACCCTGGCCCACATTCCAAGCCCGGACCCCGTAGACCCCGCAGCTCCAGATCCCTAGGGCTGCCGGAGAATCCAATCCCTGGACGGCTCTCGGAGCGCGCTGCGCCACTTTATTGGTCCATAATGAGGTCACTGCTGCGCACGGACTT	AGGACCGGATCAACT	CATTGCGTGAACCGA	Test	chr1:6246131-6246401	chr1:6245771-6246271	0	1	0	0	0	NA	CAMTA1	NA	NA	NA	CAMTA1	7	7	14	174	150	187	16	11	14	152	154	197	23	18	28	326	304	384	23	338	3.768184325	4.004737919	3.73073364	3.834551961	-0.10005569	0.615281881	0.682591127	FALSE
GW18_PFC_ABC::chr1:6330187-6330457	AAATCGGGGATGGCTGTCTGTAGAAAGGTCAGCGGGAGCATGCTCATGCAATATAAGACAGCCCTGTGGCCAGGCCACCAGCAGATGGGCATAAATGCCCATCGGAGCCAGGGAAGGAAGCTGTACTTTCTGGGATTCCTAAGCAGGCCTCTGGCCGGGCCCACCAGTGAAAAACAGGAGACCTAGATTCCAAATCAGTGGGAGGTTTATACTACGTGGGCCTAGCGTGTGTTGGGGGGAAGATGGTGCAAAGAGCTCTGAACAACAGCT	AGGACCGGATCAACT	CATTGCGTGAACCGA	Test	chr1:6330187-6330457	chr1:6330277-6331100	1	0	0	0	0	CAMTA1	NA	NA	NA	NA	CAMTA1	19	28	20	412	408	537	24	20	27	410	408	588	43	48	47	822	816	1125	46	921	4.225317002	4.059482424	4.552028611	4.278942679	0.331908582	0.012894742	0.023754038	FALSE
GW18_PFC_ABC::chr1:6330277-6330547	ATAAATGCCCATCGGAGCCAGGGAAGGAAGCTGTACTTTCTGGGATTCCTAAGCAGGCCTCTGGCCGGGCCCACCAGTGAAAAACAGGAGACCTAGATTCCAAATCAGTGGGAGGTTTATACTACGTGGGCCTAGCGTGTGTTGGGGGGAAGATGGTGCAAAGAGCTCTGAACAACAGCTGCAGCTGAGAACCGTGCAGCCTCTCCCATCTGCGGCTCCGGCTGCCTCGGAGCCATGGAATGGTTTCAACAACTCCTCGACAAGGCCAAG	AGGACCGGATCAACT	CATTGCGTGAACCGA	Test	chr1:6330277-6330547	chr1:6330277-6331100	1	0	0	0	0	CAMTA1	NA	NA	NA	NA	CAMTA1	39	34	43	439	468	683	35	32	32	501	545	750	74	66	75	940	1013	1433	71.66666667	1128.666667	3.649232222	3.919752747	4.237901795	3.935628921	-0.020741287	0.844776556	0.878158294	FALSE
GW18_PFC_ABC::chr1:6330367-6330637	ACCTAGATTCCAAATCAGTGGGAGGTTTATACTACGTGGGCCTAGCGTGTGTTGGGGGGAAGATGGTGCAAAGAGCTCTGAACAACAGCTGCAGCTGAGAACCGTGCAGCCTCTCCCATCTGCGGCTCCGGCTGCCTCGGAGCCATGGAATGGTTTCAACAACTCCTCGACAAGGCCAAGTTGGTATTTATGTCTCATCAAACCCACTCTACAAAGGAAATGAAAAAGCAACTGGGAGCTCCTCCAGGATGTGGGAGGGAGGGAGCTAAT	AGGACCGGATCAACT	CATTGCGTGAACCGA	Test	chr1:6330367-6330637	chr1:6330277-6331100	1	0	0	0	0	CAMTA1	NA	NA	NA	NA	CAMTA1	46	28	43	459	471	716	28	41	42	488	465	719	74	69	85	947	936	1435	76	1106	3.659924558	3.742622221	4.061575279	3.821374019	-0.135614482	0.196832786	0.263431196	FALSE
GW18_PFC_ABC::chr1:6330457-6330727	GCAGCTGAGAACCGTGCAGCCTCTCCCATCTGCGGCTCCGGCTGCCTCGGAGCCATGGAATGGTTTCAACAACTCCTCGACAAGGCCAAGTTGGTATTTATGTCTCATCAAACCCACTCTACAAAGGAAATGAAAAAGCAACTGGGAGCTCCTCCAGGATGTGGGAGGGAGGGAGCTAATTACTGGGCAAGGAGAGGCGAGGCTAACAGGGGCCACGCTGAAAGCACCCTGTCCCTGCAGCGAGGGGATGGGAGCCAGGGGAGTCAGAAG	AGGACCGGATCAACT	CATTGCGTGAACCGA	Test	chr1:6330457-6330727	chr1:6330277-6331100	1	0	0	0	0	CAMTA1	NA	NA	NA	NA	CAMTA1	8	14	19	60	69	122	14	11	11	73	61	114	22	25	30	133	130	236	25.66666667	166.3333333	2.542527234	2.332983283	2.934546939	2.603352485	-1.31206931	1.74e-11	1.03e-10	FALSE
GW18_PFC_ABC::chr1:6330547-6330817	TTGGTATTTATGTCTCATCAAACCCACTCTACAAAGGAAATGAAAAAGCAACTGGGAGCTCCTCCAGGATGTGGGAGGGAGGGAGCTAATTACTGGGCAAGGAGAGGCGAGGCTAACAGGGGCCACGCTGAAAGCACCCTGTCCCTGCAGCGAGGGGATGGGAGCCAGGGGAGTCAGAAGCTACCCGTCCCCTCCACTGGCCAAAAACCCAACAGCTCTTGGCGCATCGATCCTAAGCGACAAGGCAGCAAAAGTGACTGTGTTCAGGTC	AGGACCGGATCAACT	CATTGCGTGAACCGA	Test	chr1:6330547-6330817	chr1:6330277-6331100	1	0	0	0	0	CAMTA1	NA	NA	NA	NA	CAMTA1	29	35	34	394	453	644	27	34	28	432	488	633	56	69	62	826	941	1277	62.33333333	1014.666667	3.858853505	3.750300233	4.342392197	3.983848645	0.027804052	0.808095862	0.848631229	FALSE
GW18_PFC_ABC::chr1:6330637-6330907	TACTGGGCAAGGAGAGGCGAGGCTAACAGGGGCCACGCTGAAAGCACCCTGTCCCTGCAGCGAGGGGATGGGAGCCAGGGGAGTCAGAAGCTACCCGTCCCCTCCACTGGCCAAAAACCCAACAGCTCTTGGCGCATCGATCCTAAGCGACAAGGCAGCAAAAGTGACTGTGTTCAGGTCCAGGCCCGCCCCTCGGTATCACCCGCCTGAGATGCACCATCAGATGCTGAAGCCAGGCATGGGGCCTGGGAGAGATTTCAGAACTGGGTA	AGGACCGGATCAACT	CATTGCGTGAACCGA	Test	chr1:6330637-6330907	chr1:6330277-6331100	1	0	0	0	0	CAMTA1	NA	NA	NA	NA	CAMTA1	17	17	18	243	262	366	28	25	22	242	257	390	45	42	40	485	519	756	42.33333333	586.6666667	3.401250548	3.596103058	4.206597485	3.734650364	-0.206167098	0.140356277	0.196621924	FALSE
GW18_PFC_ABC::chr1:6330727-6330997	CTACCCGTCCCCTCCACTGGCCAAAAACCCAACAGCTCTTGGCGCATCGATCCTAAGCGACAAGGCAGCAAAAGTGACTGTGTTCAGGTCCAGGCCCGCCCCTCGGTATCACCCGCCTGAGATGCACCATCAGATGCTGAAGCCAGGCATGGGGCCTGGGAGAGATTTCAGAACTGGGTAGCATCTGAAAATTAAATCCGTTAAATGCTATGTCTCAATATTTACATGTGATGTGGCTCACTGAACGCCAAGGGCTTAGAGAAAAGAATG	AGGACCGGATCAACT	CATTGCGTGAACCGA	Test	chr1:6330727-6330997	chr1:6330277-6331100	1	0	0	0	0	CAMTA1	NA	NA	NA	NA	CAMTA1	47	45	48	435	424	709	54	46	57	438	465	645	101	91	105	873	889	1354	99	1038.666667	3.099064128	3.27409957	3.676156682	3.34977346	-0.60900751	1.4e-10	7.66e-10	FALSE
GW18_PFC_ABC::chr1:6330817-6331087	CAGGCCCGCCCCTCGGTATCACCCGCCTGAGATGCACCATCAGATGCTGAAGCCAGGCATGGGGCCTGGGAGAGATTTCAGAACTGGGTAGCATCTGAAAATTAAATCCGTTAAATGCTATGTCTCAATATTTACATGTGATGTGGCTCACTGAACGCCAAGGGCTTAGAGAAAAGAATGAACGTGGGGTGGGTGTGCTTGCAATTCTGCGGAGAACAGCCAGGAGCCCCCATCTGACCCCTGCTCCTTAGGTCTTCAATCACCCCCAAG	AGGACCGGATCAACT	CATTGCGTGAACCGA	Test	chr1:6330817-6331087	chr1:6330277-6331100	1	0	0	0	0	CAMTA1	NA	NA	NA	NA	CAMTA1	77	72	84	1050	1140	1576	80	72	85	1042	1134	1682	157	144	169	2092	2274	3258	156.6666667	2541.333333	3.727575848	3.97174174	4.260822701	3.98671343	0.021711999	0.762811496	0.811175506	FALSE
GW18_PFC_ABC::chr1:6330907-6331177	GCATCTGAAAATTAAATCCGTTAAATGCTATGTCTCAATATTTACATGTGATGTGGCTCACTGAACGCCAAGGGCTTAGAGAAAAGAATGAACGTGGGGTGGGTGTGCTTGCAATTCTGCGGAGAACAGCCAGGAGCCCCCATCTGACCCCTGCTCCTTAGGTCTTCAATCACCCCCAAGTTAGCACTGCTGAAAATGACCACAACTTCCATCTCAGCCAAGAAGCAGGGAGAGAACAGCCCCACAAGAACAAGAGACGGGAGAGGTTGT	AGGACCGGATCAACT	CATTGCGTGAACCGA	Test	chr1:6330907-6331177	chr1:6330277-6331100	1	0	0	0	0	CAMTA1	NA	NA	NA	NA	CAMTA1	28	27	38	412	483	653	43	32	39	420	476	714	71	59	77	832	959	1367	69	1052.666667	3.532247684	4	4.132450296	3.88823266	-0.068354275	0.533483412	0.606677287	FALSE
GW18_PFC_ABC::chr1:6330997-6331267	AACGTGGGGTGGGTGTGCTTGCAATTCTGCGGAGAACAGCCAGGAGCCCCCATCTGACCCCTGCTCCTTAGGTCTTCAATCACCCCCAAGTTAGCACTGCTGAAAATGACCACAACTTCCATCTCAGCCAAGAAGCAGGGAGAGAACAGCCCCACAAGAACAAGAGACGGGAGAGGTTGTTGAACCGAGGGCTGGTGCAGtgggttgaacagcatccctcaaaatgtatatccacctgaaacctcaaaatgcaaatgctccaaaaaccag	AGGACCGGATCAACT	CATTGCGTGAACCGA	Test	chr1:6330997-6331267	chr1:6330277-6331100	1	0	0	0	0	CAMTA1	NA	NA	NA	NA	CAMTA1	30	23	32	309	331	492	31	21	28	295	351	458	61	44	60	604	682	950	55	745.3333333	3.286595022	3.923888672	3.962564193	3.724349296	-0.237219296	0.052858307	0.083669518	FALSE
GW18_PFC_ABC::chr1:6331087-6331357	TTAGCACTGCTGAAAATGACCACAACTTCCATCTCAGCCAAGAAGCAGGGAGAGAACAGCCCCACAAGAACAAGAGACGGGAGAGGTTGTTGAACCGAGGGCTGGTGCAGtgggttgaacagcatccctcaaaatgtatatccacctgaaacctcaaaatgcaaatgctccaaaaaccaggtctttgtagttgtaaacagttagaatgaggtcacagcagaatgggacgggccctgagcccagtGACCCGTACTCCGGTAAGCAGGCCGT	AGGACCGGATCAACT	CATTGCGTGAACCGA	Test	chr1:6331087-6331357	chr1:6330277-6331100	1	0	0	0	0	CAMTA1	NA	NA	NA	NA	CAMTA1	25	26	19	160	189	294	20	21	21	184	182	282	45	47	40	344	371	576	44	430.3333333	2.906890596	2.95419631	3.814875504	3.225320803	-0.714682684	4.39e-7	1.68e-6	FALSE
GW18_PFC_ABC::chr1:6331177-6331447	TGAACCGAGGGCTGGTGCAGtgggttgaacagcatccctcaaaatgtatatccacctgaaacctcaaaatgcaaatgctccaaaaaccaggtctttgtagttgtaaacagttagaatgaggtcacagcagaatgggacgggccctgagcccagtGACCCGTACTCCGGTAAGCAGGCCGTGCgaagatggaggcagaagcttcagtgacgcagcctcagccaagggacgcctggagccacccggcgctggagacgccaggagggatcctc	AGGACCGGATCAACT	CATTGCGTGAACCGA	Test	chr1:6331177-6331447	chr1:6330277-6331100	1	0	0	0	0	CAMTA1	NA	NA	NA	NA	CAMTA1	10	14	10	105	97	191	8	10	13	115	137	199	18	24	23	220	234	390	21.66666667	281.3333333	3.539975046	3.232660757	4.026062297	3.599566033	-0.311577923	0.120865283	0.172829495	FALSE
Midfetal_Cortex_Trevino::chr1:6653970-6654240	CACATCTTCATACTCCTCATCATAGCGATCAAAAAGGTCGGTGGCATCTACTCCAACGCTGATCGTTCCCTGGGGCAGAAAAACAAGCCGTCAGCAGAACGGGTGGTATTTGTGGAATGAAAGACAATGCTACACTTCAACAGCCAGCTCGCTTTAATTGAACAAGTCATTTGACTTCAGGGTTCACTGGGTTTAGGTAGGACACTCCACCAGGAAGCCCACAAAGCATGAATGTCACAGTCCGAACCAAACTGCAGAGCACCACAGACG	AGGACCGGATCAACT	CATTGCGTGAACCGA	Test	chr1:6653970-6654240	chr1:6654060-6654561	0	0	0	0	1	NA	NA	NA	NA	CAMTA1	CAMTA1	43	29	42	227	269	371	35	31	37	228	253	367	78	60	79	455	522	738	72.33333333	571.6666667	2.529109266	3.099929799	3.207502459	2.945513841	-1.016298689	3.63e-20	3.87e-19	FALSE
Midfetal_Cortex_Trevino::chr1:6654060-6654330	TCAGCAGAACGGGTGGTATTTGTGGAATGAAAGACAATGCTACACTTCAACAGCCAGCTCGCTTTAATTGAACAAGTCATTTGACTTCAGGGTTCACTGGGTTTAGGTAGGACACTCCACCAGGAAGCCCACAAAGCATGAATGTCACAGTCCGAACCAAACTGCAGAGCACCACAGACGTCCAGAGCTAGAAAACATCATTTGACCAGGAGAGCCGGTCCGCATGTCTGCAGAGCAATGACACGCCAAAGACAAAAGTGTTAGTCAAAG	AGGACCGGATCAACT	CATTGCGTGAACCGA	Test	chr1:6654060-6654330	chr1:6654060-6654561	0	0	0	0	1	NA	NA	NA	NA	CAMTA1	CAMTA1	26	35	27	242	259	350	38	34	34	250	245	387	64	69	61	492	504	737	64.66666667	577.6666667	2.923076023	2.850856561	3.573280696	3.11573776	-0.839087217	6.58e-13	4.38e-12	FALSE
Midfetal_Cortex_Trevino::chr1:6654150-6654420	GGTTCACTGGGTTTAGGTAGGACACTCCACCAGGAAGCCCACAAAGCATGAATGTCACAGTCCGAACCAAACTGCAGAGCACCACAGACGTCCAGAGCTAGAAAACATCATTTGACCAGGAGAGCCGGTCCGCATGTCTGCAGAGCAATGACACGCCAAAGACAAAAGTGTTAGTCAAAGGAGTAAGAGCTAGACAGTTTGATTTTCAGAGACCAAACAGGACCCAAGAATGCACAAAACCACCTAGAAATGAGCTACATGGATTAAACA	AGGACCGGATCAACT	CATTGCGTGAACCGA	Test	chr1:6654150-6654420	chr1:6654060-6654561	0	0	0	0	1	NA	NA	NA	NA	CAMTA1	CAMTA1	26	25	36	353	445	578	44	32	35	363	446	630	70	57	71	716	891	1208	66	938.3333333	3.336082189	3.942918905	4.069673528	3.782891541	-0.170391998	0.146211958	0.203708504	FALSE
Midfetal_Cortex_Trevino::chr1:6654240-6654510	TCCAGAGCTAGAAAACATCATTTGACCAGGAGAGCCGGTCCGCATGTCTGCAGAGCAATGACACGCCAAAGACAAAAGTGTTAGTCAAAGGAGTAAGAGCTAGACAGTTTGATTTTCAGAGACCAAACAGGACCCAAGAATGCACAAAACCACCTAGAAATGAGCTACATGGATTAAACATTTTTTGGTAAACAACCTTATACCACAAAACTACCCTAAAACTCTTTAAATAAAAATACCTTCAAAGATAAAGCAGCACAAATTATGAAC	AGGACCGGATCAACT	CATTGCGTGAACCGA	Test	chr1:6654240-6654510	chr1:6654060-6654561	0	0	0	0	1	NA	NA	NA	NA	CAMTA1	CAMTA1	70	66	97	591	645	913	68	66	74	562	665	931	138	132	171	1153	1310	1844	147	1435.666667	3.053486436	3.301169535	3.423140346	3.259265439	-0.71006427	2.97e-20	3.18e-19	FALSE
Midfetal_Cortex_Trevino::chr1:6654330-6654600	GAGTAAGAGCTAGACAGTTTGATTTTCAGAGACCAAACAGGACCCAAGAATGCACAAAACCACCTAGAAATGAGCTACATGGATTAAACATTTTTTGGTAAACAACCTTATACCACAAAACTACCCTAAAACTCTTTAAATAAAAATACCTTCAAAGATAAAGCAGCACAAATTATGAACAAATGGGAGACTTTAAAATTAATCCACCTTCTCAAATTAATGAGAATTAAGTTTGAGAAACAGAACACTGTATTTGCTCAAGGAATTCTA	AGGACCGGATCAACT	CATTGCGTGAACCGA	Test	chr1:6654330-6654600	chr1:6654060-6654561	0	0	0	0	1	NA	NA	NA	NA	CAMTA1	CAMTA1	20	21	29	354	394	507	26	41	30	352	387	513	46	62	59	706	781	1020	55.66666667	835.6666667	3.910977553	3.633744874	4.088876555	3.877866327	-0.083409347	0.508225519	0.582772014	FALSE
Midfetal_Cortex_Trevino::chr1:6654420-6654690	TTTTTTGGTAAACAACCTTATACCACAAAACTACCCTAAAACTCTTTAAATAAAAATACCTTCAAAGATAAAGCAGCACAAATTATGAACAAATGGGAGACTTTAAAATTAATCCACCTTCTCAAATTAATGAGAATTAAGTTTGAGAAACAGAACACTGTATTTGCTCAAGGAATTCTAAGCTAAAATTTTGCTGATAAAAATGCTTGTTACTCAGAAAATCAATGTTTATTATTCTTTGATAGTCACAACTTTAAAAACGGACATTAT	AGGACCGGATCAACT	CATTGCGTGAACCGA	Test	chr1:6654420-6654690	chr1:6654060-6654561	0	0	0	0	1	NA	NA	NA	NA	CAMTA1	CAMTA1	144	147	177	1818	2083	2777	161	156	221	1921	2059	2862	305	303	398	3739	4142	5639	335.3333333	4506.666667	3.611434712	3.768532592	3.821234511	3.733733938	-0.245873728	1.47e-6	5.28e-6	FALSE
Midfetal_Cortex_Trevino::chr1:6761034-6761304	acctcatatttactaaaaatacaaaattagccgggtgtggtggtgcatgcttgtaatcccagctactcaggaggctgaggcaggagaatcgcttgaacctgggaggcggaggttgcagtgagctgagatggcaccattgcactccagcctgggcaacaagtgcaaaactccgtctcaaaaaaagaaaaaaaaagaaagaaaaggaagaggaccaagtttttatgcatttgaagctttaaggtaggctaccatttagaagggttttccctg	AGGACCGGATCAACT	CATTGCGTGAACCGA	Test	chr1:6761034-6761304	chr1:6761124-6761625	0	0	0	0	1	NA	NA	NA	NA	CAMTA1	CAMTA1	24	24	29	351	398	458	17	21	35	329	343	466	41	45	64	680	741	924	50	781.6666667	4.019193565	4.011713421	3.830941742	3.953949576	-0.018771099	0.887398859	0.912527166	FALSE
Midfetal_Cortex_Trevino::chr1:6761124-6761394	gcttgaacctgggaggcggaggttgcagtgagctgagatggcaccattgcactccagcctgggcaacaagtgcaaaactccgtctcaaaaaaagaaaaaaaaagaaagaaaaggaagaggaccaagtttttatgcatttgaagctttaaggtaggctaccatttagaagggttttccctgcactgtagttagaaagaatcACTGATACATTAAAAGATGCCACGCCAAAAGAACAGTTGGTTTGATCTCACTCACGCAAACATTGGAAAA	AGGACCGGATCAACT	CATTGCGTGAACCGA	Test	chr1:6761124-6761394	chr1:6761124-6761625	0	0	0	0	1	NA	NA	NA	NA	CAMTA1	CAMTA1	1	5	3	20	27	34	3	5	5	28	17	31	4	10	8	48	44	65	7.333333333	52.33333333	3.292781749	2.032421478	2.874469118	2.733224115	-1.158809512	0.001063715	0.002466727	FALSE
Midfetal_Cortex_Trevino::chr1:6761214-6761484	aaagaaaaaaaaagaaagaaaaggaagaggaccaagtttttatgcatttgaagctttaaggtaggctaccatttagaagggttttccctgcactgtagttagaaagaatcACTGATACATTAAAAGATGCCACGCCAAAAGAACAGTTGGTTTGATCTCACTCACGCAAACATTGGAAAAGCGAGCCTCGTGTTTGACTAGTGTTTAAAAACAACAACACTTGGCATCTTCGCCACTATTTTCCTCTGCAGAGAAACTTTGTACAAGAGG	AGGACCGGATCAACT	CATTGCGTGAACCGA	Test	chr1:6761214-6761484	chr1:6761124-6761625	0	0	0	0	1	NA	NA	NA	NA	CAMTA1	CAMTA1	48	55	61	327	385	559	52	51	58	366	405	558	100	106	119	693	790	1117	108.3333333	866.6666667	2.78058037	2.886066898	3.219813877	2.962153715	-0.998817731	2.41e-28	3.92e-27	FALSE
Midfetal_Cortex_Trevino::chr1:6761304-6761574	cactgtagttagaaagaatcACTGATACATTAAAAGATGCCACGCCAAAAGAACAGTTGGTTTGATCTCACTCACGCAAACATTGGAAAAGCGAGCCTCGTGTTTGACTAGTGTTTAAAAACAACAACACTTGGCATCTTCGCCACTATTTTCCTCTGCAGAGAAACTTTGTACAAGAGGAGAAGGGTTTCAATATTGATGTTCTAACCGTTAGAAATTGTGTAAATCATCTGGTTGTGTTATGCTTGCCAGAGCAACTGCACATGTGTG	AGGACCGGATCAACT	CATTGCGTGAACCGA	Test	chr1:6761304-6761574	chr1:6761124-6761625	0	0	0	0	1	NA	NA	NA	NA	CAMTA1	CAMTA1	109	133	156	2206	2336	3353	142	126	160	2336	2493	3517	251	259	316	4542	4829	6870	275.3333333	5413.666667	4.172149667	4.215439661	4.437965338	4.275184888	0.300951814	1.75e-8	7.81e-8	TRUE
Midfetal_Cortex_Trevino::chr1:6761394-6761664	GCGAGCCTCGTGTTTGACTAGTGTTTAAAAACAACAACACTTGGCATCTTCGCCACTATTTTCCTCTGCAGAGAAACTTTGTACAAGAGGAGAAGGGTTTCAATATTGATGTTCTAACCGTTAGAAATTGTGTAAATCATCTGGTTGTGTTATGCTTGCCAGAGCAACTGCACATGTGTGCATGGAACTGGTGGAATACCTGTGATGAAACGCTTGGATGTGATCCTCGCTGTTTGTATGTGTGCATAATAAATAAACATAGACAGTTtt	AGGACCGGATCAACT	CATTGCGTGAACCGA	Test	chr1:6761394-6761664	chr1:6761124-6761625	0	0	0	0	1	NA	NA	NA	NA	CAMTA1	CAMTA1	87	83	120	1710	1852	2632	92	92	133	1826	1898	2748	179	175	253	3536	3750	5380	202.3333333	4222	4.296457407	4.413627929	4.404973905	4.371686414	0.386774294	4.9e-10	2.55e-9	TRUE
Midfetal_Cortex_Trevino::chr1:6761484-6761754	AGAAGGGTTTCAATATTGATGTTCTAACCGTTAGAAATTGTGTAAATCATCTGGTTGTGTTATGCTTGCCAGAGCAACTGCACATGTGTGCATGGAACTGGTGGAATACCTGTGATGAAACGCTTGGATGTGATCCTCGCTGTTTGTATGTGTGCATAATAAATAAACATAGACAGTTttttttttctttttgtagatatggggtttcactatattacccaggctggtcttaagctcctaggctcaaatgatctctcacctcagcctccc	AGGACCGGATCAACT	CATTGCGTGAACCGA	Test	chr1:6761484-6761754	chr1:6761124-6761625	0	0	0	0	1	NA	NA	NA	NA	CAMTA1	CAMTA1	195	179	225	2266	2517	3582	177	172	234	2347	2586	3652	372	351	459	4613	5103	7234	394	5650	3.628770468	3.857980995	3.97528725	3.820679571	-0.155600581	6.65115e-4	0.001601802	FALSE
Midfetal_Cortex_Ziffra_ABC::chr1:6793985-6794255	AGATAGAAAGAAAAAAGATGTTATAGTGGAAAAAATTACTCATTTATGATTAAAAATAATCTCAAAGTGATGACTGGAAGTATAAATTCAGATATTTGAAGAAGAAATGGAATGTTGATAGGGTTATTGTATTGAATCAACACATGCACACGTATAAAGAATGCTCCCCAAAATGGGGACGCTTAGAGGACAAATAAGTTGATTGGATTGGTTTTAAGAAAAATATTGTTTGTCTTTTTAAAAAGTAATTGAAATAACCCTTCTTAGTGA	AGGACCGGATCAACT	CATTGCGTGAACCGA	Test	chr1:6793985-6794255	chr1:6794075-6794613	0	0	1	0	0	NA	NA	CAMTA1	NA	NA	CAMTA1	142	142	154	2282	2599	3606	165	158	168	2439	2489	3647	307	300	322	4721	5088	7253	309.6666667	5687.333333	3.938395786	4.079546799	4.4891706750000004	4.169037753	0.200777509	1.52041e-4	4.08578e-4	TRUE
Midfetal_Cortex_Ziffra_ABC::chr1:6794075-6794345	GATATTTGAAGAAGAAATGGAATGTTGATAGGGTTATTGTATTGAATCAACACATGCACACGTATAAAGAATGCTCCCCAAAATGGGGACGCTTAGAGGACAAATAAGTTGATTGGATTGGTTTTAAGAAAAATATTGTTTGTCTTTTTAAAAAGTAATTGAAATAACCCTTCTTAGTGAAGAAAATGAAAACTTTGATGGAAGTTCAGCAGAATGGAATATTTAAAAAGATTCAAGAGAAGGATTTTTTTATTGCGAATCCACAAGGGG	AGGACCGGATCAACT	CATTGCGTGAACCGA	Test	chr1:6794075-6794345	chr1:6794075-6794613	0	0	1	0	0	NA	NA	CAMTA1	NA	NA	CAMTA1	71	74	94	958	1095	1595	90	82	117	1002	1100	1668	161	156	211	1960	2195	3263	176	2472.666667	3.597523817	3.80604159	3.944504887	3.782690098	-0.188860813	0.007612288	0.014783366	FALSE
Midfetal_Cortex_Ziffra_ABC::chr1:6794165-6794435	GCTTAGAGGACAAATAAGTTGATTGGATTGGTTTTAAGAAAAATATTGTTTGTCTTTTTAAAAAGTAATTGAAATAACCCTTCTTAGTGAAGAAAATGAAAACTTTGATGGAAGTTCAGCAGAATGGAATATTTAAAAAGATTCAAGAGAAGGATTTTTTTATTGCGAATCCACAAGGGGGTAGTGATGTTCTTTCAAAGATATTTGTGGTGGCAACAATGTGAGATGATCTCTTCACATTTTAGATTTACAGATAAAACTGGCATGTTT	AGGACCGGATCAACT	CATTGCGTGAACCGA	Test	chr1:6794165-6794435	chr1:6794075-6794613	0	0	1	0	0	NA	NA	CAMTA1	NA	NA	CAMTA1	93	104	126	652	689	1074	101	108	106	691	739	1054	194	212	232	1343	1428	2128	212.6666667	1633	2.784987109	2.746080581	3.19177409	2.907613927	-1.058936624	7.840000000000001e-59	3.74e-57	FALSE
Midfetal_Cortex_Ziffra_ABC::chr1:6794255-6794525	AGAAAATGAAAACTTTGATGGAAGTTCAGCAGAATGGAATATTTAAAAAGATTCAAGAGAAGGATTTTTTTATTGCGAATCCACAAGGGGGTAGTGATGTTCTTTCAAAGATATTTGTGGTGGCAACAATGTGAGATGATCTCTTCACATTTTAGATTTACAGATAAAACTGGCATGTTTGCATTTTAACTTAATAAGATCTTCTTTTTAAAATGTTTATTGGCAAAATTGTTTATTGCTTAAATTAAAAAAAATCCATTTTGGGTGAAT	AGGACCGGATCAACT	CATTGCGTGAACCGA	Test	chr1:6794255-6794525	chr1:6794075-6794613	0	0	1	0	0	NA	NA	CAMTA1	NA	NA	CAMTA1	221	214	285	3195	3510	4938	229	226	278	3422	3691	5197	450	440	563	6617	7201	10135	484.3333333	7984.333333	3.875195953	4.029547039	4.167649457	4.0241308160000004	0.046502769	0.253154585	0.326580959	FALSE
Midfetal_Cortex_Ziffra_ABC::chr1:6794345-6794615	GTAGTGATGTTCTTTCAAAGATATTTGTGGTGGCAACAATGTGAGATGATCTCTTCACATTTTAGATTTACAGATAAAACTGGCATGTTTGCATTTTAACTTAATAAGATCTTCTTTTTAAAATGTTTATTGGCAAAATTGTTTATTGCTTAAATTAAAAAAAATCCATTTTGGGTGAATGGCTACTTTAAGCCATATGAATGGTAAAGAAGAGAGAATGTCCTTACAGTTTTGTGCTTTGGAGAGGTCACCAAGGATGTGAGGGTCACT	AGGACCGGATCAACT	CATTGCGTGAACCGA	Test	chr1:6794345-6794615	chr1:6794075-6794613	0	0	1	0	0	NA	NA	CAMTA1	NA	NA	CAMTA1	180	194	250	2965	3247	4688	183	186	219	3152	3360	5013	363	380	469	6117	6607	9701	404	7475	4.071049751	4.116350784	4.367549518	4.184983351	0.209930835	4e-6	1.35e-5	TRUE
Midfetal_Cortex_Ziffra_ABC::chr1:6794435-6794705	GCATTTTAACTTAATAAGATCTTCTTTTTAAAATGTTTATTGGCAAAATTGTTTATTGCTTAAATTAAAAAAAATCCATTTTGGGTGAATGGCTACTTTAAGCCATATGAATGGTAAAGAAGAGAGAATGTCCTTACAGTTTTGTGCTTTGGAGAGGTCACCAAGGATGTGAGGGTCACTGTTATTTTCTAAGAATGTAATAATCTTAAATTCCCTGGGAAACATTAGACATCTAGGAATCAGTTACTTAAGTGTCCTGAATAAAAGGAT	AGGACCGGATCAACT	CATTGCGTGAACCGA	Test	chr1:6794435-6794705	chr1:6794075-6794613	0	0	1	0	0	NA	NA	CAMTA1	NA	NA	CAMTA1	243	254	314	4438	4652	6788	241	245	328	4470	4949	6813	484	499	642	8908	9601	13601	541.6666667	10703.33333	4.199206852	4.263334936	4.402856249	4.288466012	0.308118423	1.79e-15	1.42e-14	TRUE
NGN2_iPSC_ABC::chr1:6868890-6869160	GATAGCTTGTATCCTATGCAAGGTTTTGGGGGTTGGTTAGGGTCTTTGAGTATTTCCTGTCTAATTCACTTACTAGTTACAAAGAGACAAGCTGTAATGTAAAAAGTCTTCCTTGAGCTAGACTAGCTTTCTGTACTCTTTGATTTAAAAATACCTGGTAGTTCTGCCAGTTGGGGATTTGTTTGGGGTGAATGAAAACCCCTCAGGCTCAGTCTGTTCATGCACTGGTGTGTATTAATTCAGTCCATTCATAGTCATGAGCTGACTGTG	AGGACCGGATCAACT	CATTGCGTGAACCGA	Test	chr1:6868890-6869160	chr1:6868980-6869480	0	1	0	0	0	NA	CAMTA1	NA	NA	NA	CAMTA1	254	242	299	4192	4746	6612	289	260	335	4384	4916	6731	543	502	634	8576	9662	13343	559.6666667	10527	3.978794564	4.263840856	4.393290792	4.211975404	0.236716758	2.63e-9	1.28e-8	TRUE
NGN2_iPSC_ABC::chr1:6868980-6869250	GCTGTAATGTAAAAAGTCTTCCTTGAGCTAGACTAGCTTTCTGTACTCTTTGATTTAAAAATACCTGGTAGTTCTGCCAGTTGGGGATTTGTTTGGGGTGAATGAAAACCCCTCAGGCTCAGTCTGTTCATGCACTGGTGTGTATTAATTCAGTCCATTCATAGTCATGAGCTGACTGTGCCTTATTGAAGAAAGGGAGGCTTCTGGAAGAGAGAGGAAGATGGATAATCTTGGATCCTGAAGCACTGCTGCTGGCGCCTGGGAGTGGGG	AGGACCGGATCAACT	CATTGCGTGAACCGA	Test	chr1:6868980-6869250	chr1:6868980-6869480	0	1	0	0	0	NA	CAMTA1	NA	NA	NA	CAMTA1	76	77	95	1406	1480	2100	82	98	92	1433	1610	2277	158	175	187	2839	3090	4377	173.3333333	3435.333333	4.158792259	4.13442632	4.541467388	4.278228656	0.311480302	4.23e-6	1.43e-5	TRUE
NGN2_iPSC_ABC::chr1:6869070-6869340	GTTTGGGGTGAATGAAAACCCCTCAGGCTCAGTCTGTTCATGCACTGGTGTGTATTAATTCAGTCCATTCATAGTCATGAGCTGACTGTGCCTTATTGAAGAAAGGGAGGCTTCTGGAAGAGAGAGGAAGATGGATAATCTTGGATCCTGAAGCACTGCTGCTGGCGCCTGGGAGTGGGGCAGGAAGACAGGAGGTTCTGAAGAGAGGGCTTTGTATCCAAAGTTAAGACTTAGGCCAGCCCTTGATGGGGAGAGAAGCTACTCAGGCCC	AGGACCGGATCAACT	CATTGCGTGAACCGA	Test	chr1:6869070-6869340	chr1:6868980-6869480	0	1	0	0	0	NA	CAMTA1	NA	NA	NA	CAMTA1	43	47	39	549	607	848	33	31	53	553	618	906	76	78	92	1102	1225	1754	82	1360.333333	3.840430535	3.955962516	4.238096504	4.011496518	0.053421656	0.591495031	0.660811128	FALSE
NGN2_iPSC_ABC::chr1:6869160-6869430	CCTTATTGAAGAAAGGGAGGCTTCTGGAAGAGAGAGGAAGATGGATAATCTTGGATCCTGAAGCACTGCTGCTGGCGCCTGGGAGTGGGGCAGGAAGACAGGAGGTTCTGAAGAGAGGGCTTTGTATCCAAAGTTAAGACTTAGGCCAGCCCTTGATGGGGAGAGAAGCTACTCAGGCCCAATAACCTCAAATAGTTCAGGTTAAATCGACAGTTGTCAAGTCTAATTCCTCTTTACAGCATTATTTCTGTGGGAAAATGTGTGTGGCTT	AGGACCGGATCAACT	CATTGCGTGAACCGA	Test	chr1:6869160-6869430	chr1:6868980-6869480	0	1	0	0	0	NA	CAMTA1	NA	NA	NA	CAMTA1	127	99	147	984	1133	1579	109	134	148	1046	1080	1679	236	233	295	2030	2213	3258	254.6666667	2500.333333	3.099231275	3.242074787	3.460760271	3.267355445	-0.704381392	1.15e-31	2.13e-30	FALSE
NGN2_iPSC_ABC::chr1:6869250-6869520	CAGGAAGACAGGAGGTTCTGAAGAGAGGGCTTTGTATCCAAAGTTAAGACTTAGGCCAGCCCTTGATGGGGAGAGAAGCTACTCAGGCCCAATAACCTCAAATAGTTCAGGTTAAATCGACAGTTGTCAAGTCTAATTCCTCTTTACAGCATTATTTCTGTGGGAAAATGTGTGTGGCTTATATACTTGCCTCAGCAAACAGACCGGACTCAGAATCAGCTCTTTGTTGTCATAATTTAAGTGGAATTAGTTACTCCCTAGGGTTGCATT	AGGACCGGATCAACT	CATTGCGTGAACCGA	Test	chr1:6869250-6869520	chr1:6868980-6869480	0	1	0	0	0	NA	CAMTA1	NA	NA	NA	CAMTA1	144	157	203	2293	2563	3676	132	132	171	2469	2671	3763	276	289	374	4762	5234	7439	313	5811.666667	4.103912667	4.174064732	4.310340121	4.19610584	0.217066006	3.04e-5	9.13e-5	TRUE
NGN2_iPSC_ABC::chr1:6869340-6869610	AATAACCTCAAATAGTTCAGGTTAAATCGACAGTTGTCAAGTCTAATTCCTCTTTACAGCATTATTTCTGTGGGAAAATGTGTGTGGCTTATATACTTGCCTCAGCAAACAGACCGGACTCAGAATCAGCTCTTTGTTGTCATAATTTAAGTGGAATTAGTTACTCCCTAGGGTTGCATTGCCCCTTGGATGGCTTCTAGCCTTCTTTTTACTTATTAAATTATATTCCAGGTTCCTTGACTGTGAGGGACATAGTAAACTCCTAGTAGC	AGGACCGGATCAACT	CATTGCGTGAACCGA	Test	chr1:6869340-6869610	chr1:6868980-6869480	0	1	0	0	0	NA	CAMTA1	NA	NA	NA	CAMTA1	251	294	356	3676	3986	5717	249	257	373	3750	4049	5715	500	551	729	7426	8035	11432	593.3333333	8964.333333	3.88989707	3.863737392	3.96916374	3.9075994	-0.079301901	0.032985837	0.055157362	FALSE
Midfetal_Cortex_Trevino::chr1:6872685-6872955	TAAAGCAAAACAAACCAAAACCGAAAGACAGAAACCAAACTTGAGTCAGTTCTTTGAACTGGCAAGATACTCCTTAGAAATCATGTCCTTAAAAAAAACATGTGAATTCTCTCAGCATGGCCCACTGAAGCACAGATTACTTTTTAAGTGTCTCATTATTTTATTCTCTAACATTTAATGCTGATGTTTTAATTGCACACAGCTGAAGCTGCTAAATGAGTACTGAAATGGATTTAAGTCCTCTTTGAGCTTTGTTGATACCTATAAAAG	AGGACCGGATCAACT	CATTGCGTGAACCGA	Test	chr1:6872685-6872955	chr1:6872775-6873276	0	0	0	0	1	NA	NA	NA	NA	CAMTA1	CAMTA1	230	246	296	3453	3695	5192	194	240	286	3700	3761	5435	424	486	582	7153	7456	10627	497.3333333	8412	4.073215372	3.936601664	4.188230439	4.066015825	0.084828898	0.046669816	0.075049032	FALSE
Midfetal_Cortex_Trevino::chr1:6872775-6873045	AAAAAAAACATGTGAATTCTCTCAGCATGGCCCACTGAAGCACAGATTACTTTTTAAGTGTCTCATTATTTTATTCTCTAACATTTAATGCTGATGTTTTAATTGCACACAGCTGAAGCTGCTAAATGAGTACTGAAATGGATTTAAGTCCTCTTTGAGCTTTGTTGATACCTATAAAAGTTTATGTCATTCATTAGAACCACAAATTAAAATTAGTCGTGGTTAGCTGTTCACTGGCGATTGGAACTCTCACGAACAGTTTTGTTCAGG	AGGACCGGATCAACT	CATTGCGTGAACCGA	Test	chr1:6872775-6873045	chr1:6872775-6873276	0	0	0	0	1	NA	NA	NA	NA	CAMTA1	CAMTA1	182	180	214	2777	3009	4309	164	174	195	2803	3244	4466	346	354	409	5580	6253	8775	369.6666667	6869.333333	4.007516078	4.13888829	4.419867711	4.18875736	0.217502007	6.75e-6	2.23e-5	TRUE
Midfetal_Cortex_Trevino::chr1:6872865-6873135	CTGATGTTTTAATTGCACACAGCTGAAGCTGCTAAATGAGTACTGAAATGGATTTAAGTCCTCTTTGAGCTTTGTTGATACCTATAAAAGTTTATGTCATTCATTAGAACCACAAATTAAAATTAGTCGTGGTTAGCTGTTCACTGGCGATTGGAACTCTCACGAACAGTTTTGTTCAGGCTCACGAGCTTGTTCTTGCCTAGTATACTTGGATGCCTGAAAAGCTGCCTTTGGCCTGTTGGGTATGTTTTCTTTTCACAGAATTGCAAA	AGGACCGGATCAACT	CATTGCGTGAACCGA	Test	chr1:6872865-6873135	chr1:6872775-6873276	0	0	0	0	1	NA	NA	NA	NA	CAMTA1	CAMTA1	133	137	153	1493	1772	2376	128	126	171	1539	1706	2447	261	263	324	3032	3478	4823	282.6666667	3777.666667	3.533106781	3.720062844	3.891718284	3.714962636	-0.257535907	4.35e-6	1.47e-5	FALSE
Midfetal_Cortex_Trevino::chr1:6872955-6873225	TTTATGTCATTCATTAGAACCACAAATTAAAATTAGTCGTGGTTAGCTGTTCACTGGCGATTGGAACTCTCACGAACAGTTTTGTTCAGGCTCACGAGCTTGTTCTTGCCTAGTATACTTGGATGCCTGAAAAGCTGCCTTTGGCCTGTTGGGTATGTTTTCTTTTCACAGAATTGCAAAATATCAGAGCTGAGAAATACAAATAGGTAAACCATCCTATGATTATAAAGCCCCTGTGATTTATAATGTCCCAGTAGTCAGGAGCAACTT	AGGACCGGATCAACT	CATTGCGTGAACCGA	Test	chr1:6872955-6873225	chr1:6872775-6873276	0	0	0	0	1	NA	NA	NA	NA	CAMTA1	CAMTA1	75	86	94	1235	1347	1973	74	54	121	1318	1355	2010	149	140	215	2553	2702	3983	168	3079.333333	4.089724119	4.260794444	4.20511443	4.185210998	0.19817457	0.004658076	0.009489428	TRUE
Midfetal_Cortex_Trevino::chr1:6873045-6873315	CTCACGAGCTTGTTCTTGCCTAGTATACTTGGATGCCTGAAAAGCTGCCTTTGGCCTGTTGGGTATGTTTTCTTTTCACAGAATTGCAAAATATCAGAGCTGAGAAATACAAATAGGTAAACCATCCTATGATTATAAAGCCCCTGTGATTTATAATGTCCCAGTAGTCAGGAGCAACTTTTTTGCTAAACCTGGAATTTTAAGGTGATTTTTTTTTTTTTTAAATAATGCTTTTCACAGTTGTGCTGGCATGTTTACCAGATCCCCAAA	AGGACCGGATCAACT	CATTGCGTGAACCGA	Test	chr1:6873045-6873315	chr1:6872775-6873276	0	0	0	0	1	NA	NA	NA	NA	CAMTA1	CAMTA1	136	142	173	1340	1459	2151	159	160	162	1388	1461	2208	295	302	335	2728	2920	4359	310.6666667	3335.666667	3.204703314	3.269072659	3.697794997	3.390523657	-0.576043345	3.41e-27	5.32e-26	FALSE
Midfetal_Cortex_Trevino::chr1:6873135-6873405	ATATCAGAGCTGAGAAATACAAATAGGTAAACCATCCTATGATTATAAAGCCCCTGTGATTTATAATGTCCCAGTAGTCAGGAGCAACTTTTTTGCTAAACCTGGAATTTTAAGGTGATTTTTTTTTTTTTTAAATAATGCTTTTCACAGTTGTGCTGGCATGTTTACCAGATCCCCAAAGACTTTTTTGCCTTAAGTATGTCCTTTATTTGTTCCTTTGATGCCATGTCCTTCTAGCACTAAAGGAATGGCATCTGGCTCAGTGGATGG	AGGACCGGATCAACT	CATTGCGTGAACCGA	Test	chr1:6873135-6873405	chr1:6872775-6873276	0	0	0	0	1	NA	NA	NA	NA	CAMTA1	CAMTA1	407	415	533	5994	6364	9211	423	406	477	6091	6672	9596	830	821	1010	12085	13036	18807	887	14642.66667	3.86234456	3.987329719	4.217491542	4.022388607	0.046874043	0.127915493	0.18145483	FALSE
Midfetal_Cortex_Trevino::chr1:6888391-6888661	GAATTACAGACTTACTATATGTGATGGTATCGGTGCCTCCTGAAGAAGTAGAAGACAGAGATGCATAGAAACATGAGTCATGTCTCTGGAATACTGTAATATCGACATCTAGTGAGAGTCTAGAAAGAAACATGGAGAAATAAAAGGGAGGCAGGAAACAGGCAAATACTTAGTGGTTCTCAGTTATTTAAGGTAAATTTTGGCATCGAGTAAACAAGATAAATCAAAATATTTTCTAGATCAAGTAGGCATTAACAAAGATATAGAGGA	AGGACCGGATCAACT	CATTGCGTGAACCGA	Test	chr1:6888391-6888661	chr1:6888481-6888982	0	0	0	0	1	NA	NA	NA	NA	CAMTA1	CAMTA1	70	89	122	1257	1362	1996	88	91	124	1367	1390	1917	158	180	246	2624	2752	3913	194.6666667	3096.333333	4.045218752	3.926943008	3.986060809	3.98607419	-0.003226966	0.960918808	0.970432938	FALSE
Midfetal_Cortex_Trevino::chr1:6888481-6888751	ATACTGTAATATCGACATCTAGTGAGAGTCTAGAAAGAAACATGGAGAAATAAAAGGGAGGCAGGAAACAGGCAAATACTTAGTGGTTCTCAGTTATTTAAGGTAAATTTTGGCATCGAGTAAACAAGATAAATCAAAATATTTTCTAGATCAAGTAGGCATTAACAAAGATATAGAGGAAACTTGGAGGCGATTACTTAGATAATACTAACAGAAGTACTTTTGTTCCAGATACCTCCACAGATGCCATGGTTACCCCGTCTTTATTCG	AGGACCGGATCAACT	CATTGCGTGAACCGA	Test	chr1:6888481-6888751	chr1:6888481-6888982	0	0	0	0	1	NA	NA	NA	NA	CAMTA1	CAMTA1	70	65	61	448	451	630	56	46	70	422	523	686	126	111	131	870	974	1316	122.6666667	1053.333333	2.777844222	3.121903487	3.318645511	3.07279774	-0.89422914	3.58e-23	4.53e-22	FALSE
Midfetal_Cortex_Trevino::chr1:6888571-6888841	CAGTTATTTAAGGTAAATTTTGGCATCGAGTAAACAAGATAAATCAAAATATTTTCTAGATCAAGTAGGCATTAACAAAGATATAGAGGAAACTTGGAGGCGATTACTTAGATAATACTAACAGAAGTACTTTTGTTCCAGATACCTCCACAGATGCCATGGTTACCCCGTCTTTATTCGTTGTGTGTTGGCATAGGCCAGAATACCAATATTGTTCTTAAAAACCTTTGAGGAAGtttttctttttttctttcttttttttttttAAGC	AGGACCGGATCAACT	CATTGCGTGAACCGA	Test	chr1:6888571-6888841	chr1:6888481-6888982	0	0	0	0	1	NA	NA	NA	NA	CAMTA1	CAMTA1	233	236	244	2104	2307	3235	215	237	304	2200	2422	3484	448	473	548	4304	4729	6719	489.6666667	5250.666667	3.261225888	3.318881219	3.613583179	3.397896762	-0.575181582	1.23e-42	3.5e-41	FALSE
Midfetal_Cortex_Trevino::chr1:6888661-6888931	AACTTGGAGGCGATTACTTAGATAATACTAACAGAAGTACTTTTGTTCCAGATACCTCCACAGATGCCATGGTTACCCCGTCTTTATTCGTTGTGTGTTGGCATAGGCCAGAATACCAATATTGTTCTTAAAAACCTTTGAGGAAGtttttctttttttctttcttttttttttttAAGCAAAGAACAGAAACAAAACCAAGGAGACAGTATCCTGTGATGTAGGCTGTTACCTCAAGGTGAGTTTATTTGTAGCACTAACTTGTAACGA	AGGACCGGATCAACT	CATTGCGTGAACCGA	Test	chr1:6888661-6888931	chr1:6888481-6888982	0	0	0	0	1	NA	NA	NA	NA	CAMTA1	CAMTA1	196	222	254	2138	2351	3356	184	176	241	2136	2439	3471	380	398	495	4274	4790	6827	424.3333333	5297	3.4880615169999998	3.585866162	3.783051033	3.618992904	-0.357031429	3.79e-14	2.77e-13	FALSE
Midfetal_Cortex_Trevino::chr1:6888751-6889021	TTGTGTGTTGGCATAGGCCAGAATACCAATATTGTTCTTAAAAACCTTTGAGGAAGtttttctttttttctttcttttttttttttAAGCAAAGAACAGAAACAAAACCAAGGAGACAGTATCCTGTGATGTAGGCTGTTACCTCAAGGTGAGTTTATTTGTAGCACTAACTTGTAACGAATTGTTTAAAGAACTGAAACTTCTTTTTAGGTATAGCTTATTTGTCAGATTTTGTTCATTTCAGTGTAAACTTCAGTTATTTATTACACA	AGGACCGGATCAACT	CATTGCGTGAACCGA	Test	chr1:6888751-6889021	chr1:6888481-6888982	0	0	0	0	1	NA	NA	NA	NA	CAMTA1	CAMTA1	119	104	133	1353	1367	2149	115	110	126	1358	1449	2244	234	214	259	2711	2816	4393	235.6666667	3306.666667	3.528624517	3.711750999	4.078951341	3.773108952	-0.193563125	0.002096304	0.004600564	FALSE
Midfetal_Cortex_Trevino::chr1:6888841-6889111	AAAGAACAGAAACAAAACCAAGGAGACAGTATCCTGTGATGTAGGCTGTTACCTCAAGGTGAGTTTATTTGTAGCACTAACTTGTAACGAATTGTTTAAAGAACTGAAACTTCTTTTTAGGTATAGCTTATTTGTCAGATTTTGTTCATTTCAGTGTAAACTTCAGTTATTTATTACACACTGAGGGAAATCAACTAAAATCAGGAAAACCAATGTCCAATTGAACTTGAGTTTTATTTTGCATAGAGAAGTAACCAATATTTCTGATCA	AGGACCGGATCAACT	CATTGCGTGAACCGA	Test	chr1:6888841-6889111	chr1:6888481-6888982	0	0	0	0	1	NA	NA	NA	NA	CAMTA1	CAMTA1	148	152	189	805	789	1322	145	186	185	857	832	1248	293	338	374	1662	1621	2570	335	1951	2.499900108	2.258416641	2.777367109	2.51189462	-1.460142573	4.9099999999999994e-129	1.22e-126	FALSE
NGN2_iPSC_ABC::chr1:6912316-6912586	TAAGCAGCAGTAGCATCCCCCTTTGTTTCTGAATGAGAAATTATTCCCAAGAAGTCACCAAGTGTGAAAATGTGTGTTGTCTTGCTAATGGGACACTAATGAAATATTAAAGTGGCTTTCTTCCTGTCAGTCTCCTGGGGACCACTCTATCCTCTGGATTTTAGTCTGTCTTTACATAAAGAGCCCCGGGGAATTAACATTTCTTGGTACTTTTCAAAATAACCTTGGTCTTTCTCATGCCATAGTAAAGAAGTTCATGTTTCCGTTAGA	AGGACCGGATCAACT	CATTGCGTGAACCGA	Test	chr1:6912316-6912586	chr1:6912406-6912906	0	1	0	0	0	NA	CAMTA1	NA	NA	NA	CAMTA1	213	198	286	4363	4760	6686	260	206	308	4558	4949	6965	473	404	594	8921	9709	13651	490.3333333	10760.33333	4.234408184	4.583477483	4.520078841	4.445988169	0.459849152	8.88e-30	1.52e-28	TRUE
NGN2_iPSC_ABC::chr1:6912406-6912676	GGACACTAATGAAATATTAAAGTGGCTTTCTTCCTGTCAGTCTCCTGGGGACCACTCTATCCTCTGGATTTTAGTCTGTCTTTACATAAAGAGCCCCGGGGAATTAACATTTCTTGGTACTTTTCAAAATAACCTTGGTCTTTCTCATGCCATAGTAAAGAAGTTCATGTTTCCGTTAGATAACTGTCTGGCTTAGGGAGGGGCTCTGTCCCTCCGCAGGGGAGGAGGATTTTGGTCGGCCCTCCCAGCAGCCTGTCCTCCAGGCGGATG	AGGACCGGATCAACT	CATTGCGTGAACCGA	Test	chr1:6912406-6912676	chr1:6912406-6912906	0	1	0	0	0	NA	CAMTA1	NA	NA	NA	CAMTA1	59	81	73	1524	1613	2469	73	71	97	1527	1614	2578	132	152	170	3051	3227	5047	151.3333333	3775	4.520256811	4.399037021	4.88364368	4.600979171	0.634916817	1.82e-16	1.55e-15	TRUE
NGN2_iPSC_ABC::chr1:6912496-6912766	GAGCCCCGGGGAATTAACATTTCTTGGTACTTTTCAAAATAACCTTGGTCTTTCTCATGCCATAGTAAAGAAGTTCATGTTTCCGTTAGATAACTGTCTGGCTTAGGGAGGGGCTCTGTCCCTCCGCAGGGGAGGAGGATTTTGGTCGGCCCTCCCAGCAGCCTGTCCTCCAGGCGGATGCCTGCTCCCAGCTCCCTCATGCCCCACCTCTGCCTCCCTCTCAGCAGAAGACTACCCCAGTTCACAGGGGAGGCGCTGTCATACTGCCCC	AGGACCGGATCAACT	CATTGCGTGAACCGA	Test	chr1:6912496-6912766	chr1:6912406-6912906	0	1	0	0	0	NA	CAMTA1	NA	NA	NA	CAMTA1	29	32	38	474	551	781	30	27	43	509	549	806	59	59	81	983	1100	1587	66.33333333	1223.333333	4.03562391	4.197708158	4.275443193	4.169591753	0.206109166	0.059966083	0.093564027	FALSE
NGN2_iPSC_ABC::chr1:6912586-6912856	TAACTGTCTGGCTTAGGGAGGGGCTCTGTCCCTCCGCAGGGGAGGAGGATTTTGGTCGGCCCTCCCAGCAGCCTGTCCTCCAGGCGGATGCCTGCTCCCAGCTCCCTCATGCCCCACCTCTGCCTCCCTCTCAGCAGAAGACTACCCCAGTTCACAGGGGAGGCGCTGTCATACTGCCCCACACTGAGCTTGAGCTGGGAGCCAGGCGTGCTGCCCGCCTCCATGCCCGTCACTGAATCCTCCCACTACCCAGTCGGCAGCTGGGAGTTG	AGGACCGGATCAACT	CATTGCGTGAACCGA	Test	chr1:6912586-6912856	chr1:6912406-6912906	0	1	0	0	0	NA	CAMTA1	NA	NA	NA	CAMTA1	9	12	6	148	156	238	4	7	8	147	192	249	13	19	14	295	348	487	15.33333333	376.6666667	4.402098444	4.125155131	5.023846742	4.517033439	0.616799816	0.006809091	0.013372785	FALSE
NGN2_iPSC_ABC::chr1:6912676-6912946	CCTGCTCCCAGCTCCCTCATGCCCCACCTCTGCCTCCCTCTCAGCAGAAGACTACCCCAGTTCACAGGGGAGGCGCTGTCATACTGCCCCACACTGAGCTTGAGCTGGGAGCCAGGCGTGCTGCCCGCCTCCATGCCCGTCACTGAATCCTCCCACTACCCAGTCGGCAGCTGGGAGTTGTTTCTGTTTCCACTGTGTGGGGAGGGAAGCTTGGGCACCAGGAGGTTGTGTGGCCAGTCACAGAAGCAGGATTTGAACCCAGCCCAGGCC	AGGACCGGATCAACT	CATTGCGTGAACCGA	Test	chr1:6912676-6912946	chr1:6912406-6912906	0	1	0	0	0	NA	CAMTA1	NA	NA	NA	CAMTA1	9	14	7	156	171	247	6	9	12	155	151	224	15	23	19	311	322	471	19	368	4.285402219	3.750427854	4.560714954	4.198848342	0.277772407	0.172143985	0.234616321	FALSE
NGN2_iPSC_ABC::chr1:6912766-6913036	ACACTGAGCTTGAGCTGGGAGCCAGGCGTGCTGCCCGCCTCCATGCCCGTCACTGAATCCTCCCACTACCCAGTCGGCAGCTGGGAGTTGTTTCTGTTTCCACTGTGTGGGGAGGGAAGCTTGGGCACCAGGAGGTTGTGTGGCCAGTCACAGAAGCAGGATTTGAACCCAGCCCAGGCCCTGTGAACTCCAGCGCCCAGCGTGGAGTTATTGCCTTGCCAGCACCTCCCTGTTTTTGGCTACAACTTGGTCTCCCCAGGctgccatcag	AGGACCGGATCAACT	CATTGCGTGAACCGA	Test	chr1:6912766-6913036	chr1:6912406-6912906	0	1	0	0	0	NA	CAMTA1	NA	NA	NA	CAMTA1	39	48	39	571	634	821	38	44	47	564	676	923	77	92	86	1135	1310	1744	85	1396.333333	3.864344901	3.817293159	4.326067825	4.002568628	0.041843259	0.674571744	0.735807148	FALSE
Midfetal_Cortex_Trevino::chr1:6914652-6914922	GAAGGGGTGGCACATGTACATGGTTGGGACAGAGACCTTTTCCCTCTTTAAGGCCAGGTCTGGCTTGAACGAGCCAGGGGCTTTTAGTTTAGCTGGGCTGAGGCGCTCATGTGGCCAGGGAGATGCTGGGAGCCTGCAGACTCTGGGATGTTACTCTGCGTTTTTTTCTCCTCTCCCCAGAAACACGTTTTTGTCTCCATCTGACCAACTTTTTAATCTTAATTTATGAGCCTGCTGTAGCACCAGTAAAGACACACTGTACTGCCTGAA	AGGACCGGATCAACT	CATTGCGTGAACCGA	Test	chr1:6914652-6914922	chr1:6914742-6915243	0	0	0	0	1	NA	NA	NA	NA	CAMTA1	CAMTA1	77	66	90	945	907	1327	83	71	104	939	947	1388	160	137	194	1884	1854	2715	163.6666667	2151	3.54943193	3.748679015	3.79993745	3.699349465	-0.278420257	1.3608e-4	3.68644e-4	FALSE
Midfetal_Cortex_Trevino::chr1:6914742-6915012	AGCTGGGCTGAGGCGCTCATGTGGCCAGGGAGATGCTGGGAGCCTGCAGACTCTGGGATGTTACTCTGCGTTTTTTTCTCCTCTCCCCAGAAACACGTTTTTGTCTCCATCTGACCAACTTTTTAATCTTAATTTATGAGCCTGCTGTAGCACCAGTAAAGACACACTGTACTGCCTGAAAGAATCACTGCTGAATTCTAATTCTGTGCGATTCAAAGGCATGCCTTTGGCCGGAGCTGCTTCAAGAATAAGCAGAGCGGGAGGCTCGGC	AGGACCGGATCAACT	CATTGCGTGAACCGA	Test	chr1:6914742-6915012	chr1:6914742-6915243	0	0	0	0	1	NA	NA	NA	NA	CAMTA1	CAMTA1	60	69	64	823	855	1303	74	56	78	852	903	1337	134	125	142	1675	1758	2640	133.6666667	2024.333333	3.633990837	3.803259844	4.206997249	3.881415977	-0.079213512	0.312582009	0.39018675	FALSE
Midfetal_Cortex_Trevino::chr1:6914832-6915102	AAACACGTTTTTGTCTCCATCTGACCAACTTTTTAATCTTAATTTATGAGCCTGCTGTAGCACCAGTAAAGACACACTGTACTGCCTGAAAGAATCACTGCTGAATTCTAATTCTGTGCGATTCAAAGGCATGCCTTTGGCCGGAGCTGCTTCAAGAATAAGCAGAGCGGGAGGCTCGGCCCTGCTCTGGCTCTGTGGGCTTGTCAGGAAGCTTTGCCCTGGCTGCCTCTTACGGGCCTCAGGCTTAATTAAGCCTTCTGATTTATTTTT	AGGACCGGATCAACT	CATTGCGTGAACCGA	Test	chr1:6914832-6915102	chr1:6914742-6915243	0	0	0	0	1	NA	NA	NA	NA	CAMTA1	CAMTA1	89	85	96	1351	1529	2294	100	98	113	1478	1581	2369	189	183	209	2829	3110	4663	193.6666667	3534	3.896730729	4.079600723	4.473106556	4.149812669	0.186710197	0.005208978	0.010499172	FALSE
Midfetal_Cortex_Trevino::chr1:6914922-6915192	AGAATCACTGCTGAATTCTAATTCTGTGCGATTCAAAGGCATGCCTTTGGCCGGAGCTGCTTCAAGAATAAGCAGAGCGGGAGGCTCGGCCCTGCTCTGGCTCTGTGGGCTTGTCAGGAAGCTTTGCCCTGGCTGCCTCTTACGGGCCTCAGGCTTAATTAAGCCTTCTGATTTATTTTTCAATTCATTACTTTTTGAAAAAAGAAAAGCCACTTTAATGGAAGCTTTTAAAATCCAGACACTTTGGATTCCTCTACTTTGTCAGGCAAA	AGGACCGGATCAACT	CATTGCGTGAACCGA	Test	chr1:6914922-6915192	chr1:6914742-6915243	0	0	0	0	1	NA	NA	NA	NA	CAMTA1	CAMTA1	25	31	35	411	387	516	16	34	40	398	404	579	41	65	75	809	791	1095	60.33333333	898.3333333	4.269460675	3.584962501	3.85010457	3.901509248	-0.092798814	0.443584067	0.521437447	FALSE
Midfetal_Cortex_Trevino::chr1:6915012-6915282	CCTGCTCTGGCTCTGTGGGCTTGTCAGGAAGCTTTGCCCTGGCTGCCTCTTACGGGCCTCAGGCTTAATTAAGCCTTCTGATTTATTTTTCAATTCATTACTTTTTGAAAAAAGAAAAGCCACTTTAATGGAAGCTTTTAAAATCCAGACACTTTGGATTCCTCTACTTTGTCAGGCAAAAGTGGATTCGTCTAAGTAGTTTCATTAAAAAAGAAAAGCATATATTTATGAAGGTTTCAGAGATTAGATTTTTTTACTCCTTTCACTCCA	AGGACCGGATCAACT	CATTGCGTGAACCGA	Test	chr1:6915012-6915282	chr1:6914742-6915243	0	0	0	0	1	NA	NA	NA	NA	CAMTA1	CAMTA1	75	72	83	1086	1199	1832	75	67	88	1163	1297	1834	150	139	171	2249	2496	3666	153.3333333	2803.666667	3.897304547	4.156697089	4.414119796	4.156040477	0.191495033	0.00930996	0.017728195	FALSE
Midfetal_Cortex_Trevino::chr1:6915102-6915372	CAATTCATTACTTTTTGAAAAAAGAAAAGCCACTTTAATGGAAGCTTTTAAAATCCAGACACTTTGGATTCCTCTACTTTGTCAGGCAAAAGTGGATTCGTCTAAGTAGTTTCATTAAAAAAGAAAAGCATATATTTATGAAGGTTTCAGAGATTAGATTTTTTTACTCCTTTCACTCCAGGAACCTAAAAGCCAAACTTGGAAAATAATTTTTGTGGTTAGGTATGTGCATTCACTCAGCCAAGAAATCTAGTAATTTCATAAGTACCC	AGGACCGGATCAACT	CATTGCGTGAACCGA	Test	chr1:6915102-6915372	chr1:6914742-6915243	0	0	0	0	1	NA	NA	NA	NA	CAMTA1	CAMTA1	154	135	193	2121	2141	3185	147	141	187	2120	2360	3235	301	276	380	4241	4501	6420	319	5054	3.812124166	4.022608175	4.074935096	3.969889146	-0.010404465	0.839300845	0.873658074	FALSE
NGN2_iPSC_ABC::chr1:6922403-6922673	cttcacttggggtctcagtgctgttgcagtcagatagtggctgggctgtcatcttaaaggcttctctgagtgggtctgggaagatGCAAGCATTTGGGGACAGAGCAGCCAGGGCTCCTCTGGCATCCCTTTctccatgtggttttcagcatgacggctgcaggacagccacatttctcccctggggcctcaaatgcatgtcctgagaaaagccggtggatgctgtgttgcctttcatgaactggccttgaaagtcacacggcatccctc	AGGACCGGATCAACT	CATTGCGTGAACCGA	Test	chr1:6922403-6922673	chr1:6922493-6922993	0	1	0	0	0	NA	CAMTA1	NA	NA	NA	CAMTA1	62	65	69	813	788	1286	48	45	66	817	834	1348	110	110	135	1630	1622	2634	118.3333333	1962	3.8771252	3.870031418	4.276124405	4.007760341	0.045952925	0.60941635	0.677272234	FALSE
NGN2_iPSC_ABC::chr1:6922493-6922763	CATTTGGGGACAGAGCAGCCAGGGCTCCTCTGGCATCCCTTTctccatgtggttttcagcatgacggctgcaggacagccacatttctcccctggggcctcaaatgcatgtcctgagaaaagccggtggatgctgtgttgcctttcatgaactggccttgaaagtcacacggcatccctcctgccgagttctattagttacaagtgagccattaaggccagcctgtattcagtgggaggagaattggcctccacttcttggtgggaggag	AGGACCGGATCAACT	CATTGCGTGAACCGA	Test	chr1:6922493-6922763	chr1:6922493-6922993	0	1	0	0	0	NA	CAMTA1	NA	NA	NA	CAMTA1	63	60	67	1088	1168	1737	72	63	68	1102	1160	1789	135	123	135	2190	2328	3526	131	2681.333333	4.009910928	4.231298614	4.696763019	4.31265752	0.353400509	7.42e-6	2.44e-5	TRUE
NGN2_iPSC_ABC::chr1:6922583-6922853	cctggggcctcaaatgcatgtcctgagaaaagccggtggatgctgtgttgcctttcatgaactggccttgaaagtcacacggcatccctcctgccgagttctattagttacaagtgagccattaaggccagcctgtattcagtgggaggagaattggcctccacttcttggtgggaggagtgccagaggatttgcagacatgttttaaaaccacaGTGTGGATCCAATAGGCTAAGTCCAAAGCGCCCTAGGGAGGGCCAGGTTTTAATT	AGGACCGGATCAACT	CATTGCGTGAACCGA	Test	chr1:6922583-6922853	chr1:6922493-6922993	0	1	0	0	0	NA	CAMTA1	NA	NA	NA	CAMTA1	58	51	75	1111	1176	1585	55	55	74	1064	1194	1755	113	106	149	2175	2370	3340	122.6666667	2628.333333	4.254572827	4.469812961	4.477245577	4.400543788	0.425047298	1.81e-7	7.21e-7	TRUE
NGN2_iPSC_ABC::chr1:6922673-6922943	ctgccgagttctattagttacaagtgagccattaaggccagcctgtattcagtgggaggagaattggcctccacttcttggtgggaggagtgccagaggatttgcagacatgttttaaaaccacaGTGTGGATCCAATAGGCTAAGTCCAAAGCGCCCTAGGGAGGGCCAGGTTTTAATTTGGAGCGCTGGGATCTTGGAACACACCCCCTTCCGTTAAGTGTTCCAGGAATGAGTCTGCTGGAGGATCACTCCGGTGACGGTGGCAAGC	AGGACCGGATCAACT	CATTGCGTGAACCGA	Test	chr1:6922673-6922943	chr1:6922493-6922993	0	1	0	0	0	NA	CAMTA1	NA	NA	NA	CAMTA1	56	56	74	1161	1175	1648	54	60	82	1144	1274	1724	110	116	156	2305	2449	3372	127.3333333	2708.666667	4.376760931	4.388201314	4.425195854	4.396719367	0.417505454	1.5e-7	6.03e-7	TRUE
NGN2_iPSC_ABC::chr1:6922763-6923033	tgccagaggatttgcagacatgttttaaaaccacaGTGTGGATCCAATAGGCTAAGTCCAAAGCGCCCTAGGGAGGGCCAGGTTTTAATTTGGAGCGCTGGGATCTTGGAACACACCCCCTTCCGTTAAGTGTTCCAGGAATGAGTCTGCTGGAGGATCACTCCGGTGACGGTGGCAAGCTCTGCTTCCTGGTCCCTGCTTGCACTTGTATGAAGTGATAAATTTCACGAATAAGGTAGATTCCATCAAATAAGTATCAATTAAGCTGTT	AGGACCGGATCAACT	CATTGCGTGAACCGA	Test	chr1:6922763-6923033	chr1:6922493-6922993	0	1	0	0	0	NA	CAMTA1	NA	NA	NA	CAMTA1	96	100	122	1537	1630	2320	118	114	138	1623	1730	2326	214	214	260	3160	3360	4646	229.3333333	3722	3.87797247	3.966481978	4.154177933	3.999544127	0.026282466	0.661484747	0.724206361	FALSE
NGN2_iPSC_ABC::chr1:6922853-6923123	TGGAGCGCTGGGATCTTGGAACACACCCCCTTCCGTTAAGTGTTCCAGGAATGAGTCTGCTGGAGGATCACTCCGGTGACGGTGGCAAGCTCTGCTTCCTGGTCCCTGCTTGCACTTGTATGAAGTGATAAATTTCACGAATAAGGTAGATTCCATCAAATAAGTATCAATTAAGCTGTTTTATGATCTAGTTGAGATGATGAATTAAAGTCGATTTAGATAAATGATCAGTAAAAGAACAGAGACTTCAGGAAGACAGCATAAACTCTC	AGGACCGGATCAACT	CATTGCGTGAACCGA	Test	chr1:6922853-6923123	chr1:6922493-6922993	0	1	0	0	0	NA	CAMTA1	NA	NA	NA	CAMTA1	73	66	95	557	667	943	61	53	68	582	625	984	134	119	163	1139	1292	1927	138.6666667	1452.666667	3.078002512	3.429615964	3.555337332	3.354318603	-0.613471229	6.15e-13	4.11e-12	FALSE
NGN2_iPSC_ABC::chr1:6962728-6962998	TGGCCCCATCCTCCATCCCTTTTCGTCCTTGCCCACCGAGCTCCTCTGGACCCACCCCTCTTTTTGGGCCCGCACCCATCTGGCTCCTCCCACCCATCTGGCCCCACCCACTCCCCTGCTTTCCATCCCTGCCTTGCCCTGTGACTGGCCCCACCCTCCATCCCTTTTGGTCCCTCCTTGCCTGCCGAGCTCCTCTGGACCCACCCCTCTTTCAGTTGGGGCCCCGCCCTCATTTGGCCCCTTTCACCCGTCTGGCCCTGCCCATTCCCA	AGGACCGGATCAACT	CATTGCGTGAACCGA	Test	chr1:6962728-6962998	chr1:6962818-6963318	0	1	0	0	0	NA	CAMTA1	NA	NA	NA	CAMTA1	NA	NA	NA	NA	NA	NA	NA	NA	NA	NA	NA	NA	NA	NA	NA	NA	NA	NA	NA	NA	NA	NA	NA	NA	NA	NA	NA	NA
NGN2_iPSC_ABC::chr1:6962818-6963088	CACCCATCTGGCCCCACCCACTCCCCTGCTTTCCATCCCTGCCTTGCCCTGTGACTGGCCCCACCCTCCATCCCTTTTGGTCCCTCCTTGCCTGCCGAGCTCCTCTGGACCCACCCCTCTTTCAGTTGGGGCCCCGCCCTCATTTGGCCCCTTTCACCCGTCTGGCCCTGCCCATTCCCACCTTCCACCCTGGCCCCGCCCTGTGGCAGACCCCATTCTCCATTCCTTGTGGCCCTTCTCCTCTGGACCAACCCCTCTGTCCATTAGGGC	AGGACCGGATCAACT	CATTGCGTGAACCGA	Test	chr1:6962818-6963088	chr1:6962818-6963318	0	1	0	0	0	NA	CAMTA1	NA	NA	NA	CAMTA1	NA	NA	NA	NA	NA	NA	NA	NA	NA	NA	NA	NA	NA	NA	NA	NA	NA	NA	NA	NA	NA	NA	NA	NA	NA	NA	NA	NA
NGN2_iPSC_ABC::chr1:6962908-6963178	CCTGCCGAGCTCCTCTGGACCCACCCCTCTTTCAGTTGGGGCCCCGCCCTCATTTGGCCCCTTTCACCCGTCTGGCCCTGCCCATTCCCACCTTCCACCCTGGCCCCGCCCTGTGGCAGACCCCATTCTCCATTCCTTGTGGCCCTTCTCCTCTGGACCAACCCCTCTGTCCATTAGGGCCCCGCCTTCATTTGACCCATCCCACCCTCTGGCCTCACCCACTCCACCTTCCATTTTGACCCAGCTCCTTGGCAGGCTCCAGCCTCCATC	AGGACCGGATCAACT	CATTGCGTGAACCGA	Test	chr1:6962908-6963178	chr1:6962818-6963318	0	1	0	0	0	NA	CAMTA1	NA	NA	NA	CAMTA1	NA	NA	NA	NA	NA	NA	NA	NA	NA	NA	NA	NA	NA	NA	NA	NA	NA	NA	NA	NA	NA	NA	NA	NA	NA	NA	NA	NA
NGN2_iPSC_ABC::chr1:6962998-6963268	CCTTCCACCCTGGCCCCGCCCTGTGGCAGACCCCATTCTCCATTCCTTGTGGCCCTTCTCCTCTGGACCAACCCCTCTGTCCATTAGGGCCCCGCCTTCATTTGACCCATCCCACCCTCTGGCCTCACCCACTCCACCTTCCATTTTGACCCAGCTCCTTGGCAGGCTCCAGCCTCCATCTCTTTTGGCTCCTCCTCACCCGCCCCGCCCCTTTGGAACTACCCATCTTTCCTTTATGGGCCCCGCCCCATCTGGCTcctcccacccacc	AGGACCGGATCAACT	CATTGCGTGAACCGA	Test	chr1:6962998-6963268	chr1:6962818-6963318	0	1	0	0	0	NA	CAMTA1	NA	NA	NA	CAMTA1	16	12	27	266	292	414	15	17	18	280	315	455	31	29	45	546	607	869	35	674	4.095397023	4.341036918	4.241309635	4.225914525	0.269251581	0.072679925	0.110975998	FALSE
NGN2_iPSC_ABC::chr1:6963088-6963358	CCCGCCTTCATTTGACCCATCCCACCCTCTGGCCTCACCCACTCCACCTTCCATTTTGACCCAGCTCCTTGGCAGGCTCCAGCCTCCATCTCTTTTGGCTCCTCCTCACCCGCCCCGCCCCTTTGGAACTACCCATCTTTCCTTTATGGGCCCCGCCCCATCTGGCTcctcccacccacctggccccccccccccccccGCTTTCCATCCCGGCCTTGCCCTGTGACTGGCCCCGCCCTCCATCCCTTTTGGCCCCTCCTTGCCCGCGCC	AGGACCGGATCAACT	CATTGCGTGAACCGA	Test	chr1:6963088-6963358	chr1:6962818-6963318	0	1	0	0	0	NA	CAMTA1	NA	NA	NA	CAMTA1	NA	NA	NA	NA	NA	NA	NA	NA	NA	NA	NA	NA	NA	NA	NA	NA	NA	NA	NA	NA	NA	NA	NA	NA	NA	NA	NA	NA
NGN2_iPSC_ABC::chr1:6963178-6963448	TCTTTTGGCTCCTCCTCACCCGCCCCGCCCCTTTGGAACTACCCATCTTTCCTTTATGGGCCCCGCCCCATCTGGCTcctcccacccacctggccccccccccccccccGCTTTCCATCCCGGCCTTGCCCTGTGACTGGCCCCGCCCTCCATCCCTTTTGGCCCCTCCTTGCCCGCGCCGCCCCTCTGGAGCCACCCCTCTTTCCAATCGGGCCCCACCCTGTTTTCCTGGCCTTCAAGCTCCCGCCTGGCGCCCCGCAGCGGCAAGCG	AGGACCGGATCAACT	CATTGCGTGAACCGA	Test	chr1:6963178-6963448	chr1:6962818-6963318	0	1	0	0	0	NA	CAMTA1	NA	NA	NA	CAMTA1	NA	NA	NA	NA	NA	NA	NA	NA	NA	NA	NA	NA	NA	NA	NA	NA	NA	NA	NA	NA	NA	NA	NA	NA	NA	NA	NA	NA
Midfetal_Cortex_Trevino::chr1:6964968-6965238	GCTTTGAGCCCTCCTCCAAGGGTCGCAGAGCAGCAGGTAGAGACTTAGAGTCTGTGCTAACAGAGAGGGAGGGTCTTGTCTGGGAGACTTGCCTGACCCTCTCTTACTTGGGTGCATGGTGCTGGCAAGGAAGAAGCAGGGCCAGCGGAAGGGCTGTATTTCTGGTGAGATGTATTAATATGTGAAAGCCACTTCGGGAAAAGTAgtgagtgtggtatgagcatgagtgtgtgtgtatgactttgtgtgcttgtgtgtgtctgtgcatgt	AGGACCGGATCAACT	CATTGCGTGAACCGA	Test	chr1:6964968-6965238	chr1:6965058-6965559	0	0	0	0	1	NA	NA	NA	NA	CAMTA1	CAMTA1	58	67	74	1181	1376	1979	87	68	71	1284	1349	1969	145	135	145	2465	2725	3948	141.6666667	3046	4.078132526	4.325107006	4.757447094	4.386895542	0.42545398	3.61e-8	1.56e-7	TRUE
Midfetal_Cortex_Trevino::chr1:6965058-6965328	GCCTGACCCTCTCTTACTTGGGTGCATGGTGCTGGCAAGGAAGAAGCAGGGCCAGCGGAAGGGCTGTATTTCTGGTGAGATGTATTAATATGTGAAAGCCACTTCGGGAAAAGTAgtgagtgtggtatgagcatgagtgtgtgtgtatgactttgtgtgcttgtgtgtgtctgtgcatgtgtgcatgtgtgtgggcacgtgctcctgggggcatgcacatgtttaagtgtgtgcttgtgtctgtgcatgtgtgtatgtgtgtgggtgtgt	AGGACCGGATCAACT	CATTGCGTGAACCGA	Test	chr1:6965058-6965328	chr1:6965058-6965559	0	0	0	0	1	NA	NA	NA	NA	CAMTA1	CAMTA1	59	59	67	589	657	928	70	75	86	605	608	927	129	134	153	1194	1265	1855	138.6666667	1438	3.20042709	3.229246092	3.591194454	3.340289212	-0.624068875	3.59e-15	2.81e-14	FALSE
Midfetal_Cortex_Trevino::chr1:6965148-6965418	TGTGAAAGCCACTTCGGGAAAAGTAgtgagtgtggtatgagcatgagtgtgtgtgtatgactttgtgtgcttgtgtgtgtctgtgcatgtgtgcatgtgtgtgggcacgtgctcctgggggcatgcacatgtttaagtgtgtgcttgtgtctgtgcatgtgtgtatgtgtgtgggtgtgtgtgtAGGGGGCACGCAGCCAGCTCTAACTTGAGCAGAGGCATTCTGTTGTTATAAATAAGGCTGGTTTTTATATTCCCATTTGACCAGGG	AGGACCGGATCAACT	CATTGCGTGAACCGA	Test	chr1:6965148-6965418	chr1:6965058-6965559	0	0	0	0	1	NA	NA	NA	NA	CAMTA1	CAMTA1	94	117	149	1498	1653	2428	87	114	131	1641	1695	2521	181	231	280	3139	3348	4949	230.6666667	3812	4.108754204	3.851533666	4.13878649	4.033024786	0.047488046	0.434935664	0.513119822	FALSE
Midfetal_Cortex_Trevino::chr1:6965238-6965508	gtgcatgtgtgtgggcacgtgctcctgggggcatgcacatgtttaagtgtgtgcttgtgtctgtgcatgtgtgtatgtgtgtgggtgtgtgtgtAGGGGGCACGCAGCCAGCTCTAACTTGAGCAGAGGCATTCTGTTGTTATAAATAAGGCTGGTTTTTATATTCCCATTTGACCAGGGAGTGCAACCAGCAGACCAAAGGTAATGCATTTCAGCTGCCTGTGGGGGAAGGTAAATGTGGTTTATTAGCCCCCCTGGCTCAGAGGGGGC	AGGACCGGATCAACT	CATTGCGTGAACCGA	Test	chr1:6965238-6965508	chr1:6965058-6965559	0	0	0	0	1	NA	NA	NA	NA	CAMTA1	CAMTA1	56	72	68	860	998	1309	53	54	62	908	951	1359	109	126	130	1768	1949	2668	121.6666667	2128.333333	4.007358619	3.940573722	4.348660589	4.09886431	0.133077287	0.107402908	0.155950703	FALSE
Midfetal_Cortex_Trevino::chr1:6965328-6965598	gtgtAGGGGGCACGCAGCCAGCTCTAACTTGAGCAGAGGCATTCTGTTGTTATAAATAAGGCTGGTTTTTATATTCCCATTTGACCAGGGAGTGCAACCAGCAGACCAAAGGTAATGCATTTCAGCTGCCTGTGGGGGAAGGTAAATGTGGTTTATTAGCCCCCCTGGCTCAGAGGGGGCTGGGCACTGGTAGCAGCTGAAGCAAGGCGGCTCTAGATGGAGGGAGGGGACAGGTTGGTGATTGTGTGCCCTGGTTTCTCTAAAGGAAAA	AGGACCGGATCAACT	CATTGCGTGAACCGA	Test	chr1:6965328-6965598	chr1:6965058-6965559	0	0	0	0	1	NA	NA	NA	NA	CAMTA1	CAMTA1	26	30	35	448	532	768	39	31	38	492	554	744	65	61	73	940	1086	1512	66.33333333	1179.333333	3.833656793	4.131939915	4.353742907	4.106446538	0.153778928	0.16548939	0.226644053	FALSE
Midfetal_Cortex_Trevino::chr1:6965418-6965688	AGTGCAACCAGCAGACCAAAGGTAATGCATTTCAGCTGCCTGTGGGGGAAGGTAAATGTGGTTTATTAGCCCCCCTGGCTCAGAGGGGGCTGGGCACTGGTAGCAGCTGAAGCAAGGCGGCTCTAGATGGAGGGAGGGGACAGGTTGGTGATTGTGTGCCCTGGTTTCTCTAAAGGAAAAAAAATGGACGTGCCGCCTGTTAGCTAATCAACAGTGAGGAGAAAGTCCTGACAACAAGTAAAGAAAACTTAGCTGGCAATAAAATAAGGG	AGGACCGGATCAACT	CATTGCGTGAACCGA	Test	chr1:6965418-6965688	chr1:6965058-6965559	0	0	0	0	1	NA	NA	NA	NA	CAMTA1	CAMTA1	45	42	46	416	432	664	38	44	39	452	459	628	83	86	85	868	891	1292	84.66666667	1017	3.370894944	3.357956404	3.910241805	3.546364384	-0.411092125	3.99e-5	1.17866e-4	FALSE
Midfetal_Cortex_Trevino::chr1:6985451-6985721	TCTAATTTAGGTTTCAATAAGGGAAGGAACCATTATATCACCCTACTTCAGTGCTTTTTGTCATTACGTTATATTTTTTAAAATACTTTCATCGGGGACCCGATATACACTTACAATCTCTCTGCATTTATTTTCTTTTAAGAACACATATAATAAAACTCAAAGTTAATAGCACGAAAATAATTTCTACAATAACAGTTGTAGCAAATCTTCGAATTGCCAGGGTGAAGGTGGCTAGACAGAGTGAGGCAATTACGTCTATTATTAGCA	AGGACCGGATCAACT	CATTGCGTGAACCGA	Test	chr1:6985451-6985721	chr1:6985541-6986042	0	0	0	0	1	NA	NA	NA	NA	CAMTA1	CAMTA1	154	125	163	2096	2239	2993	144	139	189	2122	2402	3237	298	264	352	4218	4641	6230	304.6666667	5029.666667	3.818683698	4.130682258	4.141723628	4.030363195	0.05227795	0.333810288	0.412179976	FALSE
Midfetal_Cortex_Trevino::chr1:6985541-6985811	ATCGGGGACCCGATATACACTTACAATCTCTCTGCATTTATTTTCTTTTAAGAACACATATAATAAAACTCAAAGTTAATAGCACGAAAATAATTTCTACAATAACAGTTGTAGCAAATCTTCGAATTGCCAGGGTGAAGGTGGCTAGACAGAGTGAGGCAATTACGTCTATTATTAGCAGTGCACGGGGAGGATTGATGTACAGTGGGCTGTGTGTGAGCAGAAGCCTTCAGACGTGAACTACATTTTAATAGTGAAATTCTCATAGAT	AGGACCGGATCAACT	CATTGCGTGAACCGA	Test	chr1:6985541-6985811	chr1:6985541-6986042	0	0	0	0	1	NA	NA	NA	NA	CAMTA1	CAMTA1	146	147	187	2322	2435	3415	143	174	182	2340	2531	3463	289	321	369	4662	4966	6878	326.3333333	5502	4.007133624	3.947242153	4.21660168	4.056992486	0.080880653	0.107559032	0.156151744	FALSE
Midfetal_Cortex_Trevino::chr1:6985631-6985901	TAATTTCTACAATAACAGTTGTAGCAAATCTTCGAATTGCCAGGGTGAAGGTGGCTAGACAGAGTGAGGCAATTACGTCTATTATTAGCAGTGCACGGGGAGGATTGATGTACAGTGGGCTGTGTGTGAGCAGAAGCCTTCAGACGTGAACTACATTTTAATAGTGAAATTCTCATAGATTATAACTTCCTTCATTAACATTTTCACACATCGCTGACTAACAAATGAGGAGAGAGGCCTTCTGCACTCATAGATTTATTATGCTTGGGA	AGGACCGGATCAACT	CATTGCGTGAACCGA	Test	chr1:6985631-6985901	chr1:6985541-6986042	0	0	0	0	1	NA	NA	NA	NA	CAMTA1	CAMTA1	147	124	150	2169	2317	3308	130	133	182	2213	2393	3380	277	257	332	4382	4710	6688	288.6666667	5260	3.978761891	4.190590361	4.328196463	4.165849572	0.190923416	2.65169e-4	6.83492e-4	TRUE
Midfetal_Cortex_Trevino::chr1:6985721-6985991	GTGCACGGGGAGGATTGATGTACAGTGGGCTGTGTGTGAGCAGAAGCCTTCAGACGTGAACTACATTTTAATAGTGAAATTCTCATAGATTATAACTTCCTTCATTAACATTTTCACACATCGCTGACTAACAAATGAGGAGAGAGGCCTTCTGCACTCATAGATTTATTATGCTTGGGATGCTCTCTGCACCTCTGTGTATGGGCAGGAGCTTCGTCTTCTAACCTCTGACTACCGGCGATTAACTCTTTCCGGCCCTACCTGTTTCCT	AGGACCGGATCAACT	CATTGCGTGAACCGA	Test	chr1:6985721-6985991	chr1:6985541-6986042	0	0	0	0	1	NA	NA	NA	NA	CAMTA1	CAMTA1	204	199	229	2376	2767	3865	178	189	234	2415	2750	4005	382	388	463	4791	5517	7870	411	6059.333333	3.645211611	3.826303396	4.084350229	3.851955079	-0.119539217	0.014299715	0.026071613	FALSE
Midfetal_Cortex_Trevino::chr1:6985811-6986081	TATAACTTCCTTCATTAACATTTTCACACATCGCTGACTAACAAATGAGGAGAGAGGCCTTCTGCACTCATAGATTTATTATGCTTGGGATGCTCTCTGCACCTCTGTGTATGGGCAGGAGCTTCGTCTTCTAACCTCTGACTACCGGCGATTAACTCTTTCCGGCCCTACCTGTTTCCTTCAGGCACGGAAGAACATTCTGGAAATACTGGCTTTGCACTTTAAGACTTTTACAAGGTGGTTCCTCGGGACAGCCCCCACTGGCTGCTC	AGGACCGGATCAACT	CATTGCGTGAACCGA	Test	chr1:6985811-6986081	chr1:6985541-6986042	0	0	0	0	1	NA	NA	NA	NA	CAMTA1	CAMTA1	148	136	145	1343	1410	2090	134	132	200	1433	1487	2237	282	268	345	2776	2897	4327	298.3333333	3333.333333	3.294653219	3.429379517	3.644856556	3.456296431	-0.51681181	1.1e-21	1.28e-20	FALSE
Midfetal_Cortex_Trevino::chr1:6985901-6986171	TGCTCTCTGCACCTCTGTGTATGGGCAGGAGCTTCGTCTTCTAACCTCTGACTACCGGCGATTAACTCTTTCCGGCCCTACCTGTTTCCTTCAGGCACGGAAGAACATTCTGGAAATACTGGCTTTGCACTTTAAGACTTTTACAAGGTGGTTCCTCGGGACAGCCCCCACTGGCTGCTCCCTGCCGTCTTTCTGTGCCTTTCCCCTGTTGCCCTGCAGGTGGGTATCAGAGGACGGAGGGTCTGGGGGAATGAGTCAGGCCAGATTTGG	AGGACCGGATCAACT	CATTGCGTGAACCGA	Test	chr1:6985901-6986171	chr1:6985541-6986042	0	0	0	0	1	NA	NA	NA	NA	CAMTA1	CAMTA1	24	26	29	363	387	545	34	29	25	387	382	539	58	55	54	750	769	1084	55.66666667	867.6666667	3.670026048	3.781359714	4.302119614	3.917835125	-0.033243596	0.783001168	0.828101704	FALSE
NGN2_iPSC_ABC::chr1:7070256-7070526	AGAAAGGAGGCGTGGATATTGTACTGCACTTTCTGGACTTTCACGGGAATTCATgaaggagcctgaatatgcagcagccacatctgggtttatttcagcttggacactaattcatgttgggtcccgtagtaaatcatttttcattcagttacttgtttttcctcacttgaaaaatgggcgtgataCTGGTGGTCGCTGTTGTCTTCCCGCAGCGATAGAATGAGGCTCTGCAGTGATTTCTTTTCCTTCCAAAGTCGAAAGCTCCTCTGG	AGGACCGGATCAACT	CATTGCGTGAACCGA	Test	chr1:7070256-7070526	chr1:7070346-7070846	0	1	0	0	0	NA	CAMTA1	NA	NA	NA	CAMTA1	153	135	175	1380	1468	2039	147	133	185	1405	1587	2141	300	268	360	2785	3055	4180	309.3333333	3340	3.210359866	3.505966465	3.533777301	3.416701211	-0.562502167	2.12e-26	3.1699999999999997e-25	FALSE
NGN2_iPSC_ABC::chr1:7070346-7070616	tatttcagcttggacactaattcatgttgggtcccgtagtaaatcatttttcattcagttacttgtttttcctcacttgaaaaatgggcgtgataCTGGTGGTCGCTGTTGTCTTCCCGCAGCGATAGAATGAGGCTCTGCAGTGATTTCTTTTCCTTCCAAAGTCGAAAGCTCCTCTGGCTTTGCACAACCTTTTGAGCACGACCTTCTCTCTCATCACGGTGATGCCTGTTGCCCCCTAGTGGTCACCAGCAAAGGGAGTGGTTGAGC	AGGACCGGATCAACT	CATTGCGTGAACCGA	Test	chr1:7070346-7070616	chr1:7070346-7070846	0	1	0	0	0	NA	CAMTA1	NA	NA	NA	CAMTA1	133	112	143	1978	2037	2949	109	93	165	1980	2151	3087	242	205	308	3958	4188	6036	251.6666667	4727.333333	4.026107848	4.345889642	4.288153058	4.220050183	0.234823149	4.44e-5	1.29953e-4	TRUE
NGN2_iPSC_ABC::chr1:7070436-7070706	tgataCTGGTGGTCGCTGTTGTCTTCCCGCAGCGATAGAATGAGGCTCTGCAGTGATTTCTTTTCCTTCCAAAGTCGAAAGCTCCTCTGGCTTTGCACAACCTTTTGAGCACGACCTTCTCTCTCATCACGGTGATGCCTGTTGCCCCCTAGTGGTCACCAGCAAAGGGAGTGGTTGAGCCGACGATCCCAGGTTGCAACTCAGACCCAGGCCTGGCCCTGAACCCAGGTCTTCCTGCTGGTTCCGAGGCATCTCTGGGCAGGGTGGGTT	AGGACCGGATCAACT	CATTGCGTGAACCGA	Test	chr1:7070436-7070706	chr1:7070346-7070846	0	1	0	0	0	NA	CAMTA1	NA	NA	NA	CAMTA1	45	38	58	574	595	880	52	42	64	582	603	903	97	80	122	1156	1198	1783	99.66666667	1379	3.561463305	3.887765941	3.858385395	3.76920488	-0.20731635	0.022036064	0.038507132	FALSE
NGN2_iPSC_ABC::chr1:7070526-7070796	CTTTGCACAACCTTTTGAGCACGACCTTCTCTCTCATCACGGTGATGCCTGTTGCCCCCTAGTGGTCACCAGCAAAGGGAGTGGTTGAGCCGACGATCCCAGGTTGCAACTCAGACCCAGGCCTGGCCCTGAACCCAGGTCTTCCTGCTGGTTCCGAGGCATCTCTGGGCAGGGTGGGTTATAGGGAGGGGACCAGAGAGGGAGTCCTCCCAGTCGCCTCCACCAGGCAGCCCTCCAGCTTGTCAAACTGTCGCCAGCAGTGTTTTCTCA	AGGACCGGATCAACT	CATTGCGTGAACCGA	Test	chr1:7070526-7070796	chr1:7070346-7070846	0	1	0	0	0	NA	CAMTA1	NA	NA	NA	CAMTA1	14	14	25	223	241	340	10	14	21	239	232	372	24	28	46	462	473	712	32.66666667	549	4.211012193	4.030762254	3.923169415	4.054981287	0.073602553	0.639333499	0.704135676	FALSE
NGN2_iPSC_ABC::chr1:7070616-7070886	CGACGATCCCAGGTTGCAACTCAGACCCAGGCCTGGCCCTGAACCCAGGTCTTCCTGCTGGTTCCGAGGCATCTCTGGGCAGGGTGGGTTATAGGGAGGGGACCAGAGAGGGAGTCCTCCCAGTCGCCTCCACCAGGCAGCCCTCCAGCTTGTCAAACTGTCGCCAGCAGTGTTTTCTCAGCATGGAGATTGTGTGTGAGTGTTAAGTCTAGAAAAATCACTCAGGCAAGGCAAAGACTTGCTTTGGTGCAGGGGACTGGAAAGCAGATG	AGGACCGGATCAACT	CATTGCGTGAACCGA	Test	chr1:7070616-7070886	chr1:7070346-7070846	0	1	0	0	0	NA	CAMTA1	NA	NA	NA	CAMTA1	36	30	38	566	602	932	30	34	33	555	658	957	66	64	71	1121	1260	1889	67	1423.333333	4.06576777	4.277984747	4.714245518	4.352666012	0.405097572	2.50597e-4	6.49075e-4	TRUE
NGN2_iPSC_ABC::chr1:7070706-7070976	ATAGGGAGGGGACCAGAGAGGGAGTCCTCCCAGTCGCCTCCACCAGGCAGCCCTCCAGCTTGTCAAACTGTCGCCAGCAGTGTTTTCTCAGCATGGAGATTGTGTGTGAGTGTTAAGTCTAGAAAAATCACTCAGGCAAGGCAAAGACTTGCTTTGGTGCAGGGGACTGGAAAGCAGATGTGCTTTTTCTGGCTCTGAACACTGAGGGGAAGTGAGCTTTGGAAGAGAGGCGCTGACTTGGTGTGTGTTTTGGGGCAAGAGGAAGTTTAA	AGGACCGGATCAACT	CATTGCGTGAACCGA	Test	chr1:7070706-7070976	chr1:7070346-7070846	0	1	0	0	0	NA	CAMTA1	NA	NA	NA	CAMTA1	85	78	86	1230	1325	1964	68	72	119	1285	1369	1945	153	150	205	2515	2694	3909	169.3333333	3039.333333	4.030129666	4.157664818	4.246452365	4.14474895	0.168208356	0.014561839	0.026505786	FALSE
NGN2_iPSC_ABC::chr1:7247822-7248092	AGCCTACCTGCCATTTAGAAATGGAAGTGAATTGTAAGGTTTCCAATGCAGACTTGTAAGCAGGAGACAGATACCAGCGGGTGACAGCATTGTGACAAGCGCGTGGAGCCATTTCCTGATTGTTTTAGTCGATACAGACTTAGGGAGGAAACCAACACTGACACAAACCAATTGTGCCCTGATCGGGAAACAATGAAGTATCGGGAGTCGCTGTTGAAAGTCTGTAATTTCCAGCGGAATTGCTGTTTAGTCATCATATTGCCGCTGAAT	AGGACCGGATCAACT	CATTGCGTGAACCGA	Test	chr1:7247822-7248092	chr1:7247912-7248412	0	1	0	0	0	NA	CAMTA1	NA	NA	NA	CAMTA1	107	103	128	1934	1989	3107	106	109	138	1928	2104	3109	213	212	266	3862	4093	6216	230.3333333	4723.666667	4.174038976	4.264585767	4.541306932	4.326643891	0.356314837	4.87e-9	2.3e-8	TRUE
NGN2_iPSC_ABC::chr1:7247912-7248182	TGTGACAAGCGCGTGGAGCCATTTCCTGATTGTTTTAGTCGATACAGACTTAGGGAGGAAACCAACACTGACACAAACCAATTGTGCCCTGATCGGGAAACAATGAAGTATCGGGAGTCGCTGTTGAAAGTCTGTAATTTCCAGCGGAATTGCTGTTTAGTCATCATATTGCCGCTGAATGACATAGTGGGGCTGGGTGGAAACTACAATTAGCTGCAGTCACCCTGGTGGGACTGTTTTTTTCCCCCCAGACAATAGAATATGAAGCCA	AGGACCGGATCAACT	CATTGCGTGAACCGA	Test	chr1:7247912-7248182	chr1:7247912-7248412	0	1	0	0	0	NA	CAMTA1	NA	NA	NA	CAMTA1	92	112	119	1284	1264	1985	95	102	124	1301	1333	2127	187	214	243	2585	2597	4112	214.6666667	3098	3.781917708	3.594992866	4.075238019	3.817382864	-0.152422175	0.022427568	0.039117029	FALSE
NGN2_iPSC_ABC::chr1:7248002-7248272	GATCGGGAAACAATGAAGTATCGGGAGTCGCTGTTGAAAGTCTGTAATTTCCAGCGGAATTGCTGTTTAGTCATCATATTGCCGCTGAATGACATAGTGGGGCTGGGTGGAAACTACAATTAGCTGCAGTCACCCTGGTGGGACTGTTTTTTTCCCCCCAGACAATAGAATATGAAGCCATCAACAGCCAATGTTCTGTGCTGCTTGTGAAATGGCCCATTGTTCGTAGCAAGAAGAAAAGAAAGGCGCTGGAGGGTCTTGCCCCAGCCC	AGGACCGGATCAACT	CATTGCGTGAACCGA	Test	chr1:7248002-7248272	chr1:7247912-7248412	0	1	0	0	0	NA	CAMTA1	NA	NA	NA	CAMTA1	64	54	74	742	829	1154	59	66	53	799	844	1170	123	120	127	1541	1673	2324	123.3333333	1846	3.63639074	3.790220575	4.183015001	3.869875439	-0.092749225	0.255034789	0.328627398	FALSE
NGN2_iPSC_ABC::chr1:7248092-7248362	GACATAGTGGGGCTGGGTGGAAACTACAATTAGCTGCAGTCACCCTGGTGGGACTGTTTTTTTCCCCCCAGACAATAGAATATGAAGCCATCAACAGCCAATGTTCTGTGCTGCTTGTGAAATGGCCCATTGTTCGTAGCAAGAAGAAAAGAAAGGCGCTGGAGGGTCTTGCCCCAGCCCTGCGGGGGACAGATGGCTGACTTATGGTTTCCTCGCCTCCGTTGTAGCAGAGCAACATACAAGCCAGGCTGAAGAAGCCCCACTTCATTT	AGGACCGGATCAACT	CATTGCGTGAACCGA	Test	chr1:7248092-7248362	chr1:7247912-7248412	0	1	0	0	0	NA	CAMTA1	NA	NA	NA	CAMTA1	55	46	82	861	902	1280	66	78	88	880	906	1311	121	124	170	1741	1808	2591	138.3333333	2046.666667	3.835791571	3.855192408	3.921997488	3.870993822	-0.107721436	0.169767207	0.231712839	FALSE
NGN2_iPSC_ABC::chr1:7248182-7248452	TCAACAGCCAATGTTCTGTGCTGCTTGTGAAATGGCCCATTGTTCGTAGCAAGAAGAAAAGAAAGGCGCTGGAGGGTCTTGCCCCAGCCCTGCGGGGGACAGATGGCTGACTTATGGTTTCCTCGCCTCCGTTGTAGCAGAGCAACATACAAGCCAGGCTGAAGAAGCCCCACTTCATTTGCCTTATTTGTGTAAAGAGCTCTCTGGCCGTGGCTGAGAGTGAGGTGGCAAGCCTGCACTGGCCTCGTGGTGCGCAGAATCGCTGGCATT	AGGACCGGATCAACT	CATTGCGTGAACCGA	Test	chr1:7248182-7248452	chr1:7247912-7248412	0	1	0	0	0	NA	CAMTA1	NA	NA	NA	CAMTA1	29	21	33	263	307	397	32	11	24	283	279	428	61	32	57	546	586	825	50	652.3333333	3.141200712	4.152822574	3.832016976	3.708680087	-0.29027354	0.029059741	0.0492917	FALSE
NGN2_iPSC_ABC::chr1:7248272-7248542	TGCGGGGGACAGATGGCTGACTTATGGTTTCCTCGCCTCCGTTGTAGCAGAGCAACATACAAGCCAGGCTGAAGAAGCCCCACTTCATTTGCCTTATTTGTGTAAAGAGCTCTCTGGCCGTGGCTGAGAGTGAGGTGGCAAGCCTGCACTGGCCTCGTGGTGCGCAGAATCGCTGGCATTCCTCTTCCCCTGCTGCACGTTCAGGTGCAGAGTGGTGCAGCACTGCGTGGGGTGCTGCTAGATTTTGGGGGAGTCTTCCTTGACGTTGGA	AGGACCGGATCAACT	CATTGCGTGAACCGA	Test	chr1:7248272-7248542	chr1:7247912-7248412	0	1	0	0	0	NA	CAMTA1	NA	NA	NA	CAMTA1	46	39	39	440	477	617	36	31	46	439	477	681	82	70	85	879	954	1298	79	1043.666667	3.406320282	3.749609803	3.916920961	3.690950349	-0.271292973	0.008506418	0.016331775	FALSE
NGN2_iPSC_ABC::chr1:7299195-7299465	CATGGATTCTTTATTAAGCAGATATTACTTCTTCATAATAAAATCGTATATGAAACAATGACTTGATTTCTTTATATGAAACATACTTTGTACATCTAAAAATGTTGTTGAAATCATCTGAGCCTCTGAGCAAGAGCTTCGCCTTTGACTCTGAAGCCAGTGCTGTCAGCAGTTTCTCCCCCTTAATGTAATGCTGTATGTGACTCAATATGAACTAAGCAGGGGGTGGGAGGTACAGACCACCCCAGTAATCCAGGCTTTCTCTGGAAT	AGGACCGGATCAACT	CATTGCGTGAACCGA	Test	chr1:7299195-7299465	chr1:7299285-7299785	0	1	0	0	0	NA	CAMTA1	NA	NA	NA	CAMTA1	141	126	181	1563	1648	2335	140	147	166	1667	1787	2429	281	273	347	3230	3435	4764	300.3333333	3809.666667	3.518213683	3.648482238	3.775317003	3.647337641	-0.329872143	4.67e-10	2.44e-9	FALSE
NGN2_iPSC_ABC::chr1:7299285-7299555	TACATCTAAAAATGTTGTTGAAATCATCTGAGCCTCTGAGCAAGAGCTTCGCCTTTGACTCTGAAGCCAGTGCTGTCAGCAGTTTCTCCCCCTTAATGTAATGCTGTATGTGACTCAATATGAACTAAGCAGGGGGTGGGAGGTACAGACCACCCCAGTAATCCAGGCTTTCTCTGGAATTCTCCCACTTGTTTATAGTCTGGGCAATTTGCCTCCTGCTGCTGCATGACTCAGACTCGGAGAGCTTCCAACCTCGCAATGAGCCAGCGG	AGGACCGGATCAACT	CATTGCGTGAACCGA	Test	chr1:7299285-7299555	chr1:7299285-7299785	0	1	0	0	0	NA	CAMTA1	NA	NA	NA	CAMTA1	53	45	60	586	646	876	52	57	49	641	632	941	105	102	109	1227	1278	1817	105.3333333	1440.666667	3.534174391	3.634300022	4.046776771	3.738417061	-0.222795956	0.012147374	0.022513344	FALSE
NGN2_iPSC_ABC::chr1:7299375-7299645	CCTTAATGTAATGCTGTATGTGACTCAATATGAACTAAGCAGGGGGTGGGAGGTACAGACCACCCCAGTAATCCAGGCTTTCTCTGGAATTCTCCCACTTGTTTATAGTCTGGGCAATTTGCCTCCTGCTGCTGCATGACTCAGACTCGGAGAGCTTCCAACCTCGCAATGAGCCAGCGGCTCCCCGGAGTCAGACGCTGGCCCTTGTGTCTCAGGCTCCTGGAACCTTCCGATTAAGCCTCCACTTCCATCTCCTCCCTGGCCACATTC	AGGACCGGATCAACT	CATTGCGTGAACCGA	Test	chr1:7299375-7299645	chr1:7299285-7299785	0	1	0	0	0	NA	CAMTA1	NA	NA	NA	CAMTA1	9	13	13	156	159	247	14	12	7	152	169	244	23	25	20	308	328	491	22.66666667	375.6666667	3.686500527	3.661504056	4.550197083	3.966067222	0.04992366	0.790350711	0.834417469	FALSE
NGN2_iPSC_ABC::chr1:7299465-7299735	TCTCCCACTTGTTTATAGTCTGGGCAATTTGCCTCCTGCTGCTGCATGACTCAGACTCGGAGAGCTTCCAACCTCGCAATGAGCCAGCGGCTCCCCGGAGTCAGACGCTGGCCCTTGTGTCTCAGGCTCCTGGAACCTTCCGATTAAGCCTCCACTTCCATCTCCTCCCTGGCCACATTCAGGCAGCAATGCCCCAACCCCACACAGAGACACACGCCCAATCAGTGCCCTGTACAAGCAGGGACTGTGGGTGAGAGGGTACAAGGAGGT	AGGACCGGATCAACT	CATTGCGTGAACCGA	Test	chr1:7299465-7299735	chr1:7299285-7299785	0	1	0	0	0	NA	CAMTA1	NA	NA	NA	CAMTA1	22	34	30	398	455	550	21	31	28	389	445	591	43	65	58	787	900	1141	55.33333333	942.6666667	4.162620201	3.770989176	4.274703886	4.069437754	0.099036513	0.423910694	0.502422831	FALSE
NGN2_iPSC_ABC::chr1:7299555-7299825	CTCCCCGGAGTCAGACGCTGGCCCTTGTGTCTCAGGCTCCTGGAACCTTCCGATTAAGCCTCCACTTCCATCTCCTCCCTGGCCACATTCAGGCAGCAATGCCCCAACCCCACACAGAGACACACGCCCAATCAGTGCCCTGTACAAGCAGGGACTGTGGGTGAGAGGGTACAAGGAGGTGTTCCAACCCCTCACTGAGACAGGATTTCTAGCCCCTCTCTTTGGTTTGTGTCATTTTGCTTTGAAATGTAAGTTGACTTCTGATCAGGG	AGGACCGGATCAACT	CATTGCGTGAACCGA	Test	chr1:7299555-7299825	chr1:7299285-7299785	0	1	0	0	0	NA	CAMTA1	NA	NA	NA	CAMTA1	58	73	80	882	942	1248	62	55	76	878	942	1312	120	128	156	1760	1884	2560	134.6666667	2068	3.863315957	3.869121553	4.027870789	3.920102766	-0.052723759	0.5014649	0.576541135	FALSE
NGN2_iPSC_ABC::chr1:7299645-7299915	AGGCAGCAATGCCCCAACCCCACACAGAGACACACGCCCAATCAGTGCCCTGTACAAGCAGGGACTGTGGGTGAGAGGGTACAAGGAGGTGTTCCAACCCCTCACTGAGACAGGATTTCTAGCCCCTCTCTTTGGTTTGTGTCATTTTGCTTTGAAATGTAAGTTGACTTCTGATCAGGGCAGATCTCAGTtttataggaccttgtgtaagaataagcaatacaaaataaggaacacaaaatgagacctagagtcttagaaggggcccgt	AGGACCGGATCAACT	CATTGCGTGAACCGA	Test	chr1:7299645-7299915	chr1:7299285-7299785	0	1	0	0	0	NA	CAMTA1	NA	NA	NA	CAMTA1	83	94	123	1446	1616	2331	104	94	126	1569	1752	2355	187	188	249	3015	3368	4686	208	3689.666667	4.003831862	4.155862289	4.228664795	4.129452982	0.152388992	0.015269391	0.027677416	FALSE
NGN2_iPSC_ABC::chr1:7334460-7334730	TTACCCTAGCATGTAGCTAATATTAAGATCTTCTTGTGCAAAGGGCTCCCCTATCACAGTTGAACATACAGTGTCATAAAACTGGGCCAAGGCAGCTTCCGGGGCTTTGCATGTGTGGAACTGCCAGTGTTTTCATCTCCCCCGGGGGATGTCTCTCTTGTTCCTCCCCTGACATTCCCAGGAGATCCCTAATTAAAGCTACAGATACGGTTTAAAAATATACTCACCAGATGTTAGTTTAAAATGACCTATAACTGGCAGCAGAGATGG	AGGACCGGATCAACT	CATTGCGTGAACCGA	Test	chr1:7334460-7334730	chr1:7334550-7335050	0	1	0	0	0	NA	CAMTA1	NA	NA	NA	CAMTA1	98	79	125	1593	1670	2369	93	99	120	1655	1814	2493	191	178	245	3248	3484	4862	204.6666667	3864.666667	4.080817528	4.283127163	4.305116371	4.223020354	0.243708855	9.32e-5	2.59671e-4	TRUE
NGN2_iPSC_ABC::chr1:7334550-7334820	GGCAGCTTCCGGGGCTTTGCATGTGTGGAACTGCCAGTGTTTTCATCTCCCCCGGGGGATGTCTCTCTTGTTCCTCCCCTGACATTCCCAGGAGATCCCTAATTAAAGCTACAGATACGGTTTAAAAATATACTCACCAGATGTTAGTTTAAAATGACCTATAACTGGCAGCAGAGATGGAAGAGGCTGACGGTGTCTGAGGCCTTCCGGTCGCCTTTTCCTAGGCTGTCATTCGGTATGCAAATGAAGCCCAGCAGAATCTGAGAGCCA	AGGACCGGATCAACT	CATTGCGTGAACCGA	Test	chr1:7334550-7334820	chr1:7334550-7335050	0	1	0	0	0	NA	CAMTA1	NA	NA	NA	CAMTA1	57	62	82	1261	1268	1924	78	58	71	1276	1360	2051	135	120	153	2537	2628	3975	136	3046.666667	4.222013513	4.441435189	4.690315501	4.451254734	0.485417949	3.15e-10	1.67e-9	TRUE
NGN2_iPSC_ABC::chr1:7334640-7334910	GGAGATCCCTAATTAAAGCTACAGATACGGTTTAAAAATATACTCACCAGATGTTAGTTTAAAATGACCTATAACTGGCAGCAGAGATGGAAGAGGCTGACGGTGTCTGAGGCCTTCCGGTCGCCTTTTCCTAGGCTGTCATTCGGTATGCAAATGAAGCCCAGCAGAATCTGAGAGCCAGCTCTGCCAAGCCATAAAACCAACTGTTTTGAAAGCAATGCATCAGTAATTCTTATCACCTGGCATCTGGAGTGCGGGAAAGCTCCCTTC	AGGACCGGATCAACT	CATTGCGTGAACCGA	Test	chr1:7334640-7334910	chr1:7334550-7335050	0	1	0	0	0	NA	CAMTA1	NA	NA	NA	CAMTA1	48	59	72	960	1036	1545	66	62	83	1032	1092	1552	114	121	155	1992	2128	3097	130	2405.666667	4.115235944	4.1252228970000004	4.31171921	4.18405935	0.212241646	0.006664706	0.013116615	FALSE
NGN2_iPSC_ABC::chr1:7334730-7335000	AAGAGGCTGACGGTGTCTGAGGCCTTCCGGTCGCCTTTTCCTAGGCTGTCATTCGGTATGCAAATGAAGCCCAGCAGAATCTGAGAGCCAGCTCTGCCAAGCCATAAAACCAACTGTTTTGAAAGCAATGCATCAGTAATTCTTATCACCTGGCATCTGGAGTGCGGGAAAGCTCCCTTCCTAACTAGAACATGTCATAGCATGACTTAGGAGGAAGCTCTCATTTTGCACTCCGCGGACAATTTAAACTGATGAATCTGCTTGCTGAAG	AGGACCGGATCAACT	CATTGCGTGAACCGA	Test	chr1:7334730-7335000	chr1:7334550-7335050	0	1	0	0	0	NA	CAMTA1	NA	NA	NA	CAMTA1	48	72	68	868	1029	1353	61	74	84	867	1000	1509	109	146	152	1735	2029	2862	135.6666667	2208.666667	3.980191519	3.787591667	4.225924112	3.997902433	0.024332697	0.768968705	0.816367722	FALSE
NGN2_iPSC_ABC::chr1:7334820-7335090	GCTCTGCCAAGCCATAAAACCAACTGTTTTGAAAGCAATGCATCAGTAATTCTTATCACCTGGCATCTGGAGTGCGGGAAAGCTCCCTTCCTAACTAGAACATGTCATAGCATGACTTAGGAGGAAGCTCTCATTTTGCACTCCGCGGACAATTTAAACTGATGAATCTGCTTGCTGAAGCTCATACAGATCCCTTTAGGACAAACCATTTTTTAAACCAAATCCAGGCTCTGAGACACCCCTGCTATGACTTTACTGGACCTATATACT	AGGACCGGATCAACT	CATTGCGTGAACCGA	Test	chr1:7334820-7335090	chr1:7334550-7335050	0	1	0	0	0	NA	CAMTA1	NA	NA	NA	CAMTA1	149	125	189	1423	1569	2127	153	135	195	1507	1599	2372	302	260	384	2930	3168	4499	315.3333333	3532.333333	3.274003269	3.601905948	3.546994651	3.474301289	-0.510810791	1.73e-22	2.11e-21	FALSE
NGN2_iPSC_ABC::chr1:7334910-7335180	CTAACTAGAACATGTCATAGCATGACTTAGGAGGAAGCTCTCATTTTGCACTCCGCGGACAATTTAAACTGATGAATCTGCTTGCTGAAGCTCATACAGATCCCTTTAGGACAAACCATTTTTTAAACCAAATCCAGGCTCTGAGACACCCCTGCTATGACTTTACTGGACCTATATACTACGGAGAAGAGGGCTTGTTTGGCAGCACAGCTTTTGTGTGTGTGTGTGTggggggggggggggggggtgggggtggggggTGTCAGACCC	AGGACCGGATCAACT	CATTGCGTGAACCGA	Test	chr1:7334910-7335180	chr1:7334550-7335050	0	1	0	0	0	NA	CAMTA1	NA	NA	NA	CAMTA1	NA	NA	NA	NA	NA	NA	NA	NA	NA	NA	NA	NA	NA	NA	NA	NA	NA	NA	NA	NA	NA	NA	NA	NA	NA	NA	NA	NA
NGN2_iPSC_ABC::chr1:7343860-7344130	tgatgtgtagctagagttcatcaattttcgcagctgtgtaatattcccccgtgggtctctaccaccattcaccgaactcttctgcctttgggcattcagtggtttctagttttgtgttagaaacagcattgcccagaatagtcatctttgtgtctgtctcctaggagacagtgcTTGCTGGGtggtccagttatctactgctgtgaaacaaaccatcccaCACAACCACATCATGGGTGTTGCTGTCGGGCTCAGAGGGGTAACTCTGAT	AGGACCGGATCAACT	CATTGCGTGAACCGA	Test	chr1:7343860-7344130	chr1:7343950-7344450	0	1	0	0	0	NA	CAMTA1	NA	NA	NA	CAMTA1	185	197	257	2751	3071	4521	229	214	236	2951	3084	4471	414	411	493	5702	6155	8992	439.3333333	6949.666667	3.780537791	3.901276989	4.186219522	3.956011434	-0.015927278	0.720872654	0.775855806	FALSE
NGN2_iPSC_ABC::chr1:7343950-7344220	ggcattcagtggtttctagttttgtgttagaaacagcattgcccagaatagtcatctttgtgtctgtctcctaggagacagtgcTTGCTGGGtggtccagttatctactgctgtgaaacaaaccatcccaCACAACCACATCATGGGTGTTGCTGTCGGGCTCAGAGGGGTAACTCTGATTTGTTCCACCACACTCgggacctgagatgagatgattgagggctggacccttggagccggcctgaaggggcctgggcctctttctccctg	AGGACCGGATCAACT	CATTGCGTGAACCGA	Test	chr1:7343950-7344220	chr1:7343950-7344450	0	1	0	0	0	NA	CAMTA1	NA	NA	NA	CAMTA1	60	48	79	925	999	1431	65	50	82	986	1058	1459	125	98	161	1911	2057	2890	128	2286	3.923586884	4.377670647	4.157502891	4.152920141	0.163060396	0.03850178	0.063286576	FALSE
NGN2_iPSC_ABC::chr1:7344040-7344310	GGtggtccagttatctactgctgtgaaacaaaccatcccaCACAACCACATCATGGGTGTTGCTGTCGGGCTCAGAGGGGTAACTCTGATTTGTTCCACCACACTCgggacctgagatgagatgattgagggctggacccttggagccggcctgaaggggcctgggcctctttctccctgtggaggctaagacctttgcatgtggtcttttcacctggtcttccctggcatagcagctcagggctcccagagtgagctttccagacaccc	AGGACCGGATCAACT	CATTGCGTGAACCGA	Test	chr1:7344040-7344310	chr1:7343950-7344450	0	1	0	0	0	NA	CAMTA1	NA	NA	NA	CAMTA1	37	36	43	523	544	769	23	30	45	534	546	816	60	66	88	1057	1090	1585	71.33333333	1244	4.116386575	4.025346196	4.155443625	4.099058798	0.127981244	0.226560992	0.296941371	FALSE
NGN2_iPSC_ABC::chr1:7344130-7344400	TTGTTCCACCACACTCgggacctgagatgagatgattgagggctggacccttggagccggcctgaaggggcctgggcctctttctccctgtggaggctaagacctttgcatgtggtcttttcacctggtcttccctggcatagcagctcagggctcccagagtgagctttccagacacccagtggaagttacaggcttcttagagccaacccagaagctcagaatgtcagtcctaccacattctattgatgaagcaagtgaccaaggctg	AGGACCGGATCAACT	CATTGCGTGAACCGA	Test	chr1:7344130-7344400	chr1:7343950-7344450	0	1	0	0	0	NA	CAMTA1	NA	NA	NA	CAMTA1	60	48	61	727	722	994	55	50	67	670	732	1036	115	98	128	1397	1454	2030	113.6666667	1627	3.59116765	3.877446818	3.976747269	3.815120579	-0.155069145	0.071043761	0.108778375	FALSE
NGN2_iPSC_ABC::chr1:7344220-7344490	tggaggctaagacctttgcatgtggtcttttcacctggtcttccctggcatagcagctcagggctcccagagtgagctttccagacacccagtggaagttacaggcttcttagagccaacccagaagctcagaatgtcagtcctaccacattctattgatgaagcaagtgaccaaggctggctggattagaaggcaggggaactggatttcacctctcagtaagaggcatagcaaatgtagttgtctttaCTGGATTCCATGAGACTCAT	AGGACCGGATCAACT	CATTGCGTGAACCGA	Test	chr1:7344220-7344490	chr1:7343950-7344450	0	1	0	0	0	NA	CAMTA1	NA	NA	NA	CAMTA1	53	48	71	776	819	1234	57	47	67	787	853	1191	110	95	138	1563	1672	2425	114.3333333	1886.666667	3.816608931	4.123259229	4.125422762	4.021763641	0.04701298	0.574643928	0.645102326	FALSE
NGN2_iPSC_ABC::chr1:7344310-7344580	agtggaagttacaggcttcttagagccaacccagaagctcagaatgtcagtcctaccacattctattgatgaagcaagtgaccaaggctggctggattagaaggcaggggaactggatttcacctctcagtaagaggcatagcaaatgtagttgtctttaCTGGATTCCATGAGACTCATgaatattcatttttacaagttaactcaagttgttttccaaagtgatggccaatttatggacccatcagccatgcataagtgatttccagg	AGGACCGGATCAACT	CATTGCGTGAACCGA	Test	chr1:7344310-7344580	chr1:7343950-7344450	0	1	0	0	0	NA	CAMTA1	NA	NA	NA	CAMTA1	67	56	88	815	816	1201	54	76	76	806	774	1240	121	132	164	1621	1590	2441	139	1884	3.732820767	3.580435685	3.887525271	3.733593907	-0.237555522	0.002945701	0.006269759	FALSE
inoue;positive_control::chr1:7608954-7609224	TATGGGGAAATTCTAAGCAGAAGTGAGGGCAGGAGCTGTCTGGCTAGGAGGCCTGCGTTGTGGATTGGAAAGGAGTCTCCTGATGCAGGCTGGGCCCCCCGCAGGGGTGGGGGCAGTGCTGAGTCACTTCCTGCCAGAGGACAGGGTCTGAACTCCCAGGACATTCTGGCCCCTTCCCACTACCGGCCTAGCCCTGCCGCCTGTGCCTTGCCTCCTGGCCTCCTAGCCACAGACAGGGGTTTATGATGAGCCGGCTTGCTCATCCTTGAG	AGGACCGGATCAACT	CATTGCGTGAACCGA	Inoue_Positive	chr1:7608954-7609224	inoue;positive_control:NA-NA	0	0	0	0	0	NA	NA	NA	NA	NA	NA	30	21	29	665	711	1198	19	21	26	745	787	1281	49	42	55	1410	1498	2479	48.66666667	1795.666667	4.818646083	5.123519913	5.468769483	5.136978493	1.191598527	4.14e-19	4.18e-18	TRUE
NGN2_iPSC_ABC::chr1:7616785-7617055	GGGGTGAGCGCAGAAGCTGGAGGAACTGGCAAATAAAGTAATAAAACAGAGAGATATACCCTATGACAGCAGGGAGATAAATGGAGCAAGTTATACCAAGGGCTCATTTTTGTGCAAATATTTGGGGCTCTATAAAATAAGGCTGTTTATTATAAATCTGTCTCCCAAGTAAGTCTTGCCAGTGCACAGGTGTCACCCGCAGGGAAGTTTTCCCTCTAAGGCACAGAGGGTTGAGCTCGTGGGGTAAAGTGTGGCTGCAACTGCTCTTTC	AGGACCGGATCAACT	CATTGCGTGAACCGA	Test	chr1:7616785-7617055	chr1:7616875-7617375	0	1	0	0	0	NA	CAMTA1	NA	NA	NA	CAMTA1	63	99	88	1329	1393	1988	89	63	96	1313	1512	1995	152	162	184	2642	2905	3983	166	3176.666667	4.110572867	4.156090833	4.428620472	4.231761391	0.262987715	2.18921e-4	5.72837e-4	TRUE
NGN2_iPSC_ABC::chr1:7616875-7617145	TTATACCAAGGGCTCATTTTTGTGCAAATATTTGGGGCTCTATAAAATAAGGCTGTTTATTATAAATCTGTCTCCCAAGTAAGTCTTGCCAGTGCACAGGTGTCACCCGCAGGGAAGTTTTCCCTCTAAGGCACAGAGGGTTGAGCTCGTGGGGTAAAGTGTGGCTGCAACTGCTCTTTCTGTTCTATAAATAGCCCTTCCCGCGGGGGAAATGAGACTGCTGGGAGCCAAGAGAAGGAGCCAGGTTCGGCCACGGGATGCCTGGTGGCC	AGGACCGGATCAACT	CATTGCGTGAACCGA	Test	chr1:7616875-7617145	chr1:7616875-7617375	0	1	0	0	0	NA	CAMTA1	NA	NA	NA	CAMTA1	50	57	52	675	689	1059	69	55	64	661	692	1011	119	112	116	1336	1381	2070	115.6666667	1595.666667	3.477893154	3.612362938	4.145747119	3.745334404	-0.214171444	0.013013141	0.023955172	FALSE
NGN2_iPSC_ABC::chr1:7616965-7617235	AGTGCACAGGTGTCACCCGCAGGGAAGTTTTCCCTCTAAGGCACAGAGGGTTGAGCTCGTGGGGTAAAGTGTGGCTGCAACTGCTCTTTCTGTTCTATAAATAGCCCTTCCCGCGGGGGAAATGAGACTGCTGGGAGCCAAGAGAAGGAGCCAGGTTCGGCCACGGGATGCCTGGTGGCCTTGACCTTCACTTCCAGCCAAGCGGCTGCTGTGGCTGTGCAGTGTCCCAGAATCAAGATGACTGACACACATGGTCGTGGCTGAGGAGTC	AGGACCGGATCAACT	CATTGCGTGAACCGA	Test	chr1:7616965-7617235	chr1:7616875-7617375	0	1	0	0	0	NA	CAMTA1	NA	NA	NA	CAMTA1	21	32	29	357	374	536	33	25	44	369	354	514	54	57	73	726	728	1050	61.33333333	834.6666667	3.72445184	3.651794009	3.828093588	3.734779813	-0.228159421	0.051702433	0.082084601	FALSE
NGN2_iPSC_ABC::chr1:7617055-7617325	TGTTCTATAAATAGCCCTTCCCGCGGGGGAAATGAGACTGCTGGGAGCCAAGAGAAGGAGCCAGGTTCGGCCACGGGATGCCTGGTGGCCTTGACCTTCACTTCCAGCCAAGCGGCTGCTGTGGCTGTGCAGTGTCCCAGAATCAAGATGACTGACACACATGGTCGTGGCTGAGGAGTCTCTCAGTCCTGTCTTTAAATATCAGGAGGGCTCTGCTGCCACATTCTCTCTCCAGCTCAGCGGGGGAAGAGATGACAGAGCACAAAAGTG	AGGACCGGATCAACT	CATTGCGTGAACCGA	Test	chr1:7617055-7617325	chr1:7616875-7617375	0	1	0	0	0	NA	CAMTA1	NA	NA	NA	CAMTA1	35	31	48	679	727	1179	37	33	53	662	790	1182	72	64	101	1341	1517	2361	79	1739.666667	4.200344397	4.545588262	4.533367907	4.426433522	0.453864262	1.98e-5	6.11e-5	TRUE
NGN2_iPSC_ABC::chr1:7617145-7617415	TTGACCTTCACTTCCAGCCAAGCGGCTGCTGTGGCTGTGCAGTGTCCCAGAATCAAGATGACTGACACACATGGTCGTGGCTGAGGAGTCTCTCAGTCCTGTCTTTAAATATCAGGAGGGCTCTGCTGCCACATTCTCTCTCCAGCTCAGCGGGGGAAGAGATGACAGAGCACAAAAGTGTAGCAGCAGAGAACCAGCTGAGACCGGAGGAGGACTTCAGGGTTCatccactccttcgaaaactttgaaagtatagacaaccctctgcct	AGGACCGGATCAACT	CATTGCGTGAACCGA	Test	chr1:7617145-7617415	chr1:7616875-7617375	0	1	0	0	0	NA	CAMTA1	NA	NA	NA	CAMTA1	50	53	41	395	442	694	42	53	41	441	462	697	92	106	82	836	904	1391	93.33333333	1043.666667	3.169925001	3.080306996	4.067904065	3.439378687	-0.523720799	1.33e-7	5.38e-7	FALSE
NGN2_iPSC_ABC::chr1:7617235-7617505	TCTCAGTCCTGTCTTTAAATATCAGGAGGGCTCTGCTGCCACATTCTCTCTCCAGCTCAGCGGGGGAAGAGATGACAGAGCACAAAAGTGTAGCAGCAGAGAACCAGCTGAGACCGGAGGAGGACTTCAGGGTTCatccactccttcgaaaactttgaaagtatagacaaccctctgcctgaaatggctcgaggcaattcttcctggaaccaagggaaggattggaAGACTTCAGGAGCTTGGGGAAATTCCCAGGAGAATTTGAGTCCT	AGGACCGGATCAACT	CATTGCGTGAACCGA	Test	chr1:7617235-7617505	chr1:7616875-7617375	0	1	0	0	0	NA	CAMTA1	NA	NA	NA	CAMTA1	38	45	55	504	567	769	46	40	56	532	505	779	84	85	111	1036	1072	1548	93.33333333	1218.666667	3.608809243	3.641169606	3.789766507	3.679915118	-0.289306688	0.002310721	0.005024716	FALSE
GW18_PFC_ABC::chr1:7657489-7657759	GACCTTACATGTCATGGGAGGTCACGTGATCAAGTGTACTTTTAACGCGGTTTCCCTTTTGCTGCTTTAAAAAGGGGAAGGGGCCGAGGGGGCGGCCGGCATGCGTGGCTATTAACCTTCCTTTCATAAAGCGCTTTTTCCCTATAGAAATCTCCCTTCCCACTGATTCATTCCGTGTTGGGAAGCAGAGCATGACATGTTAAAAGCCGTCTTGATACTATTTGATATTCAGTGCTAACAACTCACCACCTCAGAGGAGGGGCTTTTCTC	AGGACCGGATCAACT	CATTGCGTGAACCGA	Test	chr1:7657489-7657759	chr1:7657579-7658537	1	0	0	0	0	CAMTA1	NA	NA	NA	NA	CAMTA1	126	122	152	1979	2236	3199	114	127	153	2144	2304	3272	240	249	305	4123	4540	6471	264.6666667	5044.666667	4.096939281	4.183010037	4.40260805	4.227519123	0.254557403	3.81e-6	1.3e-5	TRUE
GW18_PFC_ABC::chr1:7657579-7657849	GGCGGCCGGCATGCGTGGCTATTAACCTTCCTTTCATAAAGCGCTTTTTCCCTATAGAAATCTCCCTTCCCACTGATTCATTCCGTGTTGGGAAGCAGAGCATGACATGTTAAAAGCCGTCTTGATACTATTTGATATTCAGTGCTAACAACTCACCACCTCAGAGGAGGGGCTTTTCTCCACCCACCCACCCCCAACACCAGAGCAAGGAGGGAGACAATCTGCATATTGGATGTGCCAAGACAGTAGGTAATTTGCATTAAGCATCTA	AGGACCGGATCAACT	CATTGCGTGAACCGA	Test	chr1:7657579-7657849	chr1:7657579-7658537	1	0	0	0	0	CAMTA1	NA	NA	NA	NA	CAMTA1	49	41	56	860	937	1394	58	46	73	926	948	1453	107	87	129	1786	1885	2847	107.6666667	2172.666667	4.048436417	4.421682342	4.453365618	4.307828126	0.335007551	1.09818e-4	3.02544e-4	TRUE
GW18_PFC_ABC::chr1:7657669-7657939	GGAAGCAGAGCATGACATGTTAAAAGCCGTCTTGATACTATTTGATATTCAGTGCTAACAACTCACCACCTCAGAGGAGGGGCTTTTCTCCACCCACCCACCCCCAACACCAGAGCAAGGAGGGAGACAATCTGCATATTGGATGTGCCAAGACAGTAGGTAATTTGCATTAAGCATCTAGAAACTCTCTGCTTGCAATCTGTCACCCTTCACTGGGTCTTCATTTTATAACCTTCACAACATAAGGAGGAGAACAAGAGGCAGAGAGAA	AGGACCGGATCAACT	CATTGCGTGAACCGA	Test	chr1:7657669-7657939	chr1:7657579-7658537	1	0	0	0	0	CAMTA1	NA	NA	NA	NA	CAMTA1	2	4	10	84	95	127	11	6	16	87	85	122	13	10	26	171	180	249	16.33333333	200	3.618909833	4.040414268	3.210896782	3.623406961	-0.369763178	0.121922902	0.174138987	FALSE
GW18_PFC_ABC::chr1:7657759-7658029	CACCCACCCACCCCCAACACCAGAGCAAGGAGGGAGACAATCTGCATATTGGATGTGCCAAGACAGTAGGTAATTTGCATTAAGCATCTAGAAACTCTCTGCTTGCAATCTGTCACCCTTCACTGGGTCTTCATTTTATAACCTTCACAACATAAGGAGGAGAACAAGAGGCAGAGAGAATGCGGCTGCCGCACCCCCATCAGGACTGGAGGAGAAACCTGGCCTGATCGGCGGTTGTCAGAGCAGAGGGGACCCTGATCTGAAATGCCA	AGGACCGGATCAACT	CATTGCGTGAACCGA	Test	chr1:7657759-7658029	chr1:7657579-7658537	1	0	0	0	0	CAMTA1	NA	NA	NA	NA	CAMTA1	68	62	77	469	436	732	63	48	69	493	460	714	131	110	146	962	896	1446	129	1101.333333	2.866997868	3.014548309	3.299176862	3.060241013	-0.906479503	1.29e-24	1.7599999999999997e-23	FALSE
GW18_PFC_ABC::chr1:7657849-7658119	GAAACTCTCTGCTTGCAATCTGTCACCCTTCACTGGGTCTTCATTTTATAACCTTCACAACATAAGGAGGAGAACAAGAGGCAGAGAGAATGCGGCTGCCGCACCCCCATCAGGACTGGAGGAGAAACCTGGCCTGATCGGCGGTTGTCAGAGCAGAGGGGACCCTGATCTGAAATGCCAGGAGACTCTGCCAGCCAGGGGATTCAAAAGCCTCACTGTGCCAAGACCCAAGACCCTCAAGTGGGGTGTAGCCTGAAGGCCGAAGCCAGA	AGGACCGGATCAACT	CATTGCGTGAACCGA	Test	chr1:7657849-7658119	chr1:7657579-7658537	1	0	0	0	0	CAMTA1	NA	NA	NA	NA	CAMTA1	22	26	22	210	206	282	22	15	19	198	211	321	44	41	41	408	417	603	42	476	3.184103937	3.315041709	3.846087317	3.448410987	-0.494902378	5.39002e-4	0.001318054	FALSE
GW18_PFC_ABC::chr1:7657939-7658209	TGCGGCTGCCGCACCCCCATCAGGACTGGAGGAGAAACCTGGCCTGATCGGCGGTTGTCAGAGCAGAGGGGACCCTGATCTGAAATGCCAGGAGACTCTGCCAGCCAGGGGATTCAAAAGCCTCACTGTGCCAAGACCCAAGACCCTCAAGTGGGGTGTAGCCTGAAGGCCGAAGCCAGAGGTGGGGCTGCCCTGAAAACAGCTCATCTCCACAGACAGCCAAGTTCAAATTCAGCAGGGATCTTCCCAGAGAACATGTGGCCTGGCTTG	AGGACCGGATCAACT	CATTGCGTGAACCGA	Test	chr1:7657939-7658209	chr1:7657579-7658537	1	0	0	0	0	CAMTA1	NA	NA	NA	NA	CAMTA1	22	17	23	230	219	254	19	21	28	227	225	300	41	38	51	457	444	554	43.33333333	485	3.446886365	3.512259307	3.415904243	3.458349972	-0.495797499	8.84634e-4	0.002082031	FALSE
GW18_PFC_ABC::chr1:7658029-7658299	GGAGACTCTGCCAGCCAGGGGATTCAAAAGCCTCACTGTGCCAAGACCCAAGACCCTCAAGTGGGGTGTAGCCTGAAGGCCGAAGCCAGAGGTGGGGCTGCCCTGAAAACAGCTCATCTCCACAGACAGCCAAGTTCAAATTCAGCAGGGATCTTCCCAGAGAACATGTGGCCTGGCTTGGCAAGGGGCACCTGCTCCGAGTTCCCACAGGGAGAGGCTCCCGTGATGAGCTCTGCAGGGCTTTCTGCTCTTGGACTTGCAGTTCCCTGC	AGGACCGGATCAACT	CATTGCGTGAACCGA	Test	chr1:7658029-7658299	chr1:7657579-7658537	1	0	0	0	0	CAMTA1	NA	NA	NA	NA	CAMTA1	5	4	6	66	58	99	4	6	8	57	60	98	9	10	14	123	118	197	11	146	3.632268215	3.435386145	3.722466024	3.596706795	-0.271258827	0.321933911	0.399861425	FALSE
GW18_PFC_ABC::chr1:7658119-7658389	GGTGGGGCTGCCCTGAAAACAGCTCATCTCCACAGACAGCCAAGTTCAAATTCAGCAGGGATCTTCCCAGAGAACATGTGGCCTGGCTTGGCAAGGGGCACCTGCTCCGAGTTCCCACAGGGAGAGGCTCCCGTGATGAGCTCTGCAGGGCTTTCTGCTCTTGGACTTGCAGTTCCCTGCTGAGTTTAAGCTTAGGACAGAGCTGCGTGTTCTCCCATCCTAACAGCATGTGAGACAGAGCTGCGTgttctcccatcctaacggcacgtg	AGGACCGGATCAACT	CATTGCGTGAACCGA	Test	chr1:7658119-7658389	chr1:7657579-7658537	1	0	0	0	0	CAMTA1	NA	NA	NA	NA	CAMTA1	30	36	37	365	419	561	29	40	31	332	426	562	59	76	68	697	845	1123	67.66666667	888.3333333	3.540192631	3.457727312	4.025901863	3.674607269	-0.283658234	0.012390898	0.022922384	FALSE
GW18_PFC_ABC::chr1:7658209-7658479	GCAAGGGGCACCTGCTCCGAGTTCCCACAGGGAGAGGCTCCCGTGATGAGCTCTGCAGGGCTTTCTGCTCTTGGACTTGCAGTTCCCTGCTGAGTTTAAGCTTAGGACAGAGCTGCGTGTTCTCCCATCCTAACAGCATGTGAGACAGAGCTGCGTgttctcccatcctaacggcacgtgaggagcctctgcagagctctaaaaaaaatacctggcaccaccccagaccaatgacatcagaatctcCTATCTAGGGCCTGGGTACAGCCA	AGGACCGGATCAACT	CATTGCGTGAACCGA	Test	chr1:7658209-7658479	chr1:7657579-7658537	1	0	0	0	0	CAMTA1	NA	NA	NA	NA	CAMTA1	73	74	104	1064	1130	1545	86	82	101	1091	1280	1644	159	156	205	2155	2410	3189	173.3333333	2584.666667	3.752213368	3.940795187	3.952840181	3.881949579	-0.094270114	0.184121138	0.248799416	FALSE
GW18_PFC_ABC::chr1:7658299-7658569	TGAGTTTAAGCTTAGGACAGAGCTGCGTGTTCTCCCATCCTAACAGCATGTGAGACAGAGCTGCGTgttctcccatcctaacggcacgtgaggagcctctgcagagctctaaaaaaaatacctggcaccaccccagaccaatgacatcagaatctcCTATCTAGGGCCTGGGTACAGCCAGAGTAGGGGACCCACAGCtggaacagaccactgcctgtgcagcggtacagaggagagtctcaaatcctgccctgtggcctctggaatgtg	AGGACCGGATCAACT	CATTGCGTGAACCGA	Test	chr1:7658299-7658569	chr1:7657579-7658537	1	0	0	0	0	CAMTA1	NA	NA	NA	NA	CAMTA1	34	34	64	496	563	734	45	52	58	533	559	777	79	86	122	1029	1122	1511	95.66666667	1220.666667	3.686500527	3.690198717	3.619727919	3.665475721	-0.319058555	7.09454e-4	0.00170025	FALSE
GW18_PFC_ABC::chr1:7658389-7658659	aggagcctctgcagagctctaaaaaaaatacctggcaccaccccagaccaatgacatcagaatctcCTATCTAGGGCCTGGGTACAGCCAGAGTAGGGGACCCACAGCtggaacagaccactgcctgtgcagcggtacagaggagagtctcaaatcctgccctgtggcctctggaatgtgatttgggctgtcacctcccctcctgagcctctgttttcttatctgtaaaatgagtctggaaatgtctGTAAGCCAAGGAGTGCCCTGGGC	AGGACCGGATCAACT	CATTGCGTGAACCGA	Test	chr1:7658389-7658659	chr1:7657579-7658537	1	0	0	0	0	CAMTA1	NA	NA	NA	NA	CAMTA1	53	58	95	1021	1128	1539	66	68	70	1055	1175	1636	119	126	165	2076	2303	3175	136.6666667	2518	4.113394905	4.181240315	4.257955766	4.184196995	0.207837072	0.006712333	0.013200941	FALSE
GW18_PFC_ABC::chr1:7658479-7658749	GAGTAGGGGACCCACAGCtggaacagaccactgcctgtgcagcggtacagaggagagtctcaaatcctgccctgtggcctctggaatgtgatttgggctgtcacctcccctcctgagcctctgttttcttatctgtaaaatgagtctggaaatgtctGTAAGCCAAGGAGTGCCCTGGGCATAGGGACAGGCCAGAGAGCCTGTGACCCCTCATCTTGCCTCCACCAGGTCCTTTCTGCAGTAATCTGTCTTCTGTATTGAATTTCTTGG	AGGACCGGATCAACT	CATTGCGTGAACCGA	Test	chr1:7658479-7658749	chr1:7657579-7658537	1	0	0	0	0	CAMTA1	NA	NA	NA	NA	CAMTA1	97	71	103	1644	1779	2388	97	97	119	1685	1807	2400	194	168	222	3329	3586	4788	194.6666667	3901	4.093976148	4.407682594	4.4246088200000004	4.308755854	0.333681831	6.12e-7	2.3e-6	TRUE
GW18_PFC_ABC::chr1:7667444-7667714	gagggggtggcctcgaGGCACTCCCAGTCCTAGGACCTGGGAGATTTGGTCCTCGGGACACTTAGAGGCGCCCTGGAGCCCTTAATGTCTTGCAGAAGCCAGGAGGTGGGAGGAGGGTCCCCTCTTTTCCCGAGGTCCTGGCCTGTCAGACAGGCCCTGGGCTGGGTGCAGACCCACACCCCAGCCTCCTGGGTGTCCTGGCGAGTGGGACATTAGCAGGCCTGACTCCTTCTGTCCTTTCTGGGCCTGCAGTTCAGCAGCTCGCCACAC	AGGACCGGATCAACT	CATTGCGTGAACCGA	Test	chr1:7667444-7667714	chr1:7667534-7668034	1	0	0	0	0	CAMTA1,RERE	NA	NA	NA	NA	CAMTA1,RERE	14	20	29	253	244	362	21	10	30	267	270	379	35	30	59	520	514	741	41.33333333	591.6666667	3.855214561	4.054232312	3.628384781	3.845943885	-0.153407121	0.278439118	0.354281592	FALSE
GW18_PFC_ABC::chr1:7667534-7667804	TGCAGAAGCCAGGAGGTGGGAGGAGGGTCCCCTCTTTTCCCGAGGTCCTGGCCTGTCAGACAGGCCCTGGGCTGGGTGCAGACCCACACCCCAGCCTCCTGGGTGTCCTGGCGAGTGGGACATTAGCAGGCCTGACTCCTTCTGTCCTTTCTGGGCCTGCAGTTCAGCAGCTCGCCACACGAGGGCGGCCCAGGAACAGGAACGCAATGGCAGCCTGGCAGCCTGGCAGCCCAGCAGAGGGAGCGGCCAGCCTTGCTTTTCCAGAAGCCC	AGGACCGGATCAACT	CATTGCGTGAACCGA	Test	chr1:7667534-7667804	chr1:7667534-7668034	1	0	0	0	0	CAMTA1,RERE	NA	NA	NA	NA	CAMTA1,RERE	3	2	4	44	51	76	5	3	8	43	58	112	8	5	12	87	109	188	8.333333333	128	3.289506617	4.196397213	3.861802706	3.782568845	-0.071361146	0.825779318	0.862895847	FALSE
GW18_PFC_ABC::chr1:7667624-7667894	CCAGCCTCCTGGGTGTCCTGGCGAGTGGGACATTAGCAGGCCTGACTCCTTCTGTCCTTTCTGGGCCTGCAGTTCAGCAGCTCGCCACACGAGGGCGGCCCAGGAACAGGAACGCAATGGCAGCCTGGCAGCCTGGCAGCCCAGCAGAGGGAGCGGCCAGCCTTGCTTTTCCAGAAGCCCTCAATGCTTCCAGTTACCCACAACCAAAAGCTGCTGAAATTCAGCTTGATTTGGAAAATGCGCATAAGCCACCCAGCTAGGCCCTTTGGG	AGGACCGGATCAACT	CATTGCGTGAACCGA	Test	chr1:7667624-7667894	chr1:7667534-7668034	1	0	0	0	0	CAMTA1,RERE	NA	NA	NA	NA	CAMTA1,RERE	30	23	32	400	424	643	34	18	41	425	452	640	64	41	73	825	876	1283	59.33333333	994.6666667	3.667630158	4.38411561	4.116976121	4.05624063	0.069656273	0.549208799	0.621219361	FALSE
GW18_PFC_ABC::chr1:7667714-7667984	GAGGGCGGCCCAGGAACAGGAACGCAATGGCAGCCTGGCAGCCTGGCAGCCCAGCAGAGGGAGCGGCCAGCCTTGCTTTTCCAGAAGCCCTCAATGCTTCCAGTTACCCACAACCAAAAGCTGCTGAAATTCAGCTTGATTTGGAAAATGCGCATAAGCCACCCAGCTAGGCCCTTTGGGGCCCCACCTGGCCACACAGTGAGGCCTCAGAGGTTGTGAAGGGCCCCTTCCTCCTTGCTGTCCTCTCCTACCCAGGCCACTGTCTCCACA	AGGACCGGATCAACT	CATTGCGTGAACCGA	Test	chr1:7667714-7667984	chr1:7667534-7668034	1	0	0	0	0	CAMTA1,RERE	NA	NA	NA	NA	CAMTA1,RERE	16	15	18	143	121	245	9	12	18	121	150	204	25	27	36	264	271	449	29.33333333	328	3.349408831	3.280107919	3.604327826	3.411281525	-0.521952459	0.003309573	0.006962092	FALSE
GW18_PFC_ABC::chr1:7667804-7668074	TCAATGCTTCCAGTTACCCACAACCAAAAGCTGCTGAAATTCAGCTTGATTTGGAAAATGCGCATAAGCCACCCAGCTAGGCCCTTTGGGGCCCCACCTGGCCACACAGTGAGGCCTCAGAGGTTGTGAAGGGCCCCTTCCTCCTTGCTGTCCTCTCCTACCCAGGCCACTGTCTCCACACCACAGCAGGGGTGCCCCCATCCTGGGTTCTACAGGAGAGAGCACCTTCTCTCTTGACACTTCTCTCCCTTTGTCTGGCCCTCGTCCTGT	AGGACCGGATCAACT	CATTGCGTGAACCGA	Test	chr1:7667804-7668074	chr1:7667534-7668034	1	0	0	0	0	CAMTA1,RERE	NA	NA	NA	NA	CAMTA1,RERE	73	55	81	974	1068	1521	56	73	100	985	1059	1506	129	128	181	1959	2127	3027	146	2371	3.914270126	4.04405518	4.05635485	4.004893385	0.02476319	0.738650017	0.790905815	FALSE
GW18_PFC_ABC::chr1:7667894-7668164	GCCCCACCTGGCCACACAGTGAGGCCTCAGAGGTTGTGAAGGGCCCCTTCCTCCTTGCTGTCCTCTCCTACCCAGGCCACTGTCTCCACACCACAGCAGGGGTGCCCCCATCCTGGGTTCTACAGGAGAGAGCACCTTCTCTCTTGACACTTCTCTCCCTTTGTCTGGCCCTCGTCCTGTCCCCTCCCTGCCAGCCTGTCTGTgcactgactgcatcaggagtccaatctggccaggttctgccaagctcagggagggctctacaggcag	AGGACCGGATCAACT	CATTGCGTGAACCGA	Test	chr1:7667894-7668164	chr1:7667534-7668034	1	0	0	0	0	CAMTA1,RERE	NA	NA	NA	NA	CAMTA1,RERE	25	28	41	443	460	688	32	25	31	438	498	660	57	53	72	881	958	1348	60.66666667	1062.333333	3.92665385	4.150499503	4.207850074	4.095001142	0.133849256	0.243819377	0.316148262	FALSE
GW18_PFC_ABC::chr1:7668314-7668584	CCTCCCTCCCACAGGCTGCTCCCATTTCTCCTATCTCTGTCCACCCCTTCACCTCCAGCTGCAGCTGGTCACCAacacacacacacacacacacacacacacacacacacacacacacccaccacacacCCCAGAGGCGTCCCCCTATGCCCCAGCATCTGCCCTGGCTGCATCAGACATGGGCCCTTTATCTCAGGACTCAGAGACCTCAGATGGCATTTCGTGCCCCCTCCCCACCCCCAAAACCCTCCTGCGTCATCTCCCACCACT	AGGACCGGATCAACT	CATTGCGTGAACCGA	Test	chr1:7668314-7668584	chr1:7668404-7668904	1	0	0	0	0	CAMTA1,RERE	NA	NA	NA	NA	CAMTA1,RERE	1	5	3	89	98	141	4	9	3	116	100	174	5	14	6	205	198	315	8.333333333	239.3333333	5.101538026	3.729734025	5.496425826	4.775899293	0.843293998	0.005895688	0.011737992	FALSE
GW18_PFC_ABC::chr1:7668404-7668674	acacacacacacacacacacacacacacccaccacacacCCCAGAGGCGTCCCCCTATGCCCCAGCATCTGCCCTGGCTGCATCAGACATGGGCCCTTTATCTCAGGACTCAGAGACCTCAGATGGCATTTCGTGCCCCCTCCCCACCCCCAAAACCCTCCTGCGTCATCTCCCACCACTGACACTCCTGCTGCAGCAGCAGAAGAGCCTGCAATTACAGCCTCAGGCACGCGCGTCACCACCAGTTCAGCGCAGCCAGGCGGGCTGTTG	AGGACCGGATCAACT	CATTGCGTGAACCGA	Test	chr1:7668404-7668674	chr1:7668404-7668904	1	0	0	0	0	CAMTA1,RERE	NA	NA	NA	NA	CAMTA1,RERE	0	0	0	6	5	14	0	0	0	4	4	9	0	0	0	10	9	23	0	14	3.459431619	3.321928095	4.584962501	3.788774071	NA	NA	NA	NA
GW18_PFC_ABC::chr1:7668494-7668764	GGGCCCTTTATCTCAGGACTCAGAGACCTCAGATGGCATTTCGTGCCCCCTCCCCACCCCCAAAACCCTCCTGCGTCATCTCCCACCACTGACACTCCTGCTGCAGCAGCAGAAGAGCCTGCAATTACAGCCTCAGGCACGCGCGTCACCACCAGTTCAGCGCAGCCAGGCGGGCTGTTGCCATGGGAACCATCCCTTGAATGGATGGATGCTGAGCTGTCCTGCGGCGGTTTCCATGGAGAAGGTCCTGATGTTCTCCAGTAATTTCTG	AGGACCGGATCAACT	CATTGCGTGAACCGA	Test	chr1:7668494-7668764	chr1:7668404-7668904	1	0	0	0	0	CAMTA1,RERE	NA	NA	NA	NA	CAMTA1,RERE	0	0	1	6	3	7	2	0	0	8	6	8	2	0	1	14	9	15	1	12.66666667	2.321928095	3.321928095	3	2.881285397	NA	NA	NA	NA
GW18_PFC_ABC::chr1:7668584-7668854	GACACTCCTGCTGCAGCAGCAGAAGAGCCTGCAATTACAGCCTCAGGCACGCGCGTCACCACCAGTTCAGCGCAGCCAGGCGGGCTGTTGCCATGGGAACCATCCCTTGAATGGATGGATGCTGAGCTGTCCTGCGGCGGTTTCCATGGAGAAGGTCCTGATGTTCTCCAGTAATTTCTGCAGTTCTTTGTTCCCGGCAGCAGCCCCAGCCTCATGCTAGCAGCTGTTGATTGCGGTTATTATTTTTTCCCTTTTTCTCACATGGTAACT	AGGACCGGATCAACT	CATTGCGTGAACCGA	Test	chr1:7668584-7668854	chr1:7668404-7668904	1	0	0	0	0	CAMTA1,RERE	NA	NA	NA	NA	CAMTA1,RERE	70	66	81	1258	1421	2294	64	67	86	1279	1496	2423	134	133	167	2537	2917	4717	144.6666667	3390.333333	4.232660757	4.444674977	4.81164228	4.496326005	0.533758585	1.77e-9	8.74e-9	TRUE
GW18_PFC_ABC::chr1:7668674-7668944	CCATGGGAACCATCCCTTGAATGGATGGATGCTGAGCTGTCCTGCGGCGGTTTCCATGGAGAAGGTCCTGATGTTCTCCAGTAATTTCTGCAGTTCTTTGTTCCCGGCAGCAGCCCCAGCCTCATGCTAGCAGCTGTTGATTGCGGTTATTATTTTTTCCCTTTTTCTCACATGGTAACTGTCTGTGGCCTTTTGAAGTCACTGCTCTTCCACTTCCCAGGATCCTGGGGGATGGTGCCCTGAGCTGGCCTTCTGGTGCTTCCAGACATC	AGGACCGGATCAACT	CATTGCGTGAACCGA	Test	chr1:7668674-7668944	chr1:7668404-7668904	1	0	0	0	0	CAMTA1,RERE	NA	NA	NA	NA	CAMTA1,RERE	26	20	31	461	497	736	28	28	43	482	546	735	54	48	74	943	1043	1471	58.66666667	1152.333333	4.101283336	4.413196152	4.294743266	4.269740918	0.299482561	0.009902134	0.018730731	FALSE
GW18_PFC_ABC::chr1:7668764-7669034	CAGTTCTTTGTTCCCGGCAGCAGCCCCAGCCTCATGCTAGCAGCTGTTGATTGCGGTTATTATTTTTTCCCTTTTTCTCACATGGTAACTGTCTGTGGCCTTTTGAAGTCACTGCTCTTCCACTTCCCAGGATCCTGGGGGATGGTGCCCTGAGCTGGCCTTCTGGTGCTTCCAGACATCCCAAAGTCAGGCTCCACCTGTCCGCCGGCACTCTTCTCAGCCAGGCACCCACTCCCCCCAATGCCCCGCCACTTCCACGGAGCTGCAAAT	AGGACCGGATCAACT	CATTGCGTGAACCGA	Test	chr1:7668764-7669034	chr1:7668404-7668904	1	0	0	0	0	CAMTA1,RERE	NA	NA	NA	NA	CAMTA1,RERE	56	71	63	994	1023	1471	50	63	72	993	1038	1609	106	134	135	1987	2061	3080	125	2376	4.215635055	3.93301302	4.501720126	4.2167894	0.248941844	0.002177921	0.004761476	TRUE
GW18_PFC_ABC::chr1:7679703-7679973	CCAGCAGCATCGCCTCTGTTACCACCAGCCAGGGCACAGCTAGGGGAACAGTAGCTCCGCAGCTTGGACCCCCAGCTCAGAGCGCCCTGCTGAACCAGAGGGGACCAGCCTGGGGTCCACCTCGGCCCAGGGGCCCTGCAGAGAGCAGATCAGGGCCCTGAAGGACGCTTTCCTTTGGTCTGGGCCAGTTGTCCTTTCAAGGAATGAGTGGGAGGCAGGGACAGAGGAACTGCCAGACCCCACCTGGCTGGGGAGAAGCGGGTCTTCCCT	AGGACCGGATCAACT	CATTGCGTGAACCGA	Test	chr1:7679703-7679973	chr1:7679793-7681121	1	0	0	0	0	CAMTA1,RERE	NA	NA	NA	NA	CAMTA1,RERE	2	6	6	63	70	94	1	6	9	57	72	114	3	12	15	120	142	208	10	156.6666667	4.918863237	3.459431619	3.707359132	4.028551329	-0.030405191	0.915480992	0.934533248	FALSE
GW18_PFC_ABC::chr1:7679793-7680063	TGAACCAGAGGGGACCAGCCTGGGGTCCACCTCGGCCCAGGGGCCCTGCAGAGAGCAGATCAGGGCCCTGAAGGACGCTTTCCTTTGGTCTGGGCCAGTTGTCCTTTCAAGGAATGAGTGGGAGGCAGGGACAGAGGAACTGCCAGACCCCACCTGGCTGGGGAGAAGCGGGTCTTCCCTGGCTATTCTTTTTCCCCCTAAATGAATACAAGGCACTCACCCACCCAAGGGCCCAGCCTTCCCAGCCTTTCACCAGCTTGATAAATACTA	AGGACCGGATCAACT	CATTGCGTGAACCGA	Test	chr1:7679793-7680063	chr1:7679793-7681121	1	0	0	0	0	CAMTA1,RERE	NA	NA	NA	NA	CAMTA1,RERE	43	48	46	667	739	1022	48	40	57	683	793	1078	91	88	103	1350	1532	2100	94	1660.666667	3.876250003	4.106408551	4.336420729	4.106359761	0.146234081	0.113702817	0.163808203	FALSE
GW18_PFC_ABC::chr1:7679883-7680153	TGGGCCAGTTGTCCTTTCAAGGAATGAGTGGGAGGCAGGGACAGAGGAACTGCCAGACCCCACCTGGCTGGGGAGAAGCGGGTCTTCCCTGGCTATTCTTTTTCCCCCTAAATGAATACAAGGCACTCACCCACCCAAGGGCCCAGCCTTCCCAGCCTTTCACCAGCTTGATAAATACTAAGGGAGGGGAGGGGAAGCAGCGCCGCAGTCGCAGCGCAAAGGGGGCCGCGGGAACAGCTAGTCGGGAGCGCGGGGGTCCCGGGCCTCTGG	AGGACCGGATCAACT	CATTGCGTGAACCGA	Test	chr1:7679883-7680153	chr1:7679793-7681121	1	0	0	0	0	CAMTA1,RERE	NA	NA	NA	NA	CAMTA1,RERE	6	2	6	108	107	139	6	5	13	97	116	142	12	7	19	205	223	281	12.66666667	236.3333333	3.986060809	4.807354922	3.817623258	4.203679663	0.235876505	0.350902454	0.429409772	FALSE
GW18_PFC_ABC::chr1:7679973-7680243	GGCTATTCTTTTTCCCCCTAAATGAATACAAGGCACTCACCCACCCAAGGGCCCAGCCTTCCCAGCCTTTCACCAGCTTGATAAATACTAAGGGAGGGGAGGGGAAGCAGCGCCGCAGTCGCAGCGCAAAGGGGGCCGCGGGAACAGCTAGTCGGGAGCGCGGGGGTCCCGGGCCTCTGGCCAGCCACGGGGCCTGGCCATGAACTTTGCGTCCGGGCCAATGCTGCAGTGGCCGGGCGGTGGTGAGccttccgttccccgcctgtccct	AGGACCGGATCAACT	CATTGCGTGAACCGA	Test	chr1:7679973-7680243	chr1:7679793-7681121	1	0	0	0	0	CAMTA1,RERE	NA	NA	NA	NA	CAMTA1,RERE	2	1	6	54	66	99	5	1	1	79	60	100	7	2	7	133	126	199	5.333333333	152.6666667	4.06608919	5.403722186	4.64385619	4.704555855	0.840213407	0.028437906	0.04834269	FALSE
GW18_PFC_ABC::chr1:7680063-7680333	AGGGAGGGGAGGGGAAGCAGCGCCGCAGTCGCAGCGCAAAGGGGGCCGCGGGAACAGCTAGTCGGGAGCGCGGGGGTCCCGGGCCTCTGGCCAGCCACGGGGCCTGGCCATGAACTTTGCGTCCGGGCCAATGCTGCAGTGGCCGGGCGGTGGTGAGccttccgttccccgcctgtccctcccggcccctcccctcGGTCTCCGCAGCTTCTCGGCTCAGCCCCTCCCGTCCCCGCGGGCGCTGGGCCGATTCTCCCTCCGCGCTGGCCA	AGGACCGGATCAACT	CATTGCGTGAACCGA	Test	chr1:7680063-7680333	chr1:7679793-7681121	1	0	0	0	0	CAMTA1,RERE	NA	NA	NA	NA	CAMTA1,RERE	NA	NA	NA	NA	NA	NA	NA	NA	NA	NA	NA	NA	NA	NA	NA	NA	NA	NA	NA	NA	NA	NA	NA	NA	NA	NA	NA	NA
GW18_PFC_ABC::chr1:7680153-7680423	CCAGCCACGGGGCCTGGCCATGAACTTTGCGTCCGGGCCAATGCTGCAGTGGCCGGGCGGTGGTGAGccttccgttccccgcctgtccctcccggcccctcccctcGGTCTCCGCAGCTTCTCGGCTCAGCCCCTCCCGTCCCCGCGGGCGCTGGGCCGATTCTCCCTCCGCGCTGGCCAGGCCGTGGAGACGGGTTCGCCGCGGAGAGGGGAGGAGGGCTGGGGAAGGGGTGGGCGCCAGGGGACTGCAGCGCGGAGCAAACTGGGGCA	AGGACCGGATCAACT	CATTGCGTGAACCGA	Test	chr1:7680153-7680423	chr1:7679793-7681121	1	0	0	0	0	CAMTA1,RERE	NA	NA	NA	NA	CAMTA1,RERE	1	1	1	8	18	34	1	0	0	13	14	26	2	1	1	21	32	60	1.333333333	37.66666667	2.874469118	4.044394119	4.930737338	3.949866858	NA	NA	NA	NA
GW18_PFC_ABC::chr1:7680243-7680513	cccggcccctcccctcGGTCTCCGCAGCTTCTCGGCTCAGCCCCTCCCGTCCCCGCGGGCGCTGGGCCGATTCTCCCTCCGCGCTGGCCAGGCCGTGGAGACGGGTTCGCCGCGGAGAGGGGAGGAGGGCTGGGGAAGGGGTGGGCGCCAGGGGACTGCAGCGCGGAGCAAACTGGGGCACGGCTGCCGGCGGCGCGCGTGCACACACTCTCTCCCACGCGCGCGCCCTCCCGCCGACGCGCAGCCGCAATGCGGGGCCCTTCGCGGAAC	AGGACCGGATCAACT	CATTGCGTGAACCGA	Test	chr1:7680243-7680513	chr1:7679793-7681121	1	0	0	0	0	CAMTA1,RERE	NA	NA	NA	NA	CAMTA1,RERE	1	0	0	7	8	10	0	0	0	6	5	14	1	0	0	13	13	24	0.333333333	16.66666667	2.807354922	3.807354922	4.64385619	3.752855345	NA	NA	NA	NA
GW18_PFC_ABC::chr1:7680333-7680603	GGCCGTGGAGACGGGTTCGCCGCGGAGAGGGGAGGAGGGCTGGGGAAGGGGTGGGCGCCAGGGGACTGCAGCGCGGAGCAAACTGGGGCACGGCTGCCGGCGGCGCGCGTGCACACACTCTCTCCCACGCGCGCGCCCTCCCGCCGACGCGCAGCCGCAATGCGGGGCCCTTCGCGGAACTGCTGGCGGCGCCGCGCCCCGCGGGGTCTGGGGCCCCAGCAGGGACTGCGAGGACCGCGGGACTAGGAAGGCCTGAGCCCGGCCACCCGC	AGGACCGGATCAACT	CATTGCGTGAACCGA	Test	chr1:7680333-7680603	chr1:7679793-7681121	1	0	0	0	0	CAMTA1,RERE	NA	NA	NA	NA	CAMTA1,RERE	NA	NA	NA	NA	NA	NA	NA	NA	NA	NA	NA	NA	NA	NA	NA	NA	NA	NA	NA	NA	NA	NA	NA	NA	NA	NA	NA	NA
GW18_PFC_ABC::chr1:7680423-7680693	CGGCTGCCGGCGGCGCGCGTGCACACACTCTCTCCCACGCGCGCGCCCTCCCGCCGACGCGCAGCCGCAATGCGGGGCCCTTCGCGGAACTGCTGGCGGCGCCGCGCCCCGCGGGGTCTGGGGCCCCAGCAGGGACTGCGAGGACCGCGGGACTAGGAAGGCCTGAGCCCGGCCACCCGCCTCCGAGTGCGCCGCACCGTGCGGCGGGGACCACAGGCCTTCGGTGGGCGGCGAGCCCTGGCTCCCTCGTTCGGTGGCCTCTGCTGCATG	AGGACCGGATCAACT	CATTGCGTGAACCGA	Test	chr1:7680423-7680693	chr1:7679793-7681121	1	0	0	0	0	CAMTA1,RERE	NA	NA	NA	NA	CAMTA1,RERE	NA	NA	NA	NA	NA	NA	NA	NA	NA	NA	NA	NA	NA	NA	NA	NA	NA	NA	NA	NA	NA	NA	NA	NA	NA	NA	NA	NA
GW18_PFC_ABC::chr1:7680513-7680783	TGCTGGCGGCGCCGCGCCCCGCGGGGTCTGGGGCCCCAGCAGGGACTGCGAGGACCGCGGGACTAGGAAGGCCTGAGCCCGGCCACCCGCCTCCGAGTGCGCCGCACCGTGCGGCGGGGACCACAGGCCTTCGGTGGGCGGCGAGCCCTGGCTCCCTCGTTCGGTGGCCTCTGCTGCATGTGGGATGCGCCCTTTGTCCCCTCTGCCATGCGCGGGGGAAAATGTTTGAGGGCGGGGAAGAGACTGTCTGCCCTCATTTGATCTAAAACA	AGGACCGGATCAACT	CATTGCGTGAACCGA	Test	chr1:7680513-7680783	chr1:7679793-7681121	1	0	0	0	0	CAMTA1,RERE	NA	NA	NA	NA	CAMTA1,RERE	3	6	7	66	77	131	5	3	6	58	58	111	8	9	13	124	135	242	10	167	3.795859283	3.765534746	4.117457582	3.892950537	0.047769297	0.868801478	0.897768976	FALSE
GW18_PFC_ABC::chr1:7680603-7680873	CTCCGAGTGCGCCGCACCGTGCGGCGGGGACCACAGGCCTTCGGTGGGCGGCGAGCCCTGGCTCCCTCGTTCGGTGGCCTCTGCTGCATGTGGGATGCGCCCTTTGTCCCCTCTGCCATGCGCGGGGGAAAATGTTTGAGGGCGGGGAAGAGACTGTCTGCCCTCATTTGATCTAAAACATGAATTTGTTTGCTTGGCTAAAGGCCGGGGGGGGGCGTGGGTCCGGGGCGCAGAGAACAcgcgcgcgcgcgcgcgcgccagcagcagcag	AGGACCGGATCAACT	CATTGCGTGAACCGA	Test	chr1:7680603-7680873	chr1:7679793-7681121	1	0	0	0	0	CAMTA1,RERE	NA	NA	NA	NA	CAMTA1,RERE	NA	NA	NA	NA	NA	NA	NA	NA	NA	NA	NA	NA	NA	NA	NA	NA	NA	NA	NA	NA	NA	NA	NA	NA	NA	NA	NA	NA
GW18_PFC_ABC::chr1:7680693-7680963	TGGGATGCGCCCTTTGTCCCCTCTGCCATGCGCGGGGGAAAATGTTTGAGGGCGGGGAAGAGACTGTCTGCCCTCATTTGATCTAAAACATGAATTTGTTTGCTTGGCTAAAGGCCGGGGGGGGGCGTGGGTCCGGGGCGCAGAGAACAcgcgcgcgcgcgcgcgcgccagcagcagcagcagcagcagctgctgcggcGAAGTCTTTGTCCCCGCGGCGCAGCCTTTGTCCCCGCGGCGTAGCTTTTGTTTGCGCAGCCCCGCCCTGCG	AGGACCGGATCAACT	CATTGCGTGAACCGA	Test	chr1:7680693-7680963	chr1:7679793-7681121	1	0	0	0	0	CAMTA1,RERE	NA	NA	NA	NA	CAMTA1,RERE	NA	NA	NA	NA	NA	NA	NA	NA	NA	NA	NA	NA	NA	NA	NA	NA	NA	NA	NA	NA	NA	NA	NA	NA	NA	NA	NA	NA
GW18_PFC_ABC::chr1:7680783-7681053	TGAATTTGTTTGCTTGGCTAAAGGCCGGGGGGGGGCGTGGGTCCGGGGCGCAGAGAACAcgcgcgcgcgcgcgcgcgccagcagcagcagcagcagcagctgctgcggcGAAGTCTTTGTCCCCGCGGCGCAGCCTTTGTCCCCGCGGCGTAGCTTTTGTTTGCGCAGCCCCGCCCTGCGGAGGGCGATCGTCCCCACGTTGGGGCCGGGGGGCAGGGACCCGACGTCCCCAAAATCTCAGCTGGGGCGCAGCCATCCTGGGAGAGACCG	AGGACCGGATCAACT	CATTGCGTGAACCGA	Test	chr1:7680783-7681053	chr1:7679793-7681121	1	0	0	0	0	CAMTA1,RERE	NA	NA	NA	NA	CAMTA1,RERE	0	2	2	15	17	29	0	1	0	16	19	16	0	3	2	31	36	45	1.666666667	37.33333333	5	3.209453366	3.938599455	4.04935094	0.500585838	0.467137406	0.544037569	FALSE
GW18_PFC_ABC::chr1:7680873-7681143	cagcagcagctgctgcggcGAAGTCTTTGTCCCCGCGGCGCAGCCTTTGTCCCCGCGGCGTAGCTTTTGTTTGCGCAGCCCCGCCCTGCGGAGGGCGATCGTCCCCACGTTGGGGCCGGGGGGCAGGGACCCGACGTCCCCAAAATCTCAGCTGGGGCGCAGCCATCCTGGGAGAGACCGGGCGTGGAGATGGGGGAAGGTGGGAGGAGGAATCGCAGCCTTCTGGATCCCGGAGCTGCAGCGCCTCCCCCAGACCTAGGGGTCTTCCCC	AGGACCGGATCAACT	CATTGCGTGAACCGA	Test	chr1:7680873-7681143	chr1:7679793-7681121	1	0	0	0	0	CAMTA1,RERE	NA	NA	NA	NA	CAMTA1,RERE	1	3	4	82	58	82	2	3	5	51	67	88	3	6	9	133	125	170	6	142.6666667	5.06608919	4.169925001	4.09592442	4.443979537	0.587275189	0.111604026	0.16122973	FALSE
GW18_PFC_ABC::chr1:7680963-7681233	GAGGGCGATCGTCCCCACGTTGGGGCCGGGGGGCAGGGACCCGACGTCCCCAAAATCTCAGCTGGGGCGCAGCCATCCTGGGAGAGACCGGGCGTGGAGATGGGGGAAGGTGGGAGGAGGAATCGCAGCCTTCTGGATCCCGGAGCTGCAGCGCCTCCCCCAGACCTAGGGGTCTTCCCCTCCCTtcccctgcgccccactgtgagctccagggtcaaaggccctgtctgctggacccccatcacttagcccagggttggcacgtggtgg	AGGACCGGATCAACT	CATTGCGTGAACCGA	Test	chr1:7680963-7681233	chr1:7679793-7681121	1	0	0	0	0	CAMTA1,RERE	NA	NA	NA	NA	CAMTA1,RERE	3	3	6	52	71	112	1	5	1	62	60	104	4	8	7	114	131	216	6.333333333	153.6666667	4.523561956	3.874469118	4.761551232	4.386527435	0.590377476	0.096185445	0.141581093	FALSE
Midfetal_Cortex_Ziffra_ABC::chr1:7703618-7703888	TTTCGAGACACCTTTTTACCCAGGTGGCAGAGACATGGCCGATTTTACAGATAATTGACTGTATCTATATATCTATATCTATTAGTATATAACAAAAACAAAATAGGCGGTCTCATCACAGGTCTTGGGGTCAGGCACTTTCTCTGTGCGAGGCCGTGGGACTGCAAACAGCACAGGGAAAAAAGAAAGCGGGATCCGCTCGGGACGCCTGAGCCTCGATTAAGAGGTGCGGCTCGGGATTTGTGGCCGGGGCGAGAGACCCTCACGCAG	AGGACCGGATCAACT	CATTGCGTGAACCGA	Test	chr1:7703618-7703888	chr1:7703708-7705953	0	0	1	0	0	NA	NA	CAMTA1	NA	NA	CAMTA1	3	3	6	80	83	143	6	6	8	86	98	143	9	9	14	166	181	286	10.66666667	211	4.061776198	4.185866545	4.258016331	4.168553025	0.304016932	0.265001248	0.339647647	FALSE
Midfetal_Cortex_Ziffra_ABC::chr1:7703708-7703978	AACAAAAACAAAATAGGCGGTCTCATCACAGGTCTTGGGGTCAGGCACTTTCTCTGTGCGAGGCCGTGGGACTGCAAACAGCACAGGGAAAAAAGAAAGCGGGATCCGCTCGGGACGCCTGAGCCTCGATTAAGAGGTGCGGCTCGGGATTTGTGGCCGGGGCGAGAGACCCTCACGCAGAAGTCCCCAAGTGCGCAGGGCTGGAGCTGGAACTTTGGAACGCGGAGGTTAGACCCAAAGGGTGGGCGGAGCCTGCACTCCAGCTAAGGG	AGGACCGGATCAACT	CATTGCGTGAACCGA	Test	chr1:7703708-7703978	chr1:7703708-7705953	0	0	1	0	0	NA	NA	CAMTA1	NA	NA	CAMTA1	14	5	10	142	173	272	9	7	6	161	162	271	23	12	16	303	335	543	17	393.6666667	3.662965013	4.691877705	5	4.451614239	0.522862266	0.017124966	0.030708346	FALSE
Midfetal_Cortex_Ziffra_ABC::chr1:7703798-7704068	AAAAGAAAGCGGGATCCGCTCGGGACGCCTGAGCCTCGATTAAGAGGTGCGGCTCGGGATTTGTGGCCGGGGCGAGAGACCCTCACGCAGAAGTCCCCAAGTGCGCAGGGCTGGAGCTGGAACTTTGGAACGCGGAGGTTAGACCCAAAGGGTGGGCGGAGCCTGCACTCCAGCTAAGGGGGCCCAGCGCCGCACCCCCTCCCCAAAGCCGGAgccgccgccaccgtccccgcccaccgtcctccgccccgccctggccctccccgggtc	AGGACCGGATCAACT	CATTGCGTGAACCGA	Test	chr1:7703798-7704068	chr1:7703708-7705953	0	0	1	0	0	NA	NA	CAMTA1	NA	NA	CAMTA1	3	6	2	22	18	32	1	2	4	21	32	26	4	8	6	43	50	58	6	50.33333333	3.137503524	2.502500341	3.075288127	2.905097331	-0.920566806	0.018536666	0.032965594	FALSE
Midfetal_Cortex_Ziffra_ABC::chr1:7703888-7704158	AAGTCCCCAAGTGCGCAGGGCTGGAGCTGGAACTTTGGAACGCGGAGGTTAGACCCAAAGGGTGGGCGGAGCCTGCACTCCAGCTAAGGGGGCCCAGCGCCGCACCCCCTCCCCAAAGCCGGAgccgccgccaccgtccccgcccaccgtcctccgccccgccctggccctccccgggtcctcgggccccggccccctccctccagcctggcccccacgcctccCCGCTCGTTGCGCAGCGCCGGCTCCTCCCGCCGGCTGCATTGCAGA	AGGACCGGATCAACT	CATTGCGTGAACCGA	Test	chr1:7703888-7704158	chr1:7703708-7705953	0	0	1	0	0	NA	NA	CAMTA1	NA	NA	CAMTA1	NA	NA	NA	NA	NA	NA	NA	NA	NA	NA	NA	NA	NA	NA	NA	NA	NA	NA	NA	NA	NA	NA	NA	NA	NA	NA	NA	NA
Midfetal_Cortex_Ziffra_ABC::chr1:7703978-7704248	GGCCCAGCGCCGCACCCCCTCCCCAAAGCCGGAgccgccgccaccgtccccgcccaccgtcctccgccccgccctggccctccccgggtcctcgggccccggccccctccctccagcctggcccccacgcctccCCGCTCGTTGCGCAGCGCCGGCTCCTCCCGCCGGCTGCATTGCAGACGCCGCCGCCGCAGGGCGCGCCGGGGCCGCGCAGGGAGCCCGAGCCCGGGAACGCGGGCCCTCGGCGCGGAGCTTCGGGCGGCCCCGACg	AGGACCGGATCAACT	CATTGCGTGAACCGA	Test	chr1:7703978-7704248	chr1:7703708-7705953	0	0	1	0	0	NA	NA	CAMTA1	NA	NA	CAMTA1	NA	NA	NA	NA	NA	NA	NA	NA	NA	NA	NA	NA	NA	NA	NA	NA	NA	NA	NA	NA	NA	NA	NA	NA	NA	NA	NA	NA
Midfetal_Cortex_Ziffra_ABC::chr1:7704068-7704338	ctcgggccccggccccctccctccagcctggcccccacgcctccCCGCTCGTTGCGCAGCGCCGGCTCCTCCCGCCGGCTGCATTGCAGACGCCGCCGCCGCAGGGCGCGCCGGGGCCGCGCAGGGAGCCCGAGCCCGGGAACGCGGGCCCTCGGCGCGGAGCTTCGGGCGGCCCCGACggcgcggggagccaggcagggcgggcgcggggcggCCCCGCGGGAAGGGGAACGGGAGGCCCGCGCGGGGCTCCGGGGGCCGTCGGCCCGG	AGGACCGGATCAACT	CATTGCGTGAACCGA	Test	chr1:7704068-7704338	chr1:7703708-7705953	0	0	1	0	0	NA	NA	CAMTA1	NA	NA	CAMTA1	NA	NA	NA	NA	NA	NA	NA	NA	NA	NA	NA	NA	NA	NA	NA	NA	NA	NA	NA	NA	NA	NA	NA	NA	NA	NA	NA	NA
Midfetal_Cortex_Ziffra_ABC::chr1:7704158-7704428	CGCCGCCGCCGCAGGGCGCGCCGGGGCCGCGCAGGGAGCCCGAGCCCGGGAACGCGGGCCCTCGGCGCGGAGCTTCGGGCGGCCCCGACggcgcggggagccaggcagggcgggcgcggggcggCCCCGCGGGAAGGGGAACGGGAGGCCCGCGCGGGGCTCCGGGGGCCGTCGGCCCGGGCAGCGGGCGCAGCCGTCGGGCTCCGAGCCGTCCCGGCCTCGAGGGAACCGTCGCCGCCCCATTCGCGGGCCGCGCTGAGCCGGGCGGGC	AGGACCGGATCAACT	CATTGCGTGAACCGA	Test	chr1:7704158-7704428	chr1:7703708-7705953	0	0	1	0	0	NA	NA	CAMTA1	NA	NA	CAMTA1	NA	NA	NA	NA	NA	NA	NA	NA	NA	NA	NA	NA	NA	NA	NA	NA	NA	NA	NA	NA	NA	NA	NA	NA	NA	NA	NA	NA
Midfetal_Cortex_Ziffra_ABC::chr1:7704248-7704518	gcgcggggagccaggcagggcgggcgcggggcggCCCCGCGGGAAGGGGAACGGGAGGCCCGCGCGGGGCTCCGGGGGCCGTCGGCCCGGGCAGCGGGCGCAGCCGTCGGGCTCCGAGCCGTCCCGGCCTCGAGGGAACCGTCGCCGCCCCATTCGCGGGCCGCGCTGAGCCGGGCGGGCGGAGCGGCGGGGACCGCGTCGCGAGGGACCGGGGGCCCGGCTCTCGCGCGGGGACGCCCGGGCCGCGCTCCGCCCGCAACCTCCGGCCGG	AGGACCGGATCAACT	CATTGCGTGAACCGA	Test	chr1:7704248-7704518	chr1:7703708-7705953	0	0	1	0	0	NA	NA	CAMTA1	NA	NA	CAMTA1	NA	NA	NA	NA	NA	NA	NA	NA	NA	NA	NA	NA	NA	NA	NA	NA	NA	NA	NA	NA	NA	NA	NA	NA	NA	NA	NA	NA
Midfetal_Cortex_Ziffra_ABC::chr1:7704338-7704608	GCAGCGGGCGCAGCCGTCGGGCTCCGAGCCGTCCCGGCCTCGAGGGAACCGTCGCCGCCCCATTCGCGGGCCGCGCTGAGCCGGGCGGGCGGAGCGGCGGGGACCGCGTCGCGAGGGACCGGGGGCCCGGCTCTCGCGCGGGGACGCCCGGGCCGCGCTCCGCCCGCAACCTCCGGCCGGGCCCCCGCCGTCCAGCGCGGCTCGGGCGCAGTTCCGGCGCAGTCCCCGCGCCGAGCGGCTCCGCGCCCCGCACCAGCCTCTGCCCGGCTC	AGGACCGGATCAACT	CATTGCGTGAACCGA	Test	chr1:7704338-7704608	chr1:7703708-7705953	0	0	1	0	0	NA	NA	CAMTA1	NA	NA	CAMTA1	NA	NA	NA	NA	NA	NA	NA	NA	NA	NA	NA	NA	NA	NA	NA	NA	NA	NA	NA	NA	NA	NA	NA	NA	NA	NA	NA	NA
Midfetal_Cortex_Ziffra_ABC::chr1:7704428-7704698	GGAGCGGCGGGGACCGCGTCGCGAGGGACCGGGGGCCCGGCTCTCGCGCGGGGACGCCCGGGCCGCGCTCCGCCCGCAACCTCCGGCCGGGCCCCCGCCGTCCAGCGCGGCTCGGGCGCAGTTCCGGCGCAGTCCCCGCGCCGAGCGGCTCCGCGCCCCGCACCAGCCTCTGCCCGGCTCCGGGTGACGTCGCATCCTCCGATTGGACCACGCGGCCTGGGGGGCGGGGTCTGGTCCGGTGAGCTCACCGCCGCGCCCCGCCATTGGTCC	AGGACCGGATCAACT	CATTGCGTGAACCGA	Test	chr1:7704428-7704698	chr1:7703708-7705953	0	0	1	0	0	NA	NA	CAMTA1	NA	NA	CAMTA1	NA	NA	NA	NA	NA	NA	NA	NA	NA	NA	NA	NA	NA	NA	NA	NA	NA	NA	NA	NA	NA	NA	NA	NA	NA	NA	NA	NA
Midfetal_Cortex_Ziffra_ABC::chr1:7704518-7704788	GCCCCCGCCGTCCAGCGCGGCTCGGGCGCAGTTCCGGCGCAGTCCCCGCGCCGAGCGGCTCCGCGCCCCGCACCAGCCTCTGCCCGGCTCCGGGTGACGTCGCATCCTCCGATTGGACCACGCGGCCTGGGGGGCGGGGTCTGGTCCGGTGAGCTCACCGCCGCGCCCCGCCATTGGTCCGGGCGGCGCACTCGGGCAGTGGCGGGGAGACCGCGGTACCCGGAGCCCCGCGAGTCGTTCCAGCTGCGGCGAGTGGAGCTGAGCGGGCGC	AGGACCGGATCAACT	CATTGCGTGAACCGA	Test	chr1:7704518-7704788	chr1:7703708-7705953	0	0	1	0	0	NA	NA	CAMTA1	NA	NA	CAMTA1	NA	NA	NA	NA	NA	NA	NA	NA	NA	NA	NA	NA	NA	NA	NA	NA	NA	NA	NA	NA	NA	NA	NA	NA	NA	NA	NA	NA
Midfetal_Cortex_Ziffra_ABC::chr1:7704608-7704878	CGGGTGACGTCGCATCCTCCGATTGGACCACGCGGCCTGGGGGGCGGGGTCTGGTCCGGTGAGCTCACCGCCGCGCCCCGCCATTGGTCCGGGCGGCGCACTCGGGCAGTGGCGGGGAGACCGCGGTACCCGGAGCCCCGCGAGTCGTTCCAGCTGCGGCGAGTGGAGCTGAGCGGGCGCGgggccgggctgggccgggccgggcggggccgggcggggcgcgggAGCCAGTGAGCGGCGGCTCGGCGCAAGCCTGACGAGCAGGAGCCG	AGGACCGGATCAACT	CATTGCGTGAACCGA	Test	chr1:7704608-7704878	chr1:7703708-7705953	0	0	1	0	0	NA	NA	CAMTA1	NA	NA	CAMTA1	NA	NA	NA	NA	NA	NA	NA	NA	NA	NA	NA	NA	NA	NA	NA	NA	NA	NA	NA	NA	NA	NA	NA	NA	NA	NA	NA	NA
Midfetal_Cortex_Ziffra_ABC::chr1:7704698-7704968	GGGCGGCGCACTCGGGCAGTGGCGGGGAGACCGCGGTACCCGGAGCCCCGCGAGTCGTTCCAGCTGCGGCGAGTGGAGCTGAGCGGGCGCGgggccgggctgggccgggccgggcggggccgggcggggcgcgggAGCCAGTGAGCGGCGGCTCGGCGCAAGCCTGACGAGCAGGAGCCGAGCTCAGCAGGTCCGGGTAGGTGCGCGGCGGCGCGGGGCTAGGCGGAGGGCGCGTGCGGTCGAGGGCGGCGGCCGGCGGGGGCGCGCGCG	AGGACCGGATCAACT	CATTGCGTGAACCGA	Test	chr1:7704698-7704968	chr1:7703708-7705953	0	0	1	0	0	NA	NA	CAMTA1	NA	NA	CAMTA1	0	2	1	13	23	34	0	0	2	15	29	36	0	2	3	28	52	70	1.666666667	50	4.857980995	4.142957954	4.14974712	4.383562023	0.893677645	0.193914386	0.260084559	FALSE
Midfetal_Cortex_Ziffra_ABC::chr1:7704788-7705058	GgggccgggctgggccgggccgggcggggccgggcggggcgcgggAGCCAGTGAGCGGCGGCTCGGCGCAAGCCTGACGAGCAGGAGCCGAGCTCAGCAGGTCCGGGTAGGTGCGCGGCGGCGCGGGGCTAGGCGGAGGGCGCGTGCGGTCGAGGGCGGCGGCCGGCGGGGGCGCGCGCGGGGCGGGGGCGGGGCCGGGGCGTGGGGACACGCGTGCTCGCGGGCCGGGGGCGTGGTGCGCGGCCACGCGTGTTTCTGGCGCGAGTGTGC	AGGACCGGATCAACT	CATTGCGTGAACCGA	Test	chr1:7704788-7705058	chr1:7703708-7705953	0	0	1	0	0	NA	NA	CAMTA1	NA	NA	CAMTA1	NA	NA	NA	NA	NA	NA	NA	NA	NA	NA	NA	NA	NA	NA	NA	NA	NA	NA	NA	NA	NA	NA	NA	NA	NA	NA	NA	NA
Midfetal_Cortex_Ziffra_ABC::chr1:7704878-7705148	AGCTCAGCAGGTCCGGGTAGGTGCGCGGCGGCGCGGGGCTAGGCGGAGGGCGCGTGCGGTCGAGGGCGGCGGCCGGCGGGGGCGCGCGCGGGGCGGGGGCGGGGCCGGGGCGTGGGGACACGCGTGCTCGCGGGCCGGGGGCGTGGTGCGCGGCCACGCGTGTTTCTGGCGCGAGTGTGCGGGGCCAGGCCGGGAGGGCGTGCGCGGACCGGGCGTGTTTACGCGCGGCAGGGAGGGGCCACGAGGGTGCGCGCGTTTCTGGCGCGAGTG	AGGACCGGATCAACT	CATTGCGTGAACCGA	Test	chr1:7704878-7705148	chr1:7703708-7705953	0	0	1	0	0	NA	NA	CAMTA1	NA	NA	CAMTA1	NA	NA	NA	NA	NA	NA	NA	NA	NA	NA	NA	NA	NA	NA	NA	NA	NA	NA	NA	NA	NA	NA	NA	NA	NA	NA	NA	NA
Midfetal_Cortex_Ziffra_ABC::chr1:7704968-7705238	GGGCGGGGGCGGGGCCGGGGCGTGGGGACACGCGTGCTCGCGGGCCGGGGGCGTGGTGCGCGGCCACGCGTGTTTCTGGCGCGAGTGTGCGGGGCCAGGCCGGGAGGGCGTGCGCGGACCGGGCGTGTTTACGCGCGGCAGGGAGGGGCCACGAGGGTGCGCGCGTTTCTGGCGCGAGTGGGAAGTGTGGGGATCCGGCGGGCCCGGTGTGAGGGGCGTGTTTCTGGGGCGAGAGTGGGGAGTGAGTGTGAGGAGCAAGGGTGAGGGGCT	AGGACCGGATCAACT	CATTGCGTGAACCGA	Test	chr1:7704968-7705238	chr1:7703708-7705953	0	0	1	0	0	NA	NA	CAMTA1	NA	NA	CAMTA1	NA	NA	NA	NA	NA	NA	NA	NA	NA	NA	NA	NA	NA	NA	NA	NA	NA	NA	NA	NA	NA	NA	NA	NA	NA	NA	NA	NA
Midfetal_Cortex_Ziffra_ABC::chr1:7705058-7705328	GGGGCCAGGCCGGGAGGGCGTGCGCGGACCGGGCGTGTTTACGCGCGGCAGGGAGGGGCCACGAGGGTGCGCGCGTTTCTGGCGCGAGTGGGAAGTGTGGGGATCCGGCGGGCCCGGTGTGAGGGGCGTGTTTCTGGGGCGAGAGTGGGGAGTGAGTGTGAGGAGCAAGGGTGAGGGGCTGCAGGGAGGGGTGCGTTTGGCCGAGGAGTGGGTGGGAGACACGCGTGTCCATGCCGCGAGGGTGTGTCGACGCCCGAGCCTGCGTGGGGC	AGGACCGGATCAACT	CATTGCGTGAACCGA	Test	chr1:7705058-7705328	chr1:7703708-7705953	0	0	1	0	0	NA	NA	CAMTA1	NA	NA	CAMTA1	NA	NA	NA	NA	NA	NA	NA	NA	NA	NA	NA	NA	NA	NA	NA	NA	NA	NA	NA	NA	NA	NA	NA	NA	NA	NA	NA	NA
Midfetal_Cortex_Ziffra_ABC::chr1:7705148-7705418	GGAAGTGTGGGGATCCGGCGGGCCCGGTGTGAGGGGCGTGTTTCTGGGGCGAGAGTGGGGAGTGAGTGTGAGGAGCAAGGGTGAGGGGCTGCAGGGAGGGGTGCGTTTGGCCGAGGAGTGGGTGGGAGACACGCGTGTCCATGCCGCGAGGGTGTGTCGACGCCCGAGCCTGCGTGGGGCCCGGGGCCGTGTGTCTGGAGTGGCCGAGGGCGTGAGGGGCGCGCGTGTTTGTGCGAGGGGCGTGTGCGGCGGGTGTGAGCCACGCGTGTC	AGGACCGGATCAACT	CATTGCGTGAACCGA	Test	chr1:7705148-7705418	chr1:7703708-7705953	0	0	1	0	0	NA	NA	CAMTA1	NA	NA	CAMTA1	0	3	3	15	9	19	0	0	1	10	16	15	0	3	4	25	25	34	2.333333333	28	4.700439718	2.700439718	2.807354922	3.402744786	-0.382471072	0.536401872	0.609243677	FALSE
Midfetal_Cortex_Ziffra_ABC::chr1:7705238-7705508	GCAGGGAGGGGTGCGTTTGGCCGAGGAGTGGGTGGGAGACACGCGTGTCCATGCCGCGAGGGTGTGTCGACGCCCGAGCCTGCGTGGGGCCCGGGGCCGTGTGTCTGGAGTGGCCGAGGGCGTGAGGGGCGCGCGTGTTTGTGCGAGGGGCGTGTGCGGCGGGTGTGAGCCACGCGTGTCTGGGTGCGCGCGCGGGCCGGATGAGCTTCTGGAGTGGTGCGAGGACGCGCGCGTGTGTCTGTGTcggagcgagggcggggacgagcgtgt	AGGACCGGATCAACT	CATTGCGTGAACCGA	Test	chr1:7705238-7705508	chr1:7703708-7705953	0	0	1	0	0	NA	NA	CAMTA1	NA	NA	CAMTA1	5	2	9	75	65	79	5	2	5	66	62	75	10	4	14	141	127	154	9.333333333	140.6666667	3.690315501	4.678071905	3.36923381	3.912540405	-0.058429697	0.847339008	0.880325054	FALSE
Midfetal_Cortex_Ziffra_ABC::chr1:7705328-7705598	CCGGGGCCGTGTGTCTGGAGTGGCCGAGGGCGTGAGGGGCGCGCGTGTTTGTGCGAGGGGCGTGTGCGGCGGGTGTGAGCCACGCGTGTCTGGGTGCGCGCGCGGGCCGGATGAGCTTCTGGAGTGGTGCGAGGACGCGCGCGTGTGTCTGTGTcggagcgagggcggggacgagcgtgtcgggcgcgcgcgggcggggctggggcggcgtcggggcgcgcgggggcccggcccggccggcggCGAGTGTGTTGGGGCGCTCGGCTTCTC	AGGACCGGATCAACT	CATTGCGTGAACCGA	Test	chr1:7705328-7705598	chr1:7703708-7705953	0	0	1	0	0	NA	NA	CAMTA1	NA	NA	CAMTA1	NA	NA	NA	NA	NA	NA	NA	NA	NA	NA	NA	NA	NA	NA	NA	NA	NA	NA	NA	NA	NA	NA	NA	NA	NA	NA	NA	NA
Midfetal_Cortex_Ziffra_ABC::chr1:7705418-7705688	TGGGTGCGCGCGCGGGCCGGATGAGCTTCTGGAGTGGTGCGAGGACGCGCGCGTGTGTCTGTGTcggagcgagggcggggacgagcgtgtcgggcgcgcgcgggcggggctggggcggcgtcggggcgcgcgggggcccggcccggccggcggCGAGTGTGTTGGGGCGCTCGGCTTCTCCTCAACACGGGTTTTTGGGACCCAGTGCCGCCTCCTTCCCGCGGCGGGGCCCGCGGAGCTCCCGGTTTCCCTGGGCAGACAGGTGCGAGG	AGGACCGGATCAACT	CATTGCGTGAACCGA	Test	chr1:7705418-7705688	chr1:7703708-7705953	0	0	1	0	0	NA	NA	CAMTA1	NA	NA	CAMTA1	0	0	1	6	9	5	0	1	0	3	5	13	0	1	1	9	14	18	0.666666667	13.66666667	3.321928095	2.906890596	3.247927513	3.158915401	NA	NA	NA	NA
Midfetal_Cortex_Ziffra_ABC::chr1:7705508-7705778	cgggcgcgcgcgggcggggctggggcggcgtcggggcgcgcgggggcccggcccggccggcggCGAGTGTGTTGGGGCGCTCGGCTTCTCCTCAACACGGGTTTTTGGGACCCAGTGCCGCCTCCTTCCCGCGGCGGGGCCCGCGGAGCTCCCGGTTTCCCTGGGCAGACAGGTGCGAGGCGAGGTGCGGGCACAGCCCTGCGCTCCTCAGCGGGTGCGGGATCGGGCGACGGGGGACTGTCTCTAACTACAGACCAGGGGAGCGGAGGG	AGGACCGGATCAACT	CATTGCGTGAACCGA	Test	chr1:7705508-7705778	chr1:7703708-7705953	0	0	1	0	0	NA	NA	CAMTA1	NA	NA	CAMTA1	0	1	1	11	13	23	1	1	1	9	15	16	1	2	2	20	28	39	1.666666667	29	3.392317423	3.273018494	3.736965594	3.467433837	0.115114956	0.867894307	0.89695739	FALSE
Midfetal_Cortex_Ziffra_ABC::chr1:7705598-7705868	CTCAACACGGGTTTTTGGGACCCAGTGCCGCCTCCTTCCCGCGGCGGGGCCCGCGGAGCTCCCGGTTTCCCTGGGCAGACAGGTGCGAGGCGAGGTGCGGGCACAGCCCTGCGCTCCTCAGCGGGTGCGGGATCGGGCGACGGGGGACTGTCTCTAACTACAGACCAGGGGAGCGGAGGGACGCTCGATTCACCCGCGTGCACAGGGCAGTCCTGAAAGTGGATGGAAGGCTCGGAGGAACTTCTGAGAGCTTTGCTTCCCTGCAGACTG	AGGACCGGATCAACT	CATTGCGTGAACCGA	Test	chr1:7705598-7705868	chr1:7703708-7705953	0	0	1	0	0	NA	NA	CAMTA1	NA	NA	CAMTA1	16	12	16	220	209	340	18	15	19	224	241	363	34	27	35	444	450	703	32	532.3333333	3.668378509	4.009628701	4.289506617	3.989171276	0.055524622	0.726744785	0.78065493	FALSE
Midfetal_Cortex_Ziffra_ABC::chr1:7705688-7705958	CGAGGTGCGGGCACAGCCCTGCGCTCCTCAGCGGGTGCGGGATCGGGCGACGGGGGACTGTCTCTAACTACAGACCAGGGGAGCGGAGGGACGCTCGATTCACCCGCGTGCACAGGGCAGTCCTGAAAGTGGATGGAAGGCTCGGAGGAACTTCTGAGAGCTTTGCTTCCCTGCAGACTGGCGACCAGAGAGCACTTTCCACGCGCAGATGGGCCAGGATAGATGCTCGGGGTGGCCCTTTTGCATTTTCGGAGCTCTGGTGATTGGGTT	AGGACCGGATCAACT	CATTGCGTGAACCGA	Test	chr1:7705688-7705958	chr1:7703708-7705953	0	0	1	0	0	NA	NA	CAMTA1	NA	NA	CAMTA1	11	13	12	163	180	251	14	12	17	189	196	229	25	25	29	352	376	480	26.33333333	402.6666667	3.763084655	3.857980995	4.003002488	3.874689379	-0.054281934	0.760832617	0.809570133	FALSE
Midfetal_Cortex_Ziffra_ABC::chr1:7705778-7706048	ACGCTCGATTCACCCGCGTGCACAGGGCAGTCCTGAAAGTGGATGGAAGGCTCGGAGGAACTTCTGAGAGCTTTGCTTCCCTGCAGACTGGCGACCAGAGAGCACTTTCCACGCGCAGATGGGCCAGGATAGATGCTCGGGGTGGCCCTTTTGCATTTTCGGAGCTCTGGTGATTGGGTTTCTAGGTATTGCGCCTCTTTAGAGGTGGCGCTGATGGCGTTCTGGTGTTTGAGACTTTTTCGATCTCTGTAGATTACTGCAGACATCAAA	AGGACCGGATCAACT	CATTGCGTGAACCGA	Test	chr1:7705778-7706048	chr1:7703708-7705953	0	0	1	0	0	NA	NA	CAMTA1	NA	NA	CAMTA1	60	41	50	388	405	562	56	33	58	383	397	568	116	74	108	771	802	1130	99.33333333	901	2.722092318	3.420437487	3.375198889	3.172576231	-0.814533436	4.15e-18	3.91e-17	FALSE
Midfetal_Cortex_Ziffra_ABC::chr1:7705868-7706138	GCGACCAGAGAGCACTTTCCACGCGCAGATGGGCCAGGATAGATGCTCGGGGTGGCCCTTTTGCATTTTCGGAGCTCTGGTGATTGGGTTTCTAGGTATTGCGCCTCTTTAGAGGTGGCGCTGATGGCGTTCTGGTGTTTGAGACTTTTTCGATCTCTGTAGATTACTGCAGACATCAAAAGCATTTCTCTACAAATCAGGTATCAGAATAGATTTCTGAAATGATGATATTCTTGCAGACTGTCTTCTTAATCAGTTGCCTCACCAGGG	AGGACCGGATCAACT	CATTGCGTGAACCGA	Test	chr1:7705868-7706138	chr1:7703708-7705953	0	0	1	0	0	NA	NA	CAMTA1	NA	NA	CAMTA1	209	189	258	3535	3989	5325	220	224	263	3682	3892	5500	429	413	521	7217	7881	10825	454.3333333	8641	4.069190578	4.250859077	4.374306676	4.23145211	0.254783942	4.42e-9	2.1e-8	TRUE
Midfetal_Cortex_Ziffra_ABC::chr1:7705958-7706228	TCTAGGTATTGCGCCTCTTTAGAGGTGGCGCTGATGGCGTTCTGGTGTTTGAGACTTTTTCGATCTCTGTAGATTACTGCAGACATCAAAAGCATTTCTCTACAAATCAGGTATCAGAATAGATTTCTGAAATGATGATATTCTTGCAGACTGTCTTCTTAATCAGTTGCCTCACCAGGGAAGGACGACAATTTTAAAGTCCATTTTCTATTTTGCCCACTTTTACTTGATAGGATTTCTGCTGGCAGCCTGAAGTATCTAATCCCGGAA	AGGACCGGATCAACT	CATTGCGTGAACCGA	Test	chr1:7705958-7706228	chr1:7703708-7705953	0	0	1	0	0	NA	NA	CAMTA1	NA	NA	CAMTA1	159	168	198	1162	1264	1663	149	155	210	1217	1259	1838	308	323	408	2379	2523	3501	346.3333333	2801	2.94528283	2.961646192	3.098006335	3.001645119	-0.978962185	6.28e-80	5.25e-78	FALSE
NGN2_iPSC_ABC::chr1:7975111-7975381	ccaaagtgctaggattacaggcgtgagccaccgcacccagccAAGATTATTCTGAAGTGTTGCAGTTAGGGATTGGAAACATTTTGAACACAAAGAATATTAGCCTAGTCCTTAATATTGAGTGAATGAGGAACGCAAATTGGAAGGGAGTCTATGTTGAGAAGAAAATTAAATGATATTTACTTTGAGTAGGGGAGGGGGAGGAAGTGTGGAGTTGGAGGAGTGGACAGTTGTCAGCTGAGATGCCCAGGTCTAGGAATGAGGCCTCTG	AGGACCGGATCAACT	CATTGCGTGAACCGA	Test	chr1:7975111-7975381	chr1:7975201-7975701	0	1	0	0	0	NA	RERE	NA	NA	NA	RERE	51	54	70	976	973	1430	64	50	72	976	1023	1451	115	104	142	1952	1996	2881	120.3333333	2276.333333	4.073495239	4.2493731	4.332983283	4.218617207	0.245979797	0.002520069	0.005438736	TRUE
NGN2_iPSC_ABC::chr1:7975201-7975471	CAAAGAATATTAGCCTAGTCCTTAATATTGAGTGAATGAGGAACGCAAATTGGAAGGGAGTCTATGTTGAGAAGAAAATTAAATGATATTTACTTTGAGTAGGGGAGGGGGAGGAAGTGTGGAGTTGGAGGAGTGGACAGTTGTCAGCTGAGATGCCCAGGTCTAGGAATGAGGCCTCTGGAAGCAAGGTCTTGGCCACCTGGAGGAGCTGGGGAGTTGGCAGAGGTGGTCATTTTGCATGTTACCACAGGGTGGTGCTGTTGGCTGCAG	AGGACCGGATCAACT	CATTGCGTGAACCGA	Test	chr1:7975201-7975471	chr1:7975201-7975701	0	1	0	0	0	NA	RERE	NA	NA	NA	RERE	18	28	41	422	533	675	25	32	37	488	479	727	43	60	78	910	1012	1402	60.33333333	1108	4.371875625	4.053681121	4.150518545	4.192025097	0.203830881	0.084952001	0.12706287	FALSE
NGN2_iPSC_ABC::chr1:7975291-7975561	TACTTTGAGTAGGGGAGGGGGAGGAAGTGTGGAGTTGGAGGAGTGGACAGTTGTCAGCTGAGATGCCCAGGTCTAGGAATGAGGCCTCTGGAAGCAAGGTCTTGGCCACCTGGAGGAGCTGGGGAGTTGGCAGAGGTGGTCATTTTGCATGTTACCACAGGGTGGTGCTGTTGGCTGCAGAAGGGGACATGGTCAGCTGCGCCCTCTGCACTGTAGTGCAGAGTACAGAGCGTTTTCATCCATCAGAATCCCAGGTCCTGGGAGAGTGAA	AGGACCGGATCAACT	CATTGCGTGAACCGA	Test	chr1:7975291-7975561	chr1:7975201-7975701	0	1	0	0	0	NA	RERE	NA	NA	NA	RERE	76	74	88	1197	1253	1958	59	72	82	1265	1229	2034	135	146	170	2462	2482	3992	150.3333333	2978.666667	4.178738071	4.078196201	4.545404842	4.267446371	0.302616573	1.29674e-4	3.52522e-4	TRUE
NGN2_iPSC_ABC::chr1:7975381-7975651	GAAGCAAGGTCTTGGCCACCTGGAGGAGCTGGGGAGTTGGCAGAGGTGGTCATTTTGCATGTTACCACAGGGTGGTGCTGTTGGCTGCAGAAGGGGACATGGTCAGCTGCGCCCTCTGCACTGTAGTGCAGAGTACAGAGCGTTTTCATCCATCAGAATCCCAGGTCCTGGGAGAGTGAAACGTCTCTTCTCCAGTATTCCAAATAGGGTTCTGACGCCCCAGAAAGCAGTGATTATGAGCTTACCTGATAAGTATGAAAGACATCAGTA	AGGACCGGATCAACT	CATTGCGTGAACCGA	Test	chr1:7975381-7975651	chr1:7975201-7975701	0	1	0	0	0	NA	RERE	NA	NA	NA	RERE	64	61	64	832	926	1267	59	75	72	851	920	1309	123	136	136	1683	1846	2576	131.6666667	2035	3.763480113	3.752936068	4.233444739	3.916620307	-0.046894053	0.549390099	0.621376722	FALSE
NGN2_iPSC_ABC::chr1:7975471-7975741	AAGGGGACATGGTCAGCTGCGCCCTCTGCACTGTAGTGCAGAGTACAGAGCGTTTTCATCCATCAGAATCCCAGGTCCTGGGAGAGTGAAACGTCTCTTCTCCAGTATTCCAAATAGGGTTCTGACGCCCCAGAAAGCAGTGATTATGAGCTTACCTGATAAGTATGAAAGACATCAGTAAATTCCTGAATCCAACTGTAACATAAATTTATTCACATCGTAGCAGTGATTTTATTACCACCTTGAAGGGAGCAGCCTAAAAATTCTCGT	AGGACCGGATCAACT	CATTGCGTGAACCGA	Test	chr1:7975471-7975741	chr1:7975201-7975701	0	1	0	0	0	NA	RERE	NA	NA	NA	RERE	81	100	106	1297	1486	2049	117	97	127	1377	1479	2079	198	197	233	2674	2965	4128	209.3333333	3255.666667	3.748698556	3.904946262	4.141211984	3.931618934	-0.037540678	0.553167025	0.624960803	FALSE
NGN2_iPSC_ABC::chr1:7975561-7975831	ACGTCTCTTCTCCAGTATTCCAAATAGGGTTCTGACGCCCCAGAAAGCAGTGATTATGAGCTTACCTGATAAGTATGAAAGACATCAGTAAATTCCTGAATCCAACTGTAACATAAATTTATTCACATCGTAGCAGTGATTTTATTACCACCTTGAAGGGAGCAGCCTAAAAATTCTCGTTCACCGATCACTTTCCTCACTGTGCTATCATCTATTAAAGTTTACTTTAAAATGCAAGATGATGTAGGAATTTCTTCTTAAATTCTTACC	AGGACCGGATCAACT	CATTGCGTGAACCGA	Test	chr1:7975561-7975831	chr1:7975201-7975701	0	1	0	0	0	NA	RERE	NA	NA	NA	RERE	78	89	129	1065	1196	1583	95	98	138	1129	1144	1723	173	187	267	2194	2340	3306	209	2613.333333	3.657061729	3.638320367	3.62521814	3.640200079	-0.35036723	5.93e-8	2.5e-7	FALSE
HARsv2_0007;negative_control::chr1:7999883-8000153	ctatatcaaaatatttcatgtatcccataaatatatacacctactatgtacccgcaaaaattaaaaATTAAAAAAAATTTTAAAATTACTTAAACTTAACTATAAGTTATAATGGCTGCTTTGCTTATAATTGCCCACTGGATACCACAttttcctattttttggatttgtttttttgagacacagtcttactctgtcgcccaggcatgagtgcagtggcgtgatctcagctcactacaatctccgcctccccggttcaagtgattctcc	AGGACCGGATCAACT	CATTGCGTGAACCGA	HAR_Negative	chr1:7999883-8000153	chr1:7999973-8000320	0	0	0	0	0	NA	NA	NA	NA	NA	NA	130	149	177	1571	1722	2574	125	141	184	1645	1768	2540	255	290	361	3216	3490	5114	302	3940	3.651500221	3.584549299	3.820672638	3.685574052	-0.293279526	3.17e-8	1.37e-7	FALSE
HARsv2_0007;negative_control::chr1:7999973-8000243	TAAACTTAACTATAAGTTATAATGGCTGCTTTGCTTATAATTGCCCACTGGATACCACAttttcctattttttggatttgtttttttgagacacagtcttactctgtcgcccaggcatgagtgcagtggcgtgatctcagctcactacaatctccgcctccccggttcaagtgattctccttcctcagccttccaagtagctgggattacaggtatgtgccaccacgcctggctaatttttttatttttagtacagacgaggtttcctca	AGGACCGGATCAACT	CATTGCGTGAACCGA	HAR_Negative	chr1:7999973-8000243	chr1:7999973-8000320	0	0	0	0	0	NA	NA	NA	NA	NA	NA	234	244	301	3070	3242	4592	272	237	300	3067	3241	4752	506	481	601	6137	6483	9344	529.3333333	7321.333333	3.597710993	3.749779039	3.956359272	3.767949768	-0.20722537	1.62e-7	6.47e-7	FALSE
HARsv2_0007;negative_control::chr1:8000063-8000333	acacagtcttactctgtcgcccaggcatgagtgcagtggcgtgatctcagctcactacaatctccgcctccccggttcaagtgattctccttcctcagccttccaagtagctgggattacaggtatgtgccaccacgcctggctaatttttttatttttagtacagacgaggtttcctcatgttgaccgggctggtcttgaacacctgacctcaggtgatccacctgccttggcctcccaaagtgctgggattataggtgtgagTTTCTG	AGGACCGGATCAACT	CATTGCGTGAACCGA	HAR_Negative	chr1:8000063-8000333	chr1:7999973-8000320	0	0	0	0	0	NA	NA	NA	NA	NA	NA	98	93	134	529	523	735	113	109	114	506	570	763	211	202	248	1035	1093	1498	220.3333333	1208.666667	2.288887833	2.430061106	2.589782736	2.436243892	-1.539045007	1.1399999999999998e-118	2.3199999999999998e-116	FALSE
HARsv2_0007;negative_control::chr1:8000153-8000423	ttcctcagccttccaagtagctgggattacaggtatgtgccaccacgcctggctaatttttttatttttagtacagacgaggtttcctcatgttgaccgggctggtcttgaacacctgacctcaggtgatccacctgccttggcctcccaaagtgctgggattataggtgtgagTTTCTGTGTGCGACCTAACTTTTTTCTTAGAACTTTGATTACAGCCGTGAGCCACTGCACCCAGCGcctggattctcttagtcttattaggttgca	AGGACCGGATCAACT	CATTGCGTGAACCGA	HAR_Negative	chr1:8000153-8000423	chr1:7999973-8000320	0	0	0	0	0	NA	NA	NA	NA	NA	NA	211	196	255	1971	2021	2939	208	221	263	1985	2096	3031	419	417	518	3956	4117	5970	451.3333333	4681	3.235945832	3.300368983	3.524166125	3.353493647	-0.622294741	1.6499999999999999e-46	5.33e-45	FALSE
HARsv2_0007;negative_control::chr1:8000243-8000513	tgttgaccgggctggtcttgaacacctgacctcaggtgatccacctgccttggcctcccaaagtgctgggattataggtgtgagTTTCTGTGTGCGACCTAACTTTTTTCTTAGAACTTTGATTACAGCCGTGAGCCACTGCACCCAGCGcctggattctcttagtcttattaggttgcaatctttgagcaattctttcagagagcaaatctgaatgtgacaaacttcctgaggttttgtatacccccaggtattttattttgacctttc	AGGACCGGATCAACT	CATTGCGTGAACCGA	HAR_Negative	chr1:8000243-8000513	chr1:7999973-8000320	0	0	0	0	0	NA	NA	NA	NA	NA	NA	256	253	319	4251	4693	6599	248	248	318	4500	4768	6640	504	501	637	8751	9461	13239	547.3333333	10483.66667	4.115257445	4.236385892	4.375202888	4.242282075	0.263765269	7.07e-12	4.32e-11	TRUE
HARsv2_0007;negative_control::chr1:8000333-8000603	TGTGCGACCTAACTTTTTTCTTAGAACTTTGATTACAGCCGTGAGCCACTGCACCCAGCGcctggattctcttagtcttattaggttgcaatctttgagcaattctttcagagagcaaatctgaatgtgacaaacttcctgaggttttgtatacccccaggtattttattttgacctttcatttgaatagtaatttggctgagtagagagtacaggacttgggttcaaaataacgtgtttttgtttgtttgttttttgttttgttttttg	AGGACCGGATCAACT	CATTGCGTGAACCGA	HAR_Negative	chr1:8000333-8000603	chr1:7999973-8000320	0	0	0	0	0	NA	NA	NA	NA	NA	NA	374	368	482	4453	5076	6894	389	370	460	4715	5189	7142	763	738	942	9168	10265	14036	814.3333333	11156.33333	3.585119854	3.796155991	3.895833053	3.7590363	-0.219413679	9.11e-11	5.07e-10	FALSE
GW18_PFC_ABC::chr1:8370273-8370543	tgcgtgagtccttcccagagatcacaaaaaccaaactagcggttgccgagagcctggagggtgggggacaagaaactaaaagaactcaggtaagcactccagggtgatgaaaatgctctgtaagttgaatgtggtgtcactgacacaaatgtatacagtggtcaaaactcatgaaactgtgtacttaaagtgggtgcatttttacggtattcataccatatatggcaggttacgtcaataaagctgaAGAAAAACAACAACAAATCCAGG	AGGACCGGATCAACT	CATTGCGTGAACCGA	Test	chr1:8370273-8370543	chr1:8370363-8371676	1	0	0	0	0	RERE	NA	NA	NA	NA	RERE	35	35	54	286	284	454	53	38	62	304	326	484	88	73	116	590	610	938	92.33333333	712.6666667	2.731280889	3.045575204	3.004616628	2.927157574	-1.050009506	2.4800000000000002e-26	3.69e-25	FALSE
GW18_PFC_ABC::chr1:8370363-8370633	taagcactccagggtgatgaaaatgctctgtaagttgaatgtggtgtcactgacacaaatgtatacagtggtcaaaactcatgaaactgtgtacttaaagtgggtgcatttttacggtattcataccatatatggcaggttacgtcaataaagctgaAGAAAAACAACAACAAATCCAGGCCGGGTTTTATTAGCTGCCTCTCAACCACTGTTATGCCTATCAAGGGATTCAACACTGGAATGAAGCGAGTCTAGGATCGGAAATGGCAT	AGGACCGGATCAACT	CATTGCGTGAACCGA	Test	chr1:8370363-8370633	chr1:8370363-8371676	1	0	0	0	0	RERE	NA	NA	NA	NA	RERE	56	70	91	1275	1427	2159	80	85	104	1318	1538	2183	136	155	195	2593	2965	4342	162	3300	4.242930681	4.248900664	4.469766393	4.320532579	0.346639813	3.45e-6	1.18e-5	TRUE
GW18_PFC_ABC::chr1:8370453-8370723	gtacttaaagtgggtgcatttttacggtattcataccatatatggcaggttacgtcaataaagctgaAGAAAAACAACAACAAATCCAGGCCGGGTTTTATTAGCTGCCTCTCAACCACTGTTATGCCTATCAAGGGATTCAACACTGGAATGAAGCGAGTCTAGGATCGGAAATGGCATATTGGTGACTGCATGGGTGGCAAGGTCTTGAGCACAAACAAAAGAACATGTCGGGGAAAGCTCTGGTTCTACAAATAGGGAGTGAAGCAG	AGGACCGGATCAACT	CATTGCGTGAACCGA	Test	chr1:8370453-8370723	chr1:8370363-8371676	1	0	0	0	0	RERE	NA	NA	NA	NA	RERE	49	37	67	903	1033	1520	56	39	77	948	990	1603	105	76	144	1851	2023	3123	108.3333333	2332.333333	4.126947929	4.716207034	4.429269648	4.424141537	0.424837889	3.26e-6	1.12e-5	TRUE
GW18_PFC_ABC::chr1:8370543-8370813	CCGGGTTTTATTAGCTGCCTCTCAACCACTGTTATGCCTATCAAGGGATTCAACACTGGAATGAAGCGAGTCTAGGATCGGAAATGGCATATTGGTGACTGCATGGGTGGCAAGGTCTTGAGCACAAACAAAAGAACATGTCGGGGAAAGCTCTGGTTCTACAAATAGGGAGTGAAGCAGCTAGAGGCCTCGCCAGGAATGAAGTCAATTGAACTTTAATCAAACATGCATAGTGTGTGCTGCAGAGACCCGCTGCACATAAATTCAGGG	AGGACCGGATCAACT	CATTGCGTGAACCGA	Test	chr1:8370543-8370813	chr1:8370363-8371676	1	0	0	0	0	RERE	NA	NA	NA	NA	RERE	34	39	41	719	725	974	38	33	52	662	758	1024	72	72	93	1381	1483	1998	79	1620.666667	4.242717342	4.345450818	4.410473905	4.332880688	0.366326286	3.23088e-4	8.21052e-4	TRUE
GW18_PFC_ABC::chr1:8370633-8370903	ATTGGTGACTGCATGGGTGGCAAGGTCTTGAGCACAAACAAAAGAACATGTCGGGGAAAGCTCTGGTTCTACAAATAGGGAGTGAAGCAGCTAGAGGCCTCGCCAGGAATGAAGTCAATTGAACTTTAATCAAACATGCATAGTGTGTGCTGCAGAGACCCGCTGCACATAAATTCAGGGAACAAAAGCTGTTGCAGAAATCAATAGCTTACTGAAACATTAACACAGGCAATCATTAATCAAAAGGCAGCTCCACAAAGGCAGCCTTGC	AGGACCGGATCAACT	CATTGCGTGAACCGA	Test	chr1:8370633-8370903	chr1:8370363-8371676	1	0	0	0	0	RERE	NA	NA	NA	NA	RERE	6	9	11	109	121	165	6	10	13	114	121	190	12	19	24	223	242	355	18.33333333	273.3333333	4.106915204	3.602884409	3.831877241	3.847225618	-0.099922608	0.634050678	0.699462576	FALSE
GW18_PFC_ABC::chr1:8370723-8370993	CTAGAGGCCTCGCCAGGAATGAAGTCAATTGAACTTTAATCAAACATGCATAGTGTGTGCTGCAGAGACCCGCTGCACATAAATTCAGGGAACAAAAGCTGTTGCAGAAATCAATAGCTTACTGAAACATTAACACAGGCAATCATTAATCAAAAGGCAGCTCCACAAAGGCAGCCTTGCAAATTAGCTCCTGATTTTGCCTGCAAGCAAACACAGAGGTATAAAATGTTGTCGACATGAATGGCCTATAATGATCATTTTGCTCCTGAT	AGGACCGGATCAACT	CATTGCGTGAACCGA	Test	chr1:8370723-8370993	chr1:8370363-8371676	1	0	0	0	0	RERE	NA	NA	NA	NA	RERE	80	65	81	735	832	1171	75	75	95	805	845	1304	155	140	176	1540	1677	2475	157	1897.333333	3.304248928	3.572975648	3.806190049	3.561138208	-0.404796621	3.99e-8	1.71e-7	FALSE
GW18_PFC_ABC::chr1:8370813-8371083	AACAAAAGCTGTTGCAGAAATCAATAGCTTACTGAAACATTAACACAGGCAATCATTAATCAAAAGGCAGCTCCACAAAGGCAGCCTTGCAAATTAGCTCCTGATTTTGCCTGCAAGCAAACACAGAGGTATAAAATGTTGTCGACATGAATGGCCTATAATGATCATTTTGCTCCTGATGCTCTCACCTCATCTCACAACAAGGTCTCACAGTCAACATATCTTATGTCTCGGTGCTATAATTGCACACAGCATGAGGAACTCAACTGG	AGGACCGGATCAACT	CATTGCGTGAACCGA	Test	chr1:8370813-8371083	chr1:8370363-8371676	1	0	0	0	0	RERE	NA	NA	NA	NA	RERE	157	129	149	2126	2375	3385	133	148	181	2169	2356	3457	290	277	330	4295	4731	6842	299	5289.333333	3.883902935	4.089293286	4.369725825	4.114307349	0.145418888	0.00576734	0.011506301	FALSE
GW18_PFC_ABC::chr1:8370903-8371173	AAATTAGCTCCTGATTTTGCCTGCAAGCAAACACAGAGGTATAAAATGTTGTCGACATGAATGGCCTATAATGATCATTTTGCTCCTGATGCTCTCACCTCATCTCACAACAAGGTCTCACAGTCAACATATCTTATGTCTCGGTGCTATAATTGCACACAGCATGAGGAACTCAACTGGTTTAGTGCCTGGGCAGAAATGGGAAAGGAAGAGGGCGAAGTCATCTCCAACTGACAGTGTTCCCGGCTGCAGCTCTTGCCAAGAGAAGTG	AGGACCGGATCAACT	CATTGCGTGAACCGA	Test	chr1:8370903-8371173	chr1:8370363-8371676	1	0	0	0	0	RERE	NA	NA	NA	NA	RERE	80	66	97	856	935	1256	87	90	107	814	888	1346	167	156	204	1670	1823	2602	175.6666667	2031.666667	3.314178595	3.538269265	3.666479497	3.506309119	-0.465708363	4.32e-11	2.47e-10	FALSE
GW18_PFC_ABC::chr1:8370993-8371263	GCTCTCACCTCATCTCACAACAAGGTCTCACAGTCAACATATCTTATGTCTCGGTGCTATAATTGCACACAGCATGAGGAACTCAACTGGTTTAGTGCCTGGGCAGAAATGGGAAAGGAAGAGGGCGAAGTCATCTCCAACTGACAGTGTTCCCGGCTGCAGCTCTTGCCAAGAGAAGTGCTCAAATCCATTGGGCTATATTTAGCAGATTCTCTCTCCTTTCCTTTTTCTTTTGGCGGTGGGGGGGCTAAATTTTTCCCACAGGTCATA	AGGACCGGATCAACT	CATTGCGTGAACCGA	Test	chr1:8370993-8371263	chr1:8370363-8371676	1	0	0	0	0	RERE	NA	NA	NA	NA	RERE	115	140	146	1342	1442	1952	113	122	162	1393	1486	2077	228	262	308	2735	2928	4029	266	3230.666667	3.578648727	3.477273489	3.705101096	3.58700777	-0.392226578	4.38e-12	2.72e-11	FALSE
GW18_PFC_ABC::chr1:8371083-8371353	TTTAGTGCCTGGGCAGAAATGGGAAAGGAAGAGGGCGAAGTCATCTCCAACTGACAGTGTTCCCGGCTGCAGCTCTTGCCAAGAGAAGTGCTCAAATCCATTGGGCTATATTTAGCAGATTCTCTCTCCTTTCCTTTTTCTTTTGGCGGTGGGGGGGCTAAATTTTTCCCACAGGTCATATGCAAAAAGCCTTTGGCAATGACAGGAGCTTGGCTCCTGGACTTAGGAGTCTCTTCCCAGCAGAGGTGTCTTTCCAGGCTATACACTAAG	AGGACCGGATCAACT	CATTGCGTGAACCGA	Test	chr1:8371083-8371353	chr1:8370363-8371676	1	0	0	0	0	RERE	NA	NA	NA	NA	RERE	56	60	72	828	801	1223	56	45	64	804	828	1279	112	105	136	1632	1629	2502	117.6666667	1921	3.853130113	3.942735795	4.191410493	3.9957588	0.029833954	0.724611618	0.778839818	FALSE
GW18_PFC_ABC::chr1:8371173-8371443	CTCAAATCCATTGGGCTATATTTAGCAGATTCTCTCTCCTTTCCTTTTTCTTTTGGCGGTGGGGGGGCTAAATTTTTCCCACAGGTCATATGCAAAAAGCCTTTGGCAATGACAGGAGCTTGGCTCCTGGACTTAGGAGTCTCTTCCCAGCAGAGGTGTCTTTCCAGGCTATACACTAAGATGGAGTTAGGAAAATAAGCACCATTAGGTTCCTTTAATTTCCCACAAAAAGAAAAACAAGGGGAAGGGAGTGCCACACATGGAAGAGAG	AGGACCGGATCAACT	CATTGCGTGAACCGA	Test	chr1:8371173-8371443	chr1:8370363-8371676	1	0	0	0	0	RERE	NA	NA	NA	NA	RERE	87	90	111	1366	1434	2134	94	79	113	1446	1480	2257	181	169	224	2812	2914	4391	191.3333333	3372.333333	3.950099197	4.099889232	4.286881148	4.112289859	0.14025901	0.031962136	0.053648561	FALSE
GW18_PFC_ABC::chr1:8371263-8371533	TGCAAAAAGCCTTTGGCAATGACAGGAGCTTGGCTCCTGGACTTAGGAGTCTCTTCCCAGCAGAGGTGTCTTTCCAGGCTATACACTAAGATGGAGTTAGGAAAATAAGCACCATTAGGTTCCTTTAATTTCCCACAAAAAGAAAAACAAGGGGAAGGGAGTGCCACACATGGAAGAGAGAGGGAAGAAGTAGTAAGCTGCTTGGCACCAGGCAATCTGGGTGAAGGGCCTTAGGAGAGAAGGAAAAAGCTAAGGATGCAGAGTCAGCTG	AGGACCGGATCAACT	CATTGCGTGAACCGA	Test	chr1:8371263-8371533	chr1:8370363-8371676	1	0	0	0	0	RERE	NA	NA	NA	NA	RERE	40	52	46	717	767	1068	54	40	56	745	787	1096	94	92	102	1462	1554	2164	96	1726.666667	3.944858446	4.063540054	4.393650782	4.134016427	0.173341724	0.056800001	0.089133829	FALSE
GW18_PFC_ABC::chr1:8371353-8371623	ATGGAGTTAGGAAAATAAGCACCATTAGGTTCCTTTAATTTCCCACAAAAAGAAAAACAAGGGGAAGGGAGTGCCACACATGGAAGAGAGAGGGAAGAAGTAGTAAGCTGCTTGGCACCAGGCAATCTGGGTGAAGGGCCTTAGGAGAGAAGGAAAAAGCTAAGGATGCAGAGTCAGCTGACTCTGGGCCTAGCGGAGGGACAGCTCAGCGGCAGCCGCTCCTGCCATCCAGGGGCCTGCTGGGCTCAGGCCACTTTCTCCTCCTCAGCC	AGGACCGGATCAACT	CATTGCGTGAACCGA	Test	chr1:8371353-8371623	chr1:8370363-8371676	1	0	0	0	0	RERE	NA	NA	NA	NA	RERE	2	6	12	125	160	208	8	12	7	137	121	202	10	18	19	262	281	410	15.66666667	317.6666667	4.579487371	3.891623839	4.361066489	4.277392566	0.343027486	0.133997588	0.188882193	FALSE
GW18_PFC_ABC::chr1:8371443-8371713	AGGGAAGAAGTAGTAAGCTGCTTGGCACCAGGCAATCTGGGTGAAGGGCCTTAGGAGAGAAGGAAAAAGCTAAGGATGCAGAGTCAGCTGACTCTGGGCCTAGCGGAGGGACAGCTCAGCGGCAGCCGCTCCTGCCATCCAGGGGCCTGCTGGGCTCAGGCCACTTTCTCCTCCTCAGCCACCACTTTATTTCTGCCCCCTCCAGGGTTAGGCTGCAAGTCTATCAAGTTCACACAGACACAACGTAAGACATCAGCACAGGTCTTTAAG	AGGACCGGATCAACT	CATTGCGTGAACCGA	Test	chr1:8371443-8371713	chr1:8370363-8371676	1	0	0	0	0	RERE	NA	NA	NA	NA	RERE	34	43	30	391	414	509	41	32	43	407	428	617	75	75	73	798	842	1126	74.33333333	922	3.394124179	3.471461307	3.928818435	3.598134641	-0.36057009	9.79049e-4	0.002286103	FALSE
GW18_PFC_ABC::chr1:8371533-8371803	ACTCTGGGCCTAGCGGAGGGACAGCTCAGCGGCAGCCGCTCCTGCCATCCAGGGGCCTGCTGGGCTCAGGCCACTTTCTCCTCCTCAGCCACCACTTTATTTCTGCCCCCTCCAGGGTTAGGCTGCAAGTCTATCAAGTTCACACAGACACAACGTAAGACATCAGCACAGGTCTTTAAGAGCTCCCTCCGCCGCCTGGGCAATCTGGGCTGGAGCAACAGGGGCCGGGGCTGCCTACCTCCTAGAGGCTGCCTGTACCCATTTCAGGTA	AGGACCGGATCAACT	CATTGCGTGAACCGA	Test	chr1:8371533-8371803	chr1:8370363-8371676	1	0	0	0	0	RERE	NA	NA	NA	NA	RERE	30	22	40	470	467	679	25	30	34	470	546	753	55	52	74	940	1013	1432	60.33333333	1128.333333	4.070695991	4.257921482	4.256004204	4.194873892	0.228701473	0.047146594	0.075697295	FALSE
Fetal_Cerebrum_Cicero::chr1:8415350-8415620	AAGACACAGCCAAATCATAAGAAATATAGGTTAGCAAATACCAACAGCAAATAAATCCCTGCAAGCAACATTTTGTTCAATAACACTTTAAAAGCCCCAAGCATACTTCATTTGAGTGCAGTTTCTATAAGTAATACATTTCAAATAATTAAAGCATTCTCATGCCATCCCCACTAGTTTTCATATGTAGGATAACGCCAAGGTCAGGCTGTTTACACTGAGAACGGCAACTGTCCAAGGCCCTTGGTTTAAAAAGTCACCCAATTTTTT	AGGACCGGATCAACT	CATTGCGTGAACCGA	Test	chr1:8415350-8415620	chr1:8415440-8415940	0	0	0	1	0	NA	NA	NA	RERE	NA	RERE	102	111	160	1607	1705	2427	112	120	130	1707	1721	2512	214	231	290	3314	3426	4939	245	3893	3.946600305	3.884749481	4.085419984	3.97225659	-0.006000495	0.917371342	0.936052142	FALSE
Fetal_Cerebrum_Cicero::chr1:8415440-8415710	AAAGCCCCAAGCATACTTCATTTGAGTGCAGTTTCTATAAGTAATACATTTCAAATAATTAAAGCATTCTCATGCCATCCCCACTAGTTTTCATATGTAGGATAACGCCAAGGTCAGGCTGTTTACACTGAGAACGGCAACTGTCCAAGGCCCTTGGTTTAAAAAGTCACCCAATTTTTTAATACCTCCTTTTCTTTCCAACACCAGCACCAAAAGTCTCTTACGTACTTCACTTACACAAGGGAATATCAGCCAGTCTCTCATAGATTA	AGGACCGGATCAACT	CATTGCGTGAACCGA	Test	chr1:8415440-8415710	chr1:8415440-8415940	0	0	0	1	0	NA	NA	NA	RERE	NA	RERE	63	63	84	764	888	1203	58	67	88	817	846	1187	121	130	172	1581	1734	2390	141	1901.666667	3.696796547	3.727296946	3.788770187	3.737621227	-0.241608775	0.001668456	0.003730707	FALSE
Fetal_Cerebrum_Cicero::chr1:8415530-8415800	TCATATGTAGGATAACGCCAAGGTCAGGCTGTTTACACTGAGAACGGCAACTGTCCAAGGCCCTTGGTTTAAAAAGTCACCCAATTTTTTAATACCTCCTTTTCTTTCCAACACCAGCACCAAAAGTCTCTTACGTACTTCACTTACACAAGGGAATATCAGCCAGTCTCTCATAGATTACCCTCACGAAAACTGGACCACTGCCCAGGCAAATATCCCTATAGTTCAGACTATCACAATTAATAGATTCGAGCCTCGGCTCCATTTTAA	AGGACCGGATCAACT	CATTGCGTGAACCGA	Test	chr1:8415530-8415800	chr1:8415440-8415940	0	0	0	1	0	NA	NA	NA	RERE	NA	RERE	157	136	173	2012	2183	3094	147	122	165	2201	2273	3278	304	258	338	4213	4456	6372	300	5013.666667	3.788309166	4.105048958	4.232615482	4.041991202	0.065925129	0.206932243	0.274685243	FALSE
Fetal_Cerebrum_Cicero::chr1:8415620-8415890	AATACCTCCTTTTCTTTCCAACACCAGCACCAAAAGTCTCTTACGTACTTCACTTACACAAGGGAATATCAGCCAGTCTCTCATAGATTACCCTCACGAAAACTGGACCACTGCCCAGGCAAATATCCCTATAGTTCAGACTATCACAATTAATAGATTCGAGCCTCGGCTCCATTTTAATGGGAACAAACTCTCAGCACAGGAATAGCTATAGGATCACAGTACTTACTGCCAAAATGCAGTGCCTGTTTCTACTGGCAATCACTTTGG	AGGACCGGATCAACT	CATTGCGTGAACCGA	Test	chr1:8415620-8415890	chr1:8415440-8415940	0	0	0	1	0	NA	NA	NA	RERE	NA	RERE	141	127	166	1963	2051	2962	120	102	183	2040	2082	2991	261	229	349	4003	4133	5953	279.6666667	4696.333333	3.933803257	4.167832622	4.088432394	4.063356091	0.074570082	0.173916706	0.236638306	FALSE
Fetal_Cerebrum_Cicero::chr1:8415710-8415980	CCCTCACGAAAACTGGACCACTGCCCAGGCAAATATCCCTATAGTTCAGACTATCACAATTAATAGATTCGAGCCTCGGCTCCATTTTAATGGGAACAAACTCTCAGCACAGGAATAGCTATAGGATCACAGTACTTACTGCCAAAATGCAGTGCCTGTTTCTACTGGCAATCACTTTGGCCTCAAATGGAAAATTCCAACTGTTTATATCTATGTGAGCACAAATTATTAAGAAAAACAGTATGGCACATAAATGTCTTTCCTCTTACC	AGGACCGGATCAACT	CATTGCGTGAACCGA	Test	chr1:8415710-8415980	chr1:8415440-8415940	0	0	0	1	0	NA	NA	NA	RERE	NA	RERE	165	152	213	2505	2532	3778	161	156	199	2587	2702	3987	326	308	412	5092	5234	7765	348.6666667	6030.333333	3.961153176	4.082510794	4.23295802	4.09220733	0.114433078	0.019181429	0.033970077	FALSE
Fetal_Cerebrum_Cicero::chr1:8415800-8416070	TGGGAACAAACTCTCAGCACAGGAATAGCTATAGGATCACAGTACTTACTGCCAAAATGCAGTGCCTGTTTCTACTGGCAATCACTTTGGCCTCAAATGGAAAATTCCAACTGTTTATATCTATGTGAGCACAAATTATTAAGAAAAACAGTATGGCACATAAATGTCTTTCCTCTTACCCATCTTGCCAGCCCCTCAAATAACTTATATTTCTTTTTCATACATAAGGAATGCCAATAAAAGAAAGCAATGCCCGAAAACACTGTGGTA	AGGACCGGATCAACT	CATTGCGTGAACCGA	Test	chr1:8415800-8416070	chr1:8415440-8415940	0	0	0	1	0	NA	NA	NA	RERE	NA	RERE	178	165	221	1904	1870	2840	159	173	231	1884	1944	2986	337	338	452	3788	3814	5826	375.6666667	4476	3.486721988	3.492325879	3.685170355	3.554739407	-0.424239078	3.61e-17	3.21e-16	FALSE
Fetal_Cerebrum_Cicero::chr1:8517367-8517637	TTAACTCCAAGTGACATATTTATTTTTTCCTTATGTTTACTAAGGATTTCTGCTGTGGATTCATCATCTTGGAGACATCTTTATACTGTGAATCATATTACAAAAACCGAATTAAGAAGTGTCACTATCATCCCCAGCAAAAGAAGGAATTTCTCTGTGTAGCTAATGTAAATAATATGTTTTTCAAAACAACTTAAGTTCAGCCTACATTATTCTACAAATCTTTGTTTTAGAATATGAAAAAAATAGTTCCAGAAGCCAAATTACAAC	AGGACCGGATCAACT	CATTGCGTGAACCGA	Test	chr1:8517367-8517637	chr1:8517457-8518566	0	0	0	1	0	NA	NA	NA	RERE	NA	RERE	133	119	147	1009	1071	1507	138	136	164	1059	1037	1673	271	255	311	2068	2108	3180	279	2452	2.927255089	3.04234338	3.349862438	3.106486969	-0.863581417	1.99e-49	7.1e-48	FALSE
Fetal_Cerebrum_Cicero::chr1:8517457-8517727	AATCATATTACAAAAACCGAATTAAGAAGTGTCACTATCATCCCCAGCAAAAGAAGGAATTTCTCTGTGTAGCTAATGTAAATAATATGTTTTTCAAAACAACTTAAGTTCAGCCTACATTATTCTACAAATCTTTGTTTTAGAATATGAAAAAAATAGTTCCAGAAGCCAAATTACAACAATAATGGTAAGTTGTTGTTTTTATTCCTGAAGTATTAAAAAAACAGAAAGTCATTGTATATGAAATCTGATACAAAAAAACCCCAGTGT	AGGACCGGATCAACT	CATTGCGTGAACCGA	Test	chr1:8517457-8517727	chr1:8517457-8518566	0	0	0	1	0	NA	NA	NA	RERE	NA	RERE	122	119	145	1482	1723	2294	108	126	164	1639	1758	2371	230	245	309	3121	3481	4665	261.3333333	3755.666667	3.756505781	3.823185982	3.911846187	3.83051265	-0.148402476	0.010649138	0.019993147	FALSE
Fetal_Cerebrum_Cicero::chr1:8517547-8517817	TTTTCAAAACAACTTAAGTTCAGCCTACATTATTCTACAAATCTTTGTTTTAGAATATGAAAAAAATAGTTCCAGAAGCCAAATTACAACAATAATGGTAAGTTGTTGTTTTTATTCCTGAAGTATTAAAAAAACAGAAAGTCATTGTATATGAAATCTGATACAAAAAAACCCCAGTGTAACAAAGCAGTATCCATAGCAACTACAACTTAATATTTCAGTCCTCTTCAACTGCAGTGGATTAAATAAAATGACAAGATGTTCCCTTTG	AGGACCGGATCAACT	CATTGCGTGAACCGA	Test	chr1:8517547-8517817	chr1:8517457-8518566	0	0	0	1	0	NA	NA	NA	RERE	NA	RERE	120	113	167	1262	1350	1931	86	86	138	1294	1336	1892	206	199	305	2556	2686	3823	236.6666667	3021.666667	3.626749488	3.747924416	3.643478965	3.672717623	-0.316985933	2.12e-6	7.44e-6	FALSE
Fetal_Cerebrum_Cicero::chr1:8517637-8517907	AATAATGGTAAGTTGTTGTTTTTATTCCTGAAGTATTAAAAAAACAGAAAGTCATTGTATATGAAATCTGATACAAAAAAACCCCAGTGTAACAAAGCAGTATCCATAGCAACTACAACTTAATATTTCAGTCCTCTTCAACTGCAGTGGATTAAATAAAATGACAAGATGTTCCCTTTGAAAAGTAACCTGTTACCATGGAAACGTTTTATTCTAAGAAGTAAACAGGGAATGGACAGAAAGGAGCAGGGAGCCTGTAAATGAATATCA	AGGACCGGATCAACT	CATTGCGTGAACCGA	Test	chr1:8517637-8517907	chr1:8517457-8518566	0	0	0	1	0	NA	NA	NA	RERE	NA	RERE	71	47	75	661	768	1044	60	46	71	688	754	1157	131	93	146	1349	1522	2201	123.3333333	1690.666667	3.354349573	4.018111375	3.904926409	3.759129119	-0.223330468	0.008656358	0.016596579	FALSE
Fetal_Cerebrum_Cicero::chr1:8517727-8517997	AACAAAGCAGTATCCATAGCAACTACAACTTAATATTTCAGTCCTCTTCAACTGCAGTGGATTAAATAAAATGACAAGATGTTCCCTTTGAAAAGTAACCTGTTACCATGGAAACGTTTTATTCTAAGAAGTAAACAGGGAATGGACAGAAAGGAGCAGGGAGCCTGTAAATGAATATCAAAAAGGGAGAAGCATCTTTGCAGAGGAGATGGAGGTGGCGATGGCAGGCAAAGGGAGGGTCTGTGAGAAGAGCATGCCTGCTAGATGCAG	AGGACCGGATCAACT	CATTGCGTGAACCGA	Test	chr1:8517727-8517997	chr1:8517457-8518566	0	0	0	1	0	NA	NA	NA	RERE	NA	RERE	15	17	19	224	218	356	10	22	20	251	266	374	25	39	39	475	484	730	34.33333333	563	4.194378045	3.599912842	4.191799501	3.995363463	0.036571766	0.811721345	0.851366373	FALSE
Fetal_Cerebrum_Cicero::chr1:8517817-8518087	AAAAGTAACCTGTTACCATGGAAACGTTTTATTCTAAGAAGTAAACAGGGAATGGACAGAAAGGAGCAGGGAGCCTGTAAATGAATATCAAAAAGGGAGAAGCATCTTTGCAGAGGAGATGGAGGTGGCGATGGCAGGCAAAGGGAGGGTCTGTGAGAAGAGCATGCCTGCTAGATGCAGGATCCCAGCCCAACCCAGAGGCTTGGCCCAGAACATGATGCGGCCACTTCTTCACCCTGAAGAAAGGGGAAGGGGCAGGAAGGCAATGTT	AGGACCGGATCAACT	CATTGCGTGAACCGA	Test	chr1:8517817-8518087	chr1:8517457-8518566	0	0	0	1	0	NA	NA	NA	RERE	NA	RERE	39	25	32	524	559	744	33	39	46	541	585	750	72	64	78	1065	1144	1494	71.33333333	1234.333333	3.868167164	4.13876407	4.242149021	4.083026752	0.122718948	0.25783747	0.331629667	FALSE
Fetal_Cerebrum_Cicero::chr1:8517907-8518177	AAAAGGGAGAAGCATCTTTGCAGAGGAGATGGAGGTGGCGATGGCAGGCAAAGGGAGGGTCTGTGAGAAGAGCATGCCTGCTAGATGCAGGATCCCAGCCCAACCCAGAGGCTTGGCCCAGAACATGATGCGGCCACTTCTTCACCCTGAAGAAAGGGGAAGGGGCAGGAAGGCAATGTTCTGTGAACATTCACCAAAGACGCCCAAAGATCTCTATGTGATCACGGTGACTGCTTAAGATAGGCACTTGATTCTACAAGGGAAGATGAG	AGGACCGGATCAACT	CATTGCGTGAACCGA	Test	chr1:8517907-8518177	chr1:8517457-8518566	0	0	0	1	0	NA	NA	NA	RERE	NA	RERE	27	25	32	347	362	494	28	30	36	353	370	544	55	55	68	700	732	1038	59.33333333	823.3333333	3.645915712	3.710314466	3.912455482	3.756228553	-0.201110011	0.085858299	0.128236145	FALSE
Fetal_Cerebrum_Cicero::chr1:8517997-8518267	GATCCCAGCCCAACCCAGAGGCTTGGCCCAGAACATGATGCGGCCACTTCTTCACCCTGAAGAAAGGGGAAGGGGCAGGAAGGCAATGTTCTGTGAACATTCACCAAAGACGCCCAAAGATCTCTATGTGATCACGGTGACTGCTTAAGATAGGCACTTGATTCTACAAGGGAAGATGAGGGAGGAGGATAGAGATATGGGAAGAACACATGAACAGAAGGCACCACCATGAAGCAACTAAGGGCAAGAGCTGACCCCCTCATTCAGCCC	AGGACCGGATCAACT	CATTGCGTGAACCGA	Test	chr1:8517997-8518267	chr1:8517457-8518566	0	0	0	1	0	NA	NA	NA	RERE	NA	RERE	16	16	30	230	232	394	26	27	30	236	234	368	42	43	60	466	466	762	48.33333333	564.6666667	3.441013985	3.407847121	3.644801909	3.497887672	-0.456277103	7.85735e-4	0.001868473	FALSE
Fetal_Cerebrum_Cicero::chr1:8518087-8518357	CTGTGAACATTCACCAAAGACGCCCAAAGATCTCTATGTGATCACGGTGACTGCTTAAGATAGGCACTTGATTCTACAAGGGAAGATGAGGGAGGAGGATAGAGATATGGGAAGAACACATGAACAGAAGGCACCACCATGAAGCAACTAAGGGCAAGAGCTGACCCCCTCATTCAGCCCCTCCCCAAGCCTTGGGTCCTAACAGTCGTGTAGCCTGTGGCCCATTCCCAAGGTGCTGGGACAGAAAAGGCTCAAGTCAGACCCTTGTTC	AGGACCGGATCAACT	CATTGCGTGAACCGA	Test	chr1:8518087-8518357	chr1:8517457-8518566	0	0	0	1	0	NA	NA	NA	RERE	NA	RERE	57	51	72	463	544	667	62	41	60	486	514	772	119	92	132	949	1058	1439	114.3333333	1148.666667	2.984893108	3.509328063	3.436570661	3.310263944	-0.666649743	1.73e-13	1.2e-12	FALSE
Fetal_Cerebrum_Cicero::chr1:8518177-8518447	GGAGGAGGATAGAGATATGGGAAGAACACATGAACAGAAGGCACCACCATGAAGCAACTAAGGGCAAGAGCTGACCCCCTCATTCAGCCCCTCCCCAAGCCTTGGGTCCTAACAGTCGTGTAGCCTGTGGCCCATTCCCAAGGTGCTGGGACAGAAAAGGCTCAAGTCAGACCCTTGTTCTGTGGCTGGCGTCATGTATGAATGAGATCACTGAGAAATCTCTCTCCCTGTCCTTCAGATGGTAAATATCACACAGCAGACATTCTTATC	AGGACCGGATCAACT	CATTGCGTGAACCGA	Test	chr1:8518177-8518447	chr1:8517457-8518566	0	0	0	1	0	NA	NA	NA	RERE	NA	RERE	54	70	80	471	485	717	54	46	78	474	453	693	108	116	158	945	938	1410	127.3333333	1097.666667	3.117512049	3.004616628	3.149619317	3.090582665	-0.888498949	3.15e-26	4.66e-25	FALSE
Fetal_Cerebrum_Cicero::chr1:8518267-8518537	CTCCCCAAGCCTTGGGTCCTAACAGTCGTGTAGCCTGTGGCCCATTCCCAAGGTGCTGGGACAGAAAAGGCTCAAGTCAGACCCTTGTTCTGTGGCTGGCGTCATGTATGAATGAGATCACTGAGAAATCTCTCTCCCTGTCCTTCAGATGGTAAATATCACACAGCAGACATTCTTATCTTTTCCACAGGGTATTAAGTTGAGCAGGAAGACTGACATGGCATCAACAGAATGAAGATCTTAGAAACGCTACTTAGTACACATTTAGAA	AGGACCGGATCAACT	CATTGCGTGAACCGA	Test	chr1:8518267-8518537	chr1:8517457-8518566	0	0	0	1	0	NA	NA	NA	RERE	NA	RERE	53	70	68	408	405	611	59	56	84	410	423	661	112	126	152	818	828	1272	130	972.6666667	2.857540679	2.706543605	3.056628861	2.873571048	-1.095567025	3.59e-39	8.959999999999999e-38	FALSE
Fetal_Cerebrum_Cicero::chr1:8518357-8518627	TGTGGCTGGCGTCATGTATGAATGAGATCACTGAGAAATCTCTCTCCCTGTCCTTCAGATGGTAAATATCACACAGCAGACATTCTTATCTTTTCCACAGGGTATTAAGTTGAGCAGGAAGACTGACATGGCATCAACAGAATGAAGATCTTAGAAACGCTACTTAGTACACATTTAGAAAATGACCACAGAAGAAGTCTGTGGGTCCAGAACAAAATACACTACATTTTAAGAAAACCAAAAGGCAATTTATCAGAATCACTTTTTTAG	AGGACCGGATCAACT	CATTGCGTGAACCGA	Test	chr1:8518357-8518627	chr1:8517457-8518566	0	0	0	1	0	NA	NA	NA	RERE	NA	RERE	71	76	96	550	579	828	66	68	88	587	631	840	137	144	184	1137	1210	1668	155	1338.333333	3.043760386	3.06207406	3.173386779	3.093073741	-0.884650307	5.66e-32	1.06e-30	FALSE
Fetal_Cerebrum_Cicero::chr1:8518447-8518717	TTTTCCACAGGGTATTAAGTTGAGCAGGAAGACTGACATGGCATCAACAGAATGAAGATCTTAGAAACGCTACTTAGTACACATTTAGAAAATGACCACAGAAGAAGTCTGTGGGTCCAGAACAAAATACACTACATTTTAAGAAAACCAAAAGGCAATTTATCAGAATCACTTTTTTAGATGGATTGTGAGGTAGGAGTGAAAGCGAGGATTAAGAAGGAAGACTAGTGCAATATGCTGGGTTTCTCAATTTTCCCCAGCATGAACAca	AGGACCGGATCAACT	CATTGCGTGAACCGA	Test	chr1:8518447-8518717	chr1:8517457-8518566	0	0	0	1	0	NA	NA	NA	RERE	NA	RERE	80	94	116	1281	1314	1907	94	87	104	1289	1453	1982	174	181	220	2570	2767	3889	191.6666667	3075.333333	3.876902783	3.926833587	4.13765188	3.98046275	0.007877569	0.903955059	0.925096534	FALSE
Fetal_Cerebrum_Cicero::chr1:8518537-8518807	AATGACCACAGAAGAAGTCTGTGGGTCCAGAACAAAATACACTACATTTTAAGAAAACCAAAAGGCAATTTATCAGAATCACTTTTTTAGATGGATTGTGAGGTAGGAGTGAAAGCGAGGATTAAGAAGGAAGACTAGTGCAATATGCTGGGTTTCTCAATTTTCCCCAGCATGAACAcatacttcaaagctgccctgaacaagtctgaaatttctttttaaaatctaacatagtatcttaaaaagccatgcgaatgttgtattctatcc	AGGACCGGATCAACT	CATTGCGTGAACCGA	Test	chr1:8518537-8518807	chr1:8517457-8518566	0	0	0	1	0	NA	NA	NA	RERE	NA	RERE	150	154	188	2188	2228	3154	141	155	192	2165	2336	3282	291	309	380	4353	4564	6436	326.6666667	5117.666667	3.898301133	3.88027474	4.078525566	3.952367146	-0.025530549	0.612442939	0.680022	FALSE
Fetal_Cerebrum_Cicero::chr1:8518627-8518897	ATGGATTGTGAGGTAGGAGTGAAAGCGAGGATTAAGAAGGAAGACTAGTGCAATATGCTGGGTTTCTCAATTTTCCCCAGCATGAACAcatacttcaaagctgccctgaacaagtctgaaatttctttttaaaatctaacatagtatcttaaaaagccatgcgaatgttgtattctatcccatcatatattcccattcatttttagagaaaaatttccataaatctgaataaaatCATTGTGCTGgccgactctgggcacactttctgtg	AGGACCGGATCAACT	CATTGCGTGAACCGA	Test	chr1:8518627-8518897	chr1:8517457-8518566	0	0	0	1	0	NA	NA	NA	RERE	NA	RERE	125	117	140	1483	1743	2267	123	143	157	1633	1685	2583	248	260	297	3116	3428	4850	268.3333333	3798	3.645940508	3.715666192	4.024897944	3.795501548	-0.174929885	0.002982655	0.006337729	FALSE
Midfetal_Cortex_Trevino::chr1:8594476-8594746	TTACAGTGGTAACAAAGCATCTGTGAAAGTAGACAGAGGCGCAGAAACCACAGACAATTTTTATAATAATTTAGCCAGCAATATAGCAAGTGAACTATGAGCAAATACTACAATATAGTCTCAACATTTGAGCCTCTACATATAACATATAGTCTCAACTAATACTAGATGTAAATACAATATATTAATAAATAATAATGTTTAAGACAGTTTGAATAATAATGTCATGGTTAATAGTAACATATTATCCTTTAGCATAAataagacttc	AGGACCGGATCAACT	CATTGCGTGAACCGA	Test	chr1:8594476-8594746	chr1:8594566-8595067	0	0	0	0	1	NA	NA	NA	NA	RERE	RERE	64	60	67	805	883	1255	58	48	106	839	953	1305	122	108	173	1644	1836	2560	134.3333333	2013.333333	3.741357363	4.074951586	3.879548042	3.898618997	-0.090136116	0.252150585	0.325499331	FALSE
Midfetal_Cortex_Trevino::chr1:8594566-8594836	TGAACTATGAGCAAATACTACAATATAGTCTCAACATTTGAGCCTCTACATATAACATATAGTCTCAACTAATACTAGATGTAAATACAATATATTAATAAATAATAATGTTTAAGACAGTTTGAATAATAATGTCATGGTTAATAGTAACATATTATCCTTTAGCATAAataagacttctgagaatcactggcaatcagatgcgctctgaaccattcttttgatggtaaagaaggttggcagagagccatccccactcacttccaggag	AGGACCGGATCAACT	CATTGCGTGAACCGA	Test	chr1:8594566-8594836	chr1:8594566-8595067	0	0	0	0	1	NA	NA	NA	NA	RERE	RERE	69	56	64	834	886	1244	63	55	81	801	910	1316	132	111	145	1635	1796	2560	129.3333333	1997	3.620674597	4.004019771	4.132666979	3.919120449	-0.049242453	0.536093839	0.608941989	FALSE
Midfetal_Cortex_Trevino::chr1:8594656-8594926	TATATTAATAAATAATAATGTTTAAGACAGTTTGAATAATAATGTCATGGTTAATAGTAACATATTATCCTTTAGCATAAataagacttctgagaatcactggcaatcagatgcgctctgaaccattcttttgatggtaaagaaggttggcagagagccatccccactcacttccaggaggccctgatgagcaaaagcatattattaaaaagctgcgggggccaggcacagtggctcacacctgttaatcccagtgccttgggaggccaa	AGGACCGGATCAACT	CATTGCGTGAACCGA	Test	chr1:8594656-8594926	chr1:8594566-8595067	0	0	0	0	1	NA	NA	NA	NA	RERE	RERE	97	94	135	1624	1809	2502	108	93	125	1719	1845	2577	205	187	260	3343	3654	5079	217.3333333	4025.333333	4.020858605	4.281066839	4.282706785	4.19487741	0.215374294	3.71079e-4	9.32815e-4	TRUE
Midfetal_Cortex_Trevino::chr1:8594746-8595016	tgagaatcactggcaatcagatgcgctctgaaccattcttttgatggtaaagaaggttggcagagagccatccccactcacttccaggaggccctgatgagcaaaagcatattattaaaaagctgcgggggccaggcacagtggctcacacctgttaatcccagtgccttgggaggccaaggcaggaggatcatttgaggccaggagcctgataccagcctgggcaacatagtgagacttcatctctacaaaacattacaaaattagcca	AGGACCGGATCAACT	CATTGCGTGAACCGA	Test	chr1:8594746-8595016	chr1:8594566-8595067	0	0	0	0	1	NA	NA	NA	NA	RERE	RERE	45	56	61	507	536	734	61	47	73	514	571	804	106	103	134	1021	1107	1538	114.3333333	1222	3.255712495	3.413302448	3.510961919	3.393325621	-0.577640969	1.81e-11	1.07e-10	FALSE
Midfetal_Cortex_Trevino::chr1:8594836-8595106	gccctgatgagcaaaagcatattattaaaaagctgcgggggccaggcacagtggctcacacctgttaatcccagtgccttgggaggccaaggcaggaggatcatttgaggccaggagcctgataccagcctgggcaacatagtgagacttcatctctacaaaacattacaaaattagccaggtgtggtggcatgtgcttgtgtggtcccagctactcaaaaggctgaggcaggaggatcgcttgagcccaggagcttaaggctgcagtgc	AGGACCGGATCAACT	CATTGCGTGAACCGA	Test	chr1:8594836-8595106	chr1:8594566-8595067	0	0	0	0	1	NA	NA	NA	NA	RERE	RERE	9	14	17	157	132	210	11	12	9	169	161	249	20	26	26	326	293	459	24	359.3333333	3.960829403	3.444784843	4.090602549	3.832072265	-0.093972027	0.615215643	0.68255191	FALSE
Midfetal_Cortex_Trevino::chr1:8594926-8595196	ggcaggaggatcatttgaggccaggagcctgataccagcctgggcaacatagtgagacttcatctctacaaaacattacaaaattagccaggtgtggtggcatgtgcttgtgtggtcccagctactcaaaaggctgaggcaggaggatcgcttgagcccaggagcttaaggctgcagtgctctatgatcacaccactcattccagcctaggtgacagagcaagaccgtgtccaaaaaaaaaaaaaaaaagctgctggtttggatctacca	AGGACCGGATCAACT	CATTGCGTGAACCGA	Test	chr1:8594926-8595196	chr1:8594566-8595067	0	0	0	0	1	NA	NA	NA	NA	RERE	RERE	31	38	41	298	330	467	32	30	41	317	363	463	63	68	82	615	693	930	71	746	3.266786541	3.330267396	3.487597926	3.361550621	-0.601897483	3.84e-8	1.65e-7	FALSE
GW18_PFC_ABC::chr1:8597879-8598149	ACTGTGAGGATGGATAACTATATTTCCTTAAGAAATAGCAGGAAGGTATCTCATCCAAGCAGAAAATAAGACCAACAGTTGTCCAGGTCTCAGTGGTTCTGCATTTCTTCCTAAAAGAGAAATATGTCTCTAAACATCTCTTTCCCGCCTCATGGGGTTGGGGGAAGCAATATGCTCAGAAAAATTTTAACTACTCCAGGCAGCTGAATAAAACAAGCTGAAAACCCTAGATGTGTTCTCCACATTACTGTGACAGAATGCAAGTGTGTA	AGGACCGGATCAACT	CATTGCGTGAACCGA	Test	chr1:8597879-8598149	chr1:8597969-8598469	1	0	0	0	0	RERE	NA	NA	NA	NA	RERE	24	15	30	311	325	467	13	28	24	268	337	452	37	43	54	579	662	919	44.66666667	720	3.931981577	3.913433441	4.064130337	3.969848452	0.013624713	0.920149533	0.938325814	FALSE
GW18_PFC_ABC::chr1:8597969-8598239	CAGTGGTTCTGCATTTCTTCCTAAAAGAGAAATATGTCTCTAAACATCTCTTTCCCGCCTCATGGGGTTGGGGGAAGCAATATGCTCAGAAAAATTTTAACTACTCCAGGCAGCTGAATAAAACAAGCTGAAAACCCTAGATGTGTTCTCCACATTACTGTGACAGAATGCAAGTGTGTATTCGAAAGATTTCCTCGCTGGAATTATAAAGCGTACAGCAAGCCAGCCTGCTGTACTGCCACCTCGCTCTTGCTCCCAGACTCCCTCCCA	AGGACCGGATCAACT	CATTGCGTGAACCGA	Test	chr1:8597969-8598239	chr1:8597969-8598469	1	0	0	0	0	RERE	NA	NA	NA	NA	RERE	69	74	90	347	369	601	77	80	106	361	350	634	146	154	196	708	719	1235	165.3333333	887.3333333	2.269969472	2.215728691	2.649411208	2.378369791	-1.584187622	3.66e-77	2.8400000000000003e-75	FALSE
GW18_PFC_ABC::chr1:8598059-8598329	AAAATTTTAACTACTCCAGGCAGCTGAATAAAACAAGCTGAAAACCCTAGATGTGTTCTCCACATTACTGTGACAGAATGCAAGTGTGTATTCGAAAGATTTCCTCGCTGGAATTATAAAGCGTACAGCAAGCCAGCCTGCTGTACTGCCACCTCGCTCTTGCTCCCAGACTCCCTCCCATGGACTAAGCAGGAACGAACATACGAGCTGTGAATCTGGTAGGGGAAACAGGAAACATCCAACCAGGAACACACTGGAGAGAAGAGAAAA	AGGACCGGATCAACT	CATTGCGTGAACCGA	Test	chr1:8598059-8598329	chr1:8597969-8598469	1	0	0	0	0	RERE	NA	NA	NA	NA	RERE	38	42	50	262	318	407	34	35	47	280	344	414	72	77	97	542	662	821	82	675	2.894983829	3.087462841	3.06828474	3.01691047	-0.95127924	6.15e-19	6.13e-18	FALSE
GW18_PFC_ABC::chr1:8598149-8598419	TTCGAAAGATTTCCTCGCTGGAATTATAAAGCGTACAGCAAGCCAGCCTGCTGTACTGCCACCTCGCTCTTGCTCCCAGACTCCCTCCCATGGACTAAGCAGGAACGAACATACGAGCTGTGAATCTGGTAGGGGAAACAGGAAACATCCAACCAGGAACACACTGGAGAGAAGAGAAAACAGTTAACCACCTATGAGAAGATGGCGCTGATTCCAGCAGGTGACAGGTGGGACGTGAAGGGCATTCCCGGCCCTCCAGCAGAAGCAACG	AGGACCGGATCAACT	CATTGCGTGAACCGA	Test	chr1:8598149-8598419	chr1:8597969-8598469	1	0	0	0	0	RERE	NA	NA	NA	NA	RERE	20	13	20	110	106	152	9	12	29	88	121	150	29	25	49	198	227	302	34.33333333	242.3333333	2.729734025	3.132450296	2.599317794	2.820500705	-1.172526646	1.7e-12	1.1e-11	FALSE
GW18_PFC_ABC::chr1:8598239-8598509	TGGACTAAGCAGGAACGAACATACGAGCTGTGAATCTGGTAGGGGAAACAGGAAACATCCAACCAGGAACACACTGGAGAGAAGAGAAAACAGTTAACCACCTATGAGAAGATGGCGCTGATTCCAGCAGGTGACAGGTGGGACGTGAAGGGCATTCCCGGCCCTCCAGCAGAAGCAACGTCACGGAGCTGGGTGCTGGGTGGGTTGCACCGTTCTGAGGCAGCACGGTTCTCTCCAATGACTCTCACACAGGAACCAGACCTGACTCTG	AGGACCGGATCAACT	CATTGCGTGAACCGA	Test	chr1:8598239-8598509	chr1:8597969-8598469	1	0	0	0	0	RERE	NA	NA	NA	NA	RERE	16	23	26	137	129	214	17	23	29	156	152	233	33	46	55	293	281	447	44.66666667	340.3333333	3.112209504	2.584962501	3	2.899057335	-1.069063415	4.21e-14	3.06e-13	FALSE
GW18_PFC_ABC::chr1:8598329-8598599	CAGTTAACCACCTATGAGAAGATGGCGCTGATTCCAGCAGGTGACAGGTGGGACGTGAAGGGCATTCCCGGCCCTCCAGCAGAAGCAACGTCACGGAGCTGGGTGCTGGGTGGGTTGCACCGTTCTGAGGCAGCACGGTTCTCTCCAATGACTCTCACACAGGAACCAGACCTGACTCTGTTTCTTCCAGGACGGTCCTCCCTCACTCCACAGCCTCTCATGGCAGCTGGACACCCACCAGGGCTGGATTCCACACACAGAAACCACATC	AGGACCGGATCAACT	CATTGCGTGAACCGA	Test	chr1:8598329-8598599	chr1:8597969-8598469	1	0	0	0	0	RERE	NA	NA	NA	NA	RERE	24	20	34	178	183	292	19	23	27	193	227	293	43	43	61	371	410	585	49	455.3333333	3.079727192	3.223562965	3.240560544	3.181283567	-0.781618254	4.61e-9	2.18e-8	FALSE
NGN2_iPSC_ABC::chr1:8598681-8598951	CCACTCAACCCTCTCCCCTCCATGCCAGAGAAAAGGATTTTTAAATCTGATGAGTTTTTCAGGGAAGCAGAAATGTGAGATTACACTGTTCTTTAGCCTCACCTCATGGTTTTGCTACAGAGATCAACGTCTTCTAACACAGCTTTGCCCATACTCTTCCTGAGGCTGAACCAAAAAATCTTTCATGAACAGTACTGTCTCCACCAGCAGAATGTAAATATACCACAGCACTGACTTCAAAACACTGAAGTAGAGAGTCTTAACTCTCCT	AGGACCGGATCAACT	CATTGCGTGAACCGA	Test	chr1:8598681-8598951	chr1:8598771-8599271	0	1	0	0	0	NA	RERE	NA	NA	NA	RERE	36	32	45	431	422	680	39	48	46	402	456	672	75	80	91	833	878	1352	82	1021	3.45597606	3.439869352	3.878384168	3.59140986	-0.363519616	3.95269e-4	9.88956e-4	FALSE
NGN2_iPSC_ABC::chr1:8598771-8599041	CTTTAGCCTCACCTCATGGTTTTGCTACAGAGATCAACGTCTTCTAACACAGCTTTGCCCATACTCTTCCTGAGGCTGAACCAAAAAATCTTTCATGAACAGTACTGTCTCCACCAGCAGAATGTAAATATACCACAGCACTGACTTCAAAACACTGAAGTAGAGAGTCTTAACTCTCCTTAGACAGAAGGCAGAAGGCTGCAAACATCCCCCAGCAGACTGCAATTGTGCTGTTCCAACTGACAAGCCCAGTAAGCACTGCCCATGACA	AGGACCGGATCAACT	CATTGCGTGAACCGA	Test	chr1:8598771-8599041	chr1:8598771-8599271	0	1	0	0	0	NA	RERE	NA	NA	NA	RERE	96	79	111	869	953	1301	107	96	129	900	940	1394	203	175	240	1769	1893	2695	206	2119	3.117108303	3.427788997	3.483715445	3.342870915	-0.633758102	7.81e-23	9.68e-22	FALSE
NGN2_iPSC_ABC::chr1:8598861-8599131	TTTCATGAACAGTACTGTCTCCACCAGCAGAATGTAAATATACCACAGCACTGACTTCAAAACACTGAAGTAGAGAGTCTTAACTCTCCTTAGACAGAAGGCAGAAGGCTGCAAACATCCCCCAGCAGACTGCAATTGTGCTGTTCCAACTGACAAGCCCAGTAAGCACTGCCCATGACAGGACCTCCTGCAGAACTTCTCCCAGCCTGGCGGACAGCGGGGCAGGGGTCACCCTCAGAGGCTCGCCTTCTCTTTGCTCCCTAGCCATCA	AGGACCGGATCAACT	CATTGCGTGAACCGA	Test	chr1:8598861-8599131	chr1:8598771-8599271	0	1	0	0	0	NA	RERE	NA	NA	NA	RERE	53	40	57	432	463	676	53	47	65	465	503	737	106	87	122	897	966	1413	105	1092	3.069104648	3.457940461	3.523051899	3.350032336	-0.619717279	4.36e-12	2.7e-11	FALSE
NGN2_iPSC_ABC::chr1:8598951-8599221	TAGACAGAAGGCAGAAGGCTGCAAACATCCCCCAGCAGACTGCAATTGTGCTGTTCCAACTGACAAGCCCAGTAAGCACTGCCCATGACAGGACCTCCTGCAGAACTTCTCCCAGCCTGGCGGACAGCGGGGCAGGGGTCACCCTCAGAGGCTCGCCTTCTCTTTGCTCCCTAGCCATCACACTACACTGGGATGAGACACAACAAGCACCCAAATGACACAGTGACCATTTCTTTTGGTCACTGAGGTTCACGAGATGGGCTGTTTTTC	AGGACCGGATCAACT	CATTGCGTGAACCGA	Test	chr1:8598951-8599221	chr1:8598771-8599271	0	1	0	0	0	NA	RERE	NA	NA	NA	RERE	47	42	58	355	439	538	61	45	50	380	442	548	108	87	108	735	881	1086	101	900.6666667	2.755377631	3.325203227	3.3179519	3.132844253	-0.835216841	2.15e-17	1.94e-16	FALSE
NGN2_iPSC_ABC::chr1:8599041-8599311	GGACCTCCTGCAGAACTTCTCCCAGCCTGGCGGACAGCGGGGCAGGGGTCACCCTCAGAGGCTCGCCTTCTCTTTGCTCCCTAGCCATCACACTACACTGGGATGAGACACAACAAGCACCCAAATGACACAGTGACCATTTCTTTTGGTCACTGAGGTTCACGAGATGGGCTGTTTTTCTTTTTCAATCGAGGAGCTGAAATCCTACCAGCCACCTAACAATTAACAACCCCAACCCTGTCCACGGTTAAAATCAACGAAAAAAGCAAG	AGGACCGGATCAACT	CATTGCGTGAACCGA	Test	chr1:8599041-8599311	chr1:8598771-8599271	0	1	0	0	0	NA	RERE	NA	NA	NA	RERE	98	107	136	1358	1416	2080	91	97	137	1363	1465	2152	189	204	273	2721	2881	4232	222	3278	3.840595743	3.813374521	3.94943269	3.867800985	-0.113621146	0.060977575	0.094961201	FALSE
NGN2_iPSC_ABC::chr1:8599131-8599401	CACTACACTGGGATGAGACACAACAAGCACCCAAATGACACAGTGACCATTTCTTTTGGTCACTGAGGTTCACGAGATGGGCTGTTTTTCTTTTTCAATCGAGGAGCTGAAATCCTACCAGCCACCTAACAATTAACAACCCCAACCCTGTCCACGGTTAAAATCAACGAAAAAAGCAAGGCCAACTTCTTGTATAACTTCCTTCATACGGGAAAAACATCAAGTTCAACGTGTGTTAATCAAGTGTCAGGTCAATGTACCACGCAAATA	AGGACCGGATCAACT	CATTGCGTGAACCGA	Test	chr1:8599131-8599401	chr1:8598771-8599271	0	1	0	0	0	NA	RERE	NA	NA	NA	RERE	4	2	7	55	65	88	9	13	14	51	62	101	13	15	21	106	127	189	16.33333333	140.6666667	2.934112064	3	3.11042399	3.014845351	-0.875837336	7.98934e-4	0.0018969	FALSE
Midfetal_Cortex_Trevino::chr1:8611189-8611459	gtctcaaaaaacaacaacaacaaaaCATACACAgccaggtacagtggctcacacctgtaatcccaacactttgggaagccaagatgagaggatcacttgaggtcaggagttcaagaccagcctggccaataaggcaaaaaacactgtctactaaaagtacaacaactagccaggtgtggtagcccacacctgtaaccccagctactcaggaggctgaggcaggagaatcgcttaaacccaagaggtggaggttgcagtgagccgagatca	AGGACCGGATCAACT	CATTGCGTGAACCGA	Test	chr1:8611189-8611459	chr1:8611279-8611780	0	0	0	0	1	NA	NA	NA	NA	RERE	RERE	24	25	40	271	275	361	23	26	32	272	271	363	47	51	72	543	546	724	56.66666667	604.3333333	3.502500341	3.394957305	3.312012626	3.403156757	-0.573854329	3.89e-6	1.32e-5	FALSE
Midfetal_Cortex_Trevino::chr1:8611279-8611549	gatcacttgaggtcaggagttcaagaccagcctggccaataaggcaaaaaacactgtctactaaaagtacaacaactagccaggtgtggtagcccacacctgtaaccccagctactcaggaggctgaggcaggagaatcgcttaaacccaagaggtggaggttgcagtgagccgagatcatgccactgcactccagcctgcatgacagggtgagactctgtctcaaaacaaaaacaacaacaacaaaaaaaCACTACTCAAATAAAACAG	AGGACCGGATCAACT	CATTGCGTGAACCGA	Test	chr1:8611279-8611549	chr1:8611279-8611780	0	0	0	0	1	NA	NA	NA	NA	RERE	RERE	34	42	49	470	564	763	57	39	49	486	514	806	91	81	98	956	1078	1569	90	1201	3.378813158	3.717927145	3.987192224	3.694644176	-0.263015716	0.007751828	0.015020038	FALSE
Midfetal_Cortex_Trevino::chr1:8611369-8611639	agcccacacctgtaaccccagctactcaggaggctgaggcaggagaatcgcttaaacccaagaggtggaggttgcagtgagccgagatcatgccactgcactccagcctgcatgacagggtgagactctgtctcaaaacaaaaacaacaacaacaaaaaaaCACTACTCAAATAAAACAGTTCAAACCACCCCTACAATACTGTCCTACTATGTGTGTTAACCACTCAAAAGAGGTCAAACACACAAAAAGACATGGCTAAAAGAATTAA	AGGACCGGATCAACT	CATTGCGTGAACCGA	Test	chr1:8611369-8611639	chr1:8611279-8611780	0	0	0	0	1	NA	NA	NA	NA	RERE	RERE	55	42	73	514	498	771	60	47	66	517	497	817	115	89	139	1031	995	1588	114.3333333	1204.666667	3.15324626	3.468148836	3.504620392	3.375338496	-0.602589269	1.94e-11	1.15e-10	FALSE
Midfetal_Cortex_Trevino::chr1:8611459-8611729	tgccactgcactccagcctgcatgacagggtgagactctgtctcaaaacaaaaacaacaacaacaaaaaaaCACTACTCAAATAAAACAGTTCAAACCACCCCTACAATACTGTCCTACTATGTGTGTTAACCACTCAAAAGAGGTCAAACACACAAAAAGACATGGCTAAAAGAATTAAAATGCTAACTAACTAATATCCTCACTAGTCCTTGATCTTCTAGTGAGGAAGAGGATGGGTGCAGCCAACATGAGTCCTCTGCTGCAGAGC	AGGACCGGATCAACT	CATTGCGTGAACCGA	Test	chr1:8611459-8611729	chr1:8611279-8611780	0	0	0	0	1	NA	NA	NA	NA	RERE	RERE	37	31	42	419	496	663	34	41	48	429	479	719	71	72	90	848	975	1382	77.66666667	1068.333333	3.559695742	3.740912779	3.925790801	3.742133107	-0.217042099	0.036521517	0.060406752	FALSE
Midfetal_Cortex_Trevino::chr1:8611549-8611819	TTCAAACCACCCCTACAATACTGTCCTACTATGTGTGTTAACCACTCAAAAGAGGTCAAACACACAAAAAGACATGGCTAAAAGAATTAAAATGCTAACTAACTAATATCCTCACTAGTCCTTGATCTTCTAGTGAGGAAGAGGATGGGTGCAGCCAACATGAGTCCTCTGCTGCAGAGCCACACCCTTGACAATGGAGATAAATGTGCACGTATGTCCCCTTGAAAGGTTGCACCTTTCCTGCTTTGGCTAGAGCCTCTGTCATGGTGC	AGGACCGGATCAACT	CATTGCGTGAACCGA	Test	chr1:8611549-8611819	chr1:8611279-8611780	0	0	0	0	1	NA	NA	NA	NA	RERE	RERE	201	187	231	2659	2709	3926	199	193	213	2815	2951	4224	400	380	444	5474	5660	8150	408	6428	3.771184823	3.893194021	4.195099825	3.953159556	-0.019033189	0.673738893	0.735061972	FALSE
Midfetal_Cortex_Trevino::chr1:8611639-8611909	AATGCTAACTAACTAATATCCTCACTAGTCCTTGATCTTCTAGTGAGGAAGAGGATGGGTGCAGCCAACATGAGTCCTCTGCTGCAGAGCCACACCCTTGACAATGGAGATAAATGTGCACGTATGTCCCCTTGAAAGGTTGCACCTTTCCTGCTTTGGCTAGAGCCTCTGTCATGGTGCCACGTGGTTTCTATGTAAATCAGCTGGCGGGTAGAATCATTTCTGACCAGTTTAGGGAGGTTCTGGGCAATGTTATCTTTGccttcctac	AGGACCGGATCAACT	CATTGCGTGAACCGA	Test	chr1:8611639-8611909	chr1:8611279-8611780	0	0	0	0	1	NA	NA	NA	NA	RERE	RERE	160	179	197	2952	3071	4504	177	184	226	2990	3289	4683	337	363	423	5942	6360	9187	374.3333333	7163	4.136096229	4.127243231	4.437614687	4.233651382	0.260451005	1.82e-8	8.11e-8	TRUE
Midfetal_Cortex_Trevino::chr1:8611951-8612221	TACTAGAAAACATCCAAGCTAACAGATTCTCAGTACAAGTAAAAATGTTGCCTCTCCAGCAGATAGAAAAATGAACAGATAAGTTAAAACTTACAAAATTAAATCTGATGTTTATTCCATCATTAGTGTAGAAACACAGATCACATATACCTGAATATGCAAAGAAAGTTAAATTATGATGCAATCAATGCTATCCTATAAAAACTAAATTAACAAAAATAGTCTATTAGGGAAGACATCTGGTGTATCATGGCAAGAAATGTTAATGAT	AGGACCGGATCAACT	CATTGCGTGAACCGA	Test	chr1:8611951-8612221	chr1:8612041-8612542	0	0	0	0	1	NA	NA	NA	NA	RERE	RERE	32	38	46	505	547	832	26	32	34	533	581	879	58	70	80	1038	1128	1711	69.33333333	1292.333333	4.13833689	3.991082651	4.401616984	4.177012175	0.218066784	0.044305872	0.071709442	FALSE
Midfetal_Cortex_Trevino::chr1:8612041-8612311	TTACAAAATTAAATCTGATGTTTATTCCATCATTAGTGTAGAAACACAGATCACATATACCTGAATATGCAAAGAAAGTTAAATTATGATGCAATCAATGCTATCCTATAAAAACTAAATTAACAAAAATAGTCTATTAGGGAAGACATCTGGTGTATCATGGCAAGAAATGTTAATGATATTGTCTGCAACCCTGTAATCAATTTTTTCTCCCAGCAGCTCTCTCATTACACTGTATTAGATCTGTGTGCCTTGCAGGATTTATGAGAA	AGGACCGGATCAACT	CATTGCGTGAACCGA	Test	chr1:8612041-8612311	chr1:8612041-8612542	0	0	0	0	1	NA	NA	NA	NA	RERE	RERE	249	266	332	4772	5274	7584	288	233	346	4930	5351	7683	537	499	678	9702	10625	15267	571.3333333	11864.66667	4.172752795	4.409526713	4.490955707	4.357745072	0.378034325	1.2499999999999999e-23	1.62e-22	TRUE
Midfetal_Cortex_Trevino::chr1:8612131-8612401	GCAATCAATGCTATCCTATAAAAACTAAATTAACAAAAATAGTCTATTAGGGAAGACATCTGGTGTATCATGGCAAGAAATGTTAATGATATTGTCTGCAACCCTGTAATCAATTTTTTCTCCCAGCAGCTCTCTCATTACACTGTATTAGATCTGTGTGCCTTGCAGGATTTATGAGAACTCCACATATGGGGAAGCTTTGCCAACTGGATCTGATTCAGATCCAGCTCAAATGACTTTGGCAGCACAAAGCATCATTAAAGAACAATC	AGGACCGGATCAACT	CATTGCGTGAACCGA	Test	chr1:8612131-8612401	chr1:8612041-8612542	0	0	0	0	1	NA	NA	NA	NA	RERE	RERE	212	228	278	4048	4377	6407	201	222	269	4324	4477	6472	413	450	547	8372	8854	12879	470	10035	4.338041952	4.295292968	4.55481289	4.39604927	0.418510838	4.74e-24	6.29e-23	TRUE
Midfetal_Cortex_Trevino::chr1:8612221-8612491	ATTGTCTGCAACCCTGTAATCAATTTTTTCTCCCAGCAGCTCTCTCATTACACTGTATTAGATCTGTGTGCCTTGCAGGATTTATGAGAACTCCACATATGGGGAAGCTTTGCCAACTGGATCTGATTCAGATCCAGCTCAAATGACTTTGGCAGCACAAAGCATCATTAAAGAACAATCAATACAGTTAGCTTTATGTAGCATCATCTTGACTGAAAGAAGATTTATCCTTTCACTACAGAATCTCTTACACCTACATATAATGTACCC	AGGACCGGATCAACT	CATTGCGTGAACCGA	Test	chr1:8612221-8612491	chr1:8612041-8612542	0	0	0	0	1	NA	NA	NA	NA	RERE	RERE	201	234	263	4083	4267	6382	209	207	279	4211	4430	6464	410	441	542	8294	8697	12846	464.3333333	9945.666667	4.335031682	4.298565434	4.564335496	4.399310871	0.42232073999999997	6.41e-24	8.449999999999999e-23	TRUE
Midfetal_Cortex_Trevino::chr1:8612311-8612581	CTCCACATATGGGGAAGCTTTGCCAACTGGATCTGATTCAGATCCAGCTCAAATGACTTTGGCAGCACAAAGCATCATTAAAGAACAATCAATACAGTTAGCTTTATGTAGCATCATCTTGACTGAAAGAAGATTTATCCTTTCACTACAGAATCTCTTACACCTACATATAATGTACCCAAGTGCTCCACCAGTCATGAACTTATTTAAATCATCAGTAGACACAAATATTTTTATTGCTAAAAAATAAATACTAATCATTAATTCTAA	AGGACCGGATCAACT	CATTGCGTGAACCGA	Test	chr1:8612311-8612581	chr1:8612041-8612542	0	0	0	0	1	NA	NA	NA	NA	RERE	RERE	102	85	119	1174	1252	1874	107	130	139	1212	1339	1875	209	215	258	2386	2591	3749	227.3333333	2908.666667	3.506737333	3.584962501	3.855866593	3.649188809	-0.32077018	3.13e-7	1.22e-6	FALSE
Midfetal_Cortex_Trevino::chr1:8612401-8612671	AATACAGTTAGCTTTATGTAGCATCATCTTGACTGAAAGAAGATTTATCCTTTCACTACAGAATCTCTTACACCTACATATAATGTACCCAAGTGCTCCACCAGTCATGAACTTATTTAAATCATCAGTAGACACAAATATTTTTATTGCTAAAAAATAAATACTAATCATTAATTCTAATATAAAAAGTTTACAAAAAAATTAATGTTATTATGGGGAAGACTTAAAATCCATTCAGCAATTCCTGTTGAGTATTACAGTAAATAAAAG	AGGACCGGATCAACT	CATTGCGTGAACCGA	Test	chr1:8612401-8612671	chr1:8612041-8612542	0	0	0	0	1	NA	NA	NA	NA	RERE	RERE	59	52	72	741	793	1181	46	53	76	761	884	1144	105	105	148	1502	1677	2325	119.3333333	1834.666667	3.825708839	3.984606546	3.964466861	3.924927415	-0.053488158	0.52317981	0.59692608	FALSE
GW18_PFC_ABC::chr1:8638978-8639248	tggccaggatggtctcgatctcctgatctcattatcctcccatctcggcctcccaaagtgctgggattacaggcgtgagccaccgcgcccagccAAGAAAAATTTTTGAAGTCTATAGCCAAATATTATAAATGTACTCAAAGGGCAAAAGAAGAAGCAGTAAGTAAATTCAGGGGAGAGAACATAAAAATGGACCACGCTTAATCATTACAGAAGCTAAGTTAGAGAAACAACACTGAAAAGGGTGCTGGAAATCCGTACGTTCATGTA	AGGACCGGATCAACT	CATTGCGTGAACCGA	Test	chr1:8638978-8639248	chr1:8639068-8639568	1	0	0	0	0	RERE	NA	NA	NA	NA	RERE	55	49	61	715	770	1038	47	73	70	708	794	1105	102	122	131	1423	1564	2143	118.3333333	1710	3.789232904	3.669432436	4.021695071	3.826786804	-0.142269245	0.089785373	0.133393773	FALSE
GW18_PFC_ABC::chr1:8639068-8639338	agccAAGAAAAATTTTTGAAGTCTATAGCCAAATATTATAAATGTACTCAAAGGGCAAAAGAAGAAGCAGTAAGTAAATTCAGGGGAGAGAACATAAAAATGGACCACGCTTAATCATTACAGAAGCTAAGTTAGAGAAACAACACTGAAAAGGGTGCTGGAAATCCGTACGTTCATGTATCAGATGCCACAGCACTTAGAATCCTGACAACTGGGAGATAATAGAAGTAAAACATATGACAAAACTGATGGTCTCTACAACAGCCAGCC	AGGACCGGATCAACT	CATTGCGTGAACCGA	Test	chr1:8639068-8639338	chr1:8639068-8639568	1	0	0	0	0	RERE	NA	NA	NA	NA	RERE	33	35	38	486	451	680	36	40	38	509	472	640	69	75	76	995	923	1320	73.33333333	1079.333333	3.830718915	3.603821528	4.100628211	3.845056218	-0.111236003	0.32120187	0.399109218	FALSE
GW18_PFC_ABC::chr1:8639158-8639428	AACATAAAAATGGACCACGCTTAATCATTACAGAAGCTAAGTTAGAGAAACAACACTGAAAAGGGTGCTGGAAATCCGTACGTTCATGTATCAGATGCCACAGCACTTAGAATCCTGACAACTGGGAGATAATAGAAGTAAAACATATGACAAAACTGATGGTCTCTACAACAGCCAGCCTCCACCAATCCTGACCTAAATGCCAACTGCAATCTTTAAAAAGCTTGCGCTCCATGATGCCAAATATCTATTTTGGGGATAGCTGCTGCA	AGGACCGGATCAACT	CATTGCGTGAACCGA	Test	chr1:8639158-8639428	chr1:8639068-8639568	1	0	0	0	0	RERE	NA	NA	NA	NA	RERE	61	68	80	594	663	891	53	79	74	653	687	945	114	147	154	1247	1350	1836	138.3333333	1477.666667	3.439912168	3.190358594	3.567011506	3.399094089	-0.577757409	2.4e-13	1.65e-12	FALSE
GW18_PFC_ABC::chr1:8639248-8639518	TCAGATGCCACAGCACTTAGAATCCTGACAACTGGGAGATAATAGAAGTAAAACATATGACAAAACTGATGGTCTCTACAACAGCCAGCCTCCACCAATCCTGACCTAAATGCCAACTGCAATCTTTAAAAAGCTTGCGCTCCATGATGCCAAATATCTATTTTGGGGATAGCTGCTGCAGACTTCAAAATCATTCTGGTTTATAACCCTGAAAGATAGCTCCGAGTTTTTCTCCAACCAAATATCTTCCAGCCAGTCCAGAGAATAAAC	AGGACCGGATCAACT	CATTGCGTGAACCGA	Test	chr1:8639248-8639518	chr1:8639068-8639568	1	0	0	0	0	RERE	NA	NA	NA	NA	RERE	139	120	176	1129	1263	1763	150	153	171	1214	1301	1711	289	273	347	2343	2564	3474	303	2793.666667	3.014847764	3.226711028	3.319853767	3.18713752	-0.789387167	2.4699999999999998e-46	7.93e-45	FALSE
GW18_PFC_ABC::chr1:8639338-8639608	TCCACCAATCCTGACCTAAATGCCAACTGCAATCTTTAAAAAGCTTGCGCTCCATGATGCCAAATATCTATTTTGGGGATAGCTGCTGCAGACTTCAAAATCATTCTGGTTTATAACCCTGAAAGATAGCTCCGAGTTTTTCTCCAACCAAATATCTTCCAGCCAGTCCAGAGAATAAACTGGAAATCAAGTCTCCATTGTCTAGTTAGAAACTGAGTTATATAACTCCTTGCAAGGAAGAAATATCATCTCCCCAAGTCTGAGTGCTAA	AGGACCGGATCAACT	CATTGCGTGAACCGA	Test	chr1:8639338-8639608	chr1:8639068-8639568	1	0	0	0	0	RERE	NA	NA	NA	NA	RERE	164	168	202	1581	1589	2200	165	146	215	1586	1678	2311	329	314	417	3167	3267	4511	353.3333333	3648.333333	3.263034406	3.37498425	3.43219222	3.356736959	-0.624270971	7.4999999999999996e-34	1.52e-32	FALSE
GW18_PFC_ABC::chr1:8639428-8639698	GACTTCAAAATCATTCTGGTTTATAACCCTGAAAGATAGCTCCGAGTTTTTCTCCAACCAAATATCTTCCAGCCAGTCCAGAGAATAAACTGGAAATCAAGTCTCCATTGTCTAGTTAGAAACTGAGTTATATAACTCCTTGCAAGGAAGAAATATCATCTCCCCAAGTCTGAGTGCTAACAGAGTAATTACCAGATGCAAACTTCAAAACCTTATGTGTATTTCTATGCTGTGAAATAGTGGTAATTAAACTACTACTTTTCAGTTAAA	AGGACCGGATCAACT	CATTGCGTGAACCGA	Test	chr1:8639428-8639698	chr1:8639068-8639568	1	0	0	0	0	RERE	NA	NA	NA	NA	RERE	153	178	183	1700	1819	2655	162	155	182	1778	1930	2721	315	333	365	3478	3749	5376	337.6666667	4201	3.460676215	3.488970588	3.876885918	3.60884424	-0.360874405	3.81e-13	2.58e-12	FALSE
GW18_PFC_ABC::chr1:8659946-8660216	TGTCTATAAAACAAAATCCAGTATATGTGTATATTTATAAAATCAATGTTCTGATTTATCTGAAAGTTGGCTCTATTTATATATTACATAATCTGCATGTTATATTAATATATTAAATTATATGAATAATTAATACCATATCATTTATATATTAATGACATATTTATATAACCAACTTTCAGATAAGTATGAACATTAataatctaagcaaaagtcaatccaattaccatttacatttggctctaaaatacagctcaatgggaatatatt	AGGACCGGATCAACT	CATTGCGTGAACCGA	Test	chr1:8659946-8660216	chr1:8660036-8660816	1	0	0	0	0	RERE	NA	NA	NA	NA	RERE	150	147	180	1937	2143	3085	134	128	193	2120	2220	3173	284	275	373	4057	4363	6258	310.6666667	4892.666667	3.831735041	3.98291093	4.064822001	3.959822657	-0.01999102	0.696273504	0.754469855	FALSE
GW18_PFC_ABC::chr1:8660036-8660306	ATCTGCATGTTATATTAATATATTAAATTATATGAATAATTAATACCATATCATTTATATATTAATGACATATTTATATAACCAACTTTCAGATAAGTATGAACATTAataatctaagcaaaagtcaatccaattaccatttacatttggctctaaaatacagctcaatgggaatatatttttttcctctatgtttagcatatgaattataattcttctgcgccttagtgtacagtgatcaacacataccaatgatgtgacagataaaga	AGGACCGGATCAACT	CATTGCGTGAACCGA	Test	chr1:8660036-8660306	chr1:8660036-8660816	1	0	0	0	0	RERE	NA	NA	NA	NA	RERE	200	192	239	2447	2624	3734	192	190	226	2535	2766	3909	392	382	465	4982	5390	7643	413	6005	3.664413356	3.815136612	4.035925918	3.838491962	-0.135120543	0.002288022	0.004980993	FALSE
GW18_PFC_ABC::chr1:8660126-8660396	AGATAAGTATGAACATTAataatctaagcaaaagtcaatccaattaccatttacatttggctctaaaatacagctcaatgggaatatatttttttcctctatgtttagcatatgaattataattcttctgcgccttagtgtacagtgatcaacacataccaatgatgtgacagataaagaaagggacccagagaggaaccagatggcactgagaaggagagttgtcacttcaatttgctagaaatgatctacaaagtagacgatacaACA	AGGACCGGATCAACT	CATTGCGTGAACCGA	Test	chr1:8660126-8660396	chr1:8660036-8660816	1	0	0	0	0	RERE	NA	NA	NA	NA	RERE	101	98	100	1560	1621	2484	92	103	125	1568	1729	2465	193	201	225	3128	3350	4949	206.3333333	3809	4.011573101	4.052164488	4.453033847	4.172257146	0.206498504	0.00107847	0.002497285	TRUE
GW18_PFC_ABC::chr1:8660216-8660486	tttttcctctatgtttagcatatgaattataattcttctgcgccttagtgtacagtgatcaacacataccaatgatgtgacagataaagaaagggacccagagaggaaccagatggcactgagaaggagagttgtcacttcaatttgctagaaatgatctacaaagtagacgatacaACAACAGCATCTTTATtatagcaccatgaggtttacagagcaagtccctcatttgattcttccaactcatgaagtgaactggacagaagttgt	AGGACCGGATCAACT	CATTGCGTGAACCGA	Test	chr1:8660216-8660486	chr1:8660036-8660816	1	0	0	0	0	RERE	NA	NA	NA	NA	RERE	131	122	169	2101	2258	3236	146	127	162	2154	2269	3311	277	249	331	4255	4527	6547	285.6666667	5109.666667	3.936341363	4.178873958	4.301799175	4.139004832	0.163441414	0.001915769	0.004234217	TRUE
GW18_PFC_ABC::chr1:8660306-8660576	aagggacccagagaggaaccagatggcactgagaaggagagttgtcacttcaatttgctagaaatgatctacaaagtagacgatacaACAACAGCATCTTTATtatagcaccatgaggtttacagagcaagtccctcatttgattcttccaactcatgaagtgaactggacagaagttgtcatcctcgctttacagtctacagaactcagaagagatcatctgcacaaggccacgcagccaatgggcacgaagtaggattccagtgcagc	AGGACCGGATCAACT	CATTGCGTGAACCGA	Test	chr1:8660306-8660576	chr1:8660036-8660816	1	0	0	0	0	RERE	NA	NA	NA	NA	RERE	6	7	7	79	101	126	12	7	5	68	78	130	18	14	12	147	179	256	14.66666667	194	2.961525852	3.584962501	4.305184831	3.617224395	-0.279670741	0.243522209	0.31584634	FALSE
GW18_PFC_ABC::chr1:8660396-8660666	ACAGCATCTTTATtatagcaccatgaggtttacagagcaagtccctcatttgattcttccaactcatgaagtgaactggacagaagttgtcatcctcgctttacagtctacagaactcagaagagatcatctgcacaaggccacgcagccaatgggcacgaagtaggattccagtgcagctgtctCAGAGCTCAACCCTATCTGGCTTGCACAGGAACTCCTGCTGCCTGTGCTGCCAGGATCTCCAGCTCTTCACAGGCACCAACTTCT	AGGACCGGATCAACT	CATTGCGTGAACCGA	Test	chr1:8660396-8660666	chr1:8660036-8660816	1	0	0	0	0	RERE	NA	NA	NA	NA	RERE	65	57	96	596	622	899	62	59	78	657	715	943	127	116	174	1253	1337	1842	139	1477.333333	3.292321633	3.515497681	3.396629244	3.401482853	-0.584402298	1.53e-13	1.07e-12	FALSE
GW18_PFC_ABC::chr1:8660486-8660756	catcctcgctttacagtctacagaactcagaagagatcatctgcacaaggccacgcagccaatgggcacgaagtaggattccagtgcagctgtctCAGAGCTCAACCCTATCTGGCTTGCACAGGAACTCCTGCTGCCTGTGCTGCCAGGATCTCCAGCTCTTCACAGGCACCAACTTCTCCTACATTCATCCATGCTGATGATTCACGCAGACAGATTTAAGAAACACACTCACTCTGCCCCCAAAGCTATTTTTCTCCAGTCGGAAAG	AGGACCGGATCAACT	CATTGCGTGAACCGA	Test	chr1:8660486-8660756	chr1:8660036-8660816	1	0	0	0	0	RERE	NA	NA	NA	NA	RERE	35	52	56	528	540	764	48	49	88	502	522	810	83	101	144	1030	1062	1574	109.3333333	1222	3.617511195	3.3815005400000002	3.441227023	3.480079586	-0.512556113	4.85e-8	2.06e-7	FALSE
GW18_PFC_ABC::chr1:8660576-8660846	tgtctCAGAGCTCAACCCTATCTGGCTTGCACAGGAACTCCTGCTGCCTGTGCTGCCAGGATCTCCAGCTCTTCACAGGCACCAACTTCTCCTACATTCATCCATGCTGATGATTCACGCAGACAGATTTAAGAAACACACTCACTCTGCCCCCAAAGCTATTTTTCTCCAGTCGGAAAGCCAAAAACATTGAAAATATCTGTGTCAATCACTACCCAACCCAGTGAAACAGGAAACACATTATAACATGCTTTAAATAAGAAAAGGAAG	AGGACCGGATCAACT	CATTGCGTGAACCGA	Test	chr1:8660576-8660846	chr1:8660036-8660816	1	0	0	0	0	RERE	NA	NA	NA	NA	RERE	38	42	49	371	415	598	37	25	59	412	440	604	75	67	108	783	855	1202	83.33333333	946.6666667	3.366782331	3.654004145	3.464236602	3.495007693	-0.48990123	1.17e-6	4.23e-6	FALSE
GW18_PFC_ABC::chr1:8660666-8660936	CCTACATTCATCCATGCTGATGATTCACGCAGACAGATTTAAGAAACACACTCACTCTGCCCCCAAAGCTATTTTTCTCCAGTCGGAAAGCCAAAAACATTGAAAATATCTGTGTCAATCACTACCCAACCCAGTGAAACAGGAAACACATTATAACATGCTTTAAATAAGAAAAGGAAGAAAATCTAATGTAGAATACATTTCAGATTTACAACAAGCTTCAGCTactcagtgaacaaatgtcaagtgaatgcctattatgtgctattt	AGGACCGGATCAACT	CATTGCGTGAACCGA	Test	chr1:8660666-8660936	chr1:8660036-8660816	1	0	0	0	0	RERE	NA	NA	NA	NA	RERE	30	31	32	298	376	469	28	33	42	306	333	486	58	64	74	604	709	955	65.33333333	756	3.358148283	3.449307401	3.672048117	3.493167934	-0.464249651	5.39e-5	1.55846e-4	FALSE
Midfetal_Cortex_Trevino::chr1:8698105-8698375	TTAAAATTATAAAGCTGGTGAGTAAAACAAAAACATCTTTGAGTGATACAGATCGGCAGAATTTCCCCAGCCTCATTCCTGAGAGACCACCACATAAAAATAACTTGGTTATCTGCTTCTGTATGTAAACTCAGGTTGTTTGTGCAAAACATAAACTGCCCCAACTAAGAAATCCTGAAGAACATGCAAAAGGAGGTACTTTCACTGTCATTTTATTAAAAGGCACACAAGTCACTACTGCTGAATATACCACTGTTTCTACCCAGCTAT	AGGACCGGATCAACT	CATTGCGTGAACCGA	Test	chr1:8698105-8698375	chr1:8698195-8698696	0	0	0	0	1	NA	NA	NA	NA	RERE	RERE	110	98	136	1451	1614	2201	99	111	125	1578	1678	2202	209	209	261	3029	3292	4403	226.3333333	3574.666667	3.850856561	3.970941279	4.071175752	3.964324531	-0.011082914	0.8586304	0.889588357	FALSE
Midfetal_Cortex_Trevino::chr1:8698195-8698465	CACATAAAAATAACTTGGTTATCTGCTTCTGTATGTAAACTCAGGTTGTTTGTGCAAAACATAAACTGCCCCAACTAAGAAATCCTGAAGAACATGCAAAAGGAGGTACTTTCACTGTCATTTTATTAAAAGGCACACAAGTCACTACTGCTGAATATACCACTGTTTCTACCCAGCTATTTTAAAATTATTGGTAGATAATGTGGTGAGCTACTGGTAAATACAGCTGTGAACACAGCAGCACACACCATCTGGAGGCTTTTGACTTAA	AGGACCGGATCAACT	CATTGCGTGAACCGA	Test	chr1:8698195-8698465	chr1:8698195-8698696	0	0	0	0	1	NA	NA	NA	NA	RERE	RERE	164	168	215	2596	2836	4082	173	154	228	2722	2873	4236	337	322	443	5318	5709	8318	367.3333333	6448.333333	3.976059885	4.143884676	4.227778535	4.115907699	0.135733139	0.003770645	0.00782682	TRUE
Midfetal_Cortex_Trevino::chr1:8698285-8698555	AACATGCAAAAGGAGGTACTTTCACTGTCATTTTATTAAAAGGCACACAAGTCACTACTGCTGAATATACCACTGTTTCTACCCAGCTATTTTAAAATTATTGGTAGATAATGTGGTGAGCTACTGGTAAATACAGCTGTGAACACAGCAGCACACACCATCTGGAGGCTTTTGACTTAAGCGATTTTTCAAATGCACAGTATATTTACACTCTTTTGTTCCTTTGAAGCCCACCAGTCACATATAAATGGACCCTTTCTTAAAACTACA	AGGACCGGATCAACT	CATTGCGTGAACCGA	Test	chr1:8698285-8698555	chr1:8698195-8698696	0	0	0	0	1	NA	NA	NA	NA	RERE	RERE	220	232	296	3491	3623	5193	202	227	284	3617	3743	5405	422	459	580	7108	7366	10598	487	8357.333333	4.070917066	4.001371476	4.189246181	4.087178241	0.105182356	0.010669053	0.020025432	FALSE
Midfetal_Cortex_Trevino::chr1:8698375-8698645	TTTAAAATTATTGGTAGATAATGTGGTGAGCTACTGGTAAATACAGCTGTGAACACAGCAGCACACACCATCTGGAGGCTTTTGACTTAAGCGATTTTTCAAATGCACAGTATATTTACACTCTTTTGTTCCTTTGAAGCCCACCAGTCACATATAAATGGACCCTTTCTTAAAACTACAACTACAAAAGCTCATTCATCTTGTGGAAAACAAGATATGAGAAACAAATCTAATTGTTCAGCTTTAGAACAAGTGATTATTTCAAATCAT	AGGACCGGATCAACT	CATTGCGTGAACCGA	Test	chr1:8698375-8698645	chr1:8698195-8698696	0	0	0	0	1	NA	NA	NA	NA	RERE	RERE	138	163	188	2272	2362	3432	160	141	193	2297	2383	3430	298	304	381	4569	4745	6862	327.6666667	5392	3.933976776	3.959830953	4.167194811	4.02033418	0.044027696	0.375283327	0.453997582	FALSE
Midfetal_Cortex_Trevino::chr1:8698465-8698735	GCGATTTTTCAAATGCACAGTATATTTACACTCTTTTGTTCCTTTGAAGCCCACCAGTCACATATAAATGGACCCTTTCTTAAAACTACAACTACAAAAGCTCATTCATCTTGTGGAAAACAAGATATGAGAAACAAATCTAATTGTTCAGCTTTAGAACAAGTGATTATTTCAAATCATTAACAGCATAAATACTTTACTTTTTCTAtttttattttttttaatagatagagacagggtctcgctatgttgccaaggctagtcttgaac	AGGACCGGATCAACT	CATTGCGTGAACCGA	Test	chr1:8698465-8698735	chr1:8698195-8698696	0	0	0	0	1	NA	NA	NA	NA	RERE	RERE	170	191	197	2036	2110	3180	183	178	221	2242	2265	3298	353	369	418	4278	4375	6478	380	5043.666667	3.595452414	3.564015562	3.950749009	3.703405662	-0.267758841	2.22e-8	9.77e-8	FALSE
Midfetal_Cortex_Trevino::chr1:8698555-8698825	ACTACAAAAGCTCATTCATCTTGTGGAAAACAAGATATGAGAAACAAATCTAATTGTTCAGCTTTAGAACAAGTGATTATTTCAAATCATTAACAGCATAAATACTTTACTTTTTCTAtttttattttttttaatagatagagacagggtctcgctatgttgccaaggctagtcttgaacttctggactccagagatcgagatcttcccaatagggcctctcaaaatgctaggattacagacgtgagccactgcacctggccCCAACACT	AGGACCGGATCAACT	CATTGCGTGAACCGA	Test	chr1:8698555-8698825	chr1:8698195-8698696	0	0	0	0	1	NA	NA	NA	NA	RERE	RERE	70	78	93	679	673	1018	87	88	91	675	711	1032	157	166	184	1354	1384	2050	169	1596	3.100296388	3.051965968	3.470730316	3.207664224	-0.758452803	3.1400000000000003e-26	4.66e-25	FALSE
GW18_PFC_ABC;NGN2_iPSC_ABC::chr1:8702842-8703112	AGTGAGCCCAACAGAAATGCAATGGGACACGGCAAATACTGACTCCCCGTTCCTGGAAAGCCATCATCATTCTTAGGAACACCCGAGTTCCATCTTTCTAGGGTCGGCTGGAACACTCCGTGCACCCACCCCGAGCCCCCCGCCCGCACTTGTCCAACTTTCTGGCCCGAGATTCGCGTCCCCCTCGACGCACGAggccgccggccacttgcctgcggcccgctggcggcgagagctgagcccgcgggccTGGTCCTCCTCCTCCGGCGC	AGGACCGGATCAACT	CATTGCGTGAACCGA	Test	chr1:8702842-8703112	chr1:8702932-8703694	1	1	0	0	0	RERE	RERE	NA	NA	NA	RERE	NA	NA	NA	NA	NA	NA	NA	NA	NA	NA	NA	NA	NA	NA	NA	NA	NA	NA	NA	NA	NA	NA	NA	NA	NA	NA	NA	NA
GW18_PFC_ABC;NGN2_iPSC_ABC::chr1:8702932-8703202	CATCTTTCTAGGGTCGGCTGGAACACTCCGTGCACCCACCCCGAGCCCCCCGCCCGCACTTGTCCAACTTTCTGGCCCGAGATTCGCGTCCCCCTCGACGCACGAggccgccggccacttgcctgcggcccgctggcggcgagagctgagcccgcgggccTGGTCCTCCTCCTCCGGCGCAGGGCCCCGCCAACTCCGGACCCGCGGAAAGGGGCGGCGCAGGCGGGCAGGTGGGGGCCCGGGGAGTGAAGTGCACTTGCTAAAACAAAA	AGGACCGGATCAACT	CATTGCGTGAACCGA	Test	chr1:8702932-8703202	chr1:8702932-8703694	1	1	0	0	0	RERE	RERE	NA	NA	NA	RERE	1	2	2	38	41	62	2	1	4	38	39	66	3	3	6	76	80	128	4	94.66666667	4.266786541	4.339850003	4.203872333	4.270169626	0.562960342	0.200445931	0.267456914	FALSE
GW18_PFC_ABC;NGN2_iPSC_ABC::chr1:8703022-8703292	CCCCTCGACGCACGAggccgccggccacttgcctgcggcccgctggcggcgagagctgagcccgcgggccTGGTCCTCCTCCTCCGGCGCAGGGCCCCGCCAACTCCGGACCCGCGGAAAGGGGCGGCGCAGGCGGGCAGGTGGGGGCCCGGGGAGTGAAGTGCACTTGCTAAAACAAAAGGAGGCCTGAGCGGCCGCAGGGCACCGCGGCGCGGGCGCAGGTCCCGGCGGCTTGGCGGCTCCGGGAGGCGGTGGCCGCGCGGGGCCCCG	AGGACCGGATCAACT	CATTGCGTGAACCGA	Test	chr1:8703022-8703292	chr1:8702932-8703694	1	1	0	0	0	RERE	RERE	NA	NA	NA	RERE	NA	NA	NA	NA	NA	NA	NA	NA	NA	NA	NA	NA	NA	NA	NA	NA	NA	NA	NA	NA	NA	NA	NA	NA	NA	NA	NA	NA
GW18_PFC_ABC;NGN2_iPSC_ABC::chr1:8703112-8703382	AGGGCCCCGCCAACTCCGGACCCGCGGAAAGGGGCGGCGCAGGCGGGCAGGTGGGGGCCCGGGGAGTGAAGTGCACTTGCTAAAACAAAAGGAGGCCTGAGCGGCCGCAGGGCACCGCGGCGCGGGCGCAGGTCCCGGCGGCTTGGCGGCTCCGGGAGGCGGTGGCCGCGCGGGGCCCCGCCCGCGGCTAGGGAGGCGGCCGCCCTGGCCCGAGCCTGCTGCCCACGGCCGCGGCACTCAGCTCGCACTCCTTCAGCCCGGGAGGCCGGG	AGGACCGGATCAACT	CATTGCGTGAACCGA	Test	chr1:8703112-8703382	chr1:8702932-8703694	1	1	0	0	0	RERE	RERE	NA	NA	NA	RERE	NA	NA	NA	NA	NA	NA	NA	NA	NA	NA	NA	NA	NA	NA	NA	NA	NA	NA	NA	NA	NA	NA	NA	NA	NA	NA	NA	NA
GW18_PFC_ABC;NGN2_iPSC_ABC::chr1:8703202-8703472	GGAGGCCTGAGCGGCCGCAGGGCACCGCGGCGCGGGCGCAGGTCCCGGCGGCTTGGCGGCTCCGGGAGGCGGTGGCCGCGCGGGGCCCCGCCCGCGGCTAGGGAGGCGGCCGCCCTGGCCCGAGCCTGCTGCCCACGGCCGCGGCACTCAGCTCGCACTCCTTCAGCCCGGGAGGCCGGGCCAGCACTGCCACATGCCGGTGACCCAGACGCCGGGAGAGAAAGAGCAGACTCCCCGCGACGGCGGCGGCCGGCAAAACCCGGGCTGGAG	AGGACCGGATCAACT	CATTGCGTGAACCGA	Test	chr1:8703202-8703472	chr1:8702932-8703694	1	1	0	0	0	RERE	RERE	NA	NA	NA	RERE	NA	NA	NA	NA	NA	NA	NA	NA	NA	NA	NA	NA	NA	NA	NA	NA	NA	NA	NA	NA	NA	NA	NA	NA	NA	NA	NA	NA
GW18_PFC_ABC;NGN2_iPSC_ABC::chr1:8703292-8703562	CCCGCGGCTAGGGAGGCGGCCGCCCTGGCCCGAGCCTGCTGCCCACGGCCGCGGCACTCAGCTCGCACTCCTTCAGCCCGGGAGGCCGGGCCAGCACTGCCACATGCCGGTGACCCAGACGCCGGGAGAGAAAGAGCAGACTCCCCGCGACGGCGGCGGCCGGCAAAACCCGGGCTGGAGCCCAGCCCGCTCCGCGCGCACCCCTGCTGGCCGCCGCCGCGGGCGCGCGCACACACAATGCCAGCTGCAATTTTATCTCCTTCGTTGCTT	AGGACCGGATCAACT	CATTGCGTGAACCGA	Test	chr1:8703292-8703562	chr1:8702932-8703694	1	1	0	0	0	RERE	RERE	NA	NA	NA	RERE	NA	NA	NA	NA	NA	NA	NA	NA	NA	NA	NA	NA	NA	NA	NA	NA	NA	NA	NA	NA	NA	NA	NA	NA	NA	NA	NA	NA
GW18_PFC_ABC;NGN2_iPSC_ABC::chr1:8703382-8703652	CCAGCACTGCCACATGCCGGTGACCCAGACGCCGGGAGAGAAAGAGCAGACTCCCCGCGACGGCGGCGGCCGGCAAAACCCGGGCTGGAGCCCAGCCCGCTCCGCGCGCACCCCTGCTGGCCGCCGCCGCGGGCGCGCGCACACACAATGCCAGCTGCAATTTTATCTCCTTCGTTGCTTGGCCAGCCTCCACCCGCTCCAATCCTCCCTCCCCTCCGACAGCCGGAACTGGGAGCCTGCGTGATTGATGGCAGCTCTTAATAGCGTGGT	AGGACCGGATCAACT	CATTGCGTGAACCGA	Test	chr1:8703382-8703652	chr1:8702932-8703694	1	1	0	0	0	RERE	RERE	NA	NA	NA	RERE	12	10	8	99	139	201	6	10	13	133	155	227	18	20	21	232	294	428	19.66666667	318	3.616258631	3.812253721	4.285402219	3.904638191	0.007929341	0.969417493	0.977022328	FALSE
GW18_PFC_ABC;NGN2_iPSC_ABC::chr1:8703472-8703742	CCCAGCCCGCTCCGCGCGCACCCCTGCTGGCCGCCGCCGCGGGCGCGCGCACACACAATGCCAGCTGCAATTTTATCTCCTTCGTTGCTTGGCCAGCCTCCACCCGCTCCAATCCTCCCTCCCCTCCGACAGCCGGAACTGGGAGCCTGCGTGATTGATGGCAGCTCTTAATAGCGTGGTCAGCTAGAAAATGCATCTGCAAGCAAGATATTAAAGAGGCAGCGCATCCCTGTGAGTGATCAGCATTTCACACATCCTAGAGCTGCCTCT	AGGACCGGATCAACT	CATTGCGTGAACCGA	Test	chr1:8703472-8703742	chr1:8702932-8703694	1	1	0	0	0	RERE	RERE	NA	NA	NA	RERE	29	25	21	321	290	503	19	20	30	320	306	518	48	45	51	641	596	1021	48	752.6666667	3.711719643	3.698025165	4.296739763	3.902161524	-0.035778514	0.794005482	0.837289992	FALSE
GW18_PFC_ABC;NGN2_iPSC_ABC::chr1:8703562-8703832	GGCCAGCCTCCACCCGCTCCAATCCTCCCTCCCCTCCGACAGCCGGAACTGGGAGCCTGCGTGATTGATGGCAGCTCTTAATAGCGTGGTCAGCTAGAAAATGCATCTGCAAGCAAGATATTAAAGAGGCAGCGCATCCCTGTGAGTGATCAGCATTTCACACATCCTAGAGCTGCCTCTGCTTCTGCCAGGAATATTAATGCCAACCACCTCTGACGTCTAATAAATGCAGATGAAACAACCAACAATCACAGACAAGCTAAACATTTA	AGGACCGGATCAACT	CATTGCGTGAACCGA	Test	chr1:8703562-8703832	chr1:8702932-8703694	1	1	0	0	0	RERE	RERE	NA	NA	NA	RERE	72	86	94	661	649	982	90	81	94	606	670	1052	162	167	188	1267	1319	2034	172.3333333	1540	2.959610876	2.974004791	3.428570655	3.120728774	-0.842523883	8.77e-30	1.51e-28	FALSE
Midfetal_Cortex_Trevino::chr1:8706817-8707087	CTCATTAGTATGAGTTTGTAAATTACTTTGTGAAGAGGAAAAATCAAAGTTATTACAACAAAAACTATAATTTTTCAGGTGTTTTGCACATGACCACATGAAAAAGTAATAGGAAGAATAATTATGTAAGATAAATGAAAAATATTAGATATACCACATCCCTCCCAAATTAATACTCATTATGACTGTCAGCATTCCACAAGGGATTCCTTGGTTCCCATGTTATCTCCCTGGCCTGGTCTGCACCATTGCTTCTTTTTGTCCTAAGCT	AGGACCGGATCAACT	CATTGCGTGAACCGA	Test	chr1:8706817-8707087	chr1:8706907-8707408	0	0	0	0	1	NA	NA	NA	NA	RERE	RERE	139	137	190	1973	2121	3003	131	124	187	2043	2243	3176	270	261	377	4016	4364	6179	302.6666667	4853	3.889753705	4.058342937	4.031148699	3.99308178	0.006558536	0.89886349	0.921144367	FALSE
Midfetal_Cortex_Trevino::chr1:8706907-8707177	TGACCACATGAAAAAGTAATAGGAAGAATAATTATGTAAGATAAATGAAAAATATTAGATATACCACATCCCTCCCAAATTAATACTCATTATGACTGTCAGCATTCCACAAGGGATTCCTTGGTTCCCATGTTATCTCCCTGGCCTGGTCTGCACCATTGCTTCTTTTTGTCCTAAGCTCCATTCCACACAAATTCCAGCTCTCCGTTTCCATAACACCCGTCATTTATCAAAACAACCCTGTCAAGTTGAGTACCATTAACAGATAAT	AGGACCGGATCAACT	CATTGCGTGAACCGA	Test	chr1:8706907-8707177	chr1:8706907-8707408	0	0	0	0	1	NA	NA	NA	NA	RERE	RERE	211	234	270	2992	3208	4649	198	237	247	3210	3397	4864	409	471	517	6202	6605	9513	465.6666667	7440	3.91927031	3.806918205	4.199028022	3.975072179	1.63011e-4	0.996913803	0.997613566	FALSE
Midfetal_Cortex_Trevino::chr1:8706997-8707267	TATGACTGTCAGCATTCCACAAGGGATTCCTTGGTTCCCATGTTATCTCCCTGGCCTGGTCTGCACCATTGCTTCTTTTTGTCCTAAGCTCCATTCCACACAAATTCCAGCTCTCCGTTTCCATAACACCCGTCATTTATCAAAACAACCCTGTCAAGTTGAGTACCATTAACAGATAATGAGAGGAGACAACAGATGTGGCTGGAAGCAAAGCACTCTATATTCTACAGGCCTCAGCATGCAGCCAAGTGAGCTGACATCTGACTTTAT	AGGACCGGATCAACT	CATTGCGTGAACCGA	Test	chr1:8706997-8707267	chr1:8706907-8707408	0	0	0	0	1	NA	NA	NA	NA	RERE	RERE	104	115	122	1448	1610	2396	120	104	135	1425	1669	2540	224	219	257	2873	3279	4936	233.3333333	3696	3.675063155	3.898120386	4.258191674	3.943791739	-0.021759789	0.742149725	0.793902965	FALSE
Midfetal_Cortex_Trevino::chr1:8707087-8707357	CCATTCCACACAAATTCCAGCTCTCCGTTTCCATAACACCCGTCATTTATCAAAACAACCCTGTCAAGTTGAGTACCATTAACAGATAATGAGAGGAGACAACAGATGTGGCTGGAAGCAAAGCACTCTATATTCTACAGGCCTCAGCATGCAGCCAAGTGAGCTGACATCTGACTTTATCCTAACAGTTATAATTAAATCGAAAGTCTAGTTAAACTAACATTAAAGCTATGACCAGAAACATCACACAGGGGAAATGTGAAGGGGAAC	AGGACCGGATCAACT	CATTGCGTGAACCGA	Test	chr1:8707087-8707357	chr1:8706907-8707408	0	0	0	0	1	NA	NA	NA	NA	RERE	RERE	37	50	54	535	559	822	37	47	52	522	604	906	74	97	106	1057	1163	1728	92.33333333	1316	3.818305222	3.570165499	4.014255167	3.800908629	-0.167895483	0.079295042	0.119687308	FALSE
Midfetal_Cortex_Trevino::chr1:8707177-8707447	GAGAGGAGACAACAGATGTGGCTGGAAGCAAAGCACTCTATATTCTACAGGCCTCAGCATGCAGCCAAGTGAGCTGACATCTGACTTTATCCTAACAGTTATAATTAAATCGAAAGTCTAGTTAAACTAACATTAAAGCTATGACCAGAAACATCACACAGGGGAAATGTGAAGGGGAACCTTAGCAATAGCTGAACAGGACCCACATTATTCCAGACCCTTAACCTGGAGCAACCACCCTGCATGGACTCTCTCCACCACTCCGCTCTG	AGGACCGGATCAACT	CATTGCGTGAACCGA	Test	chr1:8707177-8707447	chr1:8706907-8707408	0	0	0	0	1	NA	NA	NA	NA	RERE	RERE	26	23	31	250	303	392	26	24	32	252	291	422	52	47	63	502	594	814	54	636.6666667	3.246494135	3.631783357	3.670656249	3.516311247	-0.438250682	4.56116e-4	0.001129491	FALSE
Midfetal_Cortex_Trevino::chr1:8707267-8707537	CCTAACAGTTATAATTAAATCGAAAGTCTAGTTAAACTAACATTAAAGCTATGACCAGAAACATCACACAGGGGAAATGTGAAGGGGAACCTTAGCAATAGCTGAACAGGACCCACATTATTCCAGACCCTTAACCTGGAGCAACCACCCTGCATGGACTCTCTCCACCACTCCGCTCTGTCACAGCAAAGGAAGAATCATAACCATATCTTCTGAAGATGGCAACTTTGGGCCACTTTCCAAGACCACCGAGGCAGCAAGGAAACTGCA	AGGACCGGATCAACT	CATTGCGTGAACCGA	Test	chr1:8707267-8707537	chr1:8706907-8707408	0	0	0	0	1	NA	NA	NA	NA	RERE	RERE	27	34	44	345	407	586	31	29	38	351	431	567	58	63	82	696	838	1153	67.66666667	895.6666667	3.562371797	3.712527	3.797388077	3.690762291	-0.272049603	0.015366519	0.027835205	FALSE
NGN2_iPSC_ABC::chr1:8712230-8712500	AGTGAGTGAGACTGTCATAAAGACAAATGCTGAACATACATTCTGGAGTTTAATTTTAACTAAAAGAGCAAATACTTGGGCTGCAGGAAACAACAACTGAGTGAGTACAAAGGAAGGCATGGGCTAACTTCTAACGTTTACATCATCTGATTAATTCCAACAATAAAATCTAAACACTGATCATCCCCTCCAATCTTCAGAGCAAGCTGACTCTACAGTGAAGAATACGAGAGCCCTATCAGCTGACTCTGGTATGTTTAAACGATTATA	AGGACCGGATCAACT	CATTGCGTGAACCGA	Test	chr1:8712230-8712500	chr1:8712320-8712820	0	1	0	0	0	NA	RERE	NA	NA	NA	RERE	80	71	109	779	891	1244	83	74	107	824	878	1313	163	145	216	1603	1769	2557	174.6666667	1976.333333	3.289906422	3.599709086	3.559249316	3.482954941	-0.497945422	9.38e-13	6.17e-12	FALSE
NGN2_iPSC_ABC::chr1:8712320-8712590	CAACAACTGAGTGAGTACAAAGGAAGGCATGGGCTAACTTCTAACGTTTACATCATCTGATTAATTCCAACAATAAAATCTAAACACTGATCATCCCCTCCAATCTTCAGAGCAAGCTGACTCTACAGTGAAGAATACGAGAGCCCTATCAGCTGACTCTGGTATGTTTAAACGATTATAATGTAAAGCATGTTCATTCTCTTAAGTGAAAGGAAATGACTGCCAAATGCTTCCTTCACAATCTCTCCAGAATAGGGCAGGTCCTTTAAT	AGGACCGGATCAACT	CATTGCGTGAACCGA	Test	chr1:8712320-8712590	chr1:8712320-8712820	0	1	0	0	0	NA	RERE	NA	NA	NA	RERE	29	36	47	262	290	399	40	36	51	242	268	383	69	72	98	504	558	782	79.66666667	614.6666667	2.850856561	2.936879914	2.983511877	2.923749451	-1.048831557	1.7699999999999998e-23	2.2700000000000003e-22	FALSE
NGN2_iPSC_ABC::chr1:8712410-8712680	TCATCCCCTCCAATCTTCAGAGCAAGCTGACTCTACAGTGAAGAATACGAGAGCCCTATCAGCTGACTCTGGTATGTTTAAACGATTATAATGTAAAGCATGTTCATTCTCTTAAGTGAAAGGAAATGACTGCCAAATGCTTCCTTCACAATCTCTCCAGAATAGGGCAGGTCCTTTAATGTGAGATTTTCCTGACATTCCAATTGTAGCAGACATTGAACAAACAGAGACGCATTAAAAGCCGACCTGGTTCTATTATCTTTTATTGAA	AGGACCGGATCAACT	CATTGCGTGAACCGA	Test	chr1:8712410-8712680	chr1:8712320-8712820	0	1	0	0	0	NA	RERE	NA	NA	NA	RERE	78	61	95	286	309	444	89	71	90	271	326	448	167	132	185	557	635	892	161.3333333	694.6666667	1.731803889	2.25760052	2.263357554	2.084253988	-1.891481324	9.509999999999999e-128	2.26e-125	FALSE
NGN2_iPSC_ABC::chr1:8712500-8712770	ATGTAAAGCATGTTCATTCTCTTAAGTGAAAGGAAATGACTGCCAAATGCTTCCTTCACAATCTCTCCAGAATAGGGCAGGTCCTTTAATGTGAGATTTTCCTGACATTCCAATTGTAGCAGACATTGAACAAACAGAGACGCATTAAAAGCCGACCTGGTTCTATTATCTTTTATTGAAGGCCTAGCAAAGATCAGACATGAGCCCTGTGCTATTTACATTTTTTGGTGCATTAATCACTTTTATACTCAAGGGCTTTAGAAAAATTCA	AGGACCGGATCAACT	CATTGCGTGAACCGA	Test	chr1:8712500-8712770	chr1:8712320-8712820	0	1	0	0	0	NA	RERE	NA	NA	NA	RERE	173	198	221	2969	3152	4532	194	181	259	3186	3361	4786	367	379	480	6155	6513	9318	408.6666667	7328.666667	4.06421556	4.099472396	4.276066352	4.146584769	0.168096966	1.37186e-4	3.71457e-4	TRUE
NGN2_iPSC_ABC::chr1:8712590-8712860	GTGAGATTTTCCTGACATTCCAATTGTAGCAGACATTGAACAAACAGAGACGCATTAAAAGCCGACCTGGTTCTATTATCTTTTATTGAAGGCCTAGCAAAGATCAGACATGAGCCCTGTGCTATTTACATTTTTTGGTGCATTAATCACTTTTATACTCAAGGGCTTTAGAAAAATTCAATGGATTTTTTTTTTTAATGAAAAACAAAATAAAAAAAAAACACAGGATGTAACCACAGCTATATTGGTCTTTTTCTCAGGAAGGTCAGA	AGGACCGGATCAACT	CATTGCGTGAACCGA	Test	chr1:8712590-8712860	chr1:8712320-8712820	0	1	0	0	0	NA	RERE	NA	NA	NA	RERE	92	76	103	581	624	849	80	93	106	592	646	877	172	169	209	1173	1270	1726	183.3333333	1389.666667	2.762588465	2.902357379	3.03980685	2.901584231	-1.072654759	1.9299999999999999e-53	7.76e-52	FALSE
NGN2_iPSC_ABC::chr1:8712680-8712950	GGCCTAGCAAAGATCAGACATGAGCCCTGTGCTATTTACATTTTTTGGTGCATTAATCACTTTTATACTCAAGGGCTTTAGAAAAATTCAATGGATTTTTTTTTTTAATGAAAAACAAAATAAAAAAAAAACACAGGATGTAACCACAGCTATATTGGTCTTTTTCTCAGGAAGGTCAGAAAAGCTTTAAAAACAGGAAGTCTGTGCTATAAGGTTGAGAAATGTTTGTTTTAACAGCCTAAGGCGTCATGGTTGCAGTTTGCAGTCAGC	AGGACCGGATCAACT	CATTGCGTGAACCGA	Test	chr1:8712680-8712950	chr1:8712320-8712820	0	1	0	0	0	NA	RERE	NA	NA	NA	RERE	163	188	218	2357	2524	3736	166	164	233	2498	2760	3785	329	352	451	4855	5284	7521	377.3333333	5886.666667	3.879230492	3.904163383	4.056721629	3.946705168	-0.033598341	0.47471328	0.550985206	FALSE
NGN2_iPSC_ABC::chr1:8718835-8719105	atcatggagatgaaatgaaataattcaagcaaggccttggatggagtgcacagcacacaggaaatgctcagtgaatgCCAGACACCATTAACCGTGTCATCTTGGACTCTGTCATCGACTTATTGTAAAAACCTGATTAAAACAATTAAAGGAGGGCCTAAATCACCCCAACAGTGAGGGTGGTAATTCATTATTTGTCTGTGAAGTACATCACCCCACTAAAAAAAAGAAACAGGCAGGGGGCAGCAAAATCAGCATTTTGCTTTTCAT	AGGACCGGATCAACT	CATTGCGTGAACCGA	Test	chr1:8718835-8719105	chr1:8718925-8719425	0	1	0	0	0	NA	RERE	NA	NA	NA	RERE	83	73	101	567	569	875	62	64	102	610	636	968	145	137	203	1177	1205	1843	161.6666667	1408.333333	3.012299265	3.127489735	3.176197598	3.105328866	-0.876597006	4.0199999999999995e-30	7.02e-29	FALSE
NGN2_iPSC_ABC::chr1:8718925-8719195	ACCGTGTCATCTTGGACTCTGTCATCGACTTATTGTAAAAACCTGATTAAAACAATTAAAGGAGGGCCTAAATCACCCCAACAGTGAGGGTGGTAATTCATTATTTGTCTGTGAAGTACATCACCCCACTAAAAAAAAGAAACAGGCAGGGGGCAGCAAAATCAGCATTTTGCTTTTCATCCTTGTTACTATCACTGCTACATTATTTATGTGAACTGGGAAGGAGTGTGTCCGGACAGATGCTCAGCTGGGTTCTGCAAGCAGAGCATC	AGGACCGGATCAACT	CATTGCGTGAACCGA	Test	chr1:8718925-8719195	chr1:8718925-8719425	0	1	0	0	0	NA	RERE	NA	NA	NA	RERE	95	88	114	1495	1731	2540	83	88	104	1584	1700	2644	178	176	218	3079	3431	5184	190.6666667	3898	4.104898858	4.277228287	4.565341214	4.315822787	0.348517144	4.6e-7	1.75e-6	TRUE
NGN2_iPSC_ABC::chr1:8719015-8719285	TGGTAATTCATTATTTGTCTGTGAAGTACATCACCCCACTAAAAAAAAGAAACAGGCAGGGGGCAGCAAAATCAGCATTTTGCTTTTCATCCTTGTTACTATCACTGCTACATTATTTATGTGAACTGGGAAGGAGTGTGTCCGGACAGATGCTCAGCTGGGTTCTGCAAGCAGAGCATCCATCACAAAAGGTAGTGCCTGTCTCAGGAGCAAGCCCCTTTCCTGCCTCCTCTCTCCCCTTCATCAGTCACCACTAGGGAGAGCACAGTG	AGGACCGGATCAACT	CATTGCGTGAACCGA	Test	chr1:8719015-8719285	chr1:8718925-8719425	0	1	0	0	0	NA	RERE	NA	NA	NA	RERE	178	174	214	3232	3387	5388	178	183	220	3224	3564	5504	356	357	434	6456	6951	10892	382.3333333	8099.666667	4.176868048	4.27939659	4.646242125	4.367502254	0.396426854	1.61e-13	1.13e-12	TRUE
NGN2_iPSC_ABC::chr1:8719105-8719375	CCTTGTTACTATCACTGCTACATTATTTATGTGAACTGGGAAGGAGTGTGTCCGGACAGATGCTCAGCTGGGTTCTGCAAGCAGAGCATCCATCACAAAAGGTAGTGCCTGTCTCAGGAGCAAGCCCCTTTCCTGCCTCCTCTCTCCCCTTCATCAGTCACCACTAGGGAGAGCACAGTGGAGCCACACAGCAGCTGGGCAATGTCAAAACATTATTGTCCAAGCACTCTGTTCAATGATTTTGATGAAATAAAGTAATCCACCCCTAAA	AGGACCGGATCAACT	CATTGCGTGAACCGA	Test	chr1:8719105-8719375	chr1:8718925-8719425	0	1	0	0	0	NA	RERE	NA	NA	NA	RERE	87	89	128	1370	1438	2122	123	97	133	1435	1467	2155	210	186	261	2805	2905	4277	219	3329	3.733200105	3.957924528	4.029297766	3.906807466	-0.071100717	0.248348122	0.321266399	FALSE
NGN2_iPSC_ABC::chr1:8719195-8719465	CATCACAAAAGGTAGTGCCTGTCTCAGGAGCAAGCCCCTTTCCTGCCTCCTCTCTCCCCTTCATCAGTCACCACTAGGGAGAGCACAGTGGAGCCACACAGCAGCTGGGCAATGTCAAAACATTATTGTCCAAGCACTCTGTTCAATGATTTTGATGAAATAAAGTAATCCACCCCTAAATGACTCATTTTGTCCCAAATTAGCATCCTTAAGGTAATTATTAAATATCCAAAAGGATCCAGGGTGTATTAGAAACAAAGGAGGGGGTGA	AGGACCGGATCAACT	CATTGCGTGAACCGA	Test	chr1:8719195-8719465	chr1:8718925-8719425	0	1	0	0	0	NA	RERE	NA	NA	NA	RERE	54	69	114	762	798	1110	70	69	103	832	835	1167	124	138	217	1594	1633	2277	159.6666667	1834.666667	3.673556424	3.555251195	3.385367707	3.538058442	-0.469028809	3.22e-10	1.7e-9	FALSE
NGN2_iPSC_ABC::chr1:8719285-8719555	GAGCCACACAGCAGCTGGGCAATGTCAAAACATTATTGTCCAAGCACTCTGTTCAATGATTTTGATGAAATAAAGTAATCCACCCCTAAATGACTCATTTTGTCCCAAATTAGCATCCTTAAGGTAATTATTAAATATCCAAAAGGATCCAGGGTGTATTAGAAACAAAGGAGGGGGTGAGGAACATTGATATACTACCAACAGGCACCCTACTATAAATTTACTAAAACAGGAATCATGAAATGATTGAAATGACACCAAATTATACAA	AGGACCGGATCAACT	CATTGCGTGAACCGA	Test	chr1:8719285-8719555	chr1:8718925-8719425	0	1	0	0	0	NA	RERE	NA	NA	NA	RERE	40	42	46	419	439	669	37	46	38	437	507	634	77	88	84	856	946	1303	83	1035	3.457749175	3.411487185	3.939337218	3.602857859	-0.356669585	4.68033e-4	0.001156217	FALSE
Midfetal_Cortex_Trevino::chr1:8727747-8728017	tctcaaagtgctgggattacaggtgtgagccactgagcccggccAATTACCCACTATTCTTAAAGGTCAGCAGTACTTCCCCAAAGGACAGGAATGCACCCCAAACAGAATCTTCTAATTTGCTTATTTAAAAAAAGTTTTAAATAGCTCAAACTGCAAAGACTTCTAAAACAAAGACCACTTGTAGCATATATTAATTAATCCATGTAGCCCAGAGTTTTGTCTAGCAAAACCCAAGTTCACACATTTGACCACATGCACACGAACCTC	AGGACCGGATCAACT	CATTGCGTGAACCGA	Test	chr1:8727747-8728017	chr1:8727837-8728338	0	0	0	0	1	NA	NA	NA	NA	RERE	RERE	49	52	42	577	610	833	38	44	54	576	654	852	87	96	96	1153	1264	1685	93	1367.333333	3.71299589	3.705008827	4.119475979	3.845826899	-0.116104738	0.220801874	0.290366258	FALSE
Midfetal_Cortex_Trevino::chr1:8727837-8728107	GGAATGCACCCCAAACAGAATCTTCTAATTTGCTTATTTAAAAAAAGTTTTAAATAGCTCAAACTGCAAAGACTTCTAAAACAAAGACCACTTGTAGCATATATTAATTAATCCATGTAGCCCAGAGTTTTGTCTAGCAAAACCCAAGTTCACACATTTGACCACATGCACACGAACCTCAGCCAACGCAGCCAACGCTCCCCAGAGGCTACTTCTGCAGCTAAGCATCTGTCCTTTCAGCTCCTGGCAGTTCCTGCCTTTTCTCTTGCC	AGGACCGGATCAACT	CATTGCGTGAACCGA	Test	chr1:8727837-8728107	chr1:8727837-8728338	0	0	0	0	1	NA	NA	NA	NA	RERE	RERE	132	115	149	1536	1615	2343	125	121	144	1537	1713	2445	257	236	293	3073	3328	4788	262	3729.666667	3.574674194	3.812129906	4.025836375	3.804213492	-0.166604488	0.002900483	0.006184534	FALSE
Midfetal_Cortex_Trevino::chr1:8727927-8728197	CTTGTAGCATATATTAATTAATCCATGTAGCCCAGAGTTTTGTCTAGCAAAACCCAAGTTCACACATTTGACCACATGCACACGAACCTCAGCCAACGCAGCCAACGCTCCCCAGAGGCTACTTCTGCAGCTAAGCATCTGTCCTTTCAGCTCCTGGCAGTTCCTGCCTTTTCTCTTGCCAGGCAACCAGAGCTCTAAAGGGATCTTAATGCACTAATGAGAAGCCATGACAACCAAGACCTGCGGTAGCTGCAAAGCACAAACACCAGT	AGGACCGGATCAACT	CATTGCGTGAACCGA	Test	chr1:8727927-8728197	chr1:8727837-8728338	0	0	0	0	1	NA	NA	NA	NA	RERE	RERE	36	56	37	632	776	1070	29	35	37	644	805	1122	65	91	74	1276	1581	2192	76.66666667	1683	4.27414869	4.103971928	4.869871406	4.415997342	0.449511057	1.15421e-4	3.16614e-4	TRUE
Midfetal_Cortex_Trevino::chr1:8728017-8728287	AGCCAACGCAGCCAACGCTCCCCAGAGGCTACTTCTGCAGCTAAGCATCTGTCCTTTCAGCTCCTGGCAGTTCCTGCCTTTTCTCTTGCCAGGCAACCAGAGCTCTAAAGGGATCTTAATGCACTAATGAGAAGCCATGACAACCAAGACCTGCGGTAGCTGCAAAGCACAAACACCAGTATCCACTTTTACTGAGCACGCATGCAATAAGCAATGTGCTAAGGAATCCAAGTAAATTAAAATCATTCCTCTAACCTAATAACTCCATAG	AGGACCGGATCAACT	CATTGCGTGAACCGA	Test	chr1:8728017-8728287	chr1:8727837-8728338	0	0	0	0	1	NA	NA	NA	NA	RERE	RERE	103	116	124	977	1071	1586	106	112	129	1022	1132	1675	209	228	253	1999	2203	3261	230	2487.666667	3.251538767	3.26670472	3.68285638	3.400366622	-0.565815101	4.1e-20	4.37e-19	FALSE
Midfetal_Cortex_Trevino::chr1:8728107-8728377	AGGCAACCAGAGCTCTAAAGGGATCTTAATGCACTAATGAGAAGCCATGACAACCAAGACCTGCGGTAGCTGCAAAGCACAAACACCAGTATCCACTTTTACTGAGCACGCATGCAATAAGCAATGTGCTAAGGAATCCAAGTAAATTAAAATCATTCCTCTAACCTAATAACTCCATAGGCACCTATAACACACCATAACTTGAAACTTTCTATCATTCTTTATATTTAAGAACTTATTAAAAGGCAGGCTTTACCATGCACCACTGGT	AGGACCGGATCAACT	CATTGCGTGAACCGA	Test	chr1:8728107-8728377	chr1:8727837-8728338	0	0	0	0	1	NA	NA	NA	NA	RERE	RERE	56	49	74	690	727	1039	58	55	65	744	731	1120	114	104	139	1434	1458	2159	119	1683.666667	3.641344971	3.79651865	3.94753258	3.795132067	-0.174708252	0.035891538	0.0594716	FALSE
Midfetal_Cortex_Trevino::chr1:8728197-8728467	ATCCACTTTTACTGAGCACGCATGCAATAAGCAATGTGCTAAGGAATCCAAGTAAATTAAAATCATTCCTCTAACCTAATAACTCCATAGGCACCTATAACACACCATAACTTGAAACTTTCTATCATTCTTTATATTTAAGAACTTATTAAAAGGCAGGCTTTACCATGCACCACTGGTAGTATAGCTTGCCTCAGCTGTTATAGTAACTATAGAAGTAGGGTTATTTTCTTGTTTGTTTCAATCTAGAGTCATAAGAGACCATCAAAA	AGGACCGGATCAACT	CATTGCGTGAACCGA	Test	chr1:8728197-8728467	chr1:8727837-8728338	0	0	0	0	1	NA	NA	NA	NA	RERE	RERE	123	112	169	942	1038	1435	136	122	152	996	1098	1459	259	234	321	1938	2136	2894	271.3333333	2322.666667	2.898729275	3.184854246	3.168430755	3.084004759	-0.896992499	3.769999999999999e-55	1.6e-53	FALSE
Midfetal_Cortex_Trevino::chr1:8748241-8748511	gtaaatagtggagctgagactcaaacgtgggattctaactcatccacaatcacttcagtcagAAACGTGGGAATTATCTTAGACTCTTCTCTCAGCCCCACGCCAGATGCCCTCTGTCATTCACTCTCACACCATCACTATCTTAGTTCAGAGCTTCCCATCTCTAAACTCAGTTACCACAATAGGCTCACAGGTTACGTTGCTGTATCTTGCATAACCCTCCCCTTCCATCCATTCTCCATACTATTATCAGATACTCTCTTCAGTTCC	AGGACCGGATCAACT	CATTGCGTGAACCGA	Test	chr1:8748241-8748511	chr1:8748331-8748832	0	0	0	0	1	NA	NA	NA	NA	RERE	RERE	305	296	390	4807	5255	7464	311	322	422	5075	5476	7793	616	618	812	9882	10731	15257	682	11956.66667	4.001606646	4.11583574	4.230166705	4.115869697	0.134990022	7.93e-5	2.23078e-4	TRUE
Midfetal_Cortex_Trevino::chr1:8748331-8748601	CTCAGCCCCACGCCAGATGCCCTCTGTCATTCACTCTCACACCATCACTATCTTAGTTCAGAGCTTCCCATCTCTAAACTCAGTTACCACAATAGGCTCACAGGTTACGTTGCTGTATCTTGCATAACCCTCCCCTTCCATCCATTCTCCATACTATTATCAGATACTCTCTTCAGTTCCAAACACAAGCTTTGTGCTCCAACGCAAGTATATGGTTAGGAAACCTACAGATCATGGAAACAGAGCCAAAAGTGTCAAGAGCTTTCTTCA	AGGACCGGATCAACT	CATTGCGTGAACCGA	Test	chr1:8748331-8748601	chr1:8748331-8748832	0	0	0	0	1	NA	NA	NA	NA	RERE	RERE	44	57	50	643	714	981	64	52	53	690	706	955	108	109	103	1333	1420	1936	106.6666667	1563	3.613358626	3.691331126	4.21916852	3.841286091	-0.12166293	0.173632518	0.236324387	FALSE
Midfetal_Cortex_Trevino::chr1:8748421-8748691	AATAGGCTCACAGGTTACGTTGCTGTATCTTGCATAACCCTCCCCTTCCATCCATTCTCCATACTATTATCAGATACTCTCTTCAGTTCCAAACACAAGCTTTGTGCTCCAACGCAAGTATATGGTTAGGAAACCTACAGATCATGGAAACAGAGCCAAAAGTGTCAAGAGCTTTCTTCATCAGTATGCATGCATTAATTCCAGCACCAGCAACTTACCAAGCAATTTTTGGCAGCATCCCAACTTCAAGATTCTCATTAATATCGCCAA	AGGACCGGATCAACT	CATTGCGTGAACCGA	Test	chr1:8748421-8748691	chr1:8748331-8748832	0	0	0	0	1	NA	NA	NA	NA	RERE	RERE	166	148	224	2259	2508	3415	176	194	228	2294	2445	3523	342	342	452	4553	4953	6938	378.6666667	5481.333333	3.73085381	3.852313387	3.937144811	3.840104003	-0.140295015	0.002937094	0.006253548	FALSE
Midfetal_Cortex_Trevino::chr1:8748511-8748781	AAACACAAGCTTTGTGCTCCAACGCAAGTATATGGTTAGGAAACCTACAGATCATGGAAACAGAGCCAAAAGTGTCAAGAGCTTTCTTCATCAGTATGCATGCATTAATTCCAGCACCAGCAACTTACCAAGCAATTTTTGGCAGCATCCCAACTTCAAGATTCTCATTAATATCGCCAAGTACGAAAAACCTGGTGATTGCTCAATTTCTCCTTTTGTCTTTCTTCCCAGCCCCAAAGGTGTGGACTTTAAGCATTTCAAGGACCTCAT	AGGACCGGATCAACT	CATTGCGTGAACCGA	Test	chr1:8748511-8748781	chr1:8748331-8748832	0	0	0	0	1	NA	NA	NA	NA	RERE	RERE	100	90	98	527	600	809	84	90	98	565	604	846	184	180	196	1092	1204	1655	186.6666667	1317	2.562696225	2.734971544	3.071435138	2.789700969	-1.178127527	3.69e-64	2.0299999999999998e-62	FALSE
Midfetal_Cortex_Trevino::chr1:8748601-8748871	TCAGTATGCATGCATTAATTCCAGCACCAGCAACTTACCAAGCAATTTTTGGCAGCATCCCAACTTCAAGATTCTCATTAATATCGCCAAGTACGAAAAACCTGGTGATTGCTCAATTTCTCCTTTTGTCTTTCTTCCCAGCCCCAAAGGTGTGGACTTTAAGCATTTCAAGGACCTCATCAGACCTAGTCCCACCTTCCTAAATTACTCTTTTCTTATCCAATCAAAACTGCCATTCCTAGAAGGCCCAAATAGGTCTTAAGTGTTCAT	AGGACCGGATCAACT	CATTGCGTGAACCGA	Test	chr1:8748601-8748871	chr1:8748331-8748832	0	0	0	0	1	NA	NA	NA	NA	RERE	RERE	400	341	432	4320	4858	6869	374	351	456	4658	4926	6949	774	692	888	8978	9784	13818	784.6666667	10860	3.534286564	3.819644593	3.958325991	3.770752383	-0.206328272	6.58e-10	3.38e-9	FALSE
Midfetal_Cortex_Trevino::chr1:8748691-8748961	GTACGAAAAACCTGGTGATTGCTCAATTTCTCCTTTTGTCTTTCTTCCCAGCCCCAAAGGTGTGGACTTTAAGCATTTCAAGGACCTCATCAGACCTAGTCCCACCTTCCTAAATTACTCTTTTCTTATCCAATCAAAACTGCCATTCCTAGAAGGCCCAAATAGGTCTTAAGTGTTCATAATGAGGTATCAGAACATACATATTTTAAAAAGAGGAGCTAATTAAATAAGTGGGTCTCTATTCTGGTATTTCATAGGCATGGGGGACAG	AGGACCGGATCAACT	CATTGCGTGAACCGA	Test	chr1:8748691-8748961	chr1:8748331-8748832	0	0	0	0	1	NA	NA	NA	NA	RERE	RERE	124	112	157	1362	1453	2082	118	119	180	1368	1487	2181	242	231	337	2730	2940	4263	270	3311	3.490401095	3.664110074	3.657112286	3.603874485	-0.381097808	7.35e-12	4.49e-11	FALSE
NGN2_iPSC_ABC::chr1:8753545-8753815	CCAAATTTAAATTCAATTCTCTTCTATTTAAAAATGCTAATGAAAATGGCTGTTTCAATGCAGCAGCATCTGGCTCATTATAACACTCAGTTTTAACTAATAAATCCTTAATTATTAAATTCTGGTGTTCAATTTCTTTCAGATAAATAAGCCAAACACATACTGCTACAATTATAAATACCTGGGATAAATTACTTATACCATGAAAAAGCATACCTCTTGATTCTCTGGCTGCTAAATAAGACCCAAAGTATGTAAAGGACACACATT	AGGACCGGATCAACT	CATTGCGTGAACCGA	Test	chr1:8753545-8753815	chr1:8753635-8754135	0	1	0	0	0	NA	RERE	NA	NA	NA	RERE	95	87	110	452	479	719	75	79	120	482	512	712	170	166	230	934	991	1431	188.6666667	1118.666667	2.45097004	2.570492018	2.632066736	2.551176265	-1.428796707	3.11e-92	3.36e-90	FALSE
NGN2_iPSC_ABC::chr1:8753635-8753905	TTTTAACTAATAAATCCTTAATTATTAAATTCTGGTGTTCAATTTCTTTCAGATAAATAAGCCAAACACATACTGCTACAATTATAAATACCTGGGATAAATTACTTATACCATGAAAAAGCATACCTCTTGATTCTCTGGCTGCTAAATAAGACCCAAAGTATGTAAAGGACACACATTTGAAAGACCCAGCATTAAACATTTGGGCTCCACTGTATGTAGGTCCCACATTCATAGGCTGGCAAATCTTTAACTCTACTGGGTCCTCAT	AGGACCGGATCAACT	CATTGCGTGAACCGA	Test	chr1:8753635-8753905	chr1:8753635-8754135	0	1	0	0	0	NA	RERE	NA	NA	NA	RERE	139	140	188	954	1023	1543	137	150	200	1045	1064	1563	276	290	388	1999	2087	3106	318	2397.333333	2.852042119	2.843030654	2.9976801810000002	2.897584318	-1.083427075	1.9000000000000002e-91	2.0199999999999998e-89	FALSE
NGN2_iPSC_ABC::chr1:8753725-8753995	CCTGGGATAAATTACTTATACCATGAAAAAGCATACCTCTTGATTCTCTGGCTGCTAAATAAGACCCAAAGTATGTAAAGGACACACATTTGAAAGACCCAGCATTAAACATTTGGGCTCCACTGTATGTAGGTCCCACATTCATAGGCTGGCAAATCTTTAACTCTACTGGGTCCTCATGCATAATGCACAGGGCAATTTGTCTGTTTGTGCAAATGGGCCAGTTTTTTTCCATGCTTTTTCAGATGTGTCAAATGTGTCAAAACTGAA	AGGACCGGATCAACT	CATTGCGTGAACCGA	Test	chr1:8753725-8753995	chr1:8753635-8754135	0	1	0	0	0	NA	RERE	NA	NA	NA	RERE	204	220	290	2950	3020	4372	208	219	286	3120	3192	4392	412	439	576	6070	6212	8764	475.6666667	7015.333333	3.877720486	3.819714625	3.925110867	3.874181993	-0.110288679	0.012354834	0.022859495	FALSE
NGN2_iPSC_ABC::chr1:8753815-8754085	TGAAAGACCCAGCATTAAACATTTGGGCTCCACTGTATGTAGGTCCCACATTCATAGGCTGGCAAATCTTTAACTCTACTGGGTCCTCATGCATAATGCACAGGGCAATTTGTCTGTTTGTGCAAATGGGCCAGTTTTTTTCCATGCTTTTTCAGATGTGTCAAATGTGTCAAAACTGAACATAATCATATACCCCTAATTCTGGCTTTACAAAGCAGACCCTACCTTCACCCAGCTTGATGTTTTTATTAAGGAGTTACTGAATATATT	AGGACCGGATCAACT	CATTGCGTGAACCGA	Test	chr1:8753815-8754085	chr1:8753635-8754135	0	1	0	0	0	NA	RERE	NA	NA	NA	RERE	146	153	227	2645	2900	4133	166	164	214	2766	2875	4105	312	317	441	5411	5775	8238	356.6666667	6474.666667	4.111927277	4.182972072	4.220350968	4.171750105	0.185935723	8.92e-5	2.48928e-4	TRUE
NGN2_iPSC_ABC::chr1:8753905-8754175	GCATAATGCACAGGGCAATTTGTCTGTTTGTGCAAATGGGCCAGTTTTTTTCCATGCTTTTTCAGATGTGTCAAATGTGTCAAAACTGAACATAATCATATACCCCTAATTCTGGCTTTACAAAGCAGACCCTACCTTCACCCAGCTTGATGTTTTTATTAAGGAGTTACTGAATATATTTAATCAAGGTATTACTGCACATCATGATGTCTTGTAAAGGTTGAAATCCCTGAGAGAATATGTTTGGTTTTAAGCCCTAATATGTGTTAG	AGGACCGGATCAACT	CATTGCGTGAACCGA	Test	chr1:8753905-8754175	chr1:8753635-8754135	0	1	0	0	0	NA	RERE	NA	NA	NA	RERE	293	319	383	5528	5835	8189	313	315	408	5534	5928	8462	606	634	791	11062	11763	16651	677	13158.66667	4.187902334	4.211478287	4.394051223	4.264477281	0.284822125	1.4e-16	1.2e-15	TRUE
NGN2_iPSC_ABC::chr1:8753995-8754265	CATAATCATATACCCCTAATTCTGGCTTTACAAAGCAGACCCTACCTTCACCCAGCTTGATGTTTTTATTAAGGAGTTACTGAATATATTTAATCAAGGTATTACTGCACATCATGATGTCTTGTAAAGGTTGAAATCCCTGAGAGAATATGTTTGGTTTTAAGCCCTAATATGTGTTAGGGAGTGTTTCATTTTTCTCTCCCACTCCCAATTCCTTTTTTTTTTTTTCTCCTTTTTTAATCAGCAGCATCGACAGTACTGACTGAATAT	AGGACCGGATCAACT	CATTGCGTGAACCGA	Test	chr1:8753995-8754265	chr1:8753635-8754135	0	1	0	0	0	NA	RERE	NA	NA	NA	RERE	297	269	366	3164	3531	4870	289	318	372	3319	3486	4804	586	587	738	6483	7017	9674	637	7724.666667	3.465451682	3.577171888	3.710615392	3.584412987	-0.39452346	1.02e-25	1.4799999999999999e-24	FALSE
Midfetal_Cortex_Ziffra_ABC;NGN2_iPSC_ABC::chr1:8815318-8815588	AATATTAACCTCAATACAACCTTTATAATATTAATCAATAAAATCTATTTCTATCTAGAAAGACTCTGCTCACATTCACTACTAAGACTCAAGTGAACAAATCACTGTCCCCAACAAAATCAGGGTCAATGAGAAATACAAAAGCAATGAGAGCTGAACGTAAGGCCACAACATATAAAGAGGGATTTTATCTTTACATATACAAAAAAGAAAGAGCAGCAGAAACCACGGCTGCAAAAGGAATAAAGGGAGGCAGAGAGAAGAGAAGTC	AGGACCGGATCAACT	CATTGCGTGAACCGA	Test	chr1:8815318-8815588	chr1:8815408-8815971	0	1	1	0	0	NA	RERE	RERE	NA	NA	RERE	14	18	25	202	256	342	11	21	23	238	270	346	25	39	48	440	526	688	37.33333333	551.3333333	4.084195127	3.719731057	3.813650329	3.872525504	-0.110133195	0.46128109	0.538465869	FALSE
Midfetal_Cortex_Ziffra_ABC;NGN2_iPSC_ABC::chr1:8815408-8815678	AAGTGAACAAATCACTGTCCCCAACAAAATCAGGGTCAATGAGAAATACAAAAGCAATGAGAGCTGAACGTAAGGCCACAACATATAAAGAGGGATTTTATCTTTACATATACAAAAAAGAAAGAGCAGCAGAAACCACGGCTGCAAAAGGAATAAAGGGAGGCAGAGAGAAGAGAAGTCTCTGAACATGTTTTTGAGTGTCCTTTAGTTTCCAATGCACTCTTCTGCCTCACAAGGTTGCAAAAACGGCCAGGCATGAGATGGGTGGAA	AGGACCGGATCAACT	CATTGCGTGAACCGA	Test	chr1:8815408-8815678	chr1:8815408-8815971	0	1	1	0	0	NA	RERE	RERE	NA	NA	RERE	39	29	62	571	623	884	41	45	52	552	666	885	80	74	114	1123	1289	1769	89.33333333	1393.666667	3.794576317	4.10433666	3.944043594	3.94765219	-0.032482893	0.736089888	0.788699605	FALSE
Midfetal_Cortex_Ziffra_ABC;NGN2_iPSC_ABC::chr1:8815498-8815768	AGGGATTTTATCTTTACATATACAAAAAAGAAAGAGCAGCAGAAACCACGGCTGCAAAAGGAATAAAGGGAGGCAGAGAGAAGAGAAGTCTCTGAACATGTTTTTGAGTGTCCTTTAGTTTCCAATGCACTCTTCTGCCTCACAAGGTTGCAAAAACGGCCAGGCATGAGATGGGTGGAAGAAAGCTGTAACAGAAAAGCACCCTCCCTTCCCCCATCTTCTCTCTTCTCTCCCAAAAAGAGCTGTGTTTGTCTGTGCAAACCTAGTCCC	AGGACCGGATCAACT	CATTGCGTGAACCGA	Test	chr1:8815498-8815768	chr1:8815408-8815971	0	1	1	0	0	NA	RERE	RERE	NA	NA	RERE	211	188	233	3351	3541	5068	191	182	290	3496	3697	5279	402	370	523	6847	7238	10347	431.6666667	8144	4.086830958	4.286299324	4.303641337	4.22559054	0.241594286	1.85e-8	8.22e-8	TRUE
Midfetal_Cortex_Ziffra_ABC;NGN2_iPSC_ABC::chr1:8815588-8815858	TCTGAACATGTTTTTGAGTGTCCTTTAGTTTCCAATGCACTCTTCTGCCTCACAAGGTTGCAAAAACGGCCAGGCATGAGATGGGTGGAAGAAAGCTGTAACAGAAAAGCACCCTCCCTTCCCCCATCTTCTCTCTTCTCTCCCAAAAAGAGCTGTGTTTGTCTGTGCAAACCTAGTCCCAAATATGGGAGAGAGAGAATGAATGTGTGTATGGAAGAACAATGAGCCCTCAGCTTGGTATtgtgtgtgtgtgtatgtgtgtgtgtgtgt	AGGACCGGATCAACT	CATTGCGTGAACCGA	Test	chr1:8815588-8815858	chr1:8815408-8815971	0	1	1	0	0	NA	RERE	RERE	NA	NA	RERE	124	138	185	2220	2479	3389	150	138	170	2258	2563	3525	274	276	355	4478	5042	6914	301.6666667	5478	4.025673142	4.186324344	4.279780105	4.163925864	0.186739675	3.75035e-4	9.4201e-4	TRUE
Midfetal_Cortex_Ziffra_ABC;NGN2_iPSC_ABC::chr1:8815678-8815948	GAAAGCTGTAACAGAAAAGCACCCTCCCTTCCCCCATCTTCTCTCTTCTCTCCCAAAAAGAGCTGTGTTTGTCTGTGCAAACCTAGTCCCAAATATGGGAGAGAGAGAATGAATGTGTGTATGGAAGAACAATGAGCCCTCAGCTTGGTATtgtgtgtgtgtgtatgtgtgtgtgtgtgtgtgtatatgtgtgtCTGTCTGCCTCTGCCTCTTTTCCCTTCGACCTCAACAACAACAGGGAGAGCTGGAAGCCAGCTTTCCACCCATCCC	AGGACCGGATCAACT	CATTGCGTGAACCGA	Test	chr1:8815678-8815948	chr1:8815408-8815971	0	1	1	0	0	NA	RERE	RERE	NA	NA	RERE	144	142	164	2421	2500	3659	133	135	173	2387	2636	3884	277	277	337	4808	5136	7543	297	5829	4.112580138	4.207769286	4.480234524	4.266861316	0.295501099	2.09e-8	9.23e-8	TRUE
Midfetal_Cortex_Ziffra_ABC;NGN2_iPSC_ABC::chr1:8815768-8816038	AAATATGGGAGAGAGAGAATGAATGTGTGTATGGAAGAACAATGAGCCCTCAGCTTGGTATtgtgtgtgtgtgtatgtgtgtgtgtgtgtgtgtatatgtgtgtCTGTCTGCCTCTGCCTCTTTTCCCTTCGACCTCAACAACAACAGGGAGAGCTGGAAGCCAGCTTTCCACCCATCCCAGGCCATCAAAATCAAAACTGGTTGATAATTTACAGTAGTATTAACTCAGCAAGCAAATCCATGGAACAAAATATCAACCCAAAGATGAT	AGGACCGGATCAACT	CATTGCGTGAACCGA	Test	chr1:8815768-8816038	chr1:8815408-8815971	0	1	1	0	0	NA	RERE	RERE	NA	NA	RERE	69	58	83	1145	1183	1679	65	67	86	1183	1259	1759	134	125	169	2328	2442	3438	142.6666667	2736	4.108679327	4.277158225	4.338382464	4.241406672	0.266249078	3.48933e-4	0.00088105499999999995	TRUE
Midfetal_Cortex_Ziffra_ABC;NGN2_iPSC_ABC::chr1:8815858-8816128	gtgtatatgtgtgtCTGTCTGCCTCTGCCTCTTTTCCCTTCGACCTCAACAACAACAGGGAGAGCTGGAAGCCAGCTTTCCACCCATCCCAGGCCATCAAAATCAAAACTGGTTGATAATTTACAGTAGTATTAACTCAGCAAGCAAATCCATGGAACAAAATATCAACCCAAAGATGATTTTATTATTGTACAGATCCAGCTTCTCTCCCCTCCCCCAACAGACTGAGACTAAAAAGACCAGTGTACACTAGACAAAAAGGTCTCTCTT	AGGACCGGATCAACT	CATTGCGTGAACCGA	Test	chr1:8815858-8816128	chr1:8815408-8815971	0	1	1	0	0	NA	RERE	RERE	NA	NA	RERE	129	131	147	1818	1917	2765	102	108	147	1835	1997	2778	231	239	294	3653	3914	5543	254.6666667	4370	3.977279923	4.027905997	4.232140398	4.079108773	0.104576038	0.06349786	0.098466243	FALSE
Midfetal_Cortex_Ziffra_ABC;NGN2_iPSC_ABC::chr1:8815948-8816218	AGGCCATCAAAATCAAAACTGGTTGATAATTTACAGTAGTATTAACTCAGCAAGCAAATCCATGGAACAAAATATCAACCCAAAGATGATTTTATTATTGTACAGATCCAGCTTCTCTCCCCTCCCCCAACAGACTGAGACTAAAAAGACCAGTGTACACTAGACAAAAAGGTCTCTCTTTAAATGGAAAGCAATTATGAAAACTGTTTCAAATCTTAGATGCATCAATTCCTGCTATATTAAAATGTCTATTTTGTAATTCACCAAGTT	AGGACCGGATCAACT	CATTGCGTGAACCGA	Test	chr1:8815948-8816218	chr1:8815408-8815971	0	1	1	0	0	NA	RERE	RERE	NA	NA	RERE	47	58	77	1048	1115	1384	59	69	68	1011	1128	1485	106	127	145	2059	2243	2869	126	2390.333333	4.266961636	4.131856961	4.297010463	4.23194302	0.258547657	0.002624235	0.005643153	TRUE
Midfetal_Cortex_Ziffra_ABC;NGN2_iPSC_ABC::chr1:8816038-8816308	TTTATTATTGTACAGATCCAGCTTCTCTCCCCTCCCCCAACAGACTGAGACTAAAAAGACCAGTGTACACTAGACAAAAAGGTCTCTCTTTAAATGGAAAGCAATTATGAAAACTGTTTCAAATCTTAGATGCATCAATTCCTGCTATATTAAAATGTCTATTTTGTAATTCACCAAGTTCACCCTCTTACTAGTTATCTTTTTTTGCGTTTAAAAATTCGCTGTGAAGAAGGCTATTTCACGATTCATACAAAACTACTTTCTAAATGT	AGGACCGGATCAACT	CATTGCGTGAACCGA	Test	chr1:8816038-8816308	chr1:8815408-8815971	0	1	1	0	0	NA	RERE	RERE	NA	NA	RERE	111	94	152	1866	2094	3005	114	127	150	2012	2232	3162	225	221	302	3878	4326	6167	249.3333333	4790.333333	4.101290098	4.284735539	4.347413066	4.244479568	0.26590604	3.12e-6	1.07e-5	TRUE
Midfetal_Cortex_Trevino::chr1:8822614-8822884	TTTCCACCAAGGTAGAAGTGGGCCTGATTACCAACACACTTACAGATAGATCTCAAGAAACCCTGCTTCACTGGGCCACGTCGGATTTATGGGAGGGATGcccttccctttgagtcgcactttgagccacagcatgttgtctggggcactaggatgccgtttggatgagatctaaacccaacatctgacttctgaccacttgtggttattaaaagtctcctagggcttgtgaaagaattaaagggaggagacgctgattttcattgtctt	AGGACCGGATCAACT	CATTGCGTGAACCGA	Test	chr1:8822614-8822884	chr1:8822704-8823205	0	0	0	0	1	NA	NA	NA	NA	RERE	RERE	131	144	179	1705	1748	2471	147	126	180	1695	1803	2600	278	270	359	3400	3551	5071	302.3333333	4007.333333	3.607621979	3.712266825	3.816485934	3.712124913	-0.267341198	3.61e-7	1.39e-6	FALSE
Midfetal_Cortex_Trevino::chr1:8822704-8822974	GGGAGGGATGcccttccctttgagtcgcactttgagccacagcatgttgtctggggcactaggatgccgtttggatgagatctaaacccaacatctgacttctgaccacttgtggttattaaaagtctcctagggcttgtgaaagaattaaagggaggagacgctgattttcattgtcttggcccaattccaagtttgataattaggagtcctcctccctctgtcttcctgccatttcactgagacatgcaattccacacttcctgttat	AGGACCGGATCAACT	CATTGCGTGAACCGA	Test	chr1:8822704-8822974	chr1:8822704-8823205	0	0	0	0	1	NA	NA	NA	NA	RERE	RERE	33	27	32	458	503	753	25	23	45	518	548	794	58	50	77	976	1051	1547	61.66666667	1191.333333	4.049571703	4.366493647	4.310787537	4.242284296	0.273269602	0.015921857	0.028741023	FALSE
Midfetal_Cortex_Trevino::chr1:8822794-8823064	acatctgacttctgaccacttgtggttattaaaagtctcctagggcttgtgaaagaattaaagggaggagacgctgattttcattgtcttggcccaattccaagtttgataattaggagtcctcctccctctgtcttcctgccatttcactgagacatgcaattccacacttcctgttataaacagctgtccactgttaactgagtgagccagagagccagcaaattccaccctaggggaagctgcatttcaaaataaacatttcctcca	AGGACCGGATCAACT	CATTGCGTGAACCGA	Test	chr1:8822794-8823064	chr1:8822704-8823205	0	0	0	0	1	NA	NA	NA	NA	RERE	RERE	140	98	143	1870	2002	2828	129	125	160	2008	2051	3002	269	223	303	3878	4053	5830	265	4587	3.844653463	4.177775451	4.261600094	4.094676336	0.117048953	0.034163899	0.056924804	FALSE
Midfetal_Cortex_Trevino::chr1:8822884-8823154	ggcccaattccaagtttgataattaggagtcctcctccctctgtcttcctgccatttcactgagacatgcaattccacacttcctgttataaacagctgtccactgttaactgagtgagccagagagccagcaaattccaccctaggggaagctgcatttcaaaataaacatttcctccacatctacttgtaaattacctaggtttaccttggaggaaaggtgttatTTTCTAGGGATAAGAAGGGCATAATAATGGGGAGTTGAGAACT	AGGACCGGATCAACT	CATTGCGTGAACCGA	Test	chr1:8822884-8823154	chr1:8822704-8823205	0	0	0	0	1	NA	NA	NA	NA	RERE	RERE	125	114	127	1688	1896	2582	79	105	140	1816	1958	2724	204	219	267	3504	3854	5306	230	4221.333333	4.095718629	4.131155431	4.307591643	4.178155235	0.202776443	0.001411158	0.003201874	TRUE
Midfetal_Cortex_Trevino::chr1:8822974-8823244	aaacagctgtccactgttaactgagtgagccagagagccagcaaattccaccctaggggaagctgcatttcaaaataaacatttcctccacatctacttgtaaattacctaggtttaccttggaggaaaggtgttatTTTCTAGGGATAAGAAGGGCATAATAATGGGGAGTTGAGAACTATCCACAAACCCTAGTTTGTCTAAACACCAAACAAACAAGACTAACATTGATCACAAAGGGGCCCTCAGAAGAAATCTCCTCACTAAAGA	AGGACCGGATCAACT	CATTGCGTGAACCGA	Test	chr1:8822974-8823244	chr1:8822704-8823205	0	0	0	0	1	NA	NA	NA	NA	RERE	RERE	61	41	51	756	769	1030	43	57	58	710	753	1090	104	98	109	1466	1522	2120	103.6666667	1702.666667	3.804407638	3.943343606	4.269169192	4.005640145	0.043304942	0.630310449	0.696249809	FALSE
Midfetal_Cortex_Trevino::chr1:8823064-8823334	catctacttgtaaattacctaggtttaccttggaggaaaggtgttatTTTCTAGGGATAAGAAGGGCATAATAATGGGGAGTTGAGAACTATCCACAAACCCTAGTTTGTCTAAACACCAAACAAACAAGACTAACATTGATCACAAAGGGGCCCTCAGAAGAAATCTCCTCACTAAAGAAAATACATTTTAGATTCTAAAATTGTCTTTAGGGGGTCCAGAATTTAATTGTATAACATTGATGTGGCAGGTGCTATTAGCCACCAAAAC	AGGACCGGATCAACT	CATTGCGTGAACCGA	Test	chr1:8823064-8823334	chr1:8822704-8823205	0	0	0	0	1	NA	NA	NA	NA	RERE	RERE	107	91	133	1515	1648	2368	117	110	124	1639	1713	2514	224	201	257	3154	3361	4882	227.3333333	3799	3.809643099	4.056892526	4.242324807	4.036286811	0.064856344	0.274496565	0.349909884	FALSE
Midfetal_Cortex_Ziffra_ABC::chr1:8847936-8848206	CAGATGCCCTCCATATGAGCACTTGGCATAGAACCCACTGGTTCCCTTTAAAGCAGGTGCACGTGAACTTGGGTACTCACCCTGTGGCTGCCTCTGCCATGCTCATTTCCAAAGTGGTCCCCGGGGCTGGTCCCAGGAAGTATTGTTCCCGGCCCTGGTTTGCTGGTTTTTCTGGCTTGTGGCTGGCCATGCCACACACAGCTGCACCTGCTCTGCGGCTTTGCTTCCCAGTGAGGCGGAGGCAGGTACTAGGTCTCACTGCTGAAGATC	AGGACCGGATCAACT	CATTGCGTGAACCGA	Test	chr1:8847936-8848206	chr1:8848026-8849307	0	0	1	0	0	NA	NA	RERE	NA	NA	RERE	48	42	77	838	820	1221	58	47	68	861	849	1195	106	89	145	1699	1669	2416	113.3333333	1928	3.989852045	4.213779291	4.049177199	4.084269512	0.095687353	0.268801594	0.343800615	FALSE
Midfetal_Cortex_Ziffra_ABC::chr1:8848026-8848296	CCTCTGCCATGCTCATTTCCAAAGTGGTCCCCGGGGCTGGTCCCAGGAAGTATTGTTCCCGGCCCTGGTTTGCTGGTTTTTCTGGCTTGTGGCTGGCCATGCCACACACAGCTGCACCTGCTCTGCGGCTTTGCTTCCCAGTGAGGCGGAGGCAGGTACTAGGTCTCACTGCTGAAGATCAGAGTTCAGTGCTAGGGCAGCCAGAGAGGGAGGGGAGCTGTGGCCAAGCAGAGAGGCAGGGAGGCACAGCAGCTGCTCTTCCCACAGCTG	AGGACCGGATCAACT	CATTGCGTGAACCGA	Test	chr1:8848026-8848296	chr1:8848026-8849307	0	0	1	0	0	NA	NA	RERE	NA	NA	RERE	10	6	11	155	157	232	5	2	9	127	169	213	15	8	20	282	326	445	14.33333333	351	4.144658243	5.183221824	4.408582477	4.578820848	0.620106808	0.008511188	0.016339515	FALSE
Midfetal_Cortex_Ziffra_ABC::chr1:8848116-8848386	GGCTGGCCATGCCACACACAGCTGCACCTGCTCTGCGGCTTTGCTTCCCAGTGAGGCGGAGGCAGGTACTAGGTCTCACTGCTGAAGATCAGAGTTCAGTGCTAGGGCAGCCAGAGAGGGAGGGGAGCTGTGGCCAAGCAGAGAGGCAGGGAGGCACAGCAGCTGCTCTTCCCACAGCTGTTTCCTCCTCTGTCCTTTCATCCACTGAAAGCCTGAACAAAAGACCTCAACACACAAGAAATGTGAGGGAAGGAGATGTTACCCAAAAGG	AGGACCGGATCAACT	CATTGCGTGAACCGA	Test	chr1:8848116-8848386	chr1:8848026-8849307	0	0	1	0	0	NA	NA	RERE	NA	NA	RERE	38	25	30	445	516	752	25	30	44	479	522	763	63	55	74	924	1038	1515	64	1159	3.853309555	4.213625017	4.337235348	4.134723307	0.17845672	0.112171384	0.16191705	FALSE
Midfetal_Cortex_Ziffra_ABC::chr1:8848206-8848476	AGAGTTCAGTGCTAGGGCAGCCAGAGAGGGAGGGGAGCTGTGGCCAAGCAGAGAGGCAGGGAGGCACAGCAGCTGCTCTTCCCACAGCTGTTTCCTCCTCTGTCCTTTCATCCACTGAAAGCCTGAACAAAAGACCTCAACACACAAGAAATGTGAGGGAAGGAGATGTTACCCAAAAGGTTCAGAAATCAAAGTGGGAggccgggcgcagtggctcatgcctgtaatcccagcactttgggaggccaaggcgagtggatcacctgaagt	AGGACCGGATCAACT	CATTGCGTGAACCGA	Test	chr1:8848206-8848476	chr1:8848026-8849307	0	0	1	0	0	NA	NA	RERE	NA	NA	RERE	35	29	48	583	596	810	25	32	41	542	608	849	60	61	89	1125	1204	1659	70	1329.333333	4.206253775	4.280621121	4.20511443	4.230663108	0.253552367	0.018011821	0.032125285	FALSE
Midfetal_Cortex_Ziffra_ABC::chr1:8848296-8848566	TTTCCTCCTCTGTCCTTTCATCCACTGAAAGCCTGAACAAAAGACCTCAACACACAAGAAATGTGAGGGAAGGAGATGTTACCCAAAAGGTTCAGAAATCAAAGTGGGAggccgggcgcagtggctcatgcctgtaatcccagcactttgggaggccaaggcgagtggatcacctgaagtcaggagttcgagaccagcctggccaacatggtgaaaccccgtctctactaaaaatacaaaaattagctgggcatgatggcaggcacctgt	AGGACCGGATCAACT	CATTGCGTGAACCGA	Test	chr1:8848296-8848566	chr1:8848026-8849307	0	0	1	0	0	NA	NA	RERE	NA	NA	RERE	31	38	32	352	323	505	26	30	41	318	378	530	57	68	73	670	701	1035	66	802	3.532187961	3.346802764	3.807354922	3.562115216	-0.395733332	5.61362e-4	0.00136887	FALSE
Midfetal_Cortex_Ziffra_ABC::chr1:8848386-8848656	TTCAGAAATCAAAGTGGGAggccgggcgcagtggctcatgcctgtaatcccagcactttgggaggccaaggcgagtggatcacctgaagtcaggagttcgagaccagcctggccaacatggtgaaaccccgtctctactaaaaatacaaaaattagctgggcatgatggcaggcacctgtaatcccagctactcgggaggctgaggcaggagaatcacttgaatccaggatgtaaaggttgcagtgtgctgagatcacgccactgcactc	AGGACCGGATCAACT	CATTGCGTGAACCGA	Test	chr1:8848386-8848656	chr1:8848026-8849307	0	0	1	0	0	NA	NA	RERE	NA	NA	RERE	37	26	30	232	232	343	15	17	29	220	250	359	52	43	59	452	482	702	51.33333333	545.3333333	3.095446785	3.45644776	3.550490283	3.36746161	-0.587367231	2.15e-5	6.6e-5	FALSE
Midfetal_Cortex_Ziffra_ABC::chr1:8848476-8848746	caggagttcgagaccagcctggccaacatggtgaaaccccgtctctactaaaaatacaaaaattagctgggcatgatggcaggcacctgtaatcccagctactcgggaggctgaggcaggagaatcacttgaatccaggatgtaaaggttgcagtgtgctgagatcacgccactgcactccagcctgggcgacaaagctagactctgtctcaacgacgacaacaaaaaagaaatcaaaaTGGGCCAAGGAAGAAGTCTCGCTTTGACCAG	AGGACCGGATCAACT	CATTGCGTGAACCGA	Test	chr1:8848476-8848746	chr1:8848026-8849307	0	0	1	0	0	NA	NA	RERE	NA	NA	RERE	52	40	62	461	493	724	38	49	57	498	556	754	90	89	119	959	1049	1478	99.33333333	1162	3.399095955	3.544320516	3.623515741	3.522310738	-0.44864845800000003	9.92e-7	3.63e-6	FALSE
Midfetal_Cortex_Ziffra_ABC::chr1:8848566-8848836	aatcccagctactcgggaggctgaggcaggagaatcacttgaatccaggatgtaaaggttgcagtgtgctgagatcacgccactgcactccagcctgggcgacaaagctagactctgtctcaacgacgacaacaaaaaagaaatcaaaaTGGGCCAAGGAAGAAGTCTCGCTTTGACCAGGTCCCATGGCCTCTGCTGTGCCTCGTCCCAGCATCTGCGGTGACACAGGAGAGAGTGTTGACAAGGATGTGCTGTCCGGGAATCTCCCTT	AGGACCGGATCAACT	CATTGCGTGAACCGA	Test	chr1:8848566-8848836	chr1:8848026-8849307	0	0	1	0	0	NA	NA	RERE	NA	NA	RERE	30	23	31	308	325	493	29	25	43	329	320	497	59	48	74	637	645	990	60.33333333	757.3333333	3.410522018	3.720680511	3.723922557	3.618375028	-0.348712118	0.0030399	0.00644295	FALSE
Midfetal_Cortex_Ziffra_ABC::chr1:8848656-8848926	cagcctgggcgacaaagctagactctgtctcaacgacgacaacaaaaaagaaatcaaaaTGGGCCAAGGAAGAAGTCTCGCTTTGACCAGGTCCCATGGCCTCTGCTGTGCCTCGTCCCAGCATCTGCGGTGACACAGGAGAGAGTGTTGACAAGGATGTGCTGTCCGGGAATCTCCCTTTATCCAGTGACAGCTCCATTCATCTCACCGAGCTTTGCCCAGAGCTCTGGGCTGGCTTCACTCTGGCTCTGAGTCCCTGTGAGCCACAGG	AGGACCGGATCAACT	CATTGCGTGAACCGA	Test	chr1:8848656-8848926	chr1:8848026-8849307	0	0	1	0	0	NA	NA	RERE	NA	NA	RERE	62	102	108	796	877	1188	79	71	84	839	921	1243	141	173	192	1635	1798	2431	168.6666667	1954.666667	3.526209913	3.370035975	3.655470476	3.517238788	-0.459404422	1.32e-9	6.58e-9	FALSE
Midfetal_Cortex_Ziffra_ABC::chr1:8848746-8849016	GTCCCATGGCCTCTGCTGTGCCTCGTCCCAGCATCTGCGGTGACACAGGAGAGAGTGTTGACAAGGATGTGCTGTCCGGGAATCTCCCTTTATCCAGTGACAGCTCCATTCATCTCACCGAGCTTTGCCCAGAGCTCTGGGCTGGCTTCACTCTGGCTCTGAGTCCCTGTGAGCCACAGGGTACAGTCCACTTGCAACAGTAAACCTGCGCCAGCCAGCTGGGGCTGGAGAGAAGGAAGGGCTGGGATGGcagccagcccagccaggcag	AGGACCGGATCAACT	CATTGCGTGAACCGA	Test	chr1:8848746-8849016	chr1:8848026-8849307	0	0	1	0	0	NA	NA	RERE	NA	NA	RERE	11	18	19	237	230	276	26	22	28	240	240	349	37	40	47	477	470	625	41.33333333	524	3.652939295	3.522031245	3.705056346	3.626675629	-0.319530445	0.032580319	0.054586472	FALSE
Midfetal_Cortex_Ziffra_ABC::chr1:8848836-8849106	TATCCAGTGACAGCTCCATTCATCTCACCGAGCTTTGCCCAGAGCTCTGGGCTGGCTTCACTCTGGCTCTGAGTCCCTGTGAGCCACAGGGTACAGTCCACTTGCAACAGTAAACCTGCGCCAGCCAGCTGGGGCTGGAGAGAAGGAAGGGCTGGGATGGcagccagcccagccaggcagcgtgcagagccagcagctagGGGAGGCCACGGAGGCCCAGGGTCTTGGGGCAGCCCCACTGCGCCCCCTGGCGGCTGAAGGAAGCTCCTG	AGGACCGGATCAACT	CATTGCGTGAACCGA	Test	chr1:8848836-8849106	chr1:8848026-8849307	0	0	1	0	0	NA	NA	RERE	NA	NA	RERE	3	4	3	63	38	85	4	4	8	57	61	89	7	8	11	120	99	174	8.666666667	131	3.918863237	3.473931188	3.866248611	3.753014346	-0.078625307	0.803135755	0.844666715	FALSE
Midfetal_Cortex_Ziffra_ABC::chr1:8848926-8849196	GTACAGTCCACTTGCAACAGTAAACCTGCGCCAGCCAGCTGGGGCTGGAGAGAAGGAAGGGCTGGGATGGcagccagcccagccaggcagcgtgcagagccagcagctagGGGAGGCCACGGAGGCCCAGGGTCTTGGGGCAGCCCCACTGCGCCCCCTGGCGGCTGAAGGAAGCTCCTGGGCGCGTCTGGACCTGGACCACCAGCTGACCTTCTGCACAGTTAAAGAGTAGCTGTGACCTGGCTTTCATATGCAGaaataaataaataa	AGGACCGGATCAACT	CATTGCGTGAACCGA	Test	chr1:8848926-8849196	chr1:8848026-8849307	0	0	1	0	0	NA	NA	RERE	NA	NA	RERE	4	8	8	82	80	125	7	4	11	96	97	128	11	12	19	178	177	253	14	202.6666667	3.898853277	3.775293713	3.666756592	3.780301194	-0.137554499	0.568268127	0.639164346	FALSE
Midfetal_Cortex_Ziffra_ABC::chr1:8849016-8849286	cgtgcagagccagcagctagGGGAGGCCACGGAGGCCCAGGGTCTTGGGGCAGCCCCACTGCGCCCCCTGGCGGCTGAAGGAAGCTCCTGGGCGCGTCTGGACCTGGACCACCAGCTGACCTTCTGCACAGTTAAAGAGTAGCTGTGACCTGGCTTTCATATGCAGaaataaataaataaataaataaataaataGAGTAGCCAGGAGGAGTAGCCAGGATGAGGGCCCTGACCAGGGCTCCTTACATATTGTGTCTCACCGCACCCCTA	AGGACCGGATCAACT	CATTGCGTGAACCGA	Test	chr1:8849016-8849286	chr1:8848026-8849307	0	0	1	0	0	NA	NA	RERE	NA	NA	RERE	8	4	8	59	68	90	8	2	4	52	66	77	16	6	12	111	134	167	11.33333333	137.3333333	2.719892081	4.269460675	3.691877705	3.560410153	-0.393290665	0.147715507	0.20553765	FALSE
Midfetal_Cortex_Ziffra_ABC::chr1:8849106-8849376	GGCGCGTCTGGACCTGGACCACCAGCTGACCTTCTGCACAGTTAAAGAGTAGCTGTGACCTGGCTTTCATATGCAGaaataaataaataaataaataaataaataGAGTAGCCAGGAGGAGTAGCCAGGATGAGGGCCCTGACCAGGGCTCCTTACATATTGTGTCTCACCGCACCCCTAGCAGGCGGATGCAGGGGCGCCCTGCTCTCATGGCAGGGAAAGCTGAGCTGCACCTGCAGAAGGTTGGGGGAAGGATTAACCCCCTCCAAC	AGGACCGGATCAACT	CATTGCGTGAACCGA	Test	chr1:8849106-8849376	chr1:8848026-8849307	0	0	1	0	0	NA	NA	RERE	NA	NA	RERE	18	17	23	253	258	400	16	20	18	249	225	407	34	37	41	502	483	807	37.33333333	597.3333333	3.845131573	3.670935724	4.26589406	3.927320452	-0.004603099	0.97571264	0.981978018	FALSE
Midfetal_Cortex_Ziffra_ABC::chr1:8849196-8849466	ataaataaataaataGAGTAGCCAGGAGGAGTAGCCAGGATGAGGGCCCTGACCAGGGCTCCTTACATATTGTGTCTCACCGCACCCCTAGCAGGCGGATGCAGGGGCGCCCTGCTCTCATGGCAGGGAAAGCTGAGCTGCACCTGCAGAAGGTTGGGGGAAGGATTAACCCCCTCCAACCCCCCCCGGTACAGAAGAGCTCCTCTCCAGCCCCGTGGCCCTCAGCCCTCAGGCATTGTATGTTCTGGCCAGGAGTCCTGGTTGTACACT	AGGACCGGATCAACT	CATTGCGTGAACCGA	Test	chr1:8849196-8849466	chr1:8848026-8849307	0	0	1	0	0	NA	NA	RERE	NA	NA	RERE	18	18	29	344	399	557	13	24	28	402	407	507	31	42	57	746	806	1064	43.33333333	872	4.544964433	4.230160109	4.19865672	4.324593754	0.341220191	0.014111149	0.025762888	FALSE
Midfetal_Cortex_Trevino::chr1:8873423-8873693	TTCCATTCATTTCAATTTCAAAATGTCCAACTCCCAACAATCTTCTAGCATCTGGGGTCTTTTGTTGCTTAAAGTTCATTAATATCCAAGTAGAAAGTTCCACCCATTGACTAAGCAAACCACTCTTACTGGATGAAGGGAATTCTTGGCATCCTGTGAGAACCCTCAGGGTTCCCCATAAAGCCAGTGAGAAACCCCACAGTGCTTGAGAGCCCACACAGCAAGCAGCCAACTCAGGCATTCTTTTGCCCAACGAAGTCAGGCCTCAAG	AGGACCGGATCAACT	CATTGCGTGAACCGA	Test	chr1:8873423-8873693	chr1:8873513-8874014	0	0	0	0	1	NA	NA	NA	NA	RERE	RERE	70	78	92	1102	1099	1593	86	88	96	1148	1179	1622	156	166	188	2250	2278	3215	170	2581	3.841729593	3.770480917	4.088809267	3.900339925	-0.069498626	0.324507472	0.402594047	FALSE
Midfetal_Cortex_Trevino::chr1:8873513-8873783	TAGAAAGTTCCACCCATTGACTAAGCAAACCACTCTTACTGGATGAAGGGAATTCTTGGCATCCTGTGAGAACCCTCAGGGTTCCCCATAAAGCCAGTGAGAAACCCCACAGTGCTTGAGAGCCCACACAGCAAGCAGCCAACTCAGGCATTCTTTTGCCCAACGAAGTCAGGCCTCAAGGATCCTTTCTTCCTGagggggaggggaggtgcaaggggaagggaagggcTGGGGTTCCACTGCTAGGCCTGTGACTCACAGATGGTGACT	AGGACCGGATCAACT	CATTGCGTGAACCGA	Test	chr1:8873513-8873783	chr1:8873513-8874014	0	0	0	0	1	NA	NA	NA	NA	RERE	RERE	25	18	28	359	402	585	19	25	32	371	418	570	44	43	60	730	820	1155	49	901.6666667	4.0218745	4.221806793	4.244188345	4.162623213	0.20437591	0.108040828	0.15675851700000001	FALSE
Midfetal_Cortex_Trevino::chr1:8873603-8873873	AAGCCAGTGAGAAACCCCACAGTGCTTGAGAGCCCACACAGCAAGCAGCCAACTCAGGCATTCTTTTGCCCAACGAAGTCAGGCCTCAAGGATCCTTTCTTCCTGagggggaggggaggtgcaaggggaagggaagggcTGGGGTTCCACTGCTAGGCCTGTGACTCACAGATGGTGACTCAGCTCCGACTGGCAGTTCTCTGTGAGTTTAGCACCGCTGAGTGATTCTGCCTGAAGCTCCTTTGCCAACCTCACCCACTCTGTCCATCG	AGGACCGGATCAACT	CATTGCGTGAACCGA	Test	chr1:8873603-8873873	chr1:8873513-8874014	0	0	0	0	1	NA	NA	NA	NA	RERE	RERE	20	25	31	361	423	573	18	28	35	419	410	615	38	53	66	780	833	1188	52.33333333	933.6666667	4.323776519	3.949016071	4.149443809	4.140745467	0.160992883	0.194125751	0.260320647	FALSE
Midfetal_Cortex_Trevino::chr1:8873693-8873963	GATCCTTTCTTCCTGagggggaggggaggtgcaaggggaagggaagggcTGGGGTTCCACTGCTAGGCCTGTGACTCACAGATGGTGACTCAGCTCCGACTGGCAGTTCTCTGTGAGTTTAGCACCGCTGAGTGATTCTGCCTGAAGCTCCTTTGCCAACCTCACCCACTCTGTCCATCGCGCCATGTGCTGGAGGTAACACAGAGCTACAAAGGCACTGGATTTTCTTCTTAAAGGAAGGAGTTTCACAATTCTCTAATTTTTCATAAG	AGGACCGGATCAACT	CATTGCGTGAACCGA	Test	chr1:8873693-8873963	chr1:8873513-8874014	0	0	0	0	1	NA	NA	NA	NA	RERE	RERE	66	74	68	1151	1223	1714	54	61	75	1158	1267	1854	120	135	143	2309	2490	3568	132.6666667	2789	4.254813899	4.195046465	4.631379185	4.360413183	0.395866597	3.38e-7	1.31e-6	TRUE
Midfetal_Cortex_Trevino::chr1:8873783-8874053	CAGCTCCGACTGGCAGTTCTCTGTGAGTTTAGCACCGCTGAGTGATTCTGCCTGAAGCTCCTTTGCCAACCTCACCCACTCTGTCCATCGCGCCATGTGCTGGAGGTAACACAGAGCTACAAAGGCACTGGATTTTCTTCTTAAAGGAAGGAGTTTCACAATTCTCTAATTTTTCATAAGAAAACTCCTCCTATAGGGATTGACAGCCAGGTAAAAATGAGAGCCTCCAGACTATTCCAAAGCCTACAGGTAAAAACTGTCCTTGATCCT	AGGACCGGATCAACT	CATTGCGTGAACCGA	Test	chr1:8873783-8874053	chr1:8873513-8874014	0	0	0	0	1	NA	NA	NA	NA	RERE	RERE	86	66	87	661	684	995	82	78	94	654	713	956	168	144	181	1315	1397	1951	164.3333333	1554.333333	2.961064337	3.269239555	3.422942697	3.217748863	-0.754203852	2.56e-25	3.64e-24	FALSE
Midfetal_Cortex_Trevino::chr1:8873873-8874143	CGCCATGTGCTGGAGGTAACACAGAGCTACAAAGGCACTGGATTTTCTTCTTAAAGGAAGGAGTTTCACAATTCTCTAATTTTTCATAAGAAAACTCCTCCTATAGGGATTGACAGCCAGGTAAAAATGAGAGCCTCCAGACTATTCCAAAGCCTACAGGTAAAAACTGTCCTTGATCCTTGCTGAAGACTGATTTCTAGTCACAGAGATAAAGGTGCTATATTCACACCTGCTATCCCTCCCCTTATCAAGAGATACCATCCTATCACA	AGGACCGGATCAACT	CATTGCGTGAACCGA	Test	chr1:8873873-8874143	chr1:8873513-8874014	0	0	0	0	1	NA	NA	NA	NA	RERE	RERE	90	85	104	884	989	1429	77	86	158	1019	1013	1444	167	171	262	1903	2002	2873	200	2259.333333	3.502500341	3.541681951	3.449925357	3.498035883	-0.495922932	7.32e-13	4.85e-12	FALSE
Midfetal_Cortex_Trevino::chr1:8875063-8875333	GGGGAAAAGCCTGCTGGAAAGCAGTGAGAATTCTCCTAATTAAGTAGTTAGGGCCTAGCTGCGGAAGGCCTTAACCTTtttatgcctagtattccattactggaacgctaagggcgtgggagttacttttatccgactgctcaagtcattgccaaggtctgatttttcacaaaaaaagatttgcaacctctggcataaatgggTTAAACCCTAGCAATTGAGGTCTTGTTCTGTaagaaaaaagaaaaaaaaaaaaagagagagaaaaaG	AGGACCGGATCAACT	CATTGCGTGAACCGA	Test	chr1:8875063-8875333	chr1:8875153-8875654	0	0	0	0	1	NA	NA	NA	NA	RERE	RERE	61	64	86	965	1027	1500	82	64	92	1024	1136	1595	143	128	178	1989	2163	3095	149.6666667	2415.666667	3.788627714	4.068257528	4.112373979	3.989753074	0.015346348	0.833935389	0.869360085	FALSE
Midfetal_Cortex_Trevino::chr1:8875153-8875423	attccattactggaacgctaagggcgtgggagttacttttatccgactgctcaagtcattgccaaggtctgatttttcacaaaaaaagatttgcaacctctggcataaatgggTTAAACCCTAGCAATTGAGGTCTTGTTCTGTaagaaaaaagaaaaaaaaaaaaagagagagaaaaaGCCCACAAACGTGTGTGCCCAGGGAGAATCAAATCCAAATAGAAAGATGAATGTGTTGCTCGACGCAGAGTGGCCCAGGAGCTGTCTGAAA	AGGACCGGATCAACT	CATTGCGTGAACCGA	Test	chr1:8875153-8875423	chr1:8875153-8875654	0	0	0	0	1	NA	NA	NA	NA	RERE	RERE	11	19	22	168	194	277	14	8	12	185	209	272	25	27	34	353	403	549	28.66666667	435	3.767165832	3.850856561	3.974004791	3.864009061	-0.072315953	0.671409332	0.733063279	FALSE
Midfetal_Cortex_Trevino::chr1:8875243-8875513	ttgcaacctctggcataaatgggTTAAACCCTAGCAATTGAGGTCTTGTTCTGTaagaaaaaagaaaaaaaaaaaaagagagagaaaaaGCCCACAAACGTGTGTGCCCAGGGAGAATCAAATCCAAATAGAAAGATGAATGTGTTGCTCGACGCAGAGTGGCCCAGGAGCTGTCTGAAACTGGCTATTGTCATGAGTGAACAATGAGGGCTGGCATGGGAATGGAAAGGAACCAAGAACAGACATGAAGGTCACAAGCAAAACCACCTA	AGGACCGGATCAACT	CATTGCGTGAACCGA	Test	chr1:8875243-8875513	chr1:8875153-8875654	0	0	0	0	1	NA	NA	NA	NA	RERE	RERE	37	28	48	381	400	662	38	43	44	443	485	701	75	71	92	824	885	1363	79.33333333	1024	3.440322796	3.621237887	3.874469118	3.645343267	-0.312367303	0.00276912	0.005927313	FALSE
Midfetal_Cortex_Trevino::chr1:8875333-8875603	CCCACAAACGTGTGTGCCCAGGGAGAATCAAATCCAAATAGAAAGATGAATGTGTTGCTCGACGCAGAGTGGCCCAGGAGCTGTCTGAAACTGGCTATTGTCATGAGTGAACAATGAGGGCTGGCATGGGAATGGAAAGGAACCAAGAACAGACATGAAGGTCACAAGCAAAACCACCTAGGGCCAAAAAGAGGGTGGCGGGACCAGGGGAAAACCTTGCTTGTAGCAGAATTAAAACAAAATAGTGAATGAAGTTTGGACATAATTCTT	AGGACCGGATCAACT	CATTGCGTGAACCGA	Test	chr1:8875333-8875603	chr1:8875153-8875654	0	0	0	0	1	NA	NA	NA	NA	RERE	RERE	55	52	52	287	340	486	38	41	57	327	367	497	93	93	109	614	707	983	98.33333333	768	2.709853749	2.913016698	3.161154792	2.928008413	-1.033281231	9.980000000000001e-27	1.52e-25	FALSE
Midfetal_Cortex_Trevino::chr1:8875423-8875693	CTGGCTATTGTCATGAGTGAACAATGAGGGCTGGCATGGGAATGGAAAGGAACCAAGAACAGACATGAAGGTCACAAGCAAAACCACCTAGGGCCAAAAAGAGGGTGGCGGGACCAGGGGAAAACCTTGCTTGTAGCAGAATTAAAACAAAATAGTGAATGAAGTTTGGACATAATTCTTCAGATTAATATTCACTTAGTAGGTATTTGATCAGAAATTCTGAGTTTGGAAGTCAGGAACAATGAAGTCCTTGGACCGTGTGATCTTGGC	AGGACCGGATCAACT	CATTGCGTGAACCGA	Test	chr1:8875423-8875693	chr1:8875153-8875654	0	0	0	0	1	NA	NA	NA	NA	RERE	RERE	43	48	61	788	808	1152	57	45	62	767	868	1209	100	93	123	1555	1676	2361	105.3333333	1864	3.945414862	4.157078122	4.251596939	4.118029974	0.149219422	0.086880122	0.129582767	FALSE
Midfetal_Cortex_Trevino::chr1:8875513-8875783	GGGCCAAAAAGAGGGTGGCGGGACCAGGGGAAAACCTTGCTTGTAGCAGAATTAAAACAAAATAGTGAATGAAGTTTGGACATAATTCTTCAGATTAATATTCACTTAGTAGGTATTTGATCAGAAATTCTGAGTTTGGAAGTCAGGAACAATGAAGTCCTTGGACCGTGTGATCTTGGCTACTGCCACTTCCTGGGACTTTCCAATTTCACAGTACTTGGGTCTTCAGTGTTGTTATGTCATTAATGATAACATCTTTATTTTATTTTA	AGGACCGGATCAACT	CATTGCGTGAACCGA	Test	chr1:8875513-8875783	chr1:8875153-8875654	0	0	0	0	1	NA	NA	NA	NA	RERE	RERE	265	240	374	4240	4683	6635	292	276	360	4486	4823	6911	557	516	734	8726	9506	13546	602.3333333	10592.66667	3.96714877	4.200753975	4.20408534	4.123996028	0.139331497	1.44153e-4	3.88917e-4	TRUE
Midfetal_Cortex_Trevino::chr1:8886287-8886557	gggtgacagagcgagactctgtctcaaaacaaacaaacaaaaaaaggtggggcctttggtaggtgattgagccctgccttcatgaatgggattaaggttctcataaaagaggttggagggagctgcctttctcttctgccatgtgagggcacagcatctatggagcaggggcagaaagcaggcctttacttgataccaaatctgtggacgccttgatcttgtgtttcccagcctccagacctgtgagaaataaatgtctactatttgtaa	AGGACCGGATCAACT	CATTGCGTGAACCGA	Test	chr1:8886287-8886557	chr1:8886377-8886878	0	0	0	0	1	NA	NA	NA	NA	RERE	RERE	122	90	139	1589	1769	2511	133	116	153	1664	1735	2634	255	206	292	3253	3504	5145	251	3967.333333	3.667998536	4.081711771	4.134478887	3.961396398	-0.016630683	0.77500403	0.821374175	FALSE
Midfetal_Cortex_Trevino::chr1:8886377-8886647	attaaggttctcataaaagaggttggagggagctgcctttctcttctgccatgtgagggcacagcatctatggagcaggggcagaaagcaggcctttacttgataccaaatctgtggacgccttgatcttgtgtttcccagcctccagacctgtgagaaataaatgtctactatttgtaaattgcccagtctaaggagctgtgttttggcagccGAAGTCATAGTCACAGGCTGCGGATAAACATGAAGTTTTGTGGGAGGACATTATTC	AGGACCGGATCAACT	CATTGCGTGAACCGA	Test	chr1:8886377-8886647	chr1:8886377-8886878	0	0	0	0	1	NA	NA	NA	NA	RERE	RERE	104	104	146	1708	1892	2523	107	133	149	1784	1978	2732	211	237	295	3492	3870	5255	247.6666667	4205.666667	4.042330473	4.023672829	4.150296195	4.072099832	0.091559919	0.114594876	0.164919749	FALSE
Midfetal_Cortex_Trevino::chr1:8886467-8886737	ggcctttacttgataccaaatctgtggacgccttgatcttgtgtttcccagcctccagacctgtgagaaataaatgtctactatttgtaaattgcccagtctaaggagctgtgttttggcagccGAAGTCATAGTCACAGGCTGCGGATAAACATGAAGTTTTGTGGGAGGACATTATTCAACCTACTAGAgcctctgactctgcagggtctctccacatggcttctcatcattcagtagtctGTCTAGCCcagggattgacaagctatg	AGGACCGGATCAACT	CATTGCGTGAACCGA	Test	chr1:8886467-8886737	chr1:8886377-8886878	0	0	0	0	1	NA	NA	NA	NA	RERE	RERE	141	154	208	1816	1980	3019	131	151	194	2034	2060	3073	272	305	402	3850	4040	6092	326.3333333	4660.666667	3.818260267	3.723108793	3.918300996	3.819890019	-0.163899418	0.002220105	0.004845549	FALSE
Midfetal_Cortex_Trevino::chr1:8886557-8886827	attgcccagtctaaggagctgtgttttggcagccGAAGTCATAGTCACAGGCTGCGGATAAACATGAAGTTTTGTGGGAGGACATTATTCAACCTACTAGAgcctctgactctgcagggtctctccacatggcttctcatcattcagtagtctGTCTAGCCcagggattgacaagctatggcctagggtccaaattctgtttttataaataaagttttgtgggaacacagacacactcatttcctttcttttttgagacaggtcttgctc	AGGACCGGATCAACT	CATTGCGTGAACCGA	Test	chr1:8886557-8886827	chr1:8886377-8886878	0	0	0	0	1	NA	NA	NA	NA	RERE	RERE	253	219	331	1614	1798	2450	244	239	314	1668	1914	2573	497	458	645	3282	3712	5023	533.3333333	4005.666667	2.720797103	3.016019256	2.959230394	2.898682251	-1.085887859	3.56e-142	1.22e-139	FALSE
Midfetal_Cortex_Trevino::chr1:8886647-8886917	AACCTACTAGAgcctctgactctgcagggtctctccacatggcttctcatcattcagtagtctGTCTAGCCcagggattgacaagctatggcctagggtccaaattctgtttttataaataaagttttgtgggaacacagacacactcatttcctttcttttttgagacaggtcttgctctgttggccaggctggagtgcagtgctgccagtcatggctcactgcagcctcaacctcccaggctcaagtgatcctcccatctcagcctcc	AGGACCGGATCAACT	CATTGCGTGAACCGA	Test	chr1:8886647-8886917	chr1:8886377-8886878	0	0	0	0	1	NA	NA	NA	NA	RERE	RERE	93	89	112	630	717	995	73	89	108	752	679	1002	166	178	220	1382	1396	1997	188	1591.666667	3.049881149	2.964300528	3.176438308	3.063539995	-0.912531626	1.4499999999999998e-35	3.12e-34	FALSE
Midfetal_Cortex_Trevino::chr1:8886737-8887007	gcctagggtccaaattctgtttttataaataaagttttgtgggaacacagacacactcatttcctttcttttttgagacaggtcttgctctgttggccaggctggagtgcagtgctgccagtcatggctcactgcagcctcaacctcccaggctcaagtgatcctcccatctcagcctcccaagtggctgggaccacaggtgtgtaccaccatggccagctaaattttttttttaacttttttgtaaacacggagtctcctatgttgccc	AGGACCGGATCAACT	CATTGCGTGAACCGA	Test	chr1:8886737-8887007	chr1:8886377-8886878	0	0	0	0	1	NA	NA	NA	NA	RERE	RERE	151	148	202	1365	1504	2033	134	135	162	1414	1519	2095	285	283	364	2779	3023	4128	310.6666667	3310	3.280997831	3.412495305	3.499824049	3.397772395	-0.580724126	7.23e-27	1.11e-25	FALSE
Midfetal_Cortex_Trevino::chr1:8889788-8890058	cacacacacacacacacacaatatacacacactatatatatgcatatatgtatgcatatatgtataatatatatttaAAGCAAACTAAACTTACTTTCCATTCGTTTAAGATCTTTAGAATATCTCTGAGATTATTTGTGAAACCTCAAGATTAAAAAAATAACAACGACAAGAAACAAGGCTAAGAATCAACATCCCAGGCTCCTGCCTCTTATTCTATTAACCACAGAAATTAAGTTCCGCAAAGACAAAGATGCTTCTGTTACTTCC	AGGACCGGATCAACT	CATTGCGTGAACCGA	Test	chr1:8889788-8890058	chr1:8889878-8890379	0	0	0	0	1	NA	NA	NA	NA	RERE	RERE	106	100	128	1167	1293	1852	114	99	131	1203	1276	1920	220	199	259	2370	2569	3772	226	2903.666667	3.423377388	3.683696454	3.859128572	3.655400805	-0.315634336	2.13e-7	8.45e-7	FALSE
Midfetal_Cortex_Trevino::chr1:8889878-8890148	TTACTTTCCATTCGTTTAAGATCTTTAGAATATCTCTGAGATTATTTGTGAAACCTCAAGATTAAAAAAATAACAACGACAAGAAACAAGGCTAAGAATCAACATCCCAGGCTCCTGCCTCTTATTCTATTAACCACAGAAATTAAGTTCCGCAAAGACAAAGATGCTTCTGTTACTTCCCAATTAGTCTGCCCTGTTTGGACACAGTCCCAGACCTCATACCCCGGAGCCTACGCACGGACTCCTGGCAAGAGAGGCGCCATCCCAGGC	AGGACCGGATCAACT	CATTGCGTGAACCGA	Test	chr1:8889878-8890148	chr1:8889878-8890379	0	0	0	0	1	NA	NA	NA	NA	RERE	RERE	74	64	77	747	875	1194	73	64	92	794	870	1183	147	128	169	1541	1745	2377	148	1887.666667	3.381133684	3.758610588	3.806142064	3.648628779	-0.323072085	1.85e-5	5.76e-5	FALSE
Midfetal_Cortex_Trevino::chr1:8889968-8890238	GCTAAGAATCAACATCCCAGGCTCCTGCCTCTTATTCTATTAACCACAGAAATTAAGTTCCGCAAAGACAAAGATGCTTCTGTTACTTCCCAATTAGTCTGCCCTGTTTGGACACAGTCCCAGACCTCATACCCCGGAGCCTACGCACGGACTCCTGGCAAGAGAGGCGCCATCCCAGGCCCAGTGCCAGGGCTCCTCTCTCGGTCCTGTCCTCAGGGTGTCCTTGGGCTCCTTCTGGACAGAGGCTCTTCCCTCTCCTGCCAGGTCCTC	AGGACCGGATCAACT	CATTGCGTGAACCGA	Test	chr1:8889968-8890238	chr1:8889878-8890379	0	0	0	0	1	NA	NA	NA	NA	RERE	RERE	25	25	43	355	373	519	29	29	32	362	406	519	54	54	75	717	779	1038	61	844.6666667	3.70648032	3.8259706000000002	3.773052425	3.768501115	-0.201188416	0.084120609	0.125951496	FALSE
Midfetal_Cortex_Trevino::chr1:8890058-8890328	CAATTAGTCTGCCCTGTTTGGACACAGTCCCAGACCTCATACCCCGGAGCCTACGCACGGACTCCTGGCAAGAGAGGCGCCATCCCAGGCCCAGTGCCAGGGCTCCTCTCTCGGTCCTGTCCTCAGGGTGTCCTTGGGCTCCTTCTGGACAGAGGCTCTTCCCTCTCCTGCCAGGTCCTCAGATCCGAACTCCCTAAGCAGGGGCTTATGTCTTGCCAGTGCTTCTTGTTTTTCtttttcttttttttttttttgagacggagtctcgct	AGGACCGGATCAACT	CATTGCGTGAACCGA	Test	chr1:8890058-8890328	chr1:8889878-8890379	0	0	0	0	1	NA	NA	NA	NA	RERE	RERE	64	63	87	1229	1326	1806	63	61	98	1297	1387	1949	127	124	185	2526	2713	3755	145.3333333	2998	4.303209949	4.440420721	4.335822537	4.359817735	0.372153466	4.45e-7	1.7e-6	TRUE
Midfetal_Cortex_Trevino::chr1:8890148-8890418	CCAGTGCCAGGGCTCCTCTCTCGGTCCTGTCCTCAGGGTGTCCTTGGGCTCCTTCTGGACAGAGGCTCTTCCCTCTCCTGCCAGGTCCTCAGATCCGAACTCCCTAAGCAGGGGCTTATGTCTTGCCAGTGCTTCTTGTTTTTCtttttcttttttttttttttgagacggagtctcgctctctcaaaaaaaaaaaaaaaaaaaTCAAATGGGAacacttcagctatgacaggaaatatcttctctatttacatagggcatatgccgagt	AGGACCGGATCAACT	CATTGCGTGAACCGA	Test	chr1:8890148-8890418	chr1:8889878-8890379	0	0	0	0	1	NA	NA	NA	NA	RERE	RERE	33	46	41	344	360	555	46	31	35	378	413	521	79	77	76	722	773	1076	77.33333333	857	3.175923742	3.310787537	3.806015994	3.430909091	-0.52690634	8.99e-7	3.31e-6	FALSE
Midfetal_Cortex_Trevino::chr1:8890238-8890508	AGATCCGAACTCCCTAAGCAGGGGCTTATGTCTTGCCAGTGCTTCTTGTTTTTCtttttcttttttttttttttgagacggagtctcgctctctcaaaaaaaaaaaaaaaaaaaTCAAATGGGAacacttcagctatgacaggaaatatcttctctatttacatagggcatatgccgagtacatgattttgtaactttatttcatcctcttcatttacctagggtgtataccaagtaaccaatggaaacctctagagggtatttaaaccc	AGGACCGGATCAACT	CATTGCGTGAACCGA	Test	chr1:8890238-8890508	chr1:8889878-8890379	0	0	0	0	1	NA	NA	NA	NA	RERE	RERE	92	95	118	764	746	1171	114	101	132	810	806	1168	206	196	250	1574	1552	2339	217.3333333	1821.666667	2.927649156	2.978790295	3.220749261	3.042396237	-0.929710238	3.9099999999999995e-46	1.25e-44	FALSE
Midfetal_Cortex_Trevino::chr1:8903753-8904023	catttggtcacagaagtcttcttctgtgttgactgttgtggtgtgagagtagaggaaaaatgcagtttggatagagtttttttctgacacaGGTGGTGATCTTCAGGAACCCACCTGCACCTGTGAGATTCTGAAGACGTGGACCCAGCCTTCACAGGCATCCAAGTTACCTTCCCCATGAGGACTTGTTTTACAGATCACAAAAGACATCTGCACTTTGTATGGCTCCAGCAGGATCTCTCTGATCTGTGAGGATTAATGAGCCAGCCA	AGGACCGGATCAACT	CATTGCGTGAACCGA	Test	chr1:8903753-8904023	chr1:8903843-8904344	0	0	0	0	1	NA	NA	NA	NA	RERE	RERE	115	101	146	1689	1767	2573	91	100	153	1745	1939	2692	206	201	299	3434	3706	5265	235.3333333	4135	4.052607426	4.197824917	4.133673116	4.128035153	0.138873083	0.018761565	0.03331595	FALSE
Midfetal_Cortex_Trevino::chr1:8903843-8904113	aGGTGGTGATCTTCAGGAACCCACCTGCACCTGTGAGATTCTGAAGACGTGGACCCAGCCTTCACAGGCATCCAAGTTACCTTCCCCATGAGGACTTGTTTTACAGATCACAAAAGACATCTGCACTTTGTATGGCTCCAGCAGGATCTCTCTGATCTGTGAGGATTAATGAGCCAGCCACATCTCTCCCCAGCTTCCTGGACCAATGGCGCAAACCTAGTTCAGAAACCCAGCAAGTTGCCTGAGGCATTAGCCAGGCATCCGTGGTAT	AGGACCGGATCAACT	CATTGCGTGAACCGA	Test	chr1:8903843-8904113	chr1:8903843-8904344	0	0	0	0	1	NA	NA	NA	NA	RERE	RERE	105	92	96	1075	1080	1421	93	104	134	1097	1151	1502	198	196	230	2172	2231	2923	208	2442	3.448847839	3.502069492	3.661978555	3.537631962	-0.433278454	1.72e-9	8.51e-9	FALSE
Midfetal_Cortex_Trevino::chr1:8903933-8904203	AGGACTTGTTTTACAGATCACAAAAGACATCTGCACTTTGTATGGCTCCAGCAGGATCTCTCTGATCTGTGAGGATTAATGAGCCAGCCACATCTCTCCCCAGCTTCCTGGACCAATGGCGCAAACCTAGTTCAGAAACCCAGCAAGTTGCCTGAGGCATTAGCCAGGCATCCGTGGTATGCAAGTTTTGGCACTGGTTTGCTGTTTGGATGTTTTTCTCCTTCAGGCGGAAATTTACAAAGCACTCATGCTCCAACTACCATGGCAGAG	AGGACCGGATCAACT	CATTGCGTGAACCGA	Test	chr1:8903933-8904203	chr1:8903843-8904344	0	0	0	0	1	NA	NA	NA	NA	RERE	RERE	103	83	106	1504	1569	2248	122	103	137	1541	1533	2298	225	186	243	3045	3102	4546	218	3564.333333	3.752521264	4.052553522	4.219961951	4.008345579	0.034645705	0.588667911	0.658354084	FALSE
Midfetal_Cortex_Trevino::chr1:8904023-8904293	CATCTCTCCCCAGCTTCCTGGACCAATGGCGCAAACCTAGTTCAGAAACCCAGCAAGTTGCCTGAGGCATTAGCCAGGCATCCGTGGTATGCAAGTTTTGGCACTGGTTTGCTGTTTGGATGTTTTTCTCCTTCAGGCGGAAATTTACAAAGCACTCATGCTCCAACTACCATGGCAGAGAGAGGAGGTGAAGCAAATTGTAAAAACTTCAACCTCAGTATTGAGTTTCTCCTTGACTTGTGTTGAAGCCAATGATGGCAAGGGATGTGG	AGGACCGGATCAACT	CATTGCGTGAACCGA	Test	chr1:8904023-8904293	chr1:8903843-8904344	0	0	0	0	1	NA	NA	NA	NA	RERE	RERE	86	112	157	1116	1197	1825	89	113	137	1244	1284	1837	175	225	294	2360	2481	3662	231.3333333	2834.333333	3.745750708	3.457108438	3.634238841	3.612365996	-0.382656188	9.37e-10	4.75e-9	FALSE
Midfetal_Cortex_Trevino::chr1:8904113-8904383	GCAAGTTTTGGCACTGGTTTGCTGTTTGGATGTTTTTCTCCTTCAGGCGGAAATTTACAAAGCACTCATGCTCCAACTACCATGGCAGAGAGAGGAGGTGAAGCAAATTGTAAAAACTTCAACCTCAGTATTGAGTTTCTCCTTGACTTGTGTTGAAGCCAATGATGGCAAGGGATGTGGATAACCTGGATGTTTTCTCTTGGGATCCACCCTCTCACAGGTGTTCCTCTGAGCACTTTGCAGGATGAGAAGTTGAATAGGGAGGGGAGA	AGGACCGGATCAACT	CATTGCGTGAACCGA	Test	chr1:8904113-8904383	chr1:8903843-8904344	0	0	0	0	1	NA	NA	NA	NA	RERE	RERE	132	119	167	1631	1771	2426	141	119	151	1664	1850	2406	273	238	318	3295	3621	4832	276.3333333	3916	3.588468444	3.921704023	3.921290666	3.810487711	-0.167835944	0.003089734	0.006540416	FALSE
Midfetal_Cortex_Trevino::chr1:8904203-8904473	AGAGGAGGTGAAGCAAATTGTAAAAACTTCAACCTCAGTATTGAGTTTCTCCTTGACTTGTGTTGAAGCCAATGATGGCAAGGGATGTGGATAACCTGGATGTTTTCTCTTGGGATCCACCCTCTCACAGGTGTTCCTCTGAGCACTTTGCAGGATGAGAAGTTGAATAGGGAGGGGAGAGGtcccctctcctcccctcccctctcctctcctttcctctcctcacagggtctcgctctgttgcccaggctggagtgcagtggtgtgatc	AGGACCGGATCAACT	CATTGCGTGAACCGA	Test	chr1:8904203-8904473	chr1:8903843-8904344	0	0	0	0	1	NA	NA	NA	NA	RERE	RERE	81	84	120	1469	1684	2227	85	90	107	1537	1609	2436	166	174	227	3006	3293	4663	189	3654	4.17040486	4.234413728	4.354462059	4.253093549	0.276018419	3.38e-5	1.00785e-4	TRUE
Midfetal_Cortex_Trevino::chr1:8938583-8938853	gataataaccaagatggagtcactctggccaaccccaggcgtatacagatgcaacactcctaggagggaattttaccctcccatttgagcaaagcccacaaaagacttcctggcttctgcggcataaaagacacagaactcagccctgtttctggcaacttgcttttgttgcaataaactgaggaatggagagaccaatatgagagaaacaggaggattgtttattttcggtatgcactggctcagtggactcacatccaaaaagctgag	AGGACCGGATCAACT	CATTGCGTGAACCGA	Test	chr1:8938583-8938853	chr1:8938673-8939174	0	0	0	0	1	NA	NA	NA	NA	RERE	RERE	75	78	85	708	739	1039	89	74	115	721	801	1100	164	152	200	1429	1540	2139	172	1702.666667	3.115477217	3.332263304	3.41234339	3.286694637	-0.687929088	1.97e-22	2.4000000000000003e-21	FALSE
Midfetal_Cortex_Trevino::chr1:8938673-8938943	aaagcccacaaaagacttcctggcttctgcggcataaaagacacagaactcagccctgtttctggcaacttgcttttgttgcaataaactgaggaatggagagaccaatatgagagaaacaggaggattgtttattttcggtatgcactggctcagtggactcacatccaaaaagctgagcattgaacaaagacagagtggggtttttataagtggccttacagaagcaaaacaaaagcagttaatcatacagtgacaggtcacgtaatc	AGGACCGGATCAACT	CATTGCGTGAACCGA	Test	chr1:8938673-8938943	chr1:8938673-8939174	0	0	0	0	1	NA	NA	NA	NA	RERE	RERE	25	32	37	207	253	365	26	32	24	259	272	372	51	64	61	466	525	737	58.66666667	576	3.166839022	3.016551176	3.573280696	3.252223631	-0.703922646	9.17e-9	4.21e-8	FALSE
Midfetal_Cortex_Trevino::chr1:8938763-8939033	gaggaatggagagaccaatatgagagaaacaggaggattgtttattttcggtatgcactggctcagtggactcacatccaaaaagctgagcattgaacaaagacagagtggggtttttataagtggccttacagaagcaaaacaaaagcagttaatcatacagtgacaggtcacgtaatctatagcataacataatttgtgaccttacatagctggtggccttgcagctgcatcgaaagaaaaacaagagctggctaaatacagacattt	AGGACCGGATCAACT	CATTGCGTGAACCGA	Test	chr1:8938763-8939033	chr1:8938673-8939174	0	0	0	0	1	NA	NA	NA	NA	RERE	RERE	46	51	62	537	557	819	54	59	55	588	632	846	100	110	117	1125	1189	1665	109	1326.333333	3.478779629	3.422329992	3.819529636	3.573546419	-0.39085427700000003	7.95e-6	2.6e-5	FALSE
Midfetal_Cortex_Trevino::chr1:8938853-8939123	cattgaacaaagacagagtggggtttttataagtggccttacagaagcaaaacaaaagcagttaatcatacagtgacaggtcacgtaatctatagcataacataatttgtgaccttacatagctggtggccttgcagctgcatcgaaagaaaaacaagagctggctaaatacagacatttgtaaaacataataatgcttaagaagactgagaaaagagtaacagtaaaataatctgtctttctctcttttttccccctcaaccttgctct	AGGACCGGATCAACT	CATTGCGTGAACCGA	Test	chr1:8938853-8939123	chr1:8938673-8939174	0	0	0	0	1	NA	NA	NA	NA	RERE	RERE	76	84	115	532	663	864	78	86	93	553	641	817	154	170	208	1085	1304	1681	177.3333333	1356.666667	2.808683983	2.931981577	3.008602858	2.916422806	-1.058422586	3.08e-45	9.51e-44	FALSE
Midfetal_Cortex_Trevino::chr1:8938943-8939213	tatagcataacataatttgtgaccttacatagctggtggccttgcagctgcatcgaaagaaaaacaagagctggctaaatacagacatttgtaaaacataataatgcttaagaagactgagaaaagagtaacagtaaaataatctgtctttctctcttttttccccctcaaccttgctctggaagcaggggagtgtctggagcccattcctttggccttggctattccgacagcgttgttaacagtccttgaaatgagcttgctaagcag	AGGACCGGATCAACT	CATTGCGTGAACCGA	Test	chr1:8938943-8939213	chr1:8938673-8939174	0	0	0	0	1	NA	NA	NA	NA	RERE	RERE	139	132	157	1354	1435	1982	160	126	164	1392	1453	2119	299	258	321	2746	2888	4101	292.6666667	3245	3.194822505	3.479546201	3.671194898	3.448521201	-0.525464265	2.14e-22	2.5900000000000003e-21	FALSE
Midfetal_Cortex_Trevino::chr1:8939033-8939303	gtaaaacataataatgcttaagaagactgagaaaagagtaacagtaaaataatctgtctttctctcttttttccccctcaaccttgctctggaagcaggggagtgtctggagcccattcctttggccttggctattccgacagcgttgttaacagtccttgaaatgagcttgctaagcagaggaaaacttgtccttttctttttcttttgaaaccttgccttgccacattctgggccttagcttttacttttcttggggtgaataagtgc	AGGACCGGATCAACT	CATTGCGTGAACCGA	Test	chr1:8939033-8939303	chr1:8938673-8939174	0	0	0	0	1	NA	NA	NA	NA	RERE	RERE	358	339	417	5863	6622	9093	329	381	419	6153	6744	9519	687	720	836	12016	13366	18612	747.6666667	14664.66667	4.126524402	4.212532643	4.474939171	4.271332072	0.296680343	3.43e-18	3.26e-17	TRUE
Midfetal_Cortex_Trevino::chr1:8941688-8941958	gatccatcccccttggcctcccaaagtgctgggattataggtgtgagccactgtgcctggccAGGGGTCGTTTCTTGCAGGGAGAATTATATATATATGTTATATGTTataggcccagcagacatcaatatattacaatgcaggagaataattgatgttcatattagtgggactcagtcattaagaaaagtttaataaaattcagctttatctttttaaaactgtaccgtacattttagaggttttaaacatcttggtgcttacatagga	AGGACCGGATCAACT	CATTGCGTGAACCGA	Test	chr1:8941688-8941958	chr1:8941778-8942279	0	0	0	0	1	NA	NA	NA	NA	RERE	RERE	156	142	192	2425	2653	3847	156	170	201	2574	2762	3921	312	312	393	4999	5415	7768	339	6060.666667	3.997693533	4.112993177	4.301461377	4.137382695	0.162600862	8.007e-4	0.001900684	TRUE
Midfetal_Cortex_Trevino::chr1:8941778-8942048	ATATATATGTTATATGTTataggcccagcagacatcaatatattacaatgcaggagaataattgatgttcatattagtgggactcagtcattaagaaaagtttaataaaattcagctttatctttttaaaactgtaccgtacattttagaggttttaaacatcttggtgcttacataggattgagcctgtaaccatctagaacttacttgttcagagtgactcattcttcaggatgaGCTCACACTCCTGCATGAAACAGAACAATAGCC	AGGACCGGATCAACT	CATTGCGTGAACCGA	Test	chr1:8941778-8942048	chr1:8941778-8942279	0	0	0	0	1	NA	NA	NA	NA	RERE	RERE	159	164	248	3285	3407	4817	200	202	241	3216	3580	5023	359	366	489	6501	6987	9840	404.6666667	7776	4.174814744	4.25102764	4.327951269	4.251264551	0.268993356	4.98e-9	2.35e-8	TRUE
Midfetal_Cortex_Trevino::chr1:8941868-8942138	ttaagaaaagtttaataaaattcagctttatctttttaaaactgtaccgtacattttagaggttttaaacatcttggtgcttacataggattgagcctgtaaccatctagaacttacttgttcagagtgactcattcttcaggatgaGCTCACACTCCTGCATGAAACAGAACAATAGCCTTTCTGTGTTACTTACACCCAAATAAGCATATTCTTGTGTAGGCAGACTCTTTCttttttgtttgttttttgtttgtttttgttgttgtt	AGGACCGGATCAACT	CATTGCGTGAACCGA	Test	chr1:8941868-8942138	chr1:8941778-8942279	0	0	0	0	1	NA	NA	NA	NA	RERE	RERE	587	503	748	9908	10735	15553	620	625	736	10454	11203	16051	1207	1128	1484	20362	21938	31604	1273	24634.66667	4.075257764	4.280380377	4.411617979	4.25575204	0.276579777	1.12e-26	1.71e-25	TRUE
Midfetal_Cortex_Trevino::chr1:8941958-8942228	ttgagcctgtaaccatctagaacttacttgttcagagtgactcattcttcaggatgaGCTCACACTCCTGCATGAAACAGAACAATAGCCTTTCTGTGTTACTTACACCCAAATAAGCATATTCTTGTGTAGGCAGACTCTTTCttttttgtttgttttttgtttgtttttgttgttgtttttgagacagagtctcgttctgttgcccaggctggagtgcagtggcgtgatctcagttcgctgcaacctctgcctcctgggttcaagtga	AGGACCGGATCAACT	CATTGCGTGAACCGA	Test	chr1:8941958-8942228	chr1:8941778-8942279	0	0	0	0	1	NA	NA	NA	NA	RERE	RERE	200	194	261	3242	3441	5021	225	200	288	3436	3649	5063	425	394	549	6678	7090	10084	456	7950.666667	3.970706779	4.166064538	4.196635655	4.111135657	0.128091164	0.002432742	0.005266215	TRUE
Midfetal_Cortex_Trevino::chr1:8942048-8942318	TTTCTGTGTTACTTACACCCAAATAAGCATATTCTTGTGTAGGCAGACTCTTTCttttttgtttgttttttgtttgtttttgttgttgtttttgagacagagtctcgttctgttgcccaggctggagtgcagtggcgtgatctcagttcgctgcaacctctgcctcctgggttcaagtgattctcatggctcggcctcccaagtagctggaattacaggcacgcaccactatgcctggctaatttttgtatttttagtagagacggggtt	AGGACCGGATCAACT	CATTGCGTGAACCGA	Test	chr1:8942048-8942318	chr1:8941778-8942279	0	0	0	0	1	NA	NA	NA	NA	RERE	RERE	161	195	258	3387	3717	5040	181	209	265	3491	3924	5257	342	404	523	6878	7641	10297	423	8272	4.325918374	4.237956445	4.296653553	4.286842791	0.297068834	1.17e-10	6.47e-10	TRUE
Midfetal_Cortex_Trevino::chr1:8942138-8942408	tttgagacagagtctcgttctgttgcccaggctggagtgcagtggcgtgatctcagttcgctgcaacctctgcctcctgggttcaagtgattctcatggctcggcctcccaagtagctggaattacaggcacgcaccactatgcctggctaatttttgtatttttagtagagacggggtttcaccatgttgcccaggctggtcttgaactcctgacatcaggtgatccacccacctcggcctccccaagtgctgggattacaggtgtgag	AGGACCGGATCAACT	CATTGCGTGAACCGA	Test	chr1:8942138-8942408	chr1:8941778-8942279	0	0	0	0	1	NA	NA	NA	NA	RERE	RERE	56	64	75	980	1072	1511	59	76	88	1040	1106	1614	115	140	163	2020	2178	3125	139.3333333	2441	4.122872611	3.949899129	4.252550058	4.108440599	0.133649914	0.076560429	0.116106931	FALSE
Midfetal_Cortex_Trevino::chr1:8955115-8955385	tataatcccagcactttgagaggccaaggcaggtggattgcttgagcccaggagtttcagaccagcctgggcaacatggtgaaattctgtctctacaaataaacttaaaaattagctggacatggtggtgtgtgcctgtagtccctgctacttgaggggctgaggcaggaggattgtttgagcctgggaggtcgaggctgcagtgagctgaggtcatgccactgcactccaggctgggtgacagagtaagaccctgcctcaattaaaaTC	AGGACCGGATCAACT	CATTGCGTGAACCGA	Test	chr1:8955115-8955385	chr1:8955205-8955706	0	0	0	0	1	NA	NA	NA	NA	RERE	RERE	24	26	29	398	452	605	23	28	44	404	445	636	47	54	73	802	897	1241	58	980	4.064293677	4.029211921	4.068996093	4.05416723	0.082875592	0.480811344	0.556764066	FALSE
Midfetal_Cortex_Trevino::chr1:8955205-8955475	ctctacaaataaacttaaaaattagctggacatggtggtgtgtgcctgtagtccctgctacttgaggggctgaggcaggaggattgtttgagcctgggaggtcgaggctgcagtgagctgaggtcatgccactgcactccaggctgggtgacagagtaagaccctgcctcaattaaaaTCTTTTTTAAAAAGCACAGTAACAGGCTCAGGGTTGTGGCTCTTTTCCAATTGGGCCTGTGTGGGCCTGTCAGTGTAACCAGAAGTAACACA	AGGACCGGATCAACT	CATTGCGTGAACCGA	Test	chr1:8955205-8955475	chr1:8955205-8955706	0	0	0	0	1	NA	NA	NA	NA	RERE	RERE	63	59	62	908	995	1321	47	53	73	934	1031	1419	110	112	135	1842	2026	2740	119	2202.666667	4.053424489	4.164951411	4.333023772	4.183799891	0.215778072	0.008936429	0.017083894	FALSE
Midfetal_Cortex_Trevino::chr1:8955295-8955565	agcctgggaggtcgaggctgcagtgagctgaggtcatgccactgcactccaggctgggtgacagagtaagaccctgcctcaattaaaaTCTTTTTTAAAAAGCACAGTAACAGGCTCAGGGTTGTGGCTCTTTTCCAATTGGGCCTGTGTGGGCCTGTCAGTGTAACCAGAAGTAACACATTCCGTCTCCCGGGAGCTGTGTTTTGGGGAAATTGTGAGGACCTCTCTCATTTCTCCTGTGGTGCTTACTGTCCATTTAGGGAGCTCTGC	AGGACCGGATCAACT	CATTGCGTGAACCGA	Test	chr1:8955295-8955565	chr1:8955205-8955706	0	0	0	0	1	NA	NA	NA	NA	RERE	RERE	75	86	114	944	1137	1402	75	88	113	948	1075	1432	150	174	227	1892	2212	2834	183.6666667	2312.666667	3.648053956	3.660576624	3.636243006	3.648291195	-0.336198892	3.68e-6	1.25e-5	FALSE
Midfetal_Cortex_Trevino::chr1:8955385-8955655	TTTTTTAAAAAGCACAGTAACAGGCTCAGGGTTGTGGCTCTTTTCCAATTGGGCCTGTGTGGGCCTGTCAGTGTAACCAGAAGTAACACATTCCGTCTCCCGGGAGCTGTGTTTTGGGGAAATTGTGAGGACCTCTCTCATTTCTCCTGTGGTGCTTACTGTCCATTTAGGGAGCTCTGCTCGGGTCCTCAGCTCCTCGGCTCCCGTCTGCTTTCAGCATCACTGACCTTGCACGCCTCCTTTTAAGGCCCTTCCACGCCTCCTTTTAAG	AGGACCGGATCAACT	CATTGCGTGAACCGA	Test	chr1:8955385-8955655	chr1:8955205-8955706	0	0	0	0	1	NA	NA	NA	NA	RERE	RERE	44	37	53	393	429	704	44	50	51	413	413	621	88	87	104	806	842	1325	93	991	3.180691432	3.259957202	3.658619542	3.366422726	-0.590086123	2.44e-9	1.19e-8	FALSE
Midfetal_Cortex_Trevino::chr1:8955475-8955745	TTCCGTCTCCCGGGAGCTGTGTTTTGGGGAAATTGTGAGGACCTCTCTCATTTCTCCTGTGGTGCTTACTGTCCATTTAGGGAGCTCTGCTCGGGTCCTCAGCTCCTCGGCTCCCGTCTGCTTTCAGCATCACTGACCTTGCACGCCTCCTTTTAAGGCCCTTCCACGCCTCCTTTTAAGGCCCTTCCGTCCTTTTCTTGCAAGCATTGATTTTTGAGGCCAGCTACATCTCAAGCTCTAAATACAGAGCATTTGTTCTGCCAAACAGCC	AGGACCGGATCAACT	CATTGCGTGAACCGA	Test	chr1:8955475-8955745	chr1:8955205-8955706	0	0	0	0	1	NA	NA	NA	NA	RERE	RERE	46	55	43	670	724	1119	44	36	48	702	717	1135	90	91	91	1372	1441	2254	90.66666667	1689	3.91532127	3.970293493	4.615349762	4.166988175	0.214182661	0.027722832	0.047223379	FALSE
Midfetal_Cortex_Trevino::chr1:8955565-8955835	TCGGGTCCTCAGCTCCTCGGCTCCCGTCTGCTTTCAGCATCACTGACCTTGCACGCCTCCTTTTAAGGCCCTTCCACGCCTCCTTTTAAGGCCCTTCCGTCCTTTTCTTGCAAGCATTGATTTTTGAGGCCAGCTACATCTCAAGCTCTAAATACAGAGCATTTGTTCTGCCAAACAGCCGGTGAAAACCTTTCAGGCCGGATTACTGCATTATAGCACATTACGTTATGAATTTAATCATAGCTCCCCGCTCCTTTAGACAATTTGGAA	AGGACCGGATCAACT	CATTGCGTGAACCGA	Test	chr1:8955565-8955835	chr1:8955205-8955706	0	0	0	0	1	NA	NA	NA	NA	RERE	RERE	101	88	142	1517	1749	2376	123	101	132	1556	1675	2417	224	189	274	3073	3424	4793	229	3763.333333	3.772120258	4.172032664	4.123726385	4.022626436	0.041793031	0.487414263	0.563008634	FALSE
Midfetal_Cortex_Trevino::chr1:8987845-8988115	TCTTTAAACAGCCACAAAACCACGTTGTCAGTGGGAAGGAAGTCACTGAGCAACTGCTCCCGAGGGGCAGAAGCTGGGAAGACCCTAGTGGGGCCTGGGATCTTGATGTTCTAATATTGGTTCCTGTAAATTCATGTTGCTCAGTACAAGTTTTGAGAAACAAAACATCCTTCCTTAGACACAGCCCGTTAGCTGTTACATGGTGCTGGCCGTGGGTGTTCCTCTCACCAGTGCCAGAAATTCTCTGAAAGACCTTCTGTGTTGGTGTCA	AGGACCGGATCAACT	CATTGCGTGAACCGA	Test	chr1:8987845-8988115	chr1:8987935-8988436	0	0	0	0	1	NA	NA	NA	NA	RERE	RERE	154	172	235	2900	3087	4374	169	198	253	3025	3249	4635	323	370	488	5925	6336	9009	393.6666667	7090	4.192992908	4.094308924	4.203620736	4.163640856	0.174700903	1.06088e-4	2.93018e-4	TRUE
Midfetal_Cortex_Trevino::chr1:8987935-8988205	GGGCCTGGGATCTTGATGTTCTAATATTGGTTCCTGTAAATTCATGTTGCTCAGTACAAGTTTTGAGAAACAAAACATCCTTCCTTAGACACAGCCCGTTAGCTGTTACATGGTGCTGGCCGTGGGTGTTCCTCTCACCAGTGCCAGAAATTCTCTGAAAGACCTTCTGTGTTGGTGTCATTTTGTAAACAAAAACAAAAAAACCCCCAAAACCTAAAGCAAGGAAGGTTCTTGAACAGATTGGAGGGGTCAAGCAGAACCAGCAGCCCC	AGGACCGGATCAACT	CATTGCGTGAACCGA	Test	chr1:8987935-8988205	chr1:8987935-8988436	0	0	0	0	1	NA	NA	NA	NA	RERE	RERE	97	105	113	1443	1592	2224	81	99	119	1488	1592	2244	178	204	232	2931	3184	4468	204.6666667	3527.666667	4.033853611	3.957597558	4.261550185	4.084333784	0.110917319	0.075437372	0.114620093	FALSE
Midfetal_Cortex_Trevino::chr1:8988025-8988295	ACAGCCCGTTAGCTGTTACATGGTGCTGGCCGTGGGTGTTCCTCTCACCAGTGCCAGAAATTCTCTGAAAGACCTTCTGTGTTGGTGTCATTTTGTAAACAAAAACAAAAAAACCCCCAAAACCTAAAGCAAGGAAGGTTCTTGAACAGATTGGAGGGGTCAAGCAGAACCAGCAGCCCCGACAGAGGAGGTGCTGCCCTCCAGTGGCGTCTGTGAGGACAGCAGGGGCTGTGCCCaggagacctcagaaatcatccagtccaccccctc	AGGACCGGATCAACT	CATTGCGTGAACCGA	Test	chr1:8988025-8988295	chr1:8987935-8988436	0	0	0	0	1	NA	NA	NA	NA	RERE	RERE	36	43	40	550	621	802	44	41	51	569	667	837	80	84	91	1119	1288	1639	85	1348.666667	3.789433014	3.922645612	4.155918143	3.955998923	-0.003781451	0.969976184	0.97745166000000006	FALSE
Midfetal_Cortex_Trevino::chr1:8988115-8988385	TTTTGTAAACAAAAACAAAAAAACCCCCAAAACCTAAAGCAAGGAAGGTTCTTGAACAGATTGGAGGGGTCAAGCAGAACCAGCAGCCCCGACAGAGGAGGTGCTGCCCTCCAGTGGCGTCTGTGAGGACAGCAGGGGCTGTGCCCaggagacctcagaaatcatccagtccaccccctcccatttttaatattggtaaactgaggtacagaAGATCTATAGAGGTCTCCAGGTAAGTTAATAGCATATCAAGGACAAAGGGCAGATTGC	AGGACCGGATCAACT	CATTGCGTGAACCGA	Test	chr1:8988115-8988385	chr1:8987935-8988436	0	0	0	0	1	NA	NA	NA	NA	RERE	RERE	73	84	95	1204	1227	1918	79	84	105	1248	1345	1991	152	168	200	2452	2572	3909	173.3333333	2977.666667	4.002943676	3.928356305	4.281901201	4.071067061	0.101847444	0.142502125	0.199265401	FALSE
Midfetal_Cortex_Trevino::chr1:8988205-8988475	GACAGAGGAGGTGCTGCCCTCCAGTGGCGTCTGTGAGGACAGCAGGGGCTGTGCCCaggagacctcagaaatcatccagtccaccccctcccatttttaatattggtaaactgaggtacagaAGATCTATAGAGGTCTCCAGGTAAGTTAATAGCATATCAAGGACAAAGGGCAGATTGCGTGTCCCTGCACTGTTCCAGTGGGATGTGGGGGGCTCTGGACATGGGGATGTTGGTCCCTGTTTCCTCTATGCACTGCTTAAGGAATTTC	AGGACCGGATCAACT	CATTGCGTGAACCGA	Test	chr1:8988205-8988475	chr1:8987935-8988436	0	0	0	0	1	NA	NA	NA	NA	RERE	RERE	50	47	63	316	328	510	57	46	69	329	351	505	107	93	132	645	679	1015	110.6666667	779.6666667	2.580502853	2.854802084	2.933402251	2.789569063	-1.181585787	2.06e-39	5.19e-38	FALSE
Midfetal_Cortex_Trevino::chr1:8988295-8988565	ccatttttaatattggtaaactgaggtacagaAGATCTATAGAGGTCTCCAGGTAAGTTAATAGCATATCAAGGACAAAGGGCAGATTGCGTGTCCCTGCACTGTTCCAGTGGGATGTGGGGGGCTCTGGACATGGGGATGTTGGTCCCTGTTTCCTCTATGCACTGCTTAAGGAATTTCCAAGCACCCTCACACCTGAATAATGGGGGTCCCCCACCCCACCCACAGCTGAAGGGACGGTGGGCCAGCAGTCACTCAGGTGCCCCCTCT	AGGACCGGATCAACT	CATTGCGTGAACCGA	Test	chr1:8988295-8988565	chr1:8987935-8988436	0	0	0	0	1	NA	NA	NA	NA	RERE	RERE	53	45	62	583	602	782	65	41	53	528	588	851	118	86	115	1111	1190	1633	106.3333333	1311.333333	3.224123309	3.775014202	3.816211273	3.605116261	-0.370279401	5.12e-5	1.48457e-4	FALSE
Midfetal_Cortex_Trevino::chr1:9061515-9061785	ggatcacttgagcccaggaattcaaggttgcagtgagctatggttgcaccactgcactccagcctgggccacaaaatgagaccctgtctcaaaaaaaaaaaaaaTTCTTTTCTAATTCTCTTCTCAGTAAGACGAAAGTGCAACCAGCTTCATTCACACAGCCAAGTGCAGCTCTTGACCACTCCCTCAGTCTGATGAGTGCCCTAAGGTTTGAAGTCCTTTGGGGTCAGGGGTGGGGTTCTGGCCAGcagcacagccaacaagcacagc	AGGACCGGATCAACT	CATTGCGTGAACCGA	Test	chr1:9061515-9061785	chr1:9061605-9062106	0	0	0	0	1	NA	NA	NA	NA	RERE	RERE	32	40	56	735	824	1096	37	42	49	778	801	1151	69	82	105	1513	1625	2247	85.33333333	1795	4.434866473	4.292072111	4.406505866	4.377814816	0.400227427	3.18e-5	9.53e-5	TRUE
Midfetal_Cortex_Trevino::chr1:9061605-9061875	aaaaaaaaaaaaaaTTCTTTTCTAATTCTCTTCTCAGTAAGACGAAAGTGCAACCAGCTTCATTCACACAGCCAAGTGCAGCTCTTGACCACTCCCTCAGTCTGATGAGTGCCCTAAGGTTTGAAGTCCTTTGGGGTCAGGGGTGGGGTTCTGGCCAGcagcacagccaacaagcacagcccagcTGGTGGAGCTGGCTGGTTCCCAGGGCTCATGCCCCAGAGTTGGGGGTTCTGCCAGGCACCATGGAGAGCCAGCTCCCTGACCGCT	AGGACCGGATCAACT	CATTGCGTGAACCGA	Test	chr1:9061605-9061875	chr1:9061605-9062106	0	0	0	0	1	NA	NA	NA	NA	RERE	RERE	30	29	54	771	711	1036	49	33	54	753	776	1070	79	62	108	1524	1487	2106	83	1705.666667	4.252665432	4.561878888	4.272790274	4.362444865	0.372497811	3.15659e-4	8.03603e-4	TRUE
Midfetal_Cortex_Trevino::chr1:9061695-9061965	ACTCCCTCAGTCTGATGAGTGCCCTAAGGTTTGAAGTCCTTTGGGGTCAGGGGTGGGGTTCTGGCCAGcagcacagccaacaagcacagcccagcTGGTGGAGCTGGCTGGTTCCCAGGGCTCATGCCCCAGAGTTGGGGGTTCTGCCAGGCACCATGGAGAGCCAGCTCCCTGACCGCTTTGATGGGATCCCAGCAAAAATGATCAGAGAGACTATGGAGGAGAGATCAGAGCGACTAAATGATCAGGCTATAGAGTCTCTGAGCATAG	AGGACCGGATCAACT	CATTGCGTGAACCGA	Test	chr1:9061695-9061965	chr1:9061605-9062106	0	0	0	0	1	NA	NA	NA	NA	RERE	RERE	39	38	44	588	628	898	28	40	51	580	656	938	67	78	95	1168	1284	1836	80	1429.333333	4.103596373	4.023771896	4.25817341	4.128513893	0.161442867	0.105353483	0.153332581	FALSE
Midfetal_Cortex_Trevino::chr1:9061785-9062055	ccagcTGGTGGAGCTGGCTGGTTCCCAGGGCTCATGCCCCAGAGTTGGGGGTTCTGCCAGGCACCATGGAGAGCCAGCTCCCTGACCGCTTTGATGGGATCCCAGCAAAAATGATCAGAGAGACTATGGAGGAGAGATCAGAGCGACTAAATGATCAGGCTATAGAGTCTCTGAGCATAGAGCATTCAATTCACCCTCCATTCTTTCACTGCCTCCCTGAATTCAAGCCACAGGCACATTCTGTGGGCGCAGTAGAAATCATGGCTCACT	AGGACCGGATCAACT	CATTGCGTGAACCGA	Test	chr1:9061785-9062055	chr1:9061605-9062106	0	0	0	0	1	NA	NA	NA	NA	RERE	RERE	33	35	29	428	416	687	32	26	31	415	462	620	65	61	60	843	878	1307	62	1009.333333	3.676705069	3.825523045	4.4224094880000004	3.974879201	0.024830756	0.830626499	0.866710852	FALSE
Midfetal_Cortex_Trevino::chr1:9061875-9062145	TTGATGGGATCCCAGCAAAAATGATCAGAGAGACTATGGAGGAGAGATCAGAGCGACTAAATGATCAGGCTATAGAGTCTCTGAGCATAGAGCATTCAATTCACCCTCCATTCTTTCACTGCCTCCCTGAATTCAAGCCACAGGCACATTCTGTGGGCGCAGTAGAAATCATGGCTCACTCTCCTGGGAGTAGCAAAGTTATTCTAGGTGGGTTCTCGCTAACCCTGCCGGTCCAGCCAACTTCATTAAACAAATATGCATGACCAGCTA	AGGACCGGATCAACT	CATTGCGTGAACCGA	Test	chr1:9061875-9062145	chr1:9061605-9062106	0	0	0	0	1	NA	NA	NA	NA	RERE	RERE	163	145	189	2277	2427	3548	172	160	195	2371	2462	3647	335	305	384	4648	4889	7195	341.3333333	5577.333333	3.790387288	3.998230907	4.224264836	4.004294344	0.032013041	0.51168699	0.586128416	FALSE
Midfetal_Cortex_Trevino::chr1:9061965-9062235	AGCATTCAATTCACCCTCCATTCTTTCACTGCCTCCCTGAATTCAAGCCACAGGCACATTCTGTGGGCGCAGTAGAAATCATGGCTCACTCTCCTGGGAGTAGCAAAGTTATTCTAGGTGGGTTCTCGCTAACCCTGCCGGTCCAGCCAACTTCATTAAACAAATATGCATGACCAGCTAACTGGACTCCAGGAAGCACAGTACCCTCGGGTAAGCAAGACAGCTGCCCCCAGCAGACTATTGTCAATGGTAAAGACACACATTAAGAAA	AGGACCGGATCAACT	CATTGCGTGAACCGA	Test	chr1:9061965-9062235	chr1:9061605-9062106	0	0	0	0	1	NA	NA	NA	NA	RERE	RERE	81	95	128	1340	1470	2009	97	77	121	1392	1456	2048	178	172	249	2732	2926	4057	199.6666667	3238.333333	3.932453967	4.080578803	4.020768865	4.011267212	0.025149983	0.693668133	0.752144634	FALSE
Midfetal_Cortex_Trevino::chr1:9064126-9064396	TGGGCCTGTGTACTTTAGAGGGGTGAAATTGTATGGTATTGAGATATATTCTCAATAAAGATGCAGTACTACATTTTAAAAGGCACATAGTAGAAAGAAGGCTTAAGCCCtctttctttctttttttgctttcCAGGAGGGAGAACAAAAAGAATTTGGTACTGGGCTGGATTAGGGCATAAGGAAAAGGGAGGGGCTGAAGAGGATGTGCGGGTCTCTGGCCAGCTTGTTAAAATGAGAAGCCCCAGTGACCCCCAGCCGTGACCGGGA	AGGACCGGATCAACT	CATTGCGTGAACCGA	Test	chr1:9064126-9064396	chr1:9064216-9064717	0	0	0	0	1	NA	NA	NA	NA	RERE	RERE	58	53	79	693	703	941	67	68	70	637	721	991	125	121	149	1330	1424	1932	131.6666667	1562	3.401014932	3.546008866	3.687807232	3.544943677	-0.425067094	1.83e-7	7.29e-7	FALSE
Midfetal_Cortex_Trevino::chr1:9064216-9064486	TAGAAAGAAGGCTTAAGCCCtctttctttctttttttgctttcCAGGAGGGAGAACAAAAAGAATTTGGTACTGGGCTGGATTAGGGCATAAGGAAAAGGGAGGGGCTGAAGAGGATGTGCGGGTCTCTGGCCAGCTTGTTAAAATGAGAAGCCCCAGTGACCCCCAGCCGTGACCGGGAGGGTCTCTCCTTAGAGGCTAAGGAGGTTGCCAAGACGCTGAGCTGTGCTTCAGGGAAAACCAGAAACCACATTCCTCATGCTGTCAGTAA	AGGACCGGATCAACT	CATTGCGTGAACCGA	Test	chr1:9064216-9064486	chr1:9064216-9064717	0	0	0	0	1	NA	NA	NA	NA	RERE	RERE	28	34	40	504	549	810	26	36	46	548	564	825	54	70	86	1052	1113	1635	70	1266.666667	4.258930008	3.971786398	4.233013537	4.154576647	0.179746361	0.091254365	0.135212632	FALSE
Midfetal_Cortex_Trevino::chr1:9064306-9064576	AAGGAAAAGGGAGGGGCTGAAGAGGATGTGCGGGTCTCTGGCCAGCTTGTTAAAATGAGAAGCCCCAGTGACCCCCAGCCGTGACCGGGAGGGTCTCTCCTTAGAGGCTAAGGAGGTTGCCAAGACGCTGAGCTGTGCTTCAGGGAAAACCAGAAACCACATTCCTCATGCTGTCAGTAAACCAGCTTCCTCCCTTTCATAATACAGAGAACATTTTGAGACTTTAGTAATAACGACCACCCCAAGAaagaaaagaaactttttggggga	AGGACCGGATCAACT	CATTGCGTGAACCGA	Test	chr1:9064306-9064576	chr1:9064216-9064717	0	0	0	0	1	NA	NA	NA	NA	RERE	RERE	81	85	109	1020	1148	1556	75	84	94	1076	1229	1672	156	169	203	2096	2377	3228	176	2567	3.739490397	3.806142064	3.984446384	3.843359615	-0.129621429	0.059921082	0.093503715	FALSE
Midfetal_Cortex_Trevino::chr1:9064396-9064666	GGGTCTCTCCTTAGAGGCTAAGGAGGTTGCCAAGACGCTGAGCTGTGCTTCAGGGAAAACCAGAAACCACATTCCTCATGCTGTCAGTAAACCAGCTTCCTCCCTTTCATAATACAGAGAACATTTTGAGACTTTAGTAATAACGACCACCCCAAGAaagaaaagaaactttttgggggatgtgtacccctttaaatgaccgggccagcaaagcactgaaatacagcagcagtcacatcttattcccacgtgagctaagtcatctgcctg	AGGACCGGATCAACT	CATTGCGTGAACCGA	Test	chr1:9064396-9064666	chr1:9064216-9064717	0	0	0	0	1	NA	NA	NA	NA	RERE	RERE	71	70	62	850	948	1471	78	73	98	887	1010	1429	149	143	160	1737	1958	2900	150.6666667	2198.333333	3.534393676	3.765976681	4.171417702	3.823929353	-0.136802194	0.08455721	0.126549471	FALSE
Midfetal_Cortex_Trevino::chr1:9064486-9064756	ACCAGCTTCCTCCCTTTCATAATACAGAGAACATTTTGAGACTTTAGTAATAACGACCACCCCAAGAaagaaaagaaactttttgggggatgtgtacccctttaaatgaccgggccagcaaagcactgaaatacagcagcagtcacatcttattcccacgtgagctaagtcatctgcctgctatgtggactctacactgagtgttgccaccaagtagcagtaaattagcctaacaatgccatacaccggacaccacagcgcatactctac	AGGACCGGATCAACT	CATTGCGTGAACCGA	Test	chr1:9064486-9064756	chr1:9064216-9064717	0	0	0	0	1	NA	NA	NA	NA	RERE	RERE	47	48	61	493	503	739	53	46	76	504	543	788	100	94	137	997	1046	1527	110.3333333	1190	3.304684523	3.462190119	3.468904371	3.411926337	-0.565729087	8.73e-11	4.87e-10	FALSE
Midfetal_Cortex_Trevino::chr1:9064576-9064846	tgtgtacccctttaaatgaccgggccagcaaagcactgaaatacagcagcagtcacatcttattcccacgtgagctaagtcatctgcctgctatgtggactctacactgagtgttgccaccaagtagcagtaaattagcctaacaatgccatacaccggacaccacagcgcatactctacagtcaacaatgtaggccaggcgcggtggctcacacctgtaatcccagcactttggtgggaggccgaggtgggcagatcacgaggtcagga	AGGACCGGATCAACT	CATTGCGTGAACCGA	Test	chr1:9064576-9064846	chr1:9064216-9064717	0	0	0	0	1	NA	NA	NA	NA	RERE	RERE	31	36	42	412	409	683	45	33	51	469	462	766	76	69	93	881	871	1449	79.33333333	1067	3.517848305	3.638901308	3.947248333	3.701332649	-0.255696569	0.017013814	0.030532567	FALSE
inoue;positive_control::chr1:9714360-9714630	ataggacaggagcagccctgagtgatatgtaaatgaagaggcgtggctTTTTGGGGTTAACCAGGTGGCAGGTGGATTTAGCCAGGAAAAGGGTGGTTTGCTCACCCCTGGTCTATGTTAATTGATATGTTTATTAGGGGTTTTTTTGTTTGTTTTTTAATGGAAATGGGCTTGACCCACACCTGCTGCTCTGTATCTTGGGGTTTTCCCCTCACTTAATGACACACCTTGGACCCCTCCAGGCCGGGCACATAGAGCTGCTTGACAGTC	AGGACCGGATCAACT	CATTGCGTGAACCGA	Inoue_Positive	chr1:9714360-9714630	inoue;positive_control:NA-NA	0	0	0	0	0	NA	NA	NA	NA	NA	NA	87	89	129	1077	1212	1707	88	110	132	1118	1166	1637	175	199	261	2195	2378	3344	211.6666667	2639	3.64123072	3.572283367	3.674367494	3.62929386	-0.355682503	1.8e-8	8.02e-8	FALSE
GW18_PFC_ABC::chr1:11701084-11701354	GGACAAGATGGGGGCTTGAGATAAGCCCCTTCCCCTCCCTGGTTAGTGTCTGTTTCCCAGCTGCTGGTGGCTCCTGGGCCCTGACTGCACTCAAGGAGGAAGATGCCTCTCACCGCGAGGATGAGCGGCTGCGTGAGGGAGGCAGGTGGCCCCACGGGCAATGGGGACAAGAACCATGTCCTGTGtgcaccgggtgccaggagaaccccggccttgagatgggctttgccacttgccagttgtgccatcttggatttgtggcttacaacc	AGGACCGGATCAACT	CATTGCGTGAACCGA	Test	chr1:11701084-11701354	chr1:11701174-11702076	1	0	0	0	0	RERE,SPEN	NA	NA	NA	NA	RERE,SPEN	32	24	37	390	415	584	23	26	38	349	426	632	55	50	75	739	841	1216	60	932	3.724026538	4.045251081	4.001185939	3.923487853	-0.042295949	0.720996183	0.775948428	FALSE
GW18_PFC_ABC::chr1:11701174-11701444	TCAAGGAGGAAGATGCCTCTCACCGCGAGGATGAGCGGCTGCGTGAGGGAGGCAGGTGGCCCCACGGGCAATGGGGACAAGAACCATGTCCTGTGtgcaccgggtgccaggagaaccccggccttgagatgggctttgccacttgccagttgtgccatcttggatttgtggcttacaaccccctcgcccccagagcctcggtttcgtcattttaaaaccatggaaaagtctccctgatgtacagcgcagttgagaggaaaaatgagatgt	AGGACCGGATCAACT	CATTGCGTGAACCGA	Test	chr1:11701174-11701444	chr1:11701174-11702076	1	0	0	0	0	RERE,SPEN	NA	NA	NA	NA	RERE,SPEN	2	5	3	18	34	53	5	5	4	22	23	42	7	10	7	40	57	95	8	64	2.357552005	2.398549376	3.584962501	2.780354627	-1.024039931	0.002859822	0.006106675	FALSE
GW18_PFC_ABC::chr1:11701264-11701534	CTGTGtgcaccgggtgccaggagaaccccggccttgagatgggctttgccacttgccagttgtgccatcttggatttgtggcttacaaccccctcgcccccagagcctcggtttcgtcattttaaaaccatggaaaagtctccctgatgtacagcgcagttgagaggaaaaatgagatgtgaatgaaagAAAGAAACGCGGAAAGGCCTGGGCTTCACAGCTGCTCGGGGACAGCAGCTCCTACAATTACGATTGCTTTTGTTTTAATTT	AGGACCGGATCAACT	CATTGCGTGAACCGA	Test	chr1:11701264-11701534	chr1:11701174-11702076	1	0	0	0	0	RERE,SPEN	NA	NA	NA	NA	RERE,SPEN	65	71	94	693	788	1104	87	74	88	771	850	1163	152	145	182	1464	1638	2267	159.6666667	1789.666667	3.259297107	3.48877558	3.631505087	3.459859258	-0.51009526	2.21e-12	1.41e-11	FALSE
GW18_PFC_ABC::chr1:11701354-11701624	ccctcgcccccagagcctcggtttcgtcattttaaaaccatggaaaagtctccctgatgtacagcgcagttgagaggaaaaatgagatgtgaatgaaagAAAGAAACGCGGAAAGGCCTGGGCTTCACAGCTGCTCGGGGACAGCAGCTCCTACAATTACGATTGCTTTTGTTTTAATTTGTTTTGTTTTTAATGATTCGCTATCAGACCTCAGTTGTGAAAGGGGCCGGCTGTGGGTTGTGGATGTTCCTGCCATCCCTCAGCAACTCT	AGGACCGGATCAACT	CATTGCGTGAACCGA	Test	chr1:11701354-11701624	chr1:11701174-11702076	1	0	0	0	0	RERE,SPEN	NA	NA	NA	NA	RERE,SPEN	97	85	125	904	940	1380	95	89	113	951	1055	1447	192	174	238	1855	1995	2827	201.3333333	2225.666667	3.265523958	3.511684894	3.564699597	3.447302816	-0.530046743	2.52e-16	2.12e-15	FALSE
GW18_PFC_ABC::chr1:11701444-11701714	gaatgaaagAAAGAAACGCGGAAAGGCCTGGGCTTCACAGCTGCTCGGGGACAGCAGCTCCTACAATTACGATTGCTTTTGTTTTAATTTGTTTTGTTTTTAATGATTCGCTATCAGACCTCAGTTGTGAAAGGGGCCGGCTGTGGGTTGTGGATGTTCCTGCCATCCCTCAGCAACTCTGGTCCAGGGCTACTCCGGGCTGCTGACTGTGCTCGGCTGGGAGGAGCAGACCCTGGGCCAGAAGCGCAGGCTTTGTGAGCAACCCGGGCC	AGGACCGGATCAACT	CATTGCGTGAACCGA	Test	chr1:11701444-11701714	chr1:11701174-11702076	1	0	0	0	0	RERE,SPEN	NA	NA	NA	NA	RERE,SPEN	21	24	24	334	332	486	24	28	31	345	311	480	45	52	55	679	643	966	50.66666667	762.6666667	3.88582898	3.602996424	4.110017157	3.866280854	-0.083782095	0.51409144	0.588290759	FALSE
GW18_PFC_ABC::chr1:11701534-11701804	GTTTTGTTTTTAATGATTCGCTATCAGACCTCAGTTGTGAAAGGGGCCGGCTGTGGGTTGTGGATGTTCCTGCCATCCCTCAGCAACTCTGGTCCAGGGCTACTCCGGGCTGCTGACTGTGCTCGGCTGGGAGGAGCAGACCCTGGGCCAGAAGCGCAGGCTTTGTGAGCAACCCGGGCCGGGCAGAACCGCCCCGGGCTGCGGGGAGGCGGAGGGGGCTGCCTCCTCCTTCTGCCTGGTTGCCTGGTGCTTTGTGACACAGCCTCCAAC	AGGACCGGATCAACT	CATTGCGTGAACCGA	Test	chr1:11701534-11701804	chr1:11701174-11702076	1	0	0	0	0	RERE,SPEN	NA	NA	NA	NA	RERE,SPEN	10	10	9	135	137	210	5	6	11	179	127	246	15	16	20	314	264	456	17	344.6666667	4.299208018	3.962385708	4.443732932	4.235108886	0.339243203	0.133134276	0.187875003	FALSE
GW18_PFC_ABC::chr1:11701624-11701894	GGTCCAGGGCTACTCCGGGCTGCTGACTGTGCTCGGCTGGGAGGAGCAGACCCTGGGCCAGAAGCGCAGGCTTTGTGAGCAACCCGGGCCGGGCAGAACCGCCCCGGGCTGCGGGGAGGCGGAGGGGGCTGCCTCCTCCTTCTGCCTGGTTGCCTGGTGCTTTGTGACACAGCCTCCAACTGGCTTTCAGAGTGACAGAAATGGATTGGAGCCCTTGGTCGCTGTGGATCCTTGGCACGACTTCTGTAGCAGCCCACGTTTCCTCGGGGG	AGGACCGGATCAACT	CATTGCGTGAACCGA	Test	chr1:11701624-11701894	chr1:11701174-11702076	1	0	0	0	0	RERE,SPEN	NA	NA	NA	NA	RERE,SPEN	11	11	20	199	189	274	11	12	14	227	218	288	22	23	34	426	407	562	26.33333333	465	4.214530304	4.087462841	4.007708095	4.103233747	0.152930766	0.386468729	0.46513286	FALSE
GW18_PFC_ABC::chr1:11701714-11701984	GGGCAGAACCGCCCCGGGCTGCGGGGAGGCGGAGGGGGCTGCCTCCTCCTTCTGCCTGGTTGCCTGGTGCTTTGTGACACAGCCTCCAACTGGCTTTCAGAGTGACAGAAATGGATTGGAGCCCTTGGTCGCTGTGGATCCTTGGCACGACTTCTGTAGCAGCCCACGTTTCCTCGGGGGCTCCCTGCCAGGCTGGCATCTCAGTTGCTGGGCTGTGCCAAGAGCTGTGTACAAATCCTTGGGCTTGGAGAGAGGGGCCCGTGTAGTCTT	AGGACCGGATCAACT	CATTGCGTGAACCGA	Test	chr1:11701714-11701984	chr1:11701174-11702076	1	0	0	0	0	RERE,SPEN	NA	NA	NA	NA	RERE,SPEN	27	28	24	437	490	622	35	18	27	427	478	667	62	46	51	864	968	1289	53	1040.333333	3.779276399	4.365764004	4.632715632	4.259252012	0.299964298	0.015146424	0.027475935	FALSE
GW18_PFC_ABC::chr1:11701804-11702074	TGGCTTTCAGAGTGACAGAAATGGATTGGAGCCCTTGGTCGCTGTGGATCCTTGGCACGACTTCTGTAGCAGCCCACGTTTCCTCGGGGGCTCCCTGCCAGGCTGGCATCTCAGTTGCTGGGCTGTGCCAAGAGCTGTGTACAAATCCTTGGGCTTGGAGAGAGGGGCCCGTGTAGTCTTCCCCCAGCCCCTCCTCCAGCTGACACACACTGTTGCACACAGTCCACACCCATGCTCACAAACATGCTTGTGcacacacatacgctcaca	AGGACCGGATCAACT	CATTGCGTGAACCGA	Test	chr1:11701804-11702074	chr1:11701174-11702076	1	0	0	0	0	RERE,SPEN	NA	NA	NA	NA	RERE,SPEN	26	33	35	308	340	467	23	20	38	311	295	476	49	53	73	619	635	943	58.33333333	732.3333333	3.632268215	3.557995453	3.673189684	3.621151117	-0.346724426	0.003918169	0.008100836	FALSE
GW18_PFC_ABC::chr1:11701894-11702164	CTCCCTGCCAGGCTGGCATCTCAGTTGCTGGGCTGTGCCAAGAGCTGTGTACAAATCCTTGGGCTTGGAGAGAGGGGCCCGTGTAGTCTTCCCCCAGCCCCTCCTCCAGCTGACACACACTGTTGCACACAGTCCACACCCATGCTCACAAACATGCTTGTGcacacacatacgctcacacatgctcacaacacacatgctctcacacacgcgagttcacacacacatgctcacactcatacgtacacgcccacacacattcacgctcac	AGGACCGGATCAACT	CATTGCGTGAACCGA	Test	chr1:11701894-11702164	chr1:11701174-11702076	1	0	0	0	0	RERE,SPEN	NA	NA	NA	NA	RERE,SPEN	21	25	34	369	413	502	29	24	30	347	413	556	50	49	64	716	826	1058	54.33333333	866.6666667	3.813403967	4.047887329	4.026119061	3.962470119	0.003816291	0.975620916	0.981930869	FALSE
GW18_PFC_ABC::chr1:11701984-11702254	CCCCCAGCCCCTCCTCCAGCTGACACACACTGTTGCACACAGTCCACACCCATGCTCACAAACATGCTTGTGcacacacatacgctcacacatgctcacaacacacatgctctcacacacgcgagttcacacacacatgctcacactcatacgtacacgcccacacacattcacgctcacacatgctgacaacacacatgctcacacatacacacatgctcacacacacccatacatatgctcacaacacatacacgctctcacacacac	AGGACCGGATCAACT	CATTGCGTGAACCGA	Test	chr1:11701984-11702254	chr1:11701174-11702076	1	0	0	0	0	RERE,SPEN	NA	NA	NA	NA	RERE,SPEN	51	53	68	806	892	1224	51	53	66	814	920	1266	102	106	134	1620	1812	2490	114	1974	3.976167848	4.082696223	4.205693709	4.088185927	0.118029672	0.158637092	0.218594028	FALSE
GW18_PFC_ABC::chr1:11702074-11702344	catgctcacaacacacatgctctcacacacgcgagttcacacacacatgctcacactcatacgtacacgcccacacacattcacgctcacacatgctgacaacacacatgctcacacatacacacatgctcacacacacccatacatatgctcacaacacatacacgctctcacacacacatgcacatacacacccatacccatacatattcacactcacatgctcacagcacacacacacgctcacgcacatgctaacactcccacaca	AGGACCGGATCAACT	CATTGCGTGAACCGA	Test	chr1:11702074-11702344	chr1:11701174-11702076	1	0	0	0	0	RERE,SPEN	NA	NA	NA	NA	RERE,SPEN	40	36	45	559	632	942	49	33	48	585	673	939	89	69	93	1144	1305	1881	83.66666667	1443.333333	3.669278787	4.221656165	4.323462061	4.071465671	0.108284314	0.273492166	0.348860977	FALSE
inoue;negative_control::chr1:12079545-12079815	GGCAGCGGCAGACGCCCCGGCCCTTGCCTCCTTCTCCACCGGGAGCTGGGACAGGTGAAGGGCCTGTGTAAGGGGAAGGGGGTGCCCCTTCCTCGCTCAGCTCCACATGGAAAATGGGGCCCTAAGTCCTCTGCTCCTCCTTCCAAGGGGATTTGAGAGGCACAGGCTGGCCATCCCACCAGGTTGAGATCCCACAGCCCCTCCGCACAGCAAGAAGACTGCCCTCCGGTGGCAAGCTATGGATTTACCGAGAATTATTGCTGAAAAGAA	AGGACCGGATCAACT	CATTGCGTGAACCGA	Inoue_Negative	chr1:12079545-12079815	inoue;negative_control:NA-NA	0	0	0	0	0	NA	NA	NA	NA	NA	NA	16	18	27	311	318	434	17	19	21	321	333	469	33	37	48	632	651	903	39.33333333	728.6666667	4.218598848	4.100800641	4.205469118	4.174956202	0.217933317	0.124854137	0.177728238	FALSE
GW18_PFC_ABC::chr1:15602891-15603161	atcccagctactgggagactgaggcagagaacccgggaggcagaggttgcagtgagccgagaccgcgccactgcactccaacctgggcgacagagcgagactccatttcaaaaaaaaaaaaaaaagaaTATTTAAGTCTTTTCACTTCTGGGAATacacacacacacacacaTATATATTTAATCGAAACACGTTACCTTTCACTCAACAACTATTCAAGACAGAAACCATTTCGGGTAAGCAGACTCCTACAGGGTCCCTACTGCACAT	AGGACCGGATCAACT	CATTGCGTGAACCGA	Test	chr1:15602891-15603161	chr1:15602981-15603904	1	0	0	0	0	SPEN	NA	NA	NA	NA	SPEN	31	32	37	498	588	730	40	31	36	550	597	766	71	63	73	1048	1185	1496	69	1243	3.864873961	4.211888295	4.33840514	4.138389132	0.180773477	0.103594022	0.151165114	FALSE
GW18_PFC_ABC::chr1:15602981-15603251	cagagcgagactccatttcaaaaaaaaaaaaaaaagaaTATTTAAGTCTTTTCACTTCTGGGAATacacacacacacacacaTATATATTTAATCGAAACACGTTACCTTTCACTCAACAACTATTCAAGACAGAAACCATTTCGGGTAAGCAGACTCCTACAGGGTCCCTACTGCACATTTCTCATCGGTGGTCAAAGCAACAAAACGTGAACTAAGCCACAGGGTAGCTGCAGGAAGCTCTATGCCTGGGACCACTACAGGCAGGCAC	AGGACCGGATCAACT	CATTGCGTGAACCGA	Test	chr1:15602981-15603251	chr1:15602981-15603904	1	0	0	0	0	SPEN	NA	NA	NA	NA	SPEN	79	66	104	1137	1249	1690	56	64	109	1185	1247	1775	135	130	213	2322	2496	3465	159.3333333	2761	4.094310598	4.252557104	4.017588953	4.121485552	0.121433439	0.093119818	0.137630605	FALSE
GW18_PFC_ABC::chr1:15603071-15603341	TAATCGAAACACGTTACCTTTCACTCAACAACTATTCAAGACAGAAACCATTTCGGGTAAGCAGACTCCTACAGGGTCCCTACTGCACATTTCTCATCGGTGGTCAAAGCAACAAAACGTGAACTAAGCCACAGGGTAGCTGCAGGAAGCTCTATGCCTGGGACCACTACAGGCAGGCACTAGTTTCCCTGTCCACCACTGCCCGAAATGGAGTCGGGCCCGGTTCTCCTGAGCTGAGCAGGCCAAAGCAGGGAGTCCGTGAGTGGACCG	AGGACCGGATCAACT	CATTGCGTGAACCGA	Test	chr1:15603071-15603341	chr1:15602981-15603904	1	0	0	0	0	SPEN	NA	NA	NA	NA	SPEN	22	26	29	248	225	402	26	28	33	258	248	358	48	54	62	506	473	760	54.66666667	579.6666667	3.371132093	3.107383535	3.59447272	3.357662783	-0.593164471	4.03e-6	1.37e-5	FALSE
GW18_PFC_ABC::chr1:15603161-15603431	TTCTCATCGGTGGTCAAAGCAACAAAACGTGAACTAAGCCACAGGGTAGCTGCAGGAAGCTCTATGCCTGGGACCACTACAGGCAGGCACTAGTTTCCCTGTCCACCACTGCCCGAAATGGAGTCGGGCCCGGTTCTCCTGAGCTGAGCAGGCCAAAGCAGGGAGTCCGTGAGTGGACCGGGCATAGCCAGAGCGACGCCGCAGCACCCCAGCCGCAGGGTCAGCCCCAAAAGCAGCAGGGCCCGCTTGATCGCGGATGCCGGGACGCCC	AGGACCGGATCAACT	CATTGCGTGAACCGA	Test	chr1:15603161-15603431	chr1:15602981-15603904	1	0	0	0	0	SPEN	NA	NA	NA	NA	SPEN	8	8	14	175	167	212	8	10	15	141	159	200	16	18	29	316	326	412	21	351.3333333	4.220876189	4.105219312	3.783107376	4.036400959	0.078922437	0.691384167	0.750166776	FALSE
GW18_PFC_ABC::chr1:15603251-15603521	TAGTTTCCCTGTCCACCACTGCCCGAAATGGAGTCGGGCCCGGTTCTCCTGAGCTGAGCAGGCCAAAGCAGGGAGTCCGTGAGTGGACCGGGCATAGCCAGAGCGACGCCGCAGCACCCCAGCCGCAGGGTCAGCCCCAAAAGCAGCAGGGCCCGCTTGATCGCGGATGCCGGGACGCCCTCGTGCAAGCCTCGAAGGGGGGCTGCCACCCCGAACATTCGCCAGAACGAAAGCGGCAGCCAGGAGAAGCCCTCGCAGGTGCTGTAGGGA	AGGACCGGATCAACT	CATTGCGTGAACCGA	Test	chr1:15603251-15603521	chr1:15602981-15603904	1	0	0	0	0	SPEN	NA	NA	NA	NA	SPEN	6	10	8	144	161	231	15	9	15	162	124	259	21	19	23	306	285	490	21	360.3333333	3.802663227	3.837943242	4.354616714	3.998407727	0.096061239	0.642744164	0.707076176	FALSE
GW18_PFC_ABC::chr1:15603341-15603611	GGCATAGCCAGAGCGACGCCGCAGCACCCCAGCCGCAGGGTCAGCCCCAAAAGCAGCAGGGCCCGCTTGATCGCGGATGCCGGGACGCCCTCGTGCAAGCCTCGAAGGGGGGCTGCCACCCCGAACATTCGCCAGAACGAAAGCGGCAGCCAGGAGAAGCCCTCGCAGGTGCTGTAGGGATCCAAGCGCTTGAGCTGAGTCCGAAACTCGCACAGCAACCTCGGGAGGATAAACTCCAGCAACCAGAATCGGGTTGGCGTCGCCTAGCAA	AGGACCGGATCAACT	CATTGCGTGAACCGA	Test	chr1:15603341-15603611	chr1:15602981-15603904	1	0	0	0	0	SPEN	NA	NA	NA	NA	SPEN	6	6	7	55	48	76	3	12	7	49	47	67	9	18	14	104	95	143	13.66666667	114	3.392317423	2.337034987	3.263034406	2.997462272	-0.935918494	2.29069e-4	5.9734e-4	FALSE
GW18_PFC_ABC::chr1:15603431-15603701	TCGTGCAAGCCTCGAAGGGGGGCTGCCACCCCGAACATTCGCCAGAACGAAAGCGGCAGCCAGGAGAAGCCCTCGCAGGTGCTGTAGGGATCCAAGCGCTTGAGCTGAGTCCGAAACTCGCACAGCAACCTCGGGAGGATAAACTCCAGCAACCAGAATCGGGTTGGCGTCGCCTAGCAACCAGGAGCCAAATGCGCGGACGCCAGGCATTGGCCTGCACGTGTCACGTGAGCCAGCGCCGCTGCCCAGTGGGAGATTACGCCGCAGGCA	AGGACCGGATCAACT	CATTGCGTGAACCGA	Test	chr1:15603431-15603701	chr1:15602981-15603904	1	0	0	0	0	SPEN	NA	NA	NA	NA	SPEN	14	8	11	84	91	163	7	5	9	93	87	149	21	13	20	177	178	312	18	222.3333333	3.016301812	3.676460855	3.897701424	3.530154697	-0.381296886	0.08368961	0.125408142	FALSE
GW18_PFC_ABC::chr1:15603521-15603791	TCCAAGCGCTTGAGCTGAGTCCGAAACTCGCACAGCAACCTCGGGAGGATAAACTCCAGCAACCAGAATCGGGTTGGCGTCGCCTAGCAACCAGGAGCCAAATGCGCGGACGCCAGGCATTGGCCTGCACGTGTCACGTGAGCCAGCGCCGCTGCCCAGTGGGAGATTACGCCGCAGGCACGTGATGCGGCGCAACCGCCCTTTGGCAGAGCTTTTCGCGAAGGCAGTTGTGGCTCTGAGCGCATAGGCGAGGCATTCCTGGGGTTTGCG	AGGACCGGATCAACT	CATTGCGTGAACCGA	Test	chr1:15603521-15603791	chr1:15602981-15603904	1	0	0	0	0	SPEN	NA	NA	NA	NA	SPEN	1	6	6	62	83	171	3	4	1	71	81	146	4	10	7	133	164	317	7	204.6666667	4.744161096	3.906890596	5.312882955	4.654644882	0.832691167	0.019350015	0.03424394	FALSE
GW18_PFC_ABC::chr1:15603611-15603881	CCAGGAGCCAAATGCGCGGACGCCAGGCATTGGCCTGCACGTGTCACGTGAGCCAGCGCCGCTGCCCAGTGGGAGATTACGCCGCAGGCACGTGATGCGGCGCAACCGCCCTTTGGCAGAGCTTTTCGCGAAGGCAGTTGTGGCTCTGAGCGCATAGGCGAGGCATTCCTGGGGTTTGCGCCGTATCCTTTTACAAAGTCCTGGCTTTGGCTGGTGCGACCAAAGAAAGGAAACCGGCGCTTGAGACTTGTCTGGGCTGGCTATGGTGAA	AGGACCGGATCAACT	CATTGCGTGAACCGA	Test	chr1:15603611-15603881	chr1:15602981-15603904	1	0	0	0	0	SPEN	NA	NA	NA	NA	SPEN	26	39	32	679	779	1223	37	34	47	700	767	1255	63	73	79	1379	1546	2478	71.66666667	1801	4.430452552	4.385804116	4.953614461	4.589957043	0.638897099	2.05e-8	9.05e-8	TRUE
GW18_PFC_ABC::chr1:15603701-15603971	CGTGATGCGGCGCAACCGCCCTTTGGCAGAGCTTTTCGCGAAGGCAGTTGTGGCTCTGAGCGCATAGGCGAGGCATTCCTGGGGTTTGCGCCGTATCCTTTTACAAAGTCCTGGCTTTGGCTGGTGCGACCAAAGAAAGGAAACCGGCGCTTGAGACTTGTCTGGGCTGGCTATGGTGAAGCAGTGAAACGGTGCAGAATTGTGTCAATGAGGCTAGTTCAGTTGTGCAAGAGCATTTCCTCAAAGTAAGACAGAAGCTTTTAGTTACGT	AGGACCGGATCAACT	CATTGCGTGAACCGA	Test	chr1:15603701-15603971	chr1:15602981-15603904	1	0	0	0	0	SPEN	NA	NA	NA	NA	SPEN	31	37	79	611	675	890	35	39	61	607	667	930	66	76	140	1218	1342	1820	94	1460	4.18539322	4.124457049	3.690963855	4.000271374	-0.034076555	0.721004138	0.775948428	FALSE
GW18_PFC_ABC::chr1:15603791-15604061	CCGTATCCTTTTACAAAGTCCTGGCTTTGGCTGGTGCGACCAAAGAAAGGAAACCGGCGCTTGAGACTTGTCTGGGCTGGCTATGGTGAAGCAGTGAAACGGTGCAGAATTGTGTCAATGAGGCTAGTTCAGTTGTGCAAGAGCATTTCCTCAAAGTAAGACAGAAGCTTTTAGTTACGTCAACACCTGCTAATGTTAGGCTGGCCAGAAATTTCCTGACAAATAATGGGTGAAggtcgggcgtgtggtcgctcatgcctgtaatctcag	AGGACCGGATCAACT	CATTGCGTGAACCGA	Test	chr1:15603791-15604061	chr1:15602981-15603904	1	0	0	0	0	SPEN	NA	NA	NA	NA	SPEN	58	66	79	779	761	1203	62	61	76	792	830	1167	120	127	155	1571	1591	2370	134	1844	3.699522265	3.636624621	3.925877729	3.754008205	-0.214997659	0.006740057	0.013252516	FALSE
GW18_PFC_ABC::chr1:15603881-15604151	GCAGTGAAACGGTGCAGAATTGTGTCAATGAGGCTAGTTCAGTTGTGCAAGAGCATTTCCTCAAAGTAAGACAGAAGCTTTTAGTTACGTCAACACCTGCTAATGTTAGGCTGGCCAGAAATTTCCTGACAAATAATGGGTGAAggtcgggcgtgtggtcgctcatgcctgtaatctcagcgctttgggatcacttgaggtcaggagttcgagaccagcttggccaactaggcgaaaccccatctctactgaaagtacaaaaattagccg	AGGACCGGATCAACT	CATTGCGTGAACCGA	Test	chr1:15603881-15604151	chr1:15602981-15603904	1	0	0	0	0	SPEN	NA	NA	NA	NA	SPEN	86	85	93	1314	1375	1996	95	81	92	1319	1335	2035	181	166	185	2633	2710	4031	177.3333333	3124.666667	3.85524499	4.020905105	4.438121112	4.104757069	0.140369035	0.038265812	0.062941785	FALSE
Midfetal_Cortex_Trevino::chr1:15696722-15696992	taccaagctccttcccccgtggggcagacattctggaagaggagacagacatcaaacaaatTGCAGTGGGATAGGTGTACACCCCAAGTCCTCcctaatgtcctttactatccattatggatttgtaatccaggaaggtccatcatgctttctagccttgtatttacgttttcagcctgtaGAATATCTGACTGTATTGCACGGGCCTTGGAATGGCAGCAAGGGTCCCCCCAGGATCCCCCAGCCTAACATTGTGATTTAGACAGTGAC	AGGACCGGATCAACT	CATTGCGTGAACCGA	Test	chr1:15696722-15696992	chr1:15696812-15697313	0	0	0	0	1	NA	NA	NA	NA	SPEN	SPEN	72	72	89	1104	1112	1562	74	93	91	1062	1100	1676	146	165	180	2166	2212	3238	163.6666667	2538.666667	3.881811093	3.736748304	4.161486866	3.926682088	-0.041791709	0.561459268	0.632873198	FALSE
Midfetal_Cortex_Trevino::chr1:15696812-15697082	CTCcctaatgtcctttactatccattatggatttgtaatccaggaaggtccatcatgctttctagccttgtatttacgttttcagcctgtaGAATATCTGACTGTATTGCACGGGCCTTGGAATGGCAGCAAGGGTCCCCCCAGGATCCCCCAGCCTAACATTGTGATTTAGACAGTGACAGAGTGAGCATTTCCCTTGGCCATACTTGGGTTGTCTGGGTGGGGGAGGCACTCATGAGGTGGTGGTGTAGGCACAGGAGAGGAAAAGGG	AGGACCGGATCAACT	CATTGCGTGAACCGA	Test	chr1:15696812-15697082	chr1:15696812-15697313	0	0	0	0	1	NA	NA	NA	NA	SPEN	SPEN	52	47	62	778	842	1158	66	48	71	761	812	1220	118	95	133	1539	1654	2378	115.3333333	1857	3.693896872	4.107653001	4.150050366	3.983866746	0.01170314	0.889058019	0.913850571	FALSE
Midfetal_Cortex_Trevino::chr1:15696902-15697172	aGAATATCTGACTGTATTGCACGGGCCTTGGAATGGCAGCAAGGGTCCCCCCAGGATCCCCCAGCCTAACATTGTGATTTAGACAGTGACAGAGTGAGCATTTCCCTTGGCCATACTTGGGTTGTCTGGGTGGGGGAGGCACTCATGAGGTGGTGGTGTAGGCACAGGAGAGGAAAAGGGAAGTGAAAGATGAACACGCCAGCTGAAGCTTCTGTGCTTTGAAAGCCTGGTTAAAATGAGGCTTTGAAAAACTCCCTTCTCCTCCGCCAG	AGGACCGGATCAACT	CATTGCGTGAACCGA	Test	chr1:15696902-15697172	chr1:15696812-15697313	0	0	0	0	1	NA	NA	NA	NA	SPEN	SPEN	40	46	60	465	585	806	37	42	74	543	609	806	77	88	134	1008	1194	1612	99.66666667	1271.333333	3.69330824	3.747061472	3.578715126	3.673028279	-0.32186225	7.17649e-4	0.001718121	FALSE
Midfetal_Cortex_Trevino::chr1:15696992-15697262	AGAGTGAGCATTTCCCTTGGCCATACTTGGGTTGTCTGGGTGGGGGAGGCACTCATGAGGTGGTGGTGTAGGCACAGGAGAGGAAAAGGGAAGTGAAAGATGAACACGCCAGCTGAAGCTTCTGTGCTTTGAAAGCCTGGTTAAAATGAGGCTTTGAAAAACTCCCTTCTCCTCCGCCAGTGCCACACACAACACTGAGCGTGCAGAGCTCAGAAAACCGAGCTCAGGGTCTCTGCCAGCTCCTGCTTCCGTCCCAGCAGTAGAAGAATG	AGGACCGGATCAACT	CATTGCGTGAACCGA	Test	chr1:15696992-15697262	chr1:15696812-15697313	0	0	0	0	1	NA	NA	NA	NA	SPEN	SPEN	37	48	53	555	588	905	52	62	64	576	641	891	89	110	117	1131	1229	1796	105.3333333	1385.333333	3.652805147	3.470026734	3.928731644	3.683854508	-0.281669608	0.001779009	0.003956685	FALSE
Midfetal_Cortex_Trevino::chr1:15697082-15697352	AAGTGAAAGATGAACACGCCAGCTGAAGCTTCTGTGCTTTGAAAGCCTGGTTAAAATGAGGCTTTGAAAAACTCCCTTCTCCTCCGCCAGTGCCACACACAACACTGAGCGTGCAGAGCTCAGAAAACCGAGCTCAGGGTCTCTGCCAGCTCCTGCTTCCGTCCCAGCAGTAGAAGAATGGAGTAGAATCGTGTGCACTCTGTTTTTCAGGCCATTGGCTGGCTTCTAGGTCTCTGGTGTTCGCTGAGGGGCCCCTTGGCAGAACCTCTT	AGGACCGGATCAACT	CATTGCGTGAACCGA	Test	chr1:15697082-15697352	chr1:15696812-15697313	0	0	0	0	1	NA	NA	NA	NA	SPEN	SPEN	82	84	111	926	1005	1438	85	98	95	930	961	1482	167	182	206	1856	1966	2920	185	2247.333333	3.466440677	3.426081404	3.818759685	3.570427255	-0.396657237	4.6e-9	2.17e-8	FALSE
Midfetal_Cortex_Trevino::chr1:15697172-15697442	TGCCACACACAACACTGAGCGTGCAGAGCTCAGAAAACCGAGCTCAGGGTCTCTGCCAGCTCCTGCTTCCGTCCCAGCAGTAGAAGAATGGAGTAGAATCGTGTGCACTCTGTTTTTCAGGCCATTGGCTGGCTTCTAGGTCTCTGGTGTTCGCTGAGGGGCCCCTTGGCAGAACCTCTTAGCAGTTTTCTCCCCACCTTAAGAGGAGTCCTCGGTCCCTCCGTAAGAAGTCAATCCCTGTGCTGAGTTCTCAGCCAGAGTAATCATAGT	AGGACCGGATCAACT	CATTGCGTGAACCGA	Test	chr1:15697172-15697442	chr1:15696812-15697313	0	0	0	0	1	NA	NA	NA	NA	SPEN	SPEN	90	90	122	1440	1569	2075	116	90	118	1473	1603	2299	206	180	240	2913	3172	4374	208.6666667	3486.333333	3.815298205	4.131785919	4.182177965	4.043087363	0.067372802	0.286746665	0.36304377	FALSE
NGN2_iPSC_ABC::chr1:15835618-15835888	CTGCCGCGGTCCCTGTGCTTTTTCTCTGGCGTGAGGGTCTCAGTGGCCTTGGGCTCTGCTTGGGCCGTGGCTTGAAGGTTGGAGGTGTCGCGGTGCGCTTGGGTTTTTTCGCTTTCTTTCAAACGCTTGCTTCCTGGCGCTCCCCACCCCCCAGCGTCCCTTTGGCTCCATCTTTCCAGAAACTTCTCTGAGAAACTCAGCAAAAAGCATCCAATTTCGCCACTGCTTCCCCCTCCGCGCATGCGCGAGACGCCAAGCGGAAAGCCTTTG	AGGACCGGATCAACT	CATTGCGTGAACCGA	Test	chr1:15835618-15835888	chr1:15835708-15836208	0	1	0	0	0	NA	SPEN	NA	NA	NA	SPEN	15	11	19	163	178	255	10	6	10	179	179	278	25	17	29	342	357	533	23.66666667	410.6666667	3.721625048	4.313890776	4.153805336	4.063107053	0.11849804	0.521868381	0.595599645	FALSE
NGN2_iPSC_ABC::chr1:15835708-15835978	CGGTGCGCTTGGGTTTTTTCGCTTTCTTTCAAACGCTTGCTTCCTGGCGCTCCCCACCCCCCAGCGTCCCTTTGGCTCCATCTTTCCAGAAACTTCTCTGAGAAACTCAGCAAAAAGCATCCAATTTCGCCACTGCTTCCCCCTCCGCGCATGCGCGAGACGCCAAGCGGAAAGCCTTTGGCGCGCCGGAGTGTGAGAGTGGTgcgtgagcgcgcgcgcgctcgccgtgcgggggcgGTTCTCTCTGACAATGAAGGGAAAGAATTCCCC	AGGACCGGATCAACT	CATTGCGTGAACCGA	Test	chr1:15835708-15835978	chr1:15835708-15836208	0	1	0	0	0	NA	SPEN	NA	NA	NA	SPEN	13	12	11	175	200	270	6	7	8	170	179	295	19	19	19	345	379	565	19	429.6666667	4.112700133	4.247927513	4.822730148	4.394452598	0.4982648	0.014433586	0.026294101	FALSE
NGN2_iPSC_ABC::chr1:15835798-15836068	AACTTCTCTGAGAAACTCAGCAAAAAGCATCCAATTTCGCCACTGCTTCCCCCTCCGCGCATGCGCGAGACGCCAAGCGGAAAGCCTTTGGCGCGCCGGAGTGTGAGAGTGGTgcgtgagcgcgcgcgcgctcgccgtgcgggggcgGTTCTCTCTGACAATGAAGGGAAAGAATTCCCCCTCCCCTCAACATTCCGTCCTCGCGCAAGCGCGTCGGAGCCACTTCCTTGGCCTTTGAGGGAAGGGGGAGGGGTCGTCCCGAAGCGCGCT	AGGACCGGATCAACT	CATTGCGTGAACCGA	Test	chr1:15835798-15836068	chr1:15835708-15836208	0	1	0	0	0	NA	SPEN	NA	NA	NA	SPEN	10	17	14	202	219	390	7	12	11	181	251	404	17	29	25	383	470	794	23.66666667	549	4.415037499	3.972692654	4.9343713320000004	4.440700495	0.511139112	0.011353817	0.021191905	FALSE
NGN2_iPSC_ABC::chr1:15835888-15836158	GCGCGCCGGAGTGTGAGAGTGGTgcgtgagcgcgcgcgcgctcgccgtgcgggggcgGTTCTCTCTGACAATGAAGGGAAAGAATTCCCCCTCCCCTCAACATTCCGTCCTCGCGCAAGCGCGTCGGAGCCACTTCCTTGGCCTTTGAGGGAAGGGGGAGGGGTCGTCCCGAAGCGCGCTAGTCGTGTTTCCGCGCGCCTGCGCACGGGGCCGTTTTCGTCTCGCTGTGTTGTCCGCGAGTCTTTGCTGTGAAGTGCGTCTGAACAGCTC	AGGACCGGATCAACT	CATTGCGTGAACCGA	Test	chr1:15835888-15836158	chr1:15835708-15836208	0	1	0	0	0	NA	SPEN	NA	NA	NA	SPEN	7	8	18	313	339	518	4	10	15	343	379	467	11	18	33	656	718	985	20.66666667	786.3333333	5.77478706	5.241920447	4.857980995	5.291562834	1.257094184	7.53e-11	4.23e-10	TRUE
NGN2_iPSC_ABC::chr1:15835978-15836248	CTCCCCTCAACATTCCGTCCTCGCGCAAGCGCGTCGGAGCCACTTCCTTGGCCTTTGAGGGAAGGGGGAGGGGTCGTCCCGAAGCGCGCTAGTCGTGTTTCCGCGCGCCTGCGCACGGGGCCGTTTTCGTCTCGCTGTGTTGTCCGCGAGTCTTTGCTGTGAAGTGCGTCTGAACAGCTCGCTTGTGCCCGACCTACTTTTTCCTTAAGGCCCACTCGCGGAAACTAGTTTCTTGTGGGGTTATCGATTCTGTACCCCGAGTTTCCTGGA	AGGACCGGATCAACT	CATTGCGTGAACCGA	Test	chr1:15835978-15836248	chr1:15835708-15836208	0	1	0	0	0	NA	SPEN	NA	NA	NA	SPEN	35	17	39	570	613	970	34	30	30	574	661	964	69	47	69	1144	1274	1934	61.66666667	1450.666667	4.031848866	4.731319031	4.788834834	4.517334244	0.551732131	1.77e-6	6.29e-6	TRUE
NGN2_iPSC_ABC::chr1:15836068-15836338	AGTCGTGTTTCCGCGCGCCTGCGCACGGGGCCGTTTTCGTCTCGCTGTGTTGTCCGCGAGTCTTTGCTGTGAAGTGCGTCTGAACAGCTCGCTTGTGCCCGACCTACTTTTTCCTTAAGGCCCACTCGCGGAAACTAGTTTCTTGTGGGGTTATCGATTCTGTACCCCGAGTTTCCTGGAGATTAGTCTCCCCTTTGTGCCCCGGGGATGAGGCTGGACGGCGTCGCGCTGGCTTGTCTTCCACCCCTTCCCGCGCCATGTTTGGAACGG	AGGACCGGATCAACT	CATTGCGTGAACCGA	Test	chr1:15836068-15836338	chr1:15835708-15836208	0	1	0	0	0	NA	SPEN	NA	NA	NA	SPEN	18	26	40	446	447	684	24	34	49	468	470	712	42	60	89	914	917	1396	63.66666667	1075.666667	4.411363178	3.911613006	3.956263209	4.093079798	0.082069657	0.47181591	0.548344706	FALSE
GW18_PFC_ABC::chr1:15886144-15886414	AGGTGTTGTCAGCTGCAGGGTCTTGTACAGAATAGGCATTCCATTTTGGAAACAAGTACTGGGCTGACCCATATTGCTGAAGTGGGAACCTTGCTTTTAGTTAGGATGCTCGACTGCAGAGGAATGAGAACCAGGTAGCCTTAGCTCTGGAAGCAGATGAGAAGCGCTCATCTGGGCAGCCCCTGCGTCTGAATATTGTGGGGGAAAATAGGAACTGTTGTTTGTGACTCGAACCAGCCTAAACTGGAACCATCCAGTTTGAGTTGGCTG	AGGACCGGATCAACT	CATTGCGTGAACCGA	Test	chr1:15886144-15886414	chr1:15886234-15886734	1	0	0	0	0	SPEN	NA	NA	NA	NA	SPEN	52	43	55	872	922	1351	35	55	75	853	948	1440	87	98	130	1725	1870	2791	105	2128.666667	4.293785131	4.240237223	4.413660225	4.315894193	0.341231875	1.15157e-4	3.15934e-4	TRUE
GW18_PFC_ABC::chr1:15886234-15886504	TTGCTTTTAGTTAGGATGCTCGACTGCAGAGGAATGAGAACCAGGTAGCCTTAGCTCTGGAAGCAGATGAGAAGCGCTCATCTGGGCAGCCCCTGCGTCTGAATATTGTGGGGGAAAATAGGAACTGTTGTTTGTGACTCGAACCAGCCTAAACTGGAACCATCCAGTTTGAGTTGGCTGCTTGCCACCTCCCGGAGGCTTCCTTGTTTTGCCAGAGTTTCTCCACAGCCCTCAGTCCAGGGGCGGGGCGCAGGGACCCGGCTGCTGCGT	AGGACCGGATCAACT	CATTGCGTGAACCGA	Test	chr1:15886234-15886504	chr1:15886234-15886734	1	0	0	0	0	SPEN	NA	NA	NA	NA	SPEN	23	41	45	693	739	1144	32	40	47	754	815	1144	55	81	92	1447	1554	2288	76	1763	4.692490965	4.24514686	4.621342936	4.519660254	0.53703674	1.41e-7	5.68e-7	TRUE
GW18_PFC_ABC::chr1:15886324-15886594	CCCTGCGTCTGAATATTGTGGGGGAAAATAGGAACTGTTGTTTGTGACTCGAACCAGCCTAAACTGGAACCATCCAGTTTGAGTTGGCTGCTTGCCACCTCCCGGAGGCTTCCTTGTTTTGCCAGAGTTTCTCCACAGCCCTCAGTCCAGGGGCGGGGCGCAGGGACCCGGCTGCTGCGTGGTGACTGGGCCAGGCGGTGGGAGGGGCAGGACGGCTGTGCCTTAGTGTTCCTGGAGAGGAGGATTTCAGATCTAGCCAGGGTGAACGCC	AGGACCGGATCAACT	CATTGCGTGAACCGA	Test	chr1:15886324-15886594	chr1:15886234-15886734	1	0	0	0	0	SPEN	NA	NA	NA	NA	SPEN	9	9	14	207	196	330	9	13	8	205	228	399	18	22	22	412	424	729	20.66666667	521.6666667	4.442070458	4.207757075	4.988190698	4.546006077	0.644065517	0.001348183	0.003068281	TRUE
GW18_PFC_ABC::chr1:15886414-15886684	CTTGCCACCTCCCGGAGGCTTCCTTGTTTTGCCAGAGTTTCTCCACAGCCCTCAGTCCAGGGGCGGGGCGCAGGGACCCGGCTGCTGCGTGGTGACTGGGCCAGGCGGTGGGAGGGGCAGGACGGCTGTGCCTTAGTGTTCCTGGAGAGGAGGATTTCAGATCTAGCCAGGGTGAACGCCCGACTGCAAGCTGGTACAAACTCTATTTTTAATACATCTTTCTGTTATTAACCCTTGCTTTAATGGTAACTTTTAGTCTTCTACCTTTTA	AGGACCGGATCAACT	CATTGCGTGAACCGA	Test	chr1:15886414-15886684	chr1:15886234-15886734	1	0	0	0	0	SPEN	NA	NA	NA	NA	SPEN	36	52	53	1108	1210	1775	38	53	62	1145	1217	1825	74	105	115	2253	2427	3600	98	2760	4.90945311	4.517632252	4.956200889	4.79442875	0.815914786	4.91e-20	5.2e-19	TRUE
GW18_PFC_ABC::chr1:15886504-15886774	GGTGACTGGGCCAGGCGGTGGGAGGGGCAGGACGGCTGTGCCTTAGTGTTCCTGGAGAGGAGGATTTCAGATCTAGCCAGGGTGAACGCCCGACTGCAAGCTGGTACAAACTCTATTTTTAATACATCTTTCTGTTATTAACCCTTGCTTTAATGGTAACTTTTAGTCTTCTACCTTTTAGAAGCTACGGCTTCTGTAAAACTGCTTCTGCACTGCCAGTGCTTGGCCACATCACAACATGGTCAGCATTTGGTGACAAGGAGTTTATTA	AGGACCGGATCAACT	CATTGCGTGAACCGA	Test	chr1:15886504-15886774	chr1:15886234-15886734	1	0	0	0	0	SPEN	NA	NA	NA	NA	SPEN	125	126	182	2611	2772	4077	158	149	183	2782	2961	4068	283	275	365	5393	5733	8145	307.6666667	6423.666667	4.247392687	4.376801732	4.476176261	4.366790227	0.388123661	3.77e-14	2.76e-13	TRUE
GW18_PFC_ABC::chr1:15886594-15886864	CGACTGCAAGCTGGTACAAACTCTATTTTTAATACATCTTTCTGTTATTAACCCTTGCTTTAATGGTAACTTTTAGTCTTCTACCTTTTAGAAGCTACGGCTTCTGTAAAACTGCTTCTGCACTGCCAGTGCTTGGCCACATCACAACATGGTCAGCATTTGGTGACAAGGAGTTTATTACCAAAGTCCCCAGGAGCGTTGCTTTTAGTTAGGTTAGTCCATTTGAAATAAAGAACTGTCCCTCTCACCCCTTCTCATTCTTACCAATTA	AGGACCGGATCAACT	CATTGCGTGAACCGA	Test	chr1:15886594-15886864	chr1:15886234-15886734	1	0	0	0	0	SPEN	NA	NA	NA	NA	SPEN	131	121	155	2226	2312	3283	144	121	178	2295	2419	3438	275	242	333	4521	4731	6721	283.3333333	5324.333333	4.03422082	4.283421855	4.330970535	4.216204403	0.236541976	8.35e-6	2.72e-5	TRUE
Midfetal_Cortex_Trevino::chr1:15900484-15900754	GAATGGTGAAGTTAATATTGTAAAAAAGTTGTTTATACTTTACCTTTTTATCAGGTTGTCCAAAATCAAGTGACACCAGAGTGTTTTAGATCTCAGCTTCTTCTTGAGGAAGTTTGATTTTCAGAAGTTTACATTTTTTTCTTACAATTCAAAGATTTTTATGAAATGATACATTAGTAATGAGGAAGAATAATCAATGTTAAGGATCCTGCGTTTGGATTGCAGCTTGAAATTAGCATGTTGGTTTTTCAAAAGATGGGAAAGCAGTCC	AGGACCGGATCAACT	CATTGCGTGAACCGA	Test	chr1:15900484-15900754	chr1:15900574-15901075	0	0	0	0	1	NA	NA	NA	NA	SPEN	SPEN	103	66	117	1289	1425	2010	105	89	100	1369	1516	2111	208	155	217	2658	2941	4121	193.3333333	3240	3.66930893	4.237179312	4.240944465	4.049144236	0.069681874	0.282096839	0.358193121	FALSE
Midfetal_Cortex_Trevino::chr1:15900574-15900844	TCTCAGCTTCTTCTTGAGGAAGTTTGATTTTCAGAAGTTTACATTTTTTTCTTACAATTCAAAGATTTTTATGAAATGATACATTAGTAATGAGGAAGAATAATCAATGTTAAGGATCCTGCGTTTGGATTGCAGCTTGAAATTAGCATGTTGGTTTTTCAAAAGATGGGAAAGCAGTCCAAGAAATAATACAGGCcagggtttctcagtcttggcactattcacatttgagaccagagaactctttgttgggactttcctgtgcactgt	AGGACCGGATCAACT	CATTGCGTGAACCGA	Test	chr1:15900574-15900844	chr1:15900574-15901075	0	0	0	0	1	NA	NA	NA	NA	SPEN	SPEN	194	188	262	2792	3090	4325	203	219	242	2922	3164	4354	397	407	504	5714	6254	8679	436	6882.333333	3.843913163	3.938368827	4.10333975	3.961873913	-0.015320874	0.724305067	0.778637669	FALSE
Midfetal_Cortex_Trevino::chr1:15900664-15900934	TGAGGAAGAATAATCAATGTTAAGGATCCTGCGTTTGGATTGCAGCTTGAAATTAGCATGTTGGTTTTTCAAAAGATGGGAAAGCAGTCCAAGAAATAATACAGGCcagggtttctcagtcttggcactattcacatttgagaccagagaactctttgttgggactttcctgtgcactgtagggtacttggtagatgccagtaaccctaccccaccccacccccactgtgacaacaaaaatgtTGtagaaccctgctaaaactagtaggg	AGGACCGGATCAACT	CATTGCGTGAACCGA	Test	chr1:15900664-15900934	chr1:15900574-15901075	0	0	0	0	1	NA	NA	NA	NA	SPEN	SPEN	117	120	157	1595	1805	2622	137	122	147	1680	1852	2731	254	242	304	3275	3657	5353	266.6666667	4095	3.683366205	3.912026856	4.133735991	3.909709684	-0.060191043	0.289674148	0.366110415	FALSE
Midfetal_Cortex_Trevino::chr1:15900754-15901024	AAGAAATAATACAGGCcagggtttctcagtcttggcactattcacatttgagaccagagaactctttgttgggactttcctgtgcactgtagggtacttggtagatgccagtaaccctaccccaccccacccccactgtgacaacaaaaatgtTGtagaaccctgctaaaactagtagggtccttgaaagatcatgaggtctgctaaccgctagggaaattcaagttaagagaggcaaaatgaagtgtcttggcaggtcactcagttgat	AGGACCGGATCAACT	CATTGCGTGAACCGA	Test	chr1:15900754-15901024	chr1:15900574-15901075	0	0	0	0	1	NA	NA	NA	NA	SPEN	SPEN	4	2	6	67	79	100	3	2	2	75	74	94	7	4	8	142	153	194	6.333333333	163	4.159871337	4.944858446	4.437405312	4.514045032	0.697487885	0.04578661	0.073800622	FALSE
Midfetal_Cortex_Trevino::chr1:15900844-15901114	agggtacttggtagatgccagtaaccctaccccaccccacccccactgtgacaacaaaaatgtTGtagaaccctgctaaaactagtagggtccttgaaagatcatgaggtctgctaaccgctagggaaattcaagttaagagaggcaaaatgaagtgtcttggcaggtcactcagttgattaTTTCCTTGTTATTTTTTGGAGTAAAAAAAAAATAGAGGCTTGAgtcaggtgtggtggtgtatgcatgtagttccagcttcttctaggg	AGGACCGGATCAACT	CATTGCGTGAACCGA	Test	chr1:15900844-15901114	chr1:15900574-15901075	0	0	0	0	1	NA	NA	NA	NA	SPEN	SPEN	77	71	72	1152	1183	1664	102	82	94	1158	1296	1712	179	153	166	2310	2479	3376	166	2721.666667	3.682448448	4.009337865	4.337822172	4.009869495	0.041416659	0.578833451	0.648997751	FALSE
Midfetal_Cortex_Trevino::chr1:15900934-15901204	tccttgaaagatcatgaggtctgctaaccgctagggaaattcaagttaagagaggcaaaatgaagtgtcttggcaggtcactcagttgattaTTTCCTTGTTATTTTTTGGAGTAAAAAAAAAATAGAGGCTTGAgtcaggtgtggtggtgtatgcatgtagttccagcttcttctagggtgactgagacgggaggacgtttgagcccaggagtttgaggccagcctgggcaacatagtaatacctcgtcccttaaaaaaaaaaaaggtg	AGGACCGGATCAACT	CATTGCGTGAACCGA	Test	chr1:15900934-15901204	chr1:15900574-15901075	0	0	0	0	1	NA	NA	NA	NA	SPEN	SPEN	106	98	123	1655	1736	2325	104	78	127	1694	1903	2561	210	176	250	3349	3639	4886	212	3958	3.988846192	4.362117185	4.283189835	4.211384404	0.230454875	3.95603e-4	9.89736e-4	TRUE
Midfetal_Cortex_Trevino::chr1:15987911-15988181	tccagcctgggcaatggggagagactccatctcaaaaagaaaaaaatattaaaaaaaaaaCTGTTCATATTTTGTAGTATATCCATGTCTGTTCTTTGTTAATCAATGTATTAAAAAATAATAAATTACTCAACATTAAAATTTCATCTCTTTAGGAAGATGCGCCACATTTATCCCAACGATCCACACATTCTGTACGTACCTGTTTTCCCAGGGCTTGGGTACCCCAGCTAAAGGAGTGTGGTTCTGATCTATCTCCTTTATTATAGG	AGGACCGGATCAACT	CATTGCGTGAACCGA	Test	chr1:15987911-15988181	chr1:15988001-15988502	0	0	0	0	1	NA	NA	NA	NA	SPEN	SPEN	147	159	218	1772	1880	2705	176	162	210	1804	1936	2818	323	321	428	3576	3816	5523	357.3333333	4305	3.4646844	3.567306593	3.686663767	3.57288492	-0.406578055	3.23e-17	2.88e-16	FALSE
Midfetal_Cortex_Trevino::chr1:15988001-15988271	GTTCTTTGTTAATCAATGTATTAAAAAATAATAAATTACTCAACATTAAAATTTCATCTCTTTAGGAAGATGCGCCACATTTATCCCAACGATCCACACATTCTGTACGTACCTGTTTTCCCAGGGCTTGGGTACCCCAGCTAAAGGAGTGTGGTTCTGATCTATCTCCTTTATTATAGGTATAATCCAGTTACTGAGAATGTGACTATCAAGAGCGAAGGCGCTATTCAGTTCAACTTCACGCTTGTTTGATCCTCAAAAGATTCAAAC	AGGACCGGATCAACT	CATTGCGTGAACCGA	Test	chr1:15988001-15988271	chr1:15988001-15988502	0	0	0	0	1	NA	NA	NA	NA	SPEN	SPEN	71	55	80	690	723	1096	56	57	98	722	768	1122	127	112	178	1412	1491	2218	139	1707	3.46454575	3.722852858	3.631878175	3.606425594	-0.379710383	1.04e-6	3.78e-6	FALSE
Midfetal_Cortex_Trevino::chr1:15988091-15988361	GATCCACACATTCTGTACGTACCTGTTTTCCCAGGGCTTGGGTACCCCAGCTAAAGGAGTGTGGTTCTGATCTATCTCCTTTATTATAGGTATAATCCAGTTACTGAGAATGTGACTATCAAGAGCGAAGGCGCTATTCAGTTCAACTTCACGCTTGTTTGATCCTCAAAAGATTCAAACAATGAATCAAAGAAAGGAAAGGGAGCTAGCATCAGCACCGATGATGCCAGTGATCCAACTACTAAAGAGTTTAAAACTTTAATTTAAAAA	AGGACCGGATCAACT	CATTGCGTGAACCGA	Test	chr1:15988091-15988361	chr1:15988001-15988502	0	0	0	0	1	NA	NA	NA	NA	SPEN	SPEN	33	37	32	313	350	486	27	34	43	351	367	522	60	71	75	664	717	1008	68.66666667	796.3333333	3.446473193	3.317915032	3.730782946	3.49839039	-0.461107858	2.72e-5	8.23e-5	FALSE
Midfetal_Cortex_Trevino::chr1:15988181-15988451	TATAATCCAGTTACTGAGAATGTGACTATCAAGAGCGAAGGCGCTATTCAGTTCAACTTCACGCTTGTTTGATCCTCAAAAGATTCAAACAATGAATCAAAGAAAGGAAAGGGAGCTAGCATCAGCACCGATGATGCCAGTGATCCAACTACTAAAGAGTTTAAAACTTTAATTTAAAAACTTTTAGCTGAGAATGGTTTGGAAAGCCTCATGTTACACTCCTTCTCAAATCTGGCTCTTTATCGATACCATTCCTACAAAGAGACATCA	AGGACCGGATCAACT	CATTGCGTGAACCGA	Test	chr1:15988181-15988451	chr1:15988001-15988502	0	0	0	0	1	NA	NA	NA	NA	SPEN	SPEN	95	111	154	1076	1109	1597	116	121	130	1186	1142	1816	211	232	284	2262	2251	3413	242.3333333	2642	3.416100415	3.272804967	3.582429234	3.423778205	-0.551918079	1.13e-18	1.11e-17	FALSE
Midfetal_Cortex_Trevino::chr1:15988271-15988541	AATGAATCAAAGAAAGGAAAGGGAGCTAGCATCAGCACCGATGATGCCAGTGATCCAACTACTAAAGAGTTTAAAACTTTAATTTAAAAACTTTTAGCTGAGAATGGTTTGGAAAGCCTCATGTTACACTCCTTCTCAAATCTGGCTCTTTATCGATACCATTCCTACAAAGAGACATCATCATGGTTTATCAGAAGACACAACCAAAATCCAGTGAGGAAGGGCAGCCGTCAAAGGTTTTATTCATccgggcatggtagctcactccta	AGGACCGGATCAACT	CATTGCGTGAACCGA	Test	chr1:15988271-15988541	chr1:15988001-15988502	0	0	0	0	1	NA	NA	NA	NA	SPEN	SPEN	45	25	64	544	581	804	44	40	75	580	593	824	89	65	139	1124	1174	1628	97.66666667	1308.666667	3.64385619	4.154050922	3.540487872	3.779464994	-0.246501615	0.009225226	0.017581994	FALSE
Midfetal_Cortex_Trevino::chr1:15988361-15988631	CTTTTAGCTGAGAATGGTTTGGAAAGCCTCATGTTACACTCCTTCTCAAATCTGGCTCTTTATCGATACCATTCCTACAAAGAGACATCATCATGGTTTATCAGAAGACACAACCAAAATCCAGTGAGGAAGGGCAGCCGTCAAAGGTTTTATTCATccgggcatggtagctcactcctaatcccagcactttgggaggccgaggtgggtggatcacctgaggccaggagttcgagaccagcctggccaacatgatgaaacctctctcta	AGGACCGGATCAACT	CATTGCGTGAACCGA	Test	chr1:15988361-15988631	chr1:15988001-15988502	0	0	0	0	1	NA	NA	NA	NA	SPEN	SPEN	54	60	55	567	593	824	44	48	53	603	618	861	98	108	108	1170	1211	1685	104.6666667	1355.333333	3.56416874	3.474989659	3.951204496	3.663454298	-0.300241771	8.41245e-4	0.00198898	FALSE
Midfetal_Cortex_Trevino::chr1:16082171-16082441	ccgggcaagtctgttcccctctgagcctcagtatgttcatctgtaccctagagggctggatgaatggacctgtaagttcttttctgcagctgccagcagcacgctggggctcgtcccatcactctccaggctttggttcgtctctgtaaaatggggagatgaatactgggccctcccacacttctgaggcgggtcccaggccagagagatcacagatgggaaagtgctttgagctcggtgggagaaaggagctctataaacccaggggtt	AGGACCGGATCAACT	CATTGCGTGAACCGA	Test	chr1:16082171-16082441	chr1:16082261-16082762	0	0	0	0	1	NA	NA	NA	NA	SPEN	SPEN	30	22	39	447	461	637	20	25	36	448	488	702	50	47	75	895	949	1339	57.33333333	1061	4.13492958	4.306821202	4.140089772	4.193946851	0.214722627	0.068383036	0.105148851	FALSE
Midfetal_Cortex_Trevino::chr1:16082261-16082531	tgccagcagcacgctggggctcgtcccatcactctccaggctttggttcgtctctgtaaaatggggagatgaatactgggccctcccacacttctgaggcgggtcccaggccagagagatcacagatgggaaagtgctttgagctcggtgggagaaaggagctctataaacccaggggtttattaGATGATCCAGGATCAAGGAGGGCTGGTGGCCTGGAGGCCTTGGGTCAGTGTCTGGTCTGACCAGCAGAGGGCACTCTGGGGAAGC	AGGACCGGATCAACT	CATTGCGTGAACCGA	Test	chr1:16082261-16082531	chr1:16082261-16082762	0	0	0	0	1	NA	NA	NA	NA	SPEN	SPEN	16	30	27	318	320	473	16	25	28	307	315	528	32	55	55	625	635	1001	47.33333333	753.6666667	4.245624728	3.505528033	4.161311871	3.970821544	-0.009043342	0.946022194	0.958668505	FALSE
Midfetal_Cortex_Trevino::chr1:16082351-16082621	cttctgaggcgggtcccaggccagagagatcacagatgggaaagtgctttgagctcggtgggagaaaggagctctataaacccaggggtttattaGATGATCCAGGATCAAGGAGGGCTGGTGGCCTGGAGGCCTTGGGTCAGTGTCTGGTCTGACCAGCAGAGGGCACTCTGGGGAAGCTGGGGCTGGTTCTAGGACTGGAATCCACtttgttcctctgagaatacatgctgaggccctactgtgtaccacgtctgctgtgctgggcat	AGGACCGGATCAACT	CATTGCGTGAACCGA	Test	chr1:16082351-16082621	chr1:16082261-16082762	0	0	0	0	1	NA	NA	NA	NA	SPEN	SPEN	3	7	10	179	180	215	9	12	13	203	174	245	12	19	23	382	354	460	18	398.6666667	4.880760864	4.14974712	4.26366044	4.431389474	0.49312241	0.024126253	0.04174535	FALSE
Midfetal_Cortex_Trevino::chr1:16082441-16082711	tattaGATGATCCAGGATCAAGGAGGGCTGGTGGCCTGGAGGCCTTGGGTCAGTGTCTGGTCTGACCAGCAGAGGGCACTCTGGGGAAGCTGGGGCTGGTTCTAGGACTGGAATCCACtttgttcctctgagaatacatgctgaggccctactgtgtaccacgtctgctgtgctgggcatggggacgtggccatgaatgaatgggacccAAGGGGGTGGGGTGGGGTCATGGAGCAACCAGGCCTAATGCAGAGTGAGATGGGAGCTATG	AGGACCGGATCAACT	CATTGCGTGAACCGA	Test	chr1:16082441-16082711	chr1:16082261-16082762	0	0	0	0	1	NA	NA	NA	NA	SPEN	SPEN	17	22	18	308	320	490	21	20	24	332	318	478	38	42	42	640	638	968	40.66666667	748.6666667	4.038778328	3.893407366	4.494088101	4.142091265	0.203770588	0.145976778	0.203444978	FALSE
Midfetal_Cortex_Trevino::chr1:16082531-16082801	TGGGGCTGGTTCTAGGACTGGAATCCACtttgttcctctgagaatacatgctgaggccctactgtgtaccacgtctgctgtgctgggcatggggacgtggccatgaatgaatgggacccAAGGGGGTGGGGTGGGGTCATGGAGCAACCAGGCCTAATGCAGAGTGAGATGGGAGCTATGGTGGGGGCTAGGCAGGGATGGTGCCCGGGGCACCTCTGCCACCATAGCTCCCATCTCTCCTTAGTTGGGAGAGCCCAGGTCAGAGGTCTA	AGGACCGGATCAACT	CATTGCGTGAACCGA	Test	chr1:16082531-16082801	chr1:16082261-16082762	0	0	0	0	1	NA	NA	NA	NA	SPEN	SPEN	2	7	1	43	42	62	1	4	6	39	61	78	3	11	7	82	103	140	7	108.3333333	4.375039431	3.115477217	4.139551352	3.876689334	-0.049366821	0.886076916	0.911401059	FALSE
Midfetal_Cortex_Trevino::chr1:16082621-16082891	ggggacgtggccatgaatgaatgggacccAAGGGGGTGGGGTGGGGTCATGGAGCAACCAGGCCTAATGCAGAGTGAGATGGGAGCTATGGTGGGGGCTAGGCAGGGATGGTGCCCGGGGCACCTCTGCCACCATAGCTCCCATCTCTCCTTAGTTGGGAGAGCCCAGGTCAGAGGTCTAGGCTGGAGAGCCAGAGGGGCAACCTGGAGAAGCaagtgtgtgggctctggggccaggctgcctgggtttgaatagggctctgccacctat	AGGACCGGATCAACT	CATTGCGTGAACCGA	Test	chr1:16082621-16082891	chr1:16082261-16082762	0	0	0	0	1	NA	NA	NA	NA	SPEN	SPEN	14	17	19	205	235	335	14	11	18	238	212	337	28	28	37	443	447	672	31	520.6666667	3.936434871	3.949373927	4.146535181	4.010781326	0.072265414	0.655689893	0.718901854	FALSE
NGN2_iPSC_ABC::chr1:16498915-16499185	AGGCCGCTGCGCCCAGGCAGGCCTCTGCGCCCGGGCAGGCCTCGGCCTCCTGTCGCGCCCCCGGCCCGCGACAATCCGGGCAGGATGGGCGGCAGGACGCGGAGGGGCATCTGCGGAGCCCGTCGGGAACGCCCTCTTGGCTTCCGGTGCCGGGCAGCGGCGGGCGCGGCGCCCACAGCGCCCCTAGCCCCGGGACATGGCTCCAGCCCGCCCCCAGGCGAGCGGCCTCCTTCGCCCGGAGCGCGTCGGTCCAGCCCCCGCGCACGCGCG	AGGACCGGATCAACT	CATTGCGTGAACCGA	Test	chr1:16498915-16499185	chr1:16499005-16499505	0	1	0	0	0	NA	SPEN	NA	NA	NA	SPEN	NA	NA	NA	NA	NA	NA	NA	NA	NA	NA	NA	NA	NA	NA	NA	NA	NA	NA	NA	NA	NA	NA	NA	NA	NA	NA	NA	NA
NGN2_iPSC_ABC::chr1:16499005-16499275	GGCAGGACGCGGAGGGGCATCTGCGGAGCCCGTCGGGAACGCCCTCTTGGCTTCCGGTGCCGGGCAGCGGCGGGCGCGGCGCCCACAGCGCCCCTAGCCCCGGGACATGGCTCCAGCCCGCCCCCAGGCGAGCGGCCTCCTTCGCCCGGAGCGCGTCGGTCCAGCCCCCGCGCACGCGCGCACCCCCAGCCTCCTACCTTCGCTCGCCTTCTCCGCAGCCGCTGCCGCCGAGGCCGAGGGGCCGCACCGGGTGCGGCGGGGCGGGGCGTC	AGGACCGGATCAACT	CATTGCGTGAACCGA	Test	chr1:16499005-16499275	chr1:16499005-16499505	0	1	0	0	0	NA	SPEN	NA	NA	NA	SPEN	NA	NA	NA	NA	NA	NA	NA	NA	NA	NA	NA	NA	NA	NA	NA	NA	NA	NA	NA	NA	NA	NA	NA	NA	NA	NA	NA	NA
NGN2_iPSC_ABC::chr1:16499095-16499365	CCCCTAGCCCCGGGACATGGCTCCAGCCCGCCCCCAGGCGAGCGGCCTCCTTCGCCCGGAGCGCGTCGGTCCAGCCCCCGCGCACGCGCGCACCCCCAGCCTCCTACCTTCGCTCGCCTTCTCCGCAGCCGCTGCCGCCGAGGCCGAGGGGCCGCACCGGGTGCGGCGGGGCGGGGCGTCCCTTCCACTAGGCGGGGAGAACCGGGGGCGGAGCCTGCGCCGCGCGAGAGAGGCTCAggccggggcggaggcgaggccggggccgaggcg	AGGACCGGATCAACT	CATTGCGTGAACCGA	Test	chr1:16499095-16499365	chr1:16499005-16499505	0	1	0	0	0	NA	SPEN	NA	NA	NA	SPEN	NA	NA	NA	NA	NA	NA	NA	NA	NA	NA	NA	NA	NA	NA	NA	NA	NA	NA	NA	NA	NA	NA	NA	NA	NA	NA	NA	NA
NGN2_iPSC_ABC::chr1:16499185-16499455	CACCCCCAGCCTCCTACCTTCGCTCGCCTTCTCCGCAGCCGCTGCCGCCGAGGCCGAGGGGCCGCACCGGGTGCGGCGGGGCGGGGCGTCCCTTCCACTAGGCGGGGAGAACCGGGGGCGGAGCCTGCGCCGCGCGAGAGAGGCTCAggccggggcggaggcgaggccggggccgaggcgggggcgggggcggggccgggcgccaggggccgcggGTCTGCGGCGCTTACAGGGACCACCCTGGGCGGAAACGCCTGGTGAGCCCTCCCG	AGGACCGGATCAACT	CATTGCGTGAACCGA	Test	chr1:16499185-16499455	chr1:16499005-16499505	0	1	0	0	0	NA	SPEN	NA	NA	NA	SPEN	NA	NA	NA	NA	NA	NA	NA	NA	NA	NA	NA	NA	NA	NA	NA	NA	NA	NA	NA	NA	NA	NA	NA	NA	NA	NA	NA	NA
NGN2_iPSC_ABC::chr1:16499275-16499545	CCTTCCACTAGGCGGGGAGAACCGGGGGCGGAGCCTGCGCCGCGCGAGAGAGGCTCAggccggggcggaggcgaggccggggccgaggcgggggcgggggcggggccgggcgccaggggccgcggGTCTGCGGCGCTTACAGGGACCACCCTGGGCGGAAACGCCTGGTGAGCCCTCCCGCTTGCAGCCTCGCACCGCCGGGCAAGCTAGGCTCCTCCTGCACGCACGAAGGAGGATTCCACAGGAACGAACCACGACCCCCAAGGTTTC	AGGACCGGATCAACT	CATTGCGTGAACCGA	Test	chr1:16499275-16499545	chr1:16499005-16499505	0	1	0	0	0	NA	SPEN	NA	NA	NA	SPEN	2	5	4	84	71	111	5	4	5	87	106	117	7	9	9	171	177	228	8.333333333	192	4.426264755	4.153805336	4.517275693	4.365781928	0.538309065	0.081266546	0.122258059	FALSE
NGN2_iPSC_ABC::chr1:16499365-16499635	ggggcgggggcggggccgggcgccaggggccgcggGTCTGCGGCGCTTACAGGGACCACCCTGGGCGGAAACGCCTGGTGAGCCCTCCCGCTTGCAGCCTCGCACCGCCGGGCAAGCTAGGCTCCTCCTGCACGCACGAAGGAGGATTCCACAGGAACGAACCACGACCCCCAAGGTTTCGCAGTTGTAAGACCGCAGCGCAGGATCGAAACCCCGACCCGGCTGCAGAGTCCCCCTGCGGTTTGGCCGGGCCTCAAAGGCCTGAAACTC	AGGACCGGATCAACT	CATTGCGTGAACCGA	Test	chr1:16499365-16499635	chr1:16499005-16499505	0	1	0	0	0	NA	SPEN	NA	NA	NA	SPEN	2	1	9	65	63	114	2	1	3	66	76	110	4	2	12	131	139	224	6	164.6666667	4.722466024	5.544320516	4.113341473	4.793376005	0.777321777	0.032842003	0.054956356	FALSE
GW18_PFC_ABC::chr1:16904580-16904850	CTCTGTTATTAAAGGGCTCCCAATTTTAAGTGGAATGCTACTTCACAAAGATAACCAGGTTTGAAAGGGTCCggtttgctttgtaatccgaaacgttccagtctgctattaaaagccattatttgaagacgggtgcacaggcttccagctgcccgccagaagggtcctccgcaggacacaggttaagTAATCACTTCTTCGGGGGAGACTAGATGCAGGGTCTCGGCGCACCTCCCCAAAAGACAAGGGCGAGACAGAAAGGAGGGACAG	AGGACCGGATCAACT	CATTGCGTGAACCGA	Test	chr1:16904580-16904850	chr1:16904670-16905462	1	0	0	0	0	SPEN	NA	NA	NA	NA	SPEN	65	84	88	1048	1102	1634	71	80	91	1113	1188	1647	136	164	179	2161	2290	3281	159.6666667	2577.333333	3.980118725	3.795439529	4.188506427	3.98802156	0.015826578	0.823678106	0.861303782	FALSE
GW18_PFC_ABC::chr1:16904670-16904940	aaacgttccagtctgctattaaaagccattatttgaagacgggtgcacaggcttccagctgcccgccagaagggtcctccgcaggacacaggttaagTAATCACTTCTTCGGGGGAGACTAGATGCAGGGTCTCGGCGCACCTCCCCAAAAGACAAGGGCGAGACAGAAAGGAGGGACAGGCGGACGTCACTTCCCCCGCCGGCTGCGGCACCGGGTTGGTGGGCTGAGTGGAGGAGGGTGGGGCGGAAGAACAGAAGGGGACTGGGAAA	AGGACCGGATCAACT	CATTGCGTGAACCGA	Test	chr1:16904670-16904940	chr1:16904670-16905462	1	0	0	0	0	SPEN	NA	NA	NA	NA	SPEN	2	9	8	82	82	132	5	4	9	105	96	147	7	13	17	187	178	279	12.33333333	214.6666667	4.554588852	3.676460855	3.959358016	4.063469241	0.12347615	0.62838633	0.694600916	FALSE
GW18_PFC_ABC::chr1:16904760-16905030	ggttaagTAATCACTTCTTCGGGGGAGACTAGATGCAGGGTCTCGGCGCACCTCCCCAAAAGACAAGGGCGAGACAGAAAGGAGGGACAGGCGGACGTCACTTCCCCCGCCGGCTGCGGCACCGGGTTGGTGGGCTGAGTGGAGGAGGGTGGGGCGGAAGAACAGAAGGGGACTGGGAAAGGCACTGTTGGTGACATCACCGATAGGGCGTTTCTATGTAGATGAGGCAGCGCAGGGGCTGCTGCTTCGCCATGAAGGATTTCCCGTGCT	AGGACCGGATCAACT	CATTGCGTGAACCGA	Test	chr1:16904760-16905030	chr1:16904670-16905462	1	0	0	0	0	SPEN	NA	NA	NA	NA	SPEN	5	13	14	301	324	482	8	9	17	307	316	498	13	22	31	608	640	980	22	742.6666667	5.442943496	4.800618591	4.938109326	5.060557138	1.076927636	6.76e-9	3.15e-8	TRUE
GW18_PFC_ABC::chr1:16904850-16905120	GCGGACGTCACTTCCCCCGCCGGCTGCGGCACCGGGTTGGTGGGCTGAGTGGAGGAGGGTGGGGCGGAAGAACAGAAGGGGACTGGGAAAGGCACTGTTGGTGACATCACCGATAGGGCGTTTCTATGTAGATGAGGCAGCGCAGGGGCTGCTGCTTCGCCATGAAGGATTTCCCGTGCTGTAGGAGCAAGTCCGGGACCGCTGGCTGGACGTGAGCGTCCTAGCTGTGCGTTAGGGCTAGGAGGGCTCAGGGTGATTGGGGATTGGCTG	AGGACCGGATCAACT	CATTGCGTGAACCGA	Test	chr1:16904850-16905120	chr1:16904670-16905462	1	0	0	0	0	SPEN	NA	NA	NA	NA	SPEN	10	5	12	236	308	430	10	5	11	236	299	409	20	10	23	472	607	839	17.66666667	639.3333333	4.493378951	5.788495895	5.129283017	5.137052621	1.175110154	2.52e-8	1.1e-7	TRUE
GW18_PFC_ABC::chr1:16904940-16905210	GGCACTGTTGGTGACATCACCGATAGGGCGTTTCTATGTAGATGAGGCAGCGCAGGGGCTGCTGCTTCGCCATGAAGGATTTCCCGTGCTGTAGGAGCAAGTCCGGGACCGCTGGCTGGACGTGAGCGTCCTAGCTGTGCGTTAGGGCTAGGAGGGCTCAGGGTGATTGGGGATTGGCTGGGGTGGTGCTCGGGGCAAGTGACCGTGCGTGTAAAGGGTGAGGCGTATGGAGCTGTGGCGGGGCGGAAGTTCACATGTGTGGTATGTAGA	AGGACCGGATCAACT	CATTGCGTGAACCGA	Test	chr1:16904940-16905210	chr1:16904670-16905462	1	0	0	0	0	SPEN	NA	NA	NA	NA	SPEN	16	9	17	317	347	490	13	12	14	360	357	506	29	21	31	677	704	996	27	792.3333333	4.498250868	5.002047829	4.961449694	4.820582797	0.879802655	1.62e-7	6.49e-7	TRUE
GW18_PFC_ABC::chr1:16905030-16905300	GTAGGAGCAAGTCCGGGACCGCTGGCTGGACGTGAGCGTCCTAGCTGTGCGTTAGGGCTAGGAGGGCTCAGGGTGATTGGGGATTGGCTGGGGTGGTGCTCGGGGCAAGTGACCGTGCGTGTAAAGGGTGAGGCGTATGGAGCTGTGGCGGGGCGGAAGTTCACATGTGTGGTATGTAGAGCACATGTTATGGTTATCAAAGTGGTTTACTGTAAGGCTGAGGGCTATGCATTCTATGGCTATGTTGTTGTCTCTTATTTTTCCAAACGT	AGGACCGGATCAACT	CATTGCGTGAACCGA	Test	chr1:16905030-16905300	chr1:16904670-16905462	1	0	0	0	0	SPEN	NA	NA	NA	NA	SPEN	52	49	61	680	725	1104	45	45	62	676	780	1167	97	94	123	1356	1505	2271	104.6666667	1710.666667	3.791495161	3.986650446	4.195550809	3.991232139	0.027908968	0.756443175	0.805954825	FALSE
GW18_PFC_ABC::chr1:16905120-16905390	GGGTGGTGCTCGGGGCAAGTGACCGTGCGTGTAAAGGGTGAGGCGTATGGAGCTGTGGCGGGGCGGAAGTTCACATGTGTGGTATGTAGAGCACATGTTATGGTTATCAAAGTGGTTTACTGTAAGGCTGAGGGCTATGCATTCTATGGCTATGTTGTTGTCTCTTATTTTTCCAAACGTGGAAACCTCTGTTTTGTAACTTGTAGTAATAAGGTAGAAATTAAAAAGAAAAAGTATTTTCCTGTACTTGCTTGGCTGCAAGGTCAGGAA	AGGACCGGATCAACT	CATTGCGTGAACCGA	Test	chr1:16905120-16905390	chr1:16904670-16905462	1	0	0	0	0	SPEN	NA	NA	NA	NA	SPEN	92	85	117	1242	1338	1901	107	89	137	1320	1411	1869	199	174	254	2562	2749	3770	209	3027	3.679761574	3.974004791	3.886377998	3.846714788	-0.137066505	0.031592064	0.053093937	FALSE
GW18_PFC_ABC::chr1:16905210-16905480	GCACATGTTATGGTTATCAAAGTGGTTTACTGTAAGGCTGAGGGCTATGCATTCTATGGCTATGTTGTTGTCTCTTATTTTTCCAAACGTGGAAACCTCTGTTTTGTAACTTGTAGTAATAAGGTAGAAATTAAAAAGAAAAAGTATTTTCCTGTACTTGCTTGGCTGCAAGGTCAGGAACAGATAGTTTCTGAAAAACCACATCGCTGAGAAATGAGTTCTGGAGACTCTCTTAACAGTCTGTTATCCCTAGgaaggataagagcaaga	AGGACCGGATCAACT	CATTGCGTGAACCGA	Test	chr1:16905210-16905480	chr1:16904670-16905462	1	0	0	0	0	SPEN	NA	NA	NA	NA	SPEN	125	115	149	2049	2154	2941	130	128	138	2047	2122	3132	255	243	287	4096	4276	6073	261.6666667	4815	4.000352177	4.131646154	4.398506192	4.176834841	0.205968215	2.50598e-4	6.49075e-4	TRUE
GW18_PFC_ABC::chr1:16905300-16905570	GGAAACCTCTGTTTTGTAACTTGTAGTAATAAGGTAGAAATTAAAAAGAAAAAGTATTTTCCTGTACTTGCTTGGCTGCAAGGTCAGGAACAGATAGTTTCTGAAAAACCACATCGCTGAGAAATGAGTTCTGGAGACTCTCTTAACAGTCTGTTATCCCTAGgaaggataagagcaagaaacagcaaatgcttttattaccttctcttttccctttaccatttctcactattcaagttttgttaagttcttgatttcccttcagtgcag	AGGACCGGATCAACT	CATTGCGTGAACCGA	Test	chr1:16905300-16905570	chr1:16904670-16905462	1	0	0	0	0	SPEN	NA	NA	NA	NA	SPEN	181	206	176	2929	3321	4521	178	185	215	3137	3410	4644	359	391	391	6066	6731	9165	380.3333333	7320.666667	4.0749145	4.102109617	4.547366726	4.241463614	0.270619897	2.2e-8	9.69e-8	TRUE
GW18_PFC_ABC::chr1:16913643-16913913	CCGACAGGTCAAATCACCGAAGCCTCGGGATCGTCGCTGGGGGCTGTGACGGGGCTGGCATGAAACGTCCCTCTGTCTGGCTGGGCGATGGGTCAGTGCTCAGGAGTTTCAGGCCTTTAAGGCCCGGCCAGACCGCAGGGGGACTCTGCAGCCGGGTCGGGGTTTCGATCCTGCGCTGCGGCCTTGCAACTGCGAGGACTTGGGGGTCGTGCTTCGTTCGCCTGGTATCCTCGTTCGTGCGTGTAGGAGGCGCCTGGCTTGCCGGGCGGT	AGGACCGGATCAACT	CATTGCGTGAACCGA	Test	chr1:16913643-16913913	chr1:16913733-16914233	1	0	0	0	0	SPEN	NA	NA	NA	NA	SPEN	1	1	6	42	39	56	6	1	4	34	65	66	7	2	10	76	104	122	6.333333333	100.6666667	3.266786541	5.129283017	3.483082887	3.959717481	0.00351064	0.992445951	0.994492027	FALSE
GW18_PFC_ABC::chr1:16913733-16914003	GGTCAGTGCTCAGGAGTTTCAGGCCTTTAAGGCCCGGCCAGACCGCAGGGGGACTCTGCAGCCGGGTCGGGGTTTCGATCCTGCGCTGCGGCCTTGCAACTGCGAGGACTTGGGGGTCGTGCTTCGTTCGCCTGGTATCCTCGTTCGTGCGTGTAGGAGGCGCCTGGCTTGCCGGGCGGTGCCAGGCGGCAAGAGGGAGGGCGCACGGAGCGTGTCCGCCCAGGGCGGCCCCTGTAAGCGCTGCAGAAGCGCTGCTcccggcgcccggcc	AGGACCGGATCAACT	CATTGCGTGAACCGA	Test	chr1:16913733-16914003	chr1:16913733-16914233	1	0	0	0	0	SPEN	NA	NA	NA	NA	SPEN	NA	NA	NA	NA	NA	NA	NA	NA	NA	NA	NA	NA	NA	NA	NA	NA	NA	NA	NA	NA	NA	NA	NA	NA	NA	NA	NA	NA
GW18_PFC_ABC::chr1:16913823-16914093	GCCTTGCAACTGCGAGGACTTGGGGGTCGTGCTTCGTTCGCCTGGTATCCTCGTTCGTGCGTGTAGGAGGCGCCTGGCTTGCCGGGCGGTGCCAGGCGGCAAGAGGGAGGGCGCACGGAGCGTGTCCGCCCAGGGCGGCCCCTGTAAGCGCTGCAGAAGCGCTGCTcccggcgcccggccccgccccagcctccgccccACTACCGCGCAGCGCAGGCTCCGCCCCCAGTTTTCCCCGCCCCGTGGCGGGGACGCCCCGCCCGGTCCGGC	AGGACCGGATCAACT	CATTGCGTGAACCGA	Test	chr1:16913823-16914093	chr1:16913733-16914233	1	0	0	0	0	SPEN	NA	NA	NA	NA	SPEN	NA	NA	NA	NA	NA	NA	NA	NA	NA	NA	NA	NA	NA	NA	NA	NA	NA	NA	NA	NA	NA	NA	NA	NA	NA	NA	NA	NA
GW18_PFC_ABC::chr1:16913913-16914183	GCCAGGCGGCAAGAGGGAGGGCGCACGGAGCGTGTCCGCCCAGGGCGGCCCCTGTAAGCGCTGCAGAAGCGCTGCTcccggcgcccggccccgccccagcctccgccccACTACCGCGCAGCGCAGGCTCCGCCCCCAGTTTTCCCCGCCCCGTGGCGGGGACGCCCCGCCCGGTCCGGCCCGCTCGGCCTCGGCAGCAGCGGCTGCGGCGAAGGCGCGCGAAGGTAGGTGGCCGGGGGCGCGCGCGTGCGCGGGGGCGGGACGGACGCG	AGGACCGGATCAACT	CATTGCGTGAACCGA	Test	chr1:16913913-16914183	chr1:16913733-16914233	1	0	0	0	0	SPEN	NA	NA	NA	NA	SPEN	NA	NA	NA	NA	NA	NA	NA	NA	NA	NA	NA	NA	NA	NA	NA	NA	NA	NA	NA	NA	NA	NA	NA	NA	NA	NA	NA	NA
GW18_PFC_ABC::chr1:16914003-16914273	ccgccccagcctccgccccACTACCGCGCAGCGCAGGCTCCGCCCCCAGTTTTCCCCGCCCCGTGGCGGGGACGCCCCGCCCGGTCCGGCCCGCTCGGCCTCGGCAGCAGCGGCTGCGGCGAAGGCGCGCGAAGGTAGGTGGCCGGGGGCGCGCGCGTGCGCGGGGGCGGGACGGACGCGCTCCCGGCGGAGGAGGCCGCGCGCCTGGGGGCGGGCTGGAGCCACGTACCGGGGCTGGGGGCGCTGTGTGTTCCGCGACTGCCGCGGCCC	AGGACCGGATCAACT	CATTGCGTGAACCGA	Test	chr1:16914003-16914273	chr1:16913733-16914233	1	0	0	0	0	SPEN	NA	NA	NA	NA	SPEN	NA	NA	NA	NA	NA	NA	NA	NA	NA	NA	NA	NA	NA	NA	NA	NA	NA	NA	NA	NA	NA	NA	NA	NA	NA	NA	NA	NA
GW18_PFC_ABC::chr1:16914093-16914363	CCGCTCGGCCTCGGCAGCAGCGGCTGCGGCGAAGGCGCGCGAAGGTAGGTGGCCGGGGGCGCGCGCGTGCGCGGGGGCGGGACGGACGCGCTCCCGGCGGAGGAGGCCGCGCGCCTGGGGGCGGGCTGGAGCCACGTACCGGGGCTGGGGGCGCTGTGTGTTCCGCGACTGCCGCGGCCCGGCACCGGAGGCCAGGAGAGCGTTCCCAACAGGCTCCGCGGATGCCCCGCCGCGTCCTGCCGCCCATCCTGCCCGGATTGTCGCGGGCCG	AGGACCGGATCAACT	CATTGCGTGAACCGA	Test	chr1:16914093-16914363	chr1:16913733-16914233	1	0	0	0	0	SPEN	NA	NA	NA	NA	SPEN	NA	NA	NA	NA	NA	NA	NA	NA	NA	NA	NA	NA	NA	NA	NA	NA	NA	NA	NA	NA	NA	NA	NA	NA	NA	NA	NA	NA
inoue;positive_control::chr1:17434058-17434328	GCTGCCTTTACTTGCTTTAGGAGGTTATGAAGTGCGCAAAGAATTAGGACTGAATCTACCCTAGTGTGACACTGCCATCAATATTTGGAGttcctggcatgcaacttcccaaatccttggaatctccaaagcaatgtctttttgtatgctaatgactgacactggcagcccccaggcagcttccggatggggCAGTGGGAGCCTAgggactttcagccccatcctccaacctcaggagggagatgactgaaggttaaagtgatgatcaat	AGGACCGGATCAACT	CATTGCGTGAACCGA	Inoue_Positive	chr1:17434058-17434328	inoue;positive_control:NA-NA	0	0	0	0	0	NA	NA	NA	NA	NA	NA	85	95	91	1003	1109	1606	85	71	76	1107	1100	1679	170	166	167	2110	2209	3285	167.6666667	2534.666667	3.625858348	3.726126362	4.289799342	3.880594684	-0.083704967	0.260408126	0.334507692	FALSE
inoue;positive_control::chr1:18298336-18298606	attcaatataccaaggtgccgtatttgaggtagcgtgtcctgaagccccTCCCCATGGAATGTGGCCATCCCAGAGGGCAGCTGTGACTTCCTTGGAGGTCCGGGTGAATCACAGCGAGGCTTCAACCACTCCTCCCACACACATGCTGTGTCTTCCATTTCCTGAAGCATCCTGAAAGCCACAGGTGGTGGGGAACAGCTGGGCGGGGCAGGGTGGACCTGGGGGCCATGTAGAGAAAGCCAATGCTGGGCTGCACCTTTTGATGTATG	AGGACCGGATCAACT	CATTGCGTGAACCGA	Inoue_Positive	chr1:18298336-18298606	inoue;positive_control:NA-NA	0	0	0	0	0	NA	NA	NA	NA	NA	NA	39	29	40	377	352	616	48	34	50	388	378	573	87	63	90	765	730	1189	80	894.6666667	3.121768963	3.513727596	3.708951218	3.448149259	-0.518802018	2.12e-6	7.45e-6	FALSE
inoue;positive_control::chr1:18480755-18481025	GGAAGCATGGAAGGAGGCCAGCCGCTGGGATCTGCCAGCTCTGGGCCCCAGCGGCCACCCTCTGCAGCTCAAAGTCACCTTTGCTCCTCTCCTCTCCTCGGCTGGCCAGCCAGAACCAGCCCAGAACTCCCTCCCCTCCGCTCAGCAGGACCCAGGAACTGGTCCCTACTGGGCAATTATTAATCAGATTCTTGACATTCCTCAGCCCCAGGTTGGCTGGAGAAGCATGTTCCCCAGAGGAGCAGAGGCCCAGGACTGGCATTTGGATAT	AGGACCGGATCAACT	CATTGCGTGAACCGA	Inoue_Positive	chr1:18480755-18481025	inoue;positive_control:NA-NA	0	0	0	0	0	NA	NA	NA	NA	NA	NA	18	24	21	223	213	321	21	18	25	237	224	369	39	42	46	460	437	690	42.33333333	529	3.526694846	3.348522305	3.877953049	3.584390066	-0.356125319	0.011744468	0.021841725	FALSE
inoue;negative_control::chr1:22143284-22143554	CCCGCGGGACTGGGCTGCTCCCGGGGCCTCCCCGGCTGGGCGCTCCGGAGGACTTGGGGCCCGAGCCCGCTCCAGGCACGCCTGGCTGCGCGCCGCCGAGCCCGGCCCGGCTAGAGGCGCGGCGACCCAGCTGCCCGGCCGCCGCCCGGGCCTAGGGGACAGGCGGGCACAGCTCCCCCAACCCGCCGCTGCGGGCACTGCAGCGCGGCCCTCGCTGTCCCCCTACCCCCCCCACCGCCCCCCGCCGGCGCCTGGAGCCCAGACCCCGGT	AGGACCGGATCAACT	CATTGCGTGAACCGA	Inoue_Negative	chr1:22143284-22143554	inoue;negative_control:NA-NA	0	0	0	0	0	NA	NA	NA	NA	NA	NA	NA	NA	NA	NA	NA	NA	NA	NA	NA	NA	NA	NA	NA	NA	NA	NA	NA	NA	NA	NA	NA	NA	NA	NA	NA	NA	NA	NA
inoue;positive_control::chr1:22801730-22802000	TCCCATCCCCTTCCCCCTCCAGATGGGCAGCCCCTCGTGGGGTCCCCTCCCGCCCCCTCGTGCTGCAGTCTTTGTGGCCCAGGAAGAATGCCTCTCTTTATCTCCCAGACGCCCCTTCCCTTTGATTCTCCTCTACCCAGCGTTTCTGCTGACCTCTGCGTGTTGGGAATCCAATTAGAGGAGCGGACAGGGAGAGTGACAGCCGCGCCGAATCCCGCCTCAGCCCCTCCGAGCACGCTCAGCCAAGCTGCAAGCAGCGCGGGGCCTGCT	AGGACCGGATCAACT	CATTGCGTGAACCGA	Inoue_Positive	chr1:22801730-22802000	inoue;positive_control:NA-NA	0	0	0	0	0	NA	NA	NA	NA	NA	NA	8	5	5	111	126	178	1	5	8	113	128	186	9	10	13	224	254	364	10.66666667	280.6666667	4.491853096	4.534921818	4.704397732	4.577057549	0.718599149	0.007433125	0.014471035	FALSE
GW18_PFC_ABC;Midfetal_Cortex_Ziffra_ABC;NGN2_iPSC_ABC::chr1:26619914-26620184	GATTCAGAAACAAACGCCTCTCTTTTGAAAAGTTCATGAGGTTTTTAAAAATCACAAACTCAAGTAAGCTTACAAGCGAATGTACTGCTGTAAAAAACTCTCGTGACTTAAATCTTAGTGTACAGACGGGGGAAAAGCTGTCACTCGAAAAACCCGAGTTCCTTCTGTTGGTAGCCCTTTAAAAATTCTCCACAATCAGTACTTTAATTCATTTGGCTCAGAGCAGAGCAGCGTGGCGTTTGTTGCTCTTCGTTTTACCAACCGACCGTT	AGGACCGGATCAACT	CATTGCGTGAACCGA	Test	chr1:26619914-26620184	chr1:26620004-26621752	1	1	1	0	0	ARID1A	ARID1A	ARID1A	NA	NA	ARID1A	168	204	250	2879	2983	4478	193	200	260	2948	3142	4448	361	404	510	5827	6125	8926	425	6959.333333	4.008939275	3.918951554	4.12678023	4.018223686	0.036201917	0.411657779	0.490303874	FALSE
GW18_PFC_ABC;Midfetal_Cortex_Ziffra_ABC;NGN2_iPSC_ABC::chr1:26620004-26620274	TAAAAAACTCTCGTGACTTAAATCTTAGTGTACAGACGGGGGAAAAGCTGTCACTCGAAAAACCCGAGTTCCTTCTGTTGGTAGCCCTTTAAAAATTCTCCACAATCAGTACTTTAATTCATTTGGCTCAGAGCAGAGCAGCGTGGCGTTTGTTGCTCTTCGTTTTACCAACCGACCGTTTCCCCCAAGATTACTCCCCGTTGTTTTAAAGTAGAAGGGAGGTCACTAGGCGAGTGAAATGTGGCCCACGCAGACTGGGACAAGTTGGCC	AGGACCGGATCAACT	CATTGCGTGAACCGA	Test	chr1:26620004-26620274	chr1:26620004-26621752	1	1	1	0	0	ARID1A	ARID1A	ARID1A	NA	NA	ARID1A	18	23	23	253	289	422	12	19	21	327	299	437	30	42	44	580	588	859	38.66666667	675.6666667	4.228198043	3.775859069	4.256339753	4.086798955	0.13000316	0.373108438	0.45180501	FALSE
GW18_PFC_ABC;Midfetal_Cortex_Ziffra_ABC;NGN2_iPSC_ABC::chr1:26620094-26620364	AAAAATTCTCCACAATCAGTACTTTAATTCATTTGGCTCAGAGCAGAGCAGCGTGGCGTTTGTTGCTCTTCGTTTTACCAACCGACCGTTTCCCCCAAGATTACTCCCCGTTGTTTTAAAGTAGAAGGGAGGTCACTAGGCGAGTGAAATGTGGCCCACGCAGACTGGGACAAGTTGGCCCAACGTGCTTCTCTAAAGTAACTGGAAGTTTTCTGACAGGAAACCGGTCAGTTCTTGTGTCTCTCAGCTCTGGTTCCCACGGCCCCGGCG	AGGACCGGATCAACT	CATTGCGTGAACCGA	Test	chr1:26620094-26620364	chr1:26620004-26621752	1	1	1	0	0	ARID1A	ARID1A	ARID1A	NA	NA	ARID1A	81	79	89	939	1081	1491	80	81	88	1075	1184	1580	161	160	177	2014	2265	3071	166	2450	3.636714121	3.815015268	4.10922907	3.853652819	-0.112719227	0.112496778	0.16231253	FALSE
GW18_PFC_ABC;Midfetal_Cortex_Ziffra_ABC;NGN2_iPSC_ABC::chr1:26620184-26620454	TCCCCCAAGATTACTCCCCGTTGTTTTAAAGTAGAAGGGAGGTCACTAGGCGAGTGAAATGTGGCCCACGCAGACTGGGACAAGTTGGCCCAACGTGCTTCTCTAAAGTAACTGGAAGTTTTCTGACAGGAAACCGGTCAGTTCTTGTGTCTCTCAGCTCTGGTTCCCACGGCCCCGGCGGCAGCTGCGCCCCCGACGCCCCTCTCGGAGCCCCGCAGGGGCGCAGAGCACTGTGGGCGGCAGGGGGCAGCAGCGGGAACCCGTTGTTCT	AGGACCGGATCAACT	CATTGCGTGAACCGA	Test	chr1:26620184-26620454	chr1:26620004-26621752	1	1	1	0	0	ARID1A	ARID1A	ARID1A	NA	NA	ARID1A	4	1	4	72	65	130	6	2	10	75	97	139	10	3	14	147	162	269	9	192.6666667	3.750021747	5.348728154	4.169925001	4.422891634	0.41735034	0.170685748	0.232844295	FALSE
GW18_PFC_ABC;Midfetal_Cortex_Ziffra_ABC;NGN2_iPSC_ABC::chr1:26620274-26620544	CAACGTGCTTCTCTAAAGTAACTGGAAGTTTTCTGACAGGAAACCGGTCAGTTCTTGTGTCTCTCAGCTCTGGTTCCCACGGCCCCGGCGGCAGCTGCGCCCCCGACGCCCCTCTCGGAGCCCCGCAGGGGCGCAGAGCACTGTGGGCGGCAGGGGGCAGCAGCGGGAACCCGTTGTTCTAGAGGCGGGGGATGGGGCGGGAAGCCGCCCCCCCTCCGTTTCCGCGCCCCACTCCCTCCCCTCCCCCGCTCGCGCCCTCCCTCCCATCCG	AGGACCGGATCAACT	CATTGCGTGAACCGA	Test	chr1:26620274-26620544	chr1:26620004-26621752	1	1	1	0	0	ARID1A	ARID1A	ARID1A	NA	NA	ARID1A	0	2	4	18	20	23	1	0	6	22	15	23	1	2	10	40	35	46	4.333333333	40.33333333	4.357552005	3.584962501	2.095157233	3.345890579	-0.754828814	0.097102185	0.142766928	FALSE
GW18_PFC_ABC;Midfetal_Cortex_Ziffra_ABC;NGN2_iPSC_ABC::chr1:26620364-26620634	GCAGCTGCGCCCCCGACGCCCCTCTCGGAGCCCCGCAGGGGCGCAGAGCACTGTGGGCGGCAGGGGGCAGCAGCGGGAACCCGTTGTTCTAGAGGCGGGGGATGGGGCGGGAAGCCGCCCCCCCTCCGTTTCCGCGCCCCACTCCCTCCCCTCCCCCGCTCGCGCCCTCCCTCCCATCCGCGGAGAGAAGGGCGGGGGCGCGGAGCCCTCCCGCGGGACAGGGGGCGTGTGCGTCCCCTCCGCACCCCTCCCCCCGGCCCGGCTCTCCTG	AGGACCGGATCAACT	CATTGCGTGAACCGA	Test	chr1:26620364-26620634	chr1:26620004-26621752	1	1	1	0	0	ARID1A	ARID1A	ARID1A	NA	NA	ARID1A	NA	NA	NA	NA	NA	NA	NA	NA	NA	NA	NA	NA	NA	NA	NA	NA	NA	NA	NA	NA	NA	NA	NA	NA	NA	NA	NA	NA
GW18_PFC_ABC;Midfetal_Cortex_Ziffra_ABC;NGN2_iPSC_ABC::chr1:26620454-26620724	AGAGGCGGGGGATGGGGCGGGAAGCCGCCCCCCCTCCGTTTCCGCGCCCCACTCCCTCCCCTCCCCCGCTCGCGCCCTCCCTCCCATCCGCGGAGAGAAGGGCGGGGGCGCGGAGCCCTCCCGCGGGACAGGGGGCGTGTGCGTCCCCTCCGCACCCCTCCCCCCGGCCCGGCTCTCCTGGCTCCCCGAGGCGGGAGTTTCCAGGAAGAGCTCAGAGCGCGGCCGCACCACCGAGCGCACGGAGACATCAAGTAGTCCCTCAGAGCGACC	AGGACCGGATCAACT	CATTGCGTGAACCGA	Test	chr1:26620454-26620724	chr1:26620004-26621752	1	1	1	0	0	ARID1A	ARID1A	ARID1A	NA	NA	ARID1A	NA	NA	NA	NA	NA	NA	NA	NA	NA	NA	NA	NA	NA	NA	NA	NA	NA	NA	NA	NA	NA	NA	NA	NA	NA	NA	NA	NA
GW18_PFC_ABC;Midfetal_Cortex_Ziffra_ABC;NGN2_iPSC_ABC::chr1:26620544-26620814	CGGAGAGAAGGGCGGGGGCGCGGAGCCCTCCCGCGGGACAGGGGGCGTGTGCGTCCCCTCCGCACCCCTCCCCCCGGCCCGGCTCTCCTGGCTCCCCGAGGCGGGAGTTTCCAGGAAGAGCTCAGAGCGCGGCCGCACCACCGAGCGCACGGAGACATCAAGTAGTCCCTCAGAGCGACCTTGTTAGAGGGGAATTCTAGTTGCGAGGGGCTGTCGGAGTTGGAACCCCGAAGAGATAAGGGGTAGCGGCCCAGCCAGCAGGATCTCAGG	AGGACCGGATCAACT	CATTGCGTGAACCGA	Test	chr1:26620544-26620814	chr1:26620004-26621752	1	1	1	0	0	ARID1A	ARID1A	ARID1A	NA	NA	ARID1A	NA	NA	NA	NA	NA	NA	NA	NA	NA	NA	NA	NA	NA	NA	NA	NA	NA	NA	NA	NA	NA	NA	NA	NA	NA	NA	NA	NA
GW18_PFC_ABC;Midfetal_Cortex_Ziffra_ABC;NGN2_iPSC_ABC::chr1:26620634-26620904	GCTCCCCGAGGCGGGAGTTTCCAGGAAGAGCTCAGAGCGCGGCCGCACCACCGAGCGCACGGAGACATCAAGTAGTCCCTCAGAGCGACCTTGTTAGAGGGGAATTCTAGTTGCGAGGGGCTGTCGGAGTTGGAACCCCGAAGAGATAAGGGGTAGCGGCCCAGCCAGCAGGATCTCAGGTAGTTAGGTCTGAGCGCCCACTTCCATTCCTGGAGAAGGATGTGTGGGGGAGGCGGAACGAGTTCCGGCGGAGGGCTCGGGCGCGCCCGG	AGGACCGGATCAACT	CATTGCGTGAACCGA	Test	chr1:26620634-26620904	chr1:26620004-26621752	1	1	1	0	0	ARID1A	ARID1A	ARID1A	NA	NA	ARID1A	8	7	5	84	87	144	4	3	9	89	109	153	12	10	14	173	196	297	12	222	3.742503778	4.162620201	4.312277925	4.072467301	0.205956043	0.424679728	0.503182858	FALSE
GW18_PFC_ABC;Midfetal_Cortex_Ziffra_ABC;NGN2_iPSC_ABC::chr1:26620724-26620994	TTGTTAGAGGGGAATTCTAGTTGCGAGGGGCTGTCGGAGTTGGAACCCCGAAGAGATAAGGGGTAGCGGCCCAGCCAGCAGGATCTCAGGTAGTTAGGTCTGAGCGCCCACTTCCATTCCTGGAGAAGGATGTGTGGGGGAGGCGGAACGAGTTCCGGCGGAGGGCTCGGGCGCGCCCGGTGGAGTGAAGCGCCGCGCGGTCGAAGGGCTCACAGAGTTGAAGTGGGCGGGAAAACCCGGAGCGGACTCGCTCCGACACGCCCAGGGCCT	AGGACCGGATCAACT	CATTGCGTGAACCGA	Test	chr1:26620724-26620994	chr1:26620004-26621752	1	1	1	0	0	ARID1A	ARID1A	ARID1A	NA	NA	ARID1A	4	0	0	40	42	62	2	2	2	37	36	64	6	2	2	77	78	126	3.333333333	93.66666667	3.478047297	4.718818247	5.403722186	4.533529243	0.807249945	0.091790952	0.135916545	FALSE
GW18_PFC_ABC;Midfetal_Cortex_Ziffra_ABC;NGN2_iPSC_ABC::chr1:26620814-26621084	TAGTTAGGTCTGAGCGCCCACTTCCATTCCTGGAGAAGGATGTGTGGGGGAGGCGGAACGAGTTCCGGCGGAGGGCTCGGGCGCGCCCGGTGGAGTGAAGCGCCGCGCGGTCGAAGGGCTCACAGAGTTGAAGTGGGCGGGAAAACCCGGAGCGGACTCGCTCCGACACGCCCAGGGCCTCCTGCCCTATTCTTCGTGGGGGAGGGGAACGAAAAGAGCAAAAGAGAACAACGTGTTCCCTTCCTCGGCTTCCTAACTCCCGGCCGAGGA	AGGACCGGATCAACT	CATTGCGTGAACCGA	Test	chr1:26620814-26621084	chr1:26620004-26621752	1	1	1	0	0	ARID1A	ARID1A	ARID1A	NA	NA	ARID1A	21	24	19	389	430	677	20	18	37	409	468	733	41	42	56	798	898	1410	46.33333333	1035.333333	4.24973427	4.385912551	4.629612258	4.421753026	0.474743445	4.42971e-4	0.001099035	TRUE
GW18_PFC_ABC;Midfetal_Cortex_Ziffra_ABC;NGN2_iPSC_ABC::chr1:26620904-26621174	TGGAGTGAAGCGCCGCGCGGTCGAAGGGCTCACAGAGTTGAAGTGGGCGGGAAAACCCGGAGCGGACTCGCTCCGACACGCCCAGGGCCTCCTGCCCTATTCTTCGTGGGGGAGGGGAACGAAAAGAGCAAAAGAGAACAACGTGTTCCCTTCCTCGGCTTCCTAACTCCCGGCCGAGGAGACAGGAGCCCGCCCGCCACTTCGAGGGACACGCTGCGGGCCTCTCAGATCCCGGCGGGGCGAGGAGGGCCGCGCGGCTGCCGTTCTAGC	AGGACCGGATCAACT	CATTGCGTGAACCGA	Test	chr1:26620904-26621174	chr1:26620004-26621752	1	1	1	0	0	ARID1A	ARID1A	ARID1A	NA	NA	ARID1A	2	0	6	39	28	50	1	2	3	34	42	52	3	2	9	73	70	102	4.666666667	81.66666667	4.209453366	4.564784619	3.364572432	4.046270139	0.139554057	0.738227686	0.790544725	FALSE
GW18_PFC_ABC;Midfetal_Cortex_Ziffra_ABC;NGN2_iPSC_ABC::chr1:26620994-26621264	CCTGCCCTATTCTTCGTGGGGGAGGGGAACGAAAAGAGCAAAAGAGAACAACGTGTTCCCTTCCTCGGCTTCCTAACTCCCGGCCGAGGAGACAGGAGCCCGCCCGCCACTTCGAGGGACACGCTGCGGGCCTCTCAGATCCCGGCGGGGCGAGGAGGGCCGCGCGGCTGCCGTTCTAGCGTCCGCACCGTCGACGCTGAGCGCGCGGTCAGAAACCCGGGTCTGCGGACTAGAGGTGCTGGGCGCGCGCTTCCCGCCCCTTTTCTGAGC	AGGACCGGATCAACT	CATTGCGTGAACCGA	Test	chr1:26620994-26621264	chr1:26620004-26621752	1	1	1	0	0	ARID1A	ARID1A	ARID1A	NA	NA	ARID1A	2	0	1	7	21	21	0	0	1	15	15	22	2	0	2	22	36	43	1.333333333	33.66666667	2.938599455	5.209453366	3.874469118	4.007507313	NA	NA	NA	NA
GW18_PFC_ABC;Midfetal_Cortex_Ziffra_ABC;NGN2_iPSC_ABC::chr1:26621084-26621354	GACAGGAGCCCGCCCGCCACTTCGAGGGACACGCTGCGGGCCTCTCAGATCCCGGCGGGGCGAGGAGGGCCGCGCGGCTGCCGTTCTAGCGTCCGCACCGTCGACGCTGAGCGCGCGGTCAGAAACCCGGGTCTGCGGACTAGAGGTGCTGGGCGCGCGCTTCCCGCCCCTTTTCTGAGCGCGTTCACCTCCCCCTTTCCCCCACGTTCCTCAGCCGCCACCTCAGAGCCTTCCCCGCATCCAGCTCTCTCTCTTCGGGAGAGGCGGCCC	AGGACCGGATCAACT	CATTGCGTGAACCGA	Test	chr1:26621084-26621354	chr1:26620004-26621752	1	1	1	0	0	ARID1A	ARID1A	ARID1A	NA	NA	ARID1A	5	7	9	72	99	133	5	7	7	68	88	132	10	14	16	140	187	265	13.33333333	197.3333333	3.680119734	3.647698256	3.967819594	3.765212528	-0.116692809	0.640617934	0.705228655	FALSE
GW18_PFC_ABC;Midfetal_Cortex_Ziffra_ABC;NGN2_iPSC_ABC::chr1:26621174-26621444	GTCCGCACCGTCGACGCTGAGCGCGCGGTCAGAAACCCGGGTCTGCGGACTAGAGGTGCTGGGCGCGCGCTTCCCGCCCCTTTTCTGAGCGCGTTCACCTCCCCCTTTCCCCCACGTTCCTCAGCCGCCACCTCAGAGCCTTCCCCGCATCCAGCTCTCTCTCTTCGGGAGAGGCGGCCCGTCTTGCCCATCCACTGAATAACCCCTTCACCCCAGTTTTTTCGACCCGCCTTTCCTGAGCTTCGGTACAAACTCCGCAGCTAGAGCTCA	AGGACCGGATCAACT	CATTGCGTGAACCGA	Test	chr1:26621174-26621444	chr1:26620004-26621752	1	1	1	0	0	ARID1A	ARID1A	ARID1A	NA	NA	ARID1A	23	14	22	264	266	390	14	15	25	275	284	412	37	29	47	539	550	802	37.66666667	630.3333333	3.828888084	4.199017913	4.064293677	4.030733224	0.068627697	0.637163121	0.702265054	FALSE
GW18_PFC_ABC;Midfetal_Cortex_Ziffra_ABC;NGN2_iPSC_ABC::chr1:26621264-26621534	GCGTTCACCTCCCCCTTTCCCCCACGTTCCTCAGCCGCCACCTCAGAGCCTTCCCCGCATCCAGCTCTCTCTCTTCGGGAGAGGCGGCCCGTCTTGCCCATCCACTGAATAACCCCTTCACCCCAGTTTTTTCGACCCGCCTTTCCTGAGCTTCGGTACAAACTCCGCAGCTAGAGCTCAGCTTTCACATTCCCGCCTCCGCCCTCAGTCTCCCCTCCCAACCCTGAAGCACTTCCTGCAAACTGCCTTGTTCTCGCTCCTCTCCGCCCC	AGGACCGGATCAACT	CATTGCGTGAACCGA	Test	chr1:26621264-26621534	chr1:26620004-26621752	1	1	1	0	0	ARID1A	ARID1A	ARID1A	NA	NA	ARID1A	104	107	132	1527	1665	2430	103	109	128	1532	1760	2541	207	216	260	3059	3425	4971	227.6666667	3818.333333	3.878876219	3.980758204	4.251704584	4.037113003	0.067613182	0.266468116	0.341290164	FALSE
GW18_PFC_ABC;Midfetal_Cortex_Ziffra_ABC;NGN2_iPSC_ABC::chr1:26621354-26621624	GTCTTGCCCATCCACTGAATAACCCCTTCACCCCAGTTTTTTCGACCCGCCTTTCCTGAGCTTCGGTACAAACTCCGCAGCTAGAGCTCAGCTTTCACATTCCCGCCTCCGCCCTCAGTCTCCCCTCCCAACCCTGAAGCACTTCCTGCAAACTGCCTTGTTCTCGCTCCTCTCCGCCCCGCCGCCTCCTTGCTCTTACTGGATGGCTGCTCTCACGTTGGCTGGGCGGCGGGTTATGATCCTGTATTCCTGCCTTCCTCAgagagcagc	AGGACCGGATCAACT	CATTGCGTGAACCGA	Test	chr1:26621354-26621624	chr1:26620004-26621752	1	1	1	0	0	ARID1A	ARID1A	ARID1A	NA	NA	ARID1A	41	41	49	750	852	1119	42	37	50	804	878	1211	83	78	99	1554	1730	2330	86.66666667	1871.333333	4.210381442	4.453609261	4.542877099	4.402289268	0.437822556	4.56e-6	1.54e-5	TRUE
GW18_PFC_ABC;Midfetal_Cortex_Ziffra_ABC;NGN2_iPSC_ABC::chr1:26621444-26621714	GCTTTCACATTCCCGCCTCCGCCCTCAGTCTCCCCTCCCAACCCTGAAGCACTTCCTGCAAACTGCCTTGTTCTCGCTCCTCTCCGCCCCGCCGCCTCCTTGCTCTTACTGGATGGCTGCTCTCACGTTGGCTGGGCGGCGGGTTATGATCCTGTATTCCTGCCTTCCTCAgagagcagcctccttccccattttagagatggggaaattaaggtccaCGGCTCTGACGGCCTGACCCCTAAAGGCTCCTCGAGTTCCCGAAATCCAGCA	AGGACCGGATCAACT	CATTGCGTGAACCGA	Test	chr1:26621444-26621714	chr1:26620004-26621752	1	1	1	0	0	ARID1A	ARID1A	ARID1A	NA	NA	ARID1A	47	47	57	662	729	1098	49	41	65	730	771	1056	96	88	122	1392	1500	2154	102	1682	3.8440667	4.075974831	4.130957649	4.016999727	0.046298388	0.604597198	0.672865784	FALSE
GW18_PFC_ABC;Midfetal_Cortex_Ziffra_ABC;NGN2_iPSC_ABC::chr1:26621534-26621804	GCCGCCTCCTTGCTCTTACTGGATGGCTGCTCTCACGTTGGCTGGGCGGCGGGTTATGATCCTGTATTCCTGCCTTCCTCAgagagcagcctccttccccattttagagatggggaaattaaggtccaCGGCTCTGACGGCCTGACCCCTAAAGGCTCCTCGAGTTCCCGAAATCCAGCACCGTAACTGCCGCTAGAAGGATAAACCCTCGACTTTCTCTAATTTAAGCAACCTTAGAAAACCAGCGCCTAAACCTTTCCTCTTAGGACC	AGGACCGGATCAACT	CATTGCGTGAACCGA	Test	chr1:26621534-26621804	chr1:26620004-26621752	1	1	1	0	0	ARID1A	ARID1A	ARID1A	NA	NA	ARID1A	100	96	122	1642	1647	2459	119	115	145	1608	1621	2418	219	211	267	3250	3268	4877	232.3333333	3798.333333	3.885308127	3.946713207	4.185984852	4.006002062	0.033679222	0.577262664	0.647532258	FALSE
GW18_PFC_ABC;Midfetal_Cortex_Ziffra_ABC;NGN2_iPSC_ABC::chr1:26621624-26621894	ctccttccccattttagagatggggaaattaaggtccaCGGCTCTGACGGCCTGACCCCTAAAGGCTCCTCGAGTTCCCGAAATCCAGCACCGTAACTGCCGCTAGAAGGATAAACCCTCGACTTTCTCTAATTTAAGCAACCTTAGAAAACCAGCGCCTAAACCTTTCCTCTTAGGACCCTCAAGCTTTCTGACCAAACACCACCAGCCCAGTTAGCAAAAGCCATAGAAATAATGTACATCGCAGGTCAACTGTGTAACGATGACTTA	AGGACCGGATCAACT	CATTGCGTGAACCGA	Test	chr1:26621624-26621894	chr1:26620004-26621752	1	1	1	0	0	ARID1A	ARID1A	ARID1A	NA	NA	ARID1A	24	28	33	399	408	541	21	36	34	421	474	533	45	64	67	820	882	1074	58.66666667	925.3333333	4.157676456	3.763901815	3.982658103	3.968078791	-0.003219681	0.979729242	0.984989055	FALSE
[truncated: 45,683 more rows]
