# Supplementary material for: Large-scale discovery of neural enhancers for cis-regulation therapies
Source: bioRxiv. 2025 Nov 5:2025.11.04.686611. Preprint. [Version 1] doi: 10.1101/2025.11.04.686611 (PMC12637570; doi:10.1101/2025.11.04.686611)
Supplement: Supplement 4 [file media-4.csv]

guide_id	spacer_g_start	protospacer	targeting	type	guide_chr	guide_start	guide_end	strand	pam	genomic_element	intended_target_chr	intended_target_start	intended_target_end	putative_target_genes	response_id	hgnc_symbol	n_nonzero_trt	n_nonzero_cntrl	pass_qc	p_value	log_2_fold_change	full_piggyflex_oligo
18	G	GGTGATGCCCCTTAGTCAG	TRUE	targeting	chr10	102117763	102117781	+	NGG	enhancer	chr10	102117347	102118205	TRIM8 LDB1	ENSG00000171206	TRIM8	41	91619	TRUE	0.782	-0.15730683735951856	atcttgtggaaaggacGAAACACCGGGTGATGCCCCTTAGTCAGgtttAagagctaTGCTGGAAACAGCAtagcaaGAAGAGCAGGAGCGCTCTTCCGAGCTGTACAAGTGAACGCGTTAAGTCGATCGACAAGCTCACCTATTAGCGGCTAAGGC
18	G	GGTGATGCCCCTTAGTCAG	TRUE	targeting	chr10	102117763	102117781	+	NGG	enhancer	chr10	102117347	102118205	TRIM8 LDB1	ENSG00000198728	LDB1	17	40424	TRUE	0.84	-0.2454915238409141	atcttgtggaaaggacGAAACACCGGGTGATGCCCCTTAGTCAGgtttAagagctaTGCTGGAAACAGCAtagcaaGAAGAGCAGGAGCGCTCTTCCGAGCTGTACAAGTGAACGCGTTAAGTCGATCGACAAGCTCACCTATTAGCGGCTAAGGC
19	G	AGAGCGCCAGGCCAACGGG	TRUE	targeting	chr10	102117612	102117630	-	NGG	enhancer	chr10	102117347	102118205	TRIM8 LDB1	ENSG00000198728	LDB1	70	40371	TRUE	0.228	0.13352717885422338	atcttgtggaaaggacGAAACACCGAGAGCGCCAGGCCAACGGGgtttAagagctaTGCTGGAAACAGCAtagcaaGAAGAGCAGGAGCGCTCTTCCGAGCTGTACAAGTGAACGCGTTAAGTCGATCGACAAGCTCACCTATTAGCGGCTAAGGC
19	G	AGAGCGCCAGGCCAACGGG	TRUE	targeting	chr10	102117612	102117630	-	NGG	enhancer	chr10	102117347	102118205	TRIM8 LDB1	ENSG00000171206	TRIM8	141	91519	TRUE	0.57	-0.02072878413733653	atcttgtggaaaggacGAAACACCGAGAGCGCCAGGCCAACGGGgtttAagagctaTGCTGGAAACAGCAtagcaaGAAGAGCAGGAGCGCTCTTCCGAGCTGTACAAGTGAACGCGTTAAGTCGATCGACAAGCTCACCTATTAGCGGCTAAGGC
20	G	TTGAGTCCCCACCTCCAGG	TRUE	targeting	chr10	102117469	102117487	-	NGG	enhancer	chr10	102117347	102118205	TRIM8 LDB1	ENSG00000198728	LDB1	16	40425	TRUE	0.614	-0.08179918110649709	atcttgtggaaaggacGAAACACCGTTGAGTCCCCACCTCCAGGgtttAagagctaTGCTGGAAACAGCAtagcaaGAAGAGCAGGAGCGCTCTTCCGAGCTGTACAAGTGAACGCGTTAAGTCGATCGACAAGCTCACCTATTAGCGGCTAAGGC
20	G	TTGAGTCCCCACCTCCAGG	TRUE	targeting	chr10	102117469	102117487	-	NGG	enhancer	chr10	102117347	102118205	TRIM8 LDB1	ENSG00000171206	TRIM8	29	91631	TRUE	0.988	-0.4422962330314351	atcttgtggaaaggacGAAACACCGTTGAGTCCCCACCTCCAGGgtttAagagctaTGCTGGAAACAGCAtagcaaGAAGAGCAGGAGCGCTCTTCCGAGCTGTACAAGTGAACGCGTTAAGTCGATCGACAAGCTCACCTATTAGCGGCTAAGGC
21	G	TGCTGGTACCTCATCCTGT	TRUE	targeting	chr10	102117511	102117529	-	NGG	enhancer	chr10	102117347	102118205	TRIM8 LDB1	ENSG00000198728	LDB1	71	40370	TRUE	0.304	0.10460851621663436	atcttgtggaaaggacGAAACACCGTGCTGGTACCTCATCCTGTgtttAagagctaTGCTGGAAACAGCAtagcaaGAAGAGCAGGAGCGCTCTTCCGAGCTGTACAAGTGAACGCGTTAAGTCGATCGACAAGCTCACCTATTAGCGGCTAAGGC
21	G	TGCTGGTACCTCATCCTGT	TRUE	targeting	chr10	102117511	102117529	-	NGG	enhancer	chr10	102117347	102118205	TRIM8 LDB1	ENSG00000171206	TRIM8	139	91521	TRUE	0.526	-0.00461742425248112	atcttgtggaaaggacGAAACACCGTGCTGGTACCTCATCCTGTgtttAagagctaTGCTGGAAACAGCAtagcaaGAAGAGCAGGAGCGCTCTTCCGAGCTGTACAAGTGAACGCGTTAAGTCGATCGACAAGCTCACCTATTAGCGGCTAAGGC
22	G	GTCCGTACTTAAGGCTCTT	TRUE	targeting	chr10	102134264	102134282	+	NGG	enhancer	chr10	102134018	102134519	LDB1	ENSG00000198728	LDB1	10	40431	TRUE	0.814	-0.3059244433345887	atcttgtggaaaggacGAAACACCGGTCCGTACTTAAGGCTCTTgtttAagagctaTGCTGGAAACAGCAtagcaaGAAGAGCAGGAGCGCTCTTCCGAGCTGTACAAGTGAACGCGTTAAGTCGATCGACAAGCTCACCTATTAGCGGCTAAGGC
23	G	TTTCTGCGTGTCAGATTAC	TRUE	targeting	chr10	102134237	102134255	-	NGG	enhancer	chr10	102134018	102134519	LDB1	ENSG00000198728	LDB1	32	40409	TRUE	0.352	0.12310414269660576	atcttgtggaaaggacGAAACACCGTTTCTGCGTGTCAGATTACgtttAagagctaTGCTGGAAACAGCAtagcaaGAAGAGCAGGAGCGCTCTTCCGAGCTGTACAAGTGAACGCGTTAAGTCGATCGACAAGCTCACCTATTAGCGGCTAAGGC
24	G	ATCCGAAGAGCCTTAAGTA	TRUE	targeting	chr10	102134269	102134287	-	NGG	enhancer	chr10	102134018	102134519	LDB1	ENSG00000198728	LDB1	0	40441	FALSE	NA	NA	atcttgtggaaaggacGAAACACCGATCCGAAGAGCCTTAAGTAgtttAagagctaTGCTGGAAACAGCAtagcaaGAAGAGCAGGAGCGCTCTTCCGAGCTGTACAAGTGAACGCGTTAAGTCGATCGACAAGCTCACCTATTAGCGGCTAAGGC
25	G	TAATCTGACACGCAGAAAC	TRUE	targeting	chr10	102134238	102134256	+	NGG	enhancer	chr10	102134018	102134519	LDB1	ENSG00000198728	LDB1	34	40407	TRUE	0.174	0.2369345157433775	atcttgtggaaaggacGAAACACCGTAATCTGACACGCAGAAACgtttAagagctaTGCTGGAAACAGCAtagcaaGAAGAGCAGGAGCGCTCTTCCGAGCTGTACAAGTGAACGCGTTAAGTCGATCGACAAGCTCACCTATTAGCGGCTAAGGC
26	G	CAGGGTACTCTCCTTTAGA	TRUE	targeting	chr10	102310979	102310997	+	NGG	enhancer	chr10	102310699	102311200	LDB1	ENSG00000198728	LDB1	47	40394	TRUE	0.712	-0.08504237979960405	atcttgtggaaaggacGAAACACCGCAGGGTACTCTCCTTTAGAgtttAagagctaTGCTGGAAACAGCAtagcaaGAAGAGCAGGAGCGCTCTTCCGAGCTGTACAAGTGAACGCGTTAAGTCGATCGACAAGCTCACCTATTAGCGGCTAAGGC
27	G	GGAGCCTGATGCATCCCGC	TRUE	targeting	chr10	102310910	102310928	+	NGG	enhancer	chr10	102310699	102311200	LDB1	ENSG00000198728	LDB1	24	40417	TRUE	0.128	0.2874877413731629	atcttgtggaaaggacGAAACACCGGGAGCCTGATGCATCCCGCgtttAagagctaTGCTGGAAACAGCAtagcaaGAAGAGCAGGAGCGCTCTTCCGAGCTGTACAAGTGAACGCGTTAAGTCGATCGACAAGCTCACCTATTAGCGGCTAAGGC
28	G	CCCAGGCCATCATGTACAC	TRUE	targeting	chr10	102310946	102310964	-	NGG	enhancer	chr10	102310699	102311200	LDB1	ENSG00000198728	LDB1	37	40404	TRUE	0.962	-0.34655852370993667	atcttgtggaaaggacGAAACACCGCCCAGGCCATCATGTACACgtttAagagctaTGCTGGAAACAGCAtagcaaGAAGAGCAGGAGCGCTCTTCCGAGCTGTACAAGTGAACGCGTTAAGTCGATCGACAAGCTCACCTATTAGCGGCTAAGGC
29	G	CACAAGTACCCCATGTCCA	TRUE	targeting	chr10	102311062	102311080	+	NGG	enhancer	chr10	102310699	102311200	LDB1	ENSG00000198728	LDB1	37	40404	TRUE	0.154	0.2595251140263486	atcttgtggaaaggacGAAACACCGCACAAGTACCCCATGTCCAgtttAagagctaTGCTGGAAACAGCAtagcaaGAAGAGCAGGAGCGCTCTTCCGAGCTGTACAAGTGAACGCGTTAAGTCGATCGACAAGCTCACCTATTAGCGGCTAAGGC
30	G	CACGGACGCACGGAGTGCG	TRUE	targeting	chr10	102409231	102409249	+	NGG	enhancer	chr10	102408771	102409563	TRIM8	ENSG00000171206	TRIM8	31	91629	TRUE	0.464	-0.00752571557228692	atcttgtggaaaggacGAAACACCGCACGGACGCACGGAGTGCGgtttAagagctaTGCTGGAAACAGCAtagcaaGAAGAGCAGGAGCGCTCTTCCGAGCTGTACAAGTGAACGCGTTAAGTCGATCGACAAGCTCACCTATTAGCGGCTAAGGC
31	G	GTGCTCTACACCGACCTGG	TRUE	targeting	chr10	102408933	102408951	-	NGG	enhancer	chr10	102408771	102409563	TRIM8	ENSG00000171206	TRIM8	146	91514	TRUE	0.252	0.07233715883064912	atcttgtggaaaggacGAAACACCGGTGCTCTACACCGACCTGGgtttAagagctaTGCTGGAAACAGCAtagcaaGAAGAGCAGGAGCGCTCTTCCGAGCTGTACAAGTGAACGCGTTAAGTCGATCGACAAGCTCACCTATTAGCGGCTAAGGC
32	G	CGGGCGCCTCCATTTCATG	TRUE	targeting	chr10	102409346	102409364	-	NGG	enhancer	chr10	102408771	102409563	TRIM8	ENSG00000171206	TRIM8	107	91553	TRUE	0.53	-0.01167269769286422	atcttgtggaaaggacGAAACACCGCGGGCGCCTCCATTTCATGgtttAagagctaTGCTGGAAACAGCAtagcaaGAAGAGCAGGAGCGCTCTTCCGAGCTGTACAAGTGAACGCGTTAAGTCGATCGACAAGCTCACCTATTAGCGGCTAAGGC
33	G	TGAGGCTGCGCGAGCGCTG	TRUE	targeting	chr10	102408957	102408975	+	NGG	enhancer	chr10	102408771	102409563	TRIM8	ENSG00000171206	TRIM8	92	91568	TRUE	0.882	-0.123117829598419	atcttgtggaaaggacGAAACACCGTGAGGCTGCGCGAGCGCTGgtttAagagctaTGCTGGAAACAGCAtagcaaGAAGAGCAGGAGCGCTCTTCCGAGCTGTACAAGTGAACGCGTTAAGTCGATCGACAAGCTCACCTATTAGCGGCTAAGGC
34	G	AGAGATGCCTGATTAGGCA	TRUE	targeting	chr10	102413338	102413356	+	NGG	enhancer	chr10	102412997	102413497	LDB1 TRIM8	ENSG00000198728	LDB1	37	40404	TRUE	0.414	0.04825976754467431	atcttgtggaaaggacGAAACACCGAGAGATGCCTGATTAGGCAgtttAagagctaTGCTGGAAACAGCAtagcaaGAAGAGCAGGAGCGCTCTTCCGAGCTGTACAAGTGAACGCGTTAAGTCGATCGACAAGCTCACCTATTAGCGGCTAAGGC
34	G	AGAGATGCCTGATTAGGCA	TRUE	targeting	chr10	102413338	102413356	+	NGG	enhancer	chr10	102412997	102413497	LDB1 TRIM8	ENSG00000171206	TRIM8	81	91579	TRUE	0.472	0.0096669180530497	atcttgtggaaaggacGAAACACCGAGAGATGCCTGATTAGGCAgtttAagagctaTGCTGGAAACAGCAtagcaaGAAGAGCAGGAGCGCTCTTCCGAGCTGTACAAGTGAACGCGTTAAGTCGATCGACAAGCTCACCTATTAGCGGCTAAGGC
35	G	GAGATGCCTGATTAGGCAG	TRUE	targeting	chr10	102413339	102413357	+	NGG	enhancer	chr10	102412997	102413497	LDB1 TRIM8	ENSG00000198728	LDB1	36	40405	TRUE	0.192	0.2128157399788726	atcttgtggaaaggacGAAACACCGGAGATGCCTGATTAGGCAGgtttAagagctaTGCTGGAAACAGCAtagcaaGAAGAGCAGGAGCGCTCTTCCGAGCTGTACAAGTGAACGCGTTAAGTCGATCGACAAGCTCACCTATTAGCGGCTAAGGC
35	G	GAGATGCCTGATTAGGCAG	TRUE	targeting	chr10	102413339	102413357	+	NGG	enhancer	chr10	102412997	102413497	LDB1 TRIM8	ENSG00000171206	TRIM8	67	91593	TRUE	0.742	-0.08895491353612617	atcttgtggaaaggacGAAACACCGGAGATGCCTGATTAGGCAGgtttAagagctaTGCTGGAAACAGCAtagcaaGAAGAGCAGGAGCGCTCTTCCGAGCTGTACAAGTGAACGCGTTAAGTCGATCGACAAGCTCACCTATTAGCGGCTAAGGC
36	G	ATGGCTTCCATGACTGAGA	TRUE	targeting	chr10	102413256	102413274	+	NGG	enhancer	chr10	102412997	102413497	LDB1 TRIM8	ENSG00000171206	TRIM8	63	91597	TRUE	0.00892648922541009	0.3514798645754209	atcttgtggaaaggacGAAACACCGATGGCTTCCATGACTGAGAgtttAagagctaTGCTGGAAACAGCAtagcaaGAAGAGCAGGAGCGCTCTTCCGAGCTGTACAAGTGAACGCGTTAAGTCGATCGACAAGCTCACCTATTAGCGGCTAAGGC
36	G	ATGGCTTCCATGACTGAGA	TRUE	targeting	chr10	102413256	102413274	+	NGG	enhancer	chr10	102412997	102413497	LDB1 TRIM8	ENSG00000198728	LDB1	24	40417	TRUE	0.726	-0.14492675826112245	atcttgtggaaaggacGAAACACCGATGGCTTCCATGACTGAGAgtttAagagctaTGCTGGAAACAGCAtagcaaGAAGAGCAGGAGCGCTCTTCCGAGCTGTACAAGTGAACGCGTTAAGTCGATCGACAAGCTCACCTATTAGCGGCTAAGGC
38	G	CCTCCTCCACTGCCATCGT	TRUE	targeting	chr10	102621633	102621651	+	NGG	enhancer	chr10	102621151	102622274	TRIM8	ENSG00000171206	TRIM8	89	91571	TRUE	0.29	0.06035679552109532	atcttgtggaaaggacGAAACACCGCCTCCTCCACTGCCATCGTgtttAagagctaTGCTGGAAACAGCAtagcaaGAAGAGCAGGAGCGCTCTTCCGAGCTGTACAAGTGAACGCGTTAAGTCGATCGACAAGCTCACCTATTAGCGGCTAAGGC
39	G	TGTGGATTGTCATACCAAA	TRUE	targeting	chr10	102621803	102621821	+	NGG	enhancer	chr10	102621151	102622274	TRIM8	ENSG00000171206	TRIM8	202	91458	TRUE	0.474	0.00907370097293064	atcttgtggaaaggacGAAACACCGTGTGGATTGTCATACCAAAgtttAagagctaTGCTGGAAACAGCAtagcaaGAAGAGCAGGAGCGCTCTTCCGAGCTGTACAAGTGAACGCGTTAAGTCGATCGACAAGCTCACCTATTAGCGGCTAAGGC
40	G	TAGCTTCACCACCATCAAA	TRUE	targeting	chr10	102622181	102622199	-	NGG	enhancer	chr10	102621151	102622274	TRIM8	ENSG00000171206	TRIM8	64	91596	TRUE	0.588	-0.01736396727325451	atcttgtggaaaggacGAAACACCGTAGCTTCACCACCATCAAAgtttAagagctaTGCTGGAAACAGCAtagcaaGAAGAGCAGGAGCGCTCTTCCGAGCTGTACAAGTGAACGCGTTAAGTCGATCGACAAGCTCACCTATTAGCGGCTAAGGC
41	G	GTATGCCTGGGTTCACCCG	TRUE	targeting	chr10	102621223	102621241	-	NGG	enhancer	chr10	102621151	102622274	TRIM8	ENSG00000171206	TRIM8	109	91551	TRUE	0.348	0.02964924555188011	atcttgtggaaaggacGAAACACCGGTATGCCTGGGTTCACCCGgtttAagagctaTGCTGGAAACAGCAtagcaaGAAGAGCAGGAGCGCTCTTCCGAGCTGTACAAGTGAACGCGTTAAGTCGATCGACAAGCTCACCTATTAGCGGCTAAGGC
42	G	CAAGCAAGGATCACCTGAG	TRUE	targeting	chr10	102649274	102649292	-	NGG	enhancer	chr10	102648745	102649735	TRIM8	ENSG00000171206	TRIM8	110	91550	TRUE	0.512	0.00540691710463203	atcttgtggaaaggacGAAACACCGCAAGCAAGGATCACCTGAGgtttAagagctaTGCTGGAAACAGCAtagcaaGAAGAGCAGGAGCGCTCTTCCGAGCTGTACAAGTGAACGCGTTAAGTCGATCGACAAGCTCACCTATTAGCGGCTAAGGC
43	G	TTCTCCGTTGCCCGTGAAA	TRUE	targeting	chr10	102648877	102648895	+	NGG	enhancer	chr10	102648745	102649735	TRIM8	ENSG00000171206	TRIM8	187	91473	TRUE	0.25	0.06121947700516478	atcttgtggaaaggacGAAACACCGTTCTCCGTTGCCCGTGAAAgtttAagagctaTGCTGGAAACAGCAtagcaaGAAGAGCAGGAGCGCTCTTCCGAGCTGTACAAGTGAACGCGTTAAGTCGATCGACAAGCTCACCTATTAGCGGCTAAGGC
44	G	GGCTCCCTTTCACGGGCAA	TRUE	targeting	chr10	102648884	102648902	-	NGG	enhancer	chr10	102648745	102649735	TRIM8	ENSG00000171206	TRIM8	116	91544	TRUE	0.542	-0.01583893680505738	atcttgtggaaaggacGAAACACCGGGCTCCCTTTCACGGGCAAgtttAagagctaTGCTGGAAACAGCAtagcaaGAAGAGCAGGAGCGCTCTTCCGAGCTGTACAAGTGAACGCGTTAAGTCGATCGACAAGCTCACCTATTAGCGGCTAAGGC
45	G	CTCCTTCCACGAAGACTCG	TRUE	targeting	chr10	102648844	102648862	-	NGG	enhancer	chr10	102648745	102649735	TRIM8	ENSG00000171206	TRIM8	15	91645	TRUE	0.99	-0.5960225947798409	atcttgtggaaaggacGAAACACCGCTCCTTCCACGAAGACTCGgtttAagagctaTGCTGGAAACAGCAtagcaaGAAGAGCAGGAGCGCTCTTCCGAGCTGTACAAGTGAACGCGTTAAGTCGATCGACAAGCTCACCTATTAGCGGCTAAGGC
46	G	CTTATTCAGAAGTCATCGG	TRUE	targeting	chr10	102661045	102661063	+	NGG	enhancer	chr10	102660623	102661467	TRIM8	ENSG00000171206	TRIM8	18	91642	TRUE	0.468	0.00351398646419254	atcttgtggaaaggacGAAACACCGCTTATTCAGAAGTCATCGGgtttAagagctaTGCTGGAAACAGCAtagcaaGAAGAGCAGGAGCGCTCTTCCGAGCTGTACAAGTGAACGCGTTAAGTCGATCGACAAGCTCACCTATTAGCGGCTAAGGC
47	G	TATTCAGAAGTCATCGGAG	TRUE	targeting	chr10	102661047	102661065	+	NGG	enhancer	chr10	102660623	102661467	TRIM8	ENSG00000171206	TRIM8	75	91585	TRUE	0.312	0.06598741845073786	atcttgtggaaaggacGAAACACCGTATTCAGAAGTCATCGGAGgtttAagagctaTGCTGGAAACAGCAtagcaaGAAGAGCAGGAGCGCTCTTCCGAGCTGTACAAGTGAACGCGTTAAGTCGATCGACAAGCTCACCTATTAGCGGCTAAGGC
48	G	TTATTCAGAAGTCATCGGA	TRUE	targeting	chr10	102661046	102661064	+	NGG	enhancer	chr10	102660623	102661467	TRIM8	ENSG00000171206	TRIM8	34	91626	TRUE	0.538	-0.02717262927817987	atcttgtggaaaggacGAAACACCGTTATTCAGAAGTCATCGGAgtttAagagctaTGCTGGAAACAGCAtagcaaGAAGAGCAGGAGCGCTCTTCCGAGCTGTACAAGTGAACGCGTTAAGTCGATCGACAAGCTCACCTATTAGCGGCTAAGGC
49	G	CCAGCTCCCAAAAGGGTCG	TRUE	targeting	chr10	102660980	102660998	+	NGG	enhancer	chr10	102660623	102661467	TRIM8	ENSG00000171206	TRIM8	25	91635	TRUE	0.182	0.16765021848070827	atcttgtggaaaggacGAAACACCGCCAGCTCCCAAAAGGGTCGgtttAagagctaTGCTGGAAACAGCAtagcaaGAAGAGCAGGAGCGCTCTTCCGAGCTGTACAAGTGAACGCGTTAAGTCGATCGACAAGCTCACCTATTAGCGGCTAAGGC
50	G	GGTATAGCACAAGCCCTGA	TRUE	targeting	chr10	10293843	10293861	+	NGG	enhancer	chr10	10292201	10295682	CELF2	ENSG00000048740	CELF2	44	107667	TRUE	0.00871125551463511	0.4390283729417793	atcttgtggaaaggacGAAACACCGGGTATAGCACAAGCCCTGAgtttAagagctaTGCTGGAAACAGCAtagcaaGAAGAGCAGGAGCGCTCTTCCGAGCTGTACAAGTGAACGCGTTAAGTCGATCGACAAGCTCACCTATTAGCGGCTAAGGC
51	G	TTTCTCGAGCATCCAAAAG	TRUE	targeting	chr10	10293921	10293939	-	NGG	enhancer	chr10	10292201	10295682	CELF2	ENSG00000048740	CELF2	65	107646	TRUE	0.01928645587315575	0.238265613864746	atcttgtggaaaggacGAAACACCGTTTCTCGAGCATCCAAAAGgtttAagagctaTGCTGGAAACAGCAtagcaaGAAGAGCAGGAGCGCTCTTCCGAGCTGTACAAGTGAACGCGTTAAGTCGATCGACAAGCTCACCTATTAGCGGCTAAGGC
52	G	GGCCTGTTTACACACCAAG	TRUE	targeting	chr10	10293614	10293632	-	NGG	enhancer	chr10	10292201	10295682	CELF2	ENSG00000048740	CELF2	126	107585	TRUE	0.728	-0.097201434121084	atcttgtggaaaggacGAAACACCGGGCCTGTTTACACACCAAGgtttAagagctaTGCTGGAAACAGCAtagcaaGAAGAGCAGGAGCGCTCTTCCGAGCTGTACAAGTGAACGCGTTAAGTCGATCGACAAGCTCACCTATTAGCGGCTAAGGC
53	G	GAGGCCTGTTTACACACCA	TRUE	targeting	chr10	10293616	10293634	-	NGG	enhancer	chr10	10292201	10295682	CELF2	ENSG00000048740	CELF2	158	107553	TRUE	0.726	-0.0583932603534768	atcttgtggaaaggacGAAACACCGGAGGCCTGTTTACACACCAgtttAagagctaTGCTGGAAACAGCAtagcaaGAAGAGCAGGAGCGCTCTTCCGAGCTGTACAAGTGAACGCGTTAAGTCGATCGACAAGCTCACCTATTAGCGGCTAAGGC
54	G	AGTTGGTGCTGCAACGTGC	TRUE	targeting	chr10	10462566	10462584	+	NGG	enhancer	chr10	10462005	10463215	CELF2	ENSG00000048740	CELF2	108	107603	TRUE	0.084	0.13297244649631018	atcttgtggaaaggacGAAACACCGAGTTGGTGCTGCAACGTGCgtttAagagctaTGCTGGAAACAGCAtagcaaGAAGAGCAGGAGCGCTCTTCCGAGCTGTACAAGTGAACGCGTTAAGTCGATCGACAAGCTCACCTATTAGCGGCTAAGGC
55	G	GCGTGGCTTCCCTGCCGTG	TRUE	targeting	chr10	10462692	10462710	+	NGG	enhancer	chr10	10462005	10463215	CELF2	ENSG00000048740	CELF2	44	107667	TRUE	0.556	-0.00762048738855195	atcttgtggaaaggacGAAACACCGGCGTGGCTTCCCTGCCGTGgtttAagagctaTGCTGGAAACAGCAtagcaaGAAGAGCAGGAGCGCTCTTCCGAGCTGTACAAGTGAACGCGTTAAGTCGATCGACAAGCTCACCTATTAGCGGCTAAGGC
56	G	TATTTGCCCAGTTGCAACA	TRUE	targeting	chr10	10462830	10462848	+	NGG	enhancer	chr10	10462005	10463215	CELF2	ENSG00000048740	CELF2	52	107659	TRUE	0.3	0.0808814291933701	atcttgtggaaaggacGAAACACCGTATTTGCCCAGTTGCAACAgtttAagagctaTGCTGGAAACAGCAtagcaaGAAGAGCAGGAGCGCTCTTCCGAGCTGTACAAGTGAACGCGTTAAGTCGATCGACAAGCTCACCTATTAGCGGCTAAGGC
57	G	ATTATACGCTAACCCCTCA	TRUE	targeting	chr10	10462709	10462727	-	NGG	enhancer	chr10	10462005	10463215	CELF2	ENSG00000048740	CELF2	0	107711	FALSE	NA	NA	atcttgtggaaaggacGAAACACCGATTATACGCTAACCCCTCAgtttAagagctaTGCTGGAAACAGCAtagcaaGAAGAGCAGGAGCGCTCTTCCGAGCTGTACAAGTGAACGCGTTAAGTCGATCGACAAGCTCACCTATTAGCGGCTAAGGC
58	G	GTAGCACATTCAATCAAGC	TRUE	targeting	chr10	10610221	10610239	-	NGG	enhancer	chr10	10609225	10611063	CELF2	ENSG00000048740	CELF2	120	107591	TRUE	0.118	0.17050977568534564	atcttgtggaaaggacGAAACACCGGTAGCACATTCAATCAAGCgtttAagagctaTGCTGGAAACAGCAtagcaaGAAGAGCAGGAGCGCTCTTCCGAGCTGTACAAGTGAACGCGTTAAGTCGATCGACAAGCTCACCTATTAGCGGCTAAGGC
59	G	CTCTAATTAGTAATGCTGG	TRUE	targeting	chr10	10610245	10610263	-	NGG	enhancer	chr10	10609225	10611063	CELF2	ENSG00000048740	CELF2	16	107695	TRUE	0.79	-0.25721170183060205	atcttgtggaaaggacGAAACACCGCTCTAATTAGTAATGCTGGgtttAagagctaTGCTGGAAACAGCAtagcaaGAAGAGCAGGAGCGCTCTTCCGAGCTGTACAAGTGAACGCGTTAAGTCGATCGACAAGCTCACCTATTAGCGGCTAAGGC
60	G	GGCAAGTAGATGCAGACGA	TRUE	targeting	chr10	10609838	10609856	-	NGG	enhancer	chr10	10609225	10611063	CELF2	ENSG00000048740	CELF2	80	107631	TRUE	0.074	0.22269151480476151	atcttgtggaaaggacGAAACACCGGGCAAGTAGATGCAGACGAgtttAagagctaTGCTGGAAACAGCAtagcaaGAAGAGCAGGAGCGCTCTTCCGAGCTGTACAAGTGAACGCGTTAAGTCGATCGACAAGCTCACCTATTAGCGGCTAAGGC
61	G	AACTGAGTCACAAGCCAGT	TRUE	targeting	chr10	10609779	10609797	-	NGG	enhancer	chr10	10609225	10611063	CELF2	ENSG00000048740	CELF2	31	107680	TRUE	0.79	-0.20501166452150876	atcttgtggaaaggacGAAACACCGAACTGAGTCACAAGCCAGTgtttAagagctaTGCTGGAAACAGCAtagcaaGAAGAGCAGGAGCGCTCTTCCGAGCTGTACAAGTGAACGCGTTAAGTCGATCGACAAGCTCACCTATTAGCGGCTAAGGC
62	G	TAAAGCGCCGGCTGTATGT	TRUE	targeting	chr10	10729012	10729030	+	NGG	enhancer	chr10	10728250	10730023	CELF2	ENSG00000048740	CELF2	97	107614	TRUE	0.00828479183292093	0.2824752249704061	atcttgtggaaaggacGAAACACCGTAAAGCGCCGGCTGTATGTgtttAagagctaTGCTGGAAACAGCAtagcaaGAAGAGCAGGAGCGCTCTTCCGAGCTGTACAAGTGAACGCGTTAAGTCGATCGACAAGCTCACCTATTAGCGGCTAAGGC
63	G	AATTAGACATGTAAAGCGC	TRUE	targeting	chr10	10729001	10729019	+	NGG	enhancer	chr10	10728250	10730023	CELF2	ENSG00000048740	CELF2	27	107684	TRUE	0.548	-0.07727856349720774	atcttgtggaaaggacGAAACACCGAATTAGACATGTAAAGCGCgtttAagagctaTGCTGGAAACAGCAtagcaaGAAGAGCAGGAGCGCTCTTCCGAGCTGTACAAGTGAACGCGTTAAGTCGATCGACAAGCTCACCTATTAGCGGCTAAGGC
64	G	ACCTGTCTCTGGTATACAG	TRUE	targeting	chr10	10728710	10728728	+	NGG	enhancer	chr10	10728250	10730023	CELF2	ENSG00000048740	CELF2	81	107630	TRUE	0.552	5.36583825196113e-4	atcttgtggaaaggacGAAACACCGACCTGTCTCTGGTATACAGgtttAagagctaTGCTGGAAACAGCAtagcaaGAAGAGCAGGAGCGCTCTTCCGAGCTGTACAAGTGAACGCGTTAAGTCGATCGACAAGCTCACCTATTAGCGGCTAAGGC
65	G	CCTTGAAGCAGCCGTTGCG	TRUE	targeting	chr10	10729407	10729425	-	NGG	enhancer	chr10	10728250	10730023	CELF2	ENSG00000048740	CELF2	60	107651	TRUE	0.54	-0.00830392337654631	atcttgtggaaaggacGAAACACCGCCTTGAAGCAGCCGTTGCGgtttAagagctaTGCTGGAAACAGCAtagcaaGAAGAGCAGGAGCGCTCTTCCGAGCTGTACAAGTGAACGCGTTAAGTCGATCGACAAGCTCACCTATTAGCGGCTAAGGC
66	G	GTTAGGTGTTGACTCAAGA	TRUE	targeting	chr10	10731953	10731971	-	NGG	enhancer	chr10	10731389	10732473	CELF2	ENSG00000048740	CELF2	101	107610	TRUE	0.884	-0.113432418516297	atcttgtggaaaggacGAAACACCGGTTAGGTGTTGACTCAAGAgtttAagagctaTGCTGGAAACAGCAtagcaaGAAGAGCAGGAGCGCTCTTCCGAGCTGTACAAGTGAACGCGTTAAGTCGATCGACAAGCTCACCTATTAGCGGCTAAGGC
67	G	GGTCTGCTAGTATCTTGTA	TRUE	targeting	chr10	10731994	10732012	-	NGG	enhancer	chr10	10731389	10732473	CELF2	ENSG00000048740	CELF2	133	107578	TRUE	0.632	-0.02408947607647899	atcttgtggaaaggacGAAACACCGGGTCTGCTAGTATCTTGTAgtttAagagctaTGCTGGAAACAGCAtagcaaGAAGAGCAGGAGCGCTCTTCCGAGCTGTACAAGTGAACGCGTTAAGTCGATCGACAAGCTCACCTATTAGCGGCTAAGGC
68	G	AGTTAGGTGTTGACTCAAG	TRUE	targeting	chr10	10731954	10731972	-	NGG	enhancer	chr10	10731389	10732473	CELF2	ENSG00000048740	CELF2	94	107617	TRUE	0.072	0.1893478306713675	atcttgtggaaaggacGAAACACCGAGTTAGGTGTTGACTCAAGgtttAagagctaTGCTGGAAACAGCAtagcaaGAAGAGCAGGAGCGCTCTTCCGAGCTGTACAAGTGAACGCGTTAAGTCGATCGACAAGCTCACCTATTAGCGGCTAAGGC
69	G	GAGAGGGTCCATAGCAAAC	TRUE	targeting	chr10	10731811	10731829	+	NGG	enhancer	chr10	10731389	10732473	CELF2	ENSG00000048740	CELF2	136	107575	TRUE	0.544	-0.00767532703351447	atcttgtggaaaggacGAAACACCGGAGAGGGTCCATAGCAAACgtttAagagctaTGCTGGAAACAGCAtagcaaGAAGAGCAGGAGCGCTCTTCCGAGCTGTACAAGTGAACGCGTTAAGTCGATCGACAAGCTCACCTATTAGCGGCTAAGGC
70	G	TTCAAAGAGAGCTCACCAG	TRUE	targeting	chr10	10745464	10745482	-	NGG	enhancer	chr10	10745146	10745836	CELF2	ENSG00000048740	CELF2	83	107628	TRUE	0.872	-0.15627237732570318	atcttgtggaaaggacGAAACACCGTTCAAAGAGAGCTCACCAGgtttAagagctaTGCTGGAAACAGCAtagcaaGAAGAGCAGGAGCGCTCTTCCGAGCTGTACAAGTGAACGCGTTAAGTCGATCGACAAGCTCACCTATTAGCGGCTAAGGC
71	G	CCAGTCTCTGCCTAATGGA	TRUE	targeting	chr10	10745693	10745711	+	NGG	enhancer	chr10	10745146	10745836	CELF2	ENSG00000048740	CELF2	47	107664	TRUE	0.994	-0.4315652882649355	atcttgtggaaaggacGAAACACCGCCAGTCTCTGCCTAATGGAgtttAagagctaTGCTGGAAACAGCAtagcaaGAAGAGCAGGAGCGCTCTTCCGAGCTGTACAAGTGAACGCGTTAAGTCGATCGACAAGCTCACCTATTAGCGGCTAAGGC
72	G	GATGGTTATACTCAATGGA	TRUE	targeting	chr10	10745620	10745638	-	NGG	enhancer	chr10	10745146	10745836	CELF2	ENSG00000048740	CELF2	96	107615	TRUE	0.01728459058799897	0.2575532998430815	atcttgtggaaaggacGAAACACCGGATGGTTATACTCAATGGAgtttAagagctaTGCTGGAAACAGCAtagcaaGAAGAGCAGGAGCGCTCTTCCGAGCTGTACAAGTGAACGCGTTAAGTCGATCGACAAGCTCACCTATTAGCGGCTAAGGC
73	G	GACCCCTCTAAAATGACCA	TRUE	targeting	chr10	10745716	10745734	+	NGG	enhancer	chr10	10745146	10745836	CELF2	ENSG00000048740	CELF2	175	107536	TRUE	0.948	-0.16039121164786435	atcttgtggaaaggacGAAACACCGGACCCCTCTAAAATGACCAgtttAagagctaTGCTGGAAACAGCAtagcaaGAAGAGCAGGAGCGCTCTTCCGAGCTGTACAAGTGAACGCGTTAAGTCGATCGACAAGCTCACCTATTAGCGGCTAAGGC
74	G	TGAATGCTATCTTTGGACG	TRUE	targeting	chr10	10758463	10758481	-	NGG	enhancer	chr10	10758151	10758840	CELF2	ENSG00000048740	CELF2	119	107592	TRUE	0.202	0.04856919676890095	atcttgtggaaaggacGAAACACCGTGAATGCTATCTTTGGACGgtttAagagctaTGCTGGAAACAGCAtagcaaGAAGAGCAGGAGCGCTCTTCCGAGCTGTACAAGTGAACGCGTTAAGTCGATCGACAAGCTCACCTATTAGCGGCTAAGGC
75	G	CAGTCTTAGTGGGAAACCC	TRUE	targeting	chr10	10758399	10758417	+	NGG	enhancer	chr10	10758151	10758840	CELF2	ENSG00000048740	CELF2	24	107687	TRUE	0.32	0.13798922964572663	atcttgtggaaaggacGAAACACCGCAGTCTTAGTGGGAAACCCgtttAagagctaTGCTGGAAACAGCAtagcaaGAAGAGCAGGAGCGCTCTTCCGAGCTGTACAAGTGAACGCGTTAAGTCGATCGACAAGCTCACCTATTAGCGGCTAAGGC
76	G	CGCCAGCCATGGATCACAT	TRUE	targeting	chr10	10758520	10758538	+	NGG	enhancer	chr10	10758151	10758840	CELF2	ENSG00000048740	CELF2	154	107557	TRUE	0.18	0.07793180259366561	atcttgtggaaaggacGAAACACCGCGCCAGCCATGGATCACATgtttAagagctaTGCTGGAAACAGCAtagcaaGAAGAGCAGGAGCGCTCTTCCGAGCTGTACAAGTGAACGCGTTAAGTCGATCGACAAGCTCACCTATTAGCGGCTAAGGC
77	G	ACAGCGTAGGCTCTGTAAT	TRUE	targeting	chr10	10758548	10758566	-	NGG	enhancer	chr10	10758151	10758840	CELF2	ENSG00000048740	CELF2	108	107603	TRUE	0.626	-0.02982455212375573	atcttgtggaaaggacGAAACACCGACAGCGTAGGCTCTGTAATgtttAagagctaTGCTGGAAACAGCAtagcaaGAAGAGCAGGAGCGCTCTTCCGAGCTGTACAAGTGAACGCGTTAAGTCGATCGACAAGCTCACCTATTAGCGGCTAAGGC
78	G	CTAGCTTAAGACTGTTCTG	TRUE	targeting	chr10	10772179	10772197	+	NGG	enhancer	chr10	10772058	10772559	CELF2	ENSG00000048740	CELF2	129	107582	TRUE	0.324	0.06188446100481365	atcttgtggaaaggacGAAACACCGCTAGCTTAAGACTGTTCTGgtttAagagctaTGCTGGAAACAGCAtagcaaGAAGAGCAGGAGCGCTCTTCCGAGCTGTACAAGTGAACGCGTTAAGTCGATCGACAAGCTCACCTATTAGCGGCTAAGGC
79	G	AGATCATATAGTTGAACAG	TRUE	targeting	chr10	10772281	10772299	-	NGG	enhancer	chr10	10772058	10772559	CELF2	ENSG00000048740	CELF2	72	107639	TRUE	0.234	0.05469126258047213	atcttgtggaaaggacGAAACACCGAGATCATATAGTTGAACAGgtttAagagctaTGCTGGAAACAGCAtagcaaGAAGAGCAGGAGCGCTCTTCCGAGCTGTACAAGTGAACGCGTTAAGTCGATCGACAAGCTCACCTATTAGCGGCTAAGGC
81	G	TTTGGAAAGTAGAGTCACA	TRUE	targeting	chr10	10772220	10772238	+	NGG	enhancer	chr10	10772058	10772559	CELF2	ENSG00000048740	CELF2	13	107698	TRUE	0.35	0.14177844493496616	atcttgtggaaaggacGAAACACCGTTTGGAAAGTAGAGTCACAgtttAagagctaTGCTGGAAACAGCAtagcaaGAAGAGCAGGAGCGCTCTTCCGAGCTGTACAAGTGAACGCGTTAAGTCGATCGACAAGCTCACCTATTAGCGGCTAAGGC
82	G	AGCATGCTGAGCTTTAACT	TRUE	targeting	chr10	10773562	10773580	+	NGG	enhancer	chr10	10773325	10773826	CELF2	ENSG00000048740	CELF2	27	107684	TRUE	0.646	-0.13124461199998422	atcttgtggaaaggacGAAACACCGAGCATGCTGAGCTTTAACTgtttAagagctaTGCTGGAAACAGCAtagcaaGAAGAGCAGGAGCGCTCTTCCGAGCTGTACAAGTGAACGCGTTAAGTCGATCGACAAGCTCACCTATTAGCGGCTAAGGC
83	G	GCTCCGACATTATTTGCAG	TRUE	targeting	chr10	10773404	10773422	+	NGG	enhancer	chr10	10773325	10773826	CELF2	ENSG00000048740	CELF2	34	107677	TRUE	0.198	0.1392156454930596	atcttgtggaaaggacGAAACACCGGCTCCGACATTATTTGCAGgtttAagagctaTGCTGGAAACAGCAtagcaaGAAGAGCAGGAGCGCTCTTCCGAGCTGTACAAGTGAACGCGTTAAGTCGATCGACAAGCTCACCTATTAGCGGCTAAGGC
84	G	GTATGTTAGAATTACCTGC	TRUE	targeting	chr10	10773635	10773653	+	NGG	enhancer	chr10	10773325	10773826	CELF2	ENSG00000048740	CELF2	24	107687	TRUE	0.138	0.22860553186280053	atcttgtggaaaggacGAAACACCGGTATGTTAGAATTACCTGCgtttAagagctaTGCTGGAAACAGCAtagcaaGAAGAGCAGGAGCGCTCTTCCGAGCTGTACAAGTGAACGCGTTAAGTCGATCGACAAGCTCACCTATTAGCGGCTAAGGC
85	G	CAGAACTGTGGAGCATGGA	TRUE	targeting	chr10	10773730	10773748	-	NGG	enhancer	chr10	10773325	10773826	CELF2	ENSG00000048740	CELF2	86	107625	TRUE	0.52	-0.03637851545447493	atcttgtggaaaggacGAAACACCGCAGAACTGTGGAGCATGGAgtttAagagctaTGCTGGAAACAGCAtagcaaGAAGAGCAGGAGCGCTCTTCCGAGCTGTACAAGTGAACGCGTTAAGTCGATCGACAAGCTCACCTATTAGCGGCTAAGGC
86	G	TGTCAAGGTGCAATGAACG	TRUE	targeting	chr10	10779433	10779451	-	NGG	enhancer	chr10	10779063	10779915	CELF2	ENSG00000048740	CELF2	89	107622	TRUE	0.04	0.20290148937787375	atcttgtggaaaggacGAAACACCGTGTCAAGGTGCAATGAACGgtttAagagctaTGCTGGAAACAGCAtagcaaGAAGAGCAGGAGCGCTCTTCCGAGCTGTACAAGTGAACGCGTTAAGTCGATCGACAAGCTCACCTATTAGCGGCTAAGGC
87	G	ATGAATATGATGTAGAGCG	TRUE	targeting	chr10	10779626	10779644	-	NGG	enhancer	chr10	10779063	10779915	CELF2	ENSG00000048740	CELF2	35	107676	TRUE	0.17	0.17769174899921475	atcttgtggaaaggacGAAACACCGATGAATATGATGTAGAGCGgtttAagagctaTGCTGGAAACAGCAtagcaaGAAGAGCAGGAGCGCTCTTCCGAGCTGTACAAGTGAACGCGTTAAGTCGATCGACAAGCTCACCTATTAGCGGCTAAGGC
88	G	ACCATGAACATCCAGCGAA	TRUE	targeting	chr10	10779593	10779611	+	NGG	enhancer	chr10	10779063	10779915	CELF2	ENSG00000048740	CELF2	50	107661	TRUE	0.12	0.1664495775212231	atcttgtggaaaggacGAAACACCGACCATGAACATCCAGCGAAgtttAagagctaTGCTGGAAACAGCAtagcaaGAAGAGCAGGAGCGCTCTTCCGAGCTGTACAAGTGAACGCGTTAAGTCGATCGACAAGCTCACCTATTAGCGGCTAAGGC
89	G	GACCATGAACATCCAGCGA	TRUE	targeting	chr10	10779592	10779610	+	NGG	enhancer	chr10	10779063	10779915	CELF2	ENSG00000048740	CELF2	102	107609	TRUE	0.346	0.04520422155035675	atcttgtggaaaggacGAAACACCGGACCATGAACATCCAGCGAgtttAagagctaTGCTGGAAACAGCAtagcaaGAAGAGCAGGAGCGCTCTTCCGAGCTGTACAAGTGAACGCGTTAAGTCGATCGACAAGCTCACCTATTAGCGGCTAAGGC
90	G	CACTGTAACACGCTGACTG	TRUE	targeting	chr10	10784314	10784332	-	NGG	enhancer	chr10	10784039	10784539	CELF2	ENSG00000048740	CELF2	74	107637	TRUE	0.296	0.05072920494752681	atcttgtggaaaggacGAAACACCGCACTGTAACACGCTGACTGgtttAagagctaTGCTGGAAACAGCAtagcaaGAAGAGCAGGAGCGCTCTTCCGAGCTGTACAAGTGAACGCGTTAAGTCGATCGACAAGCTCACCTATTAGCGGCTAAGGC
91	G	AGCTGGGATGAGCACCCCT	TRUE	targeting	chr10	10784240	10784258	+	NGG	enhancer	chr10	10784039	10784539	CELF2	ENSG00000048740	CELF2	73	107638	TRUE	0.406	0.04877642025929982	atcttgtggaaaggacGAAACACCGAGCTGGGATGAGCACCCCTgtttAagagctaTGCTGGAAACAGCAtagcaaGAAGAGCAGGAGCGCTCTTCCGAGCTGTACAAGTGAACGCGTTAAGTCGATCGACAAGCTCACCTATTAGCGGCTAAGGC
92	G	CACAGCACCAGAATAAATG	TRUE	targeting	chr10	10784172	10784190	-	NGG	enhancer	chr10	10784039	10784539	CELF2	ENSG00000048740	CELF2	42	107669	TRUE	0.398	0.01339017816944243	atcttgtggaaaggacGAAACACCGCACAGCACCAGAATAAATGgtttAagagctaTGCTGGAAACAGCAtagcaaGAAGAGCAGGAGCGCTCTTCCGAGCTGTACAAGTGAACGCGTTAAGTCGATCGACAAGCTCACCTATTAGCGGCTAAGGC
93	G	TTAAACTCCTTACAGGCTG	TRUE	targeting	chr10	10784194	10784212	+	NGG	enhancer	chr10	10784039	10784539	CELF2	ENSG00000048740	CELF2	9	107702	TRUE	0.184	0.1393114201624881	atcttgtggaaaggacGAAACACCGTTAAACTCCTTACAGGCTGgtttAagagctaTGCTGGAAACAGCAtagcaaGAAGAGCAGGAGCGCTCTTCCGAGCTGTACAAGTGAACGCGTTAAGTCGATCGACAAGCTCACCTATTAGCGGCTAAGGC
94	G	ATGGACCTGGGCCACCTAA	TRUE	targeting	chr10	10824904	10824922	+	NGG	enhancer	chr10	10824046	10825724	CELF2	ENSG00000048740	CELF2	378	107333	TRUE	0.2	0.05619335728897146	atcttgtggaaaggacGAAACACCGATGGACCTGGGCCACCTAAgtttAagagctaTGCTGGAAACAGCAtagcaaGAAGAGCAGGAGCGCTCTTCCGAGCTGTACAAGTGAACGCGTTAAGTCGATCGACAAGCTCACCTATTAGCGGCTAAGGC
95	G	TATTTCCATTAGGTGGCCC	TRUE	targeting	chr10	10824912	10824930	-	NGG	enhancer	chr10	10824046	10825724	CELF2	ENSG00000048740	CELF2	20	107691	TRUE	0.384	0.04505335457133541	atcttgtggaaaggacGAAACACCGTATTTCCATTAGGTGGCCCgtttAagagctaTGCTGGAAACAGCAtagcaaGAAGAGCAGGAGCGCTCTTCCGAGCTGTACAAGTGAACGCGTTAAGTCGATCGACAAGCTCACCTATTAGCGGCTAAGGC
96	G	ATTGGGGCTGTTTCACAAT	TRUE	targeting	chr10	10825064	10825082	+	NGG	enhancer	chr10	10824046	10825724	CELF2	ENSG00000048740	CELF2	39	107672	TRUE	0.386	0.06046000053397665	atcttgtggaaaggacGAAACACCGATTGGGGCTGTTTCACAATgtttAagagctaTGCTGGAAACAGCAtagcaaGAAGAGCAGGAGCGCTCTTCCGAGCTGTACAAGTGAACGCGTTAAGTCGATCGACAAGCTCACCTATTAGCGGCTAAGGC
97	G	CTATTATCCAAGAGCCATG	TRUE	targeting	chr10	10824553	10824571	-	NGG	enhancer	chr10	10824046	10825724	CELF2	ENSG00000048740	CELF2	11	107700	TRUE	0.422	0.12643171098929212	atcttgtggaaaggacGAAACACCGCTATTATCCAAGAGCCATGgtttAagagctaTGCTGGAAACAGCAtagcaaGAAGAGCAGGAGCGCTCTTCCGAGCTGTACAAGTGAACGCGTTAAGTCGATCGACAAGCTCACCTATTAGCGGCTAAGGC
98	G	GTGGTATGCTGAACTCAAA	TRUE	targeting	chr10	10846613	10846631	-	NGG	enhancer	chr10	10846199	10846861	CELF2	ENSG00000048740	CELF2	63	107648	TRUE	0.84	-0.15421048248473113	atcttgtggaaaggacGAAACACCGGTGGTATGCTGAACTCAAAgtttAagagctaTGCTGGAAACAGCAtagcaaGAAGAGCAGGAGCGCTCTTCCGAGCTGTACAAGTGAACGCGTTAAGTCGATCGACAAGCTCACCTATTAGCGGCTAAGGC
99	G	GAGAGCCCGAGGAATCCAC	TRUE	targeting	chr10	10846399	10846417	+	NGG	enhancer	chr10	10846199	10846861	CELF2	ENSG00000048740	CELF2	102	107609	TRUE	0.27	0.05060610934340884	atcttgtggaaaggacGAAACACCGGAGAGCCCGAGGAATCCACgtttAagagctaTGCTGGAAACAGCAtagcaaGAAGAGCAGGAGCGCTCTTCCGAGCTGTACAAGTGAACGCGTTAAGTCGATCGACAAGCTCACCTATTAGCGGCTAAGGC
100	G	CTGCTGCTCTGTTGATAGA	TRUE	targeting	chr10	10846364	10846382	-	NGG	enhancer	chr10	10846199	10846861	CELF2	ENSG00000048740	CELF2	65	107646	TRUE	0.966	-0.3395936840853966	atcttgtggaaaggacGAAACACCGCTGCTGCTCTGTTGATAGAgtttAagagctaTGCTGGAAACAGCAtagcaaGAAGAGCAGGAGCGCTCTTCCGAGCTGTACAAGTGAACGCGTTAAGTCGATCGACAAGCTCACCTATTAGCGGCTAAGGC
101	G	GAATGGCTCAGATCTGTAA	TRUE	targeting	chr10	10846653	10846671	+	NGG	enhancer	chr10	10846199	10846861	CELF2	ENSG00000048740	CELF2	104	107607	TRUE	0.032	0.2201882676621369	atcttgtggaaaggacGAAACACCGGAATGGCTCAGATCTGTAAgtttAagagctaTGCTGGAAACAGCAtagcaaGAAGAGCAGGAGCGCTCTTCCGAGCTGTACAAGTGAACGCGTTAAGTCGATCGACAAGCTCACCTATTAGCGGCTAAGGC
102	G	CCTGATCACACTTGCAGAG	TRUE	targeting	chr10	10855284	10855302	-	NGG	enhancer	chr10	10854749	10855840	CELF2	ENSG00000048740	CELF2	117	107594	TRUE	0.058	0.18521504805177963	atcttgtggaaaggacGAAACACCGCCTGATCACACTTGCAGAGgtttAagagctaTGCTGGAAACAGCAtagcaaGAAGAGCAGGAGCGCTCTTCCGAGCTGTACAAGTGAACGCGTTAAGTCGATCGACAAGCTCACCTATTAGCGGCTAAGGC
103	G	CACCTGATCACACTTGCAG	TRUE	targeting	chr10	10855286	10855304	-	NGG	enhancer	chr10	10854749	10855840	CELF2	ENSG00000048740	CELF2	77	107634	TRUE	0.33	0.02896519108766576	atcttgtggaaaggacGAAACACCGCACCTGATCACACTTGCAGgtttAagagctaTGCTGGAAACAGCAtagcaaGAAGAGCAGGAGCGCTCTTCCGAGCTGTACAAGTGAACGCGTTAAGTCGATCGACAAGCTCACCTATTAGCGGCTAAGGC
104	G	CACTGCTGTCACCTAGGAT	TRUE	targeting	chr10	10855331	10855349	+	NGG	enhancer	chr10	10854749	10855840	CELF2	ENSG00000048740	CELF2	89	107622	TRUE	0.854	-0.12226395979850505	atcttgtggaaaggacGAAACACCGCACTGCTGTCACCTAGGATgtttAagagctaTGCTGGAAACAGCAtagcaaGAAGAGCAGGAGCGCTCTTCCGAGCTGTACAAGTGAACGCGTTAAGTCGATCGACAAGCTCACCTATTAGCGGCTAAGGC
105	G	CCTGCACGTCTAAATCCAT	TRUE	targeting	chr10	10855395	10855413	+	NGG	enhancer	chr10	10854749	10855840	CELF2	ENSG00000048740	CELF2	160	107551	TRUE	0.308	-0.01301777274216509	atcttgtggaaaggacGAAACACCGCCTGCACGTCTAAATCCATgtttAagagctaTGCTGGAAACAGCAtagcaaGAAGAGCAGGAGCGCTCTTCCGAGCTGTACAAGTGAACGCGTTAAGTCGATCGACAAGCTCACCTATTAGCGGCTAAGGC
106	G	CGAGGTCTAGAGACCTAGT	TRUE	targeting	chr10	10871567	10871585	+	NGG	enhancer	chr10	10870345	10873216	CELF2	ENSG00000048740	CELF2	111	107600	TRUE	0.056	0.15239800281475296	atcttgtggaaaggacGAAACACCGCGAGGTCTAGAGACCTAGTgtttAagagctaTGCTGGAAACAGCAtagcaaGAAGAGCAGGAGCGCTCTTCCGAGCTGTACAAGTGAACGCGTTAAGTCGATCGACAAGCTCACCTATTAGCGGCTAAGGC
107	G	CTCCTATAATAGGAGACTT	TRUE	targeting	chr10	10871898	10871916	-	NGG	enhancer	chr10	10870345	10873216	CELF2	ENSG00000048740	CELF2	56	107655	TRUE	0.502	0.00720699727553536	atcttgtggaaaggacGAAACACCGCTCCTATAATAGGAGACTTgtttAagagctaTGCTGGAAACAGCAtagcaaGAAGAGCAGGAGCGCTCTTCCGAGCTGTACAAGTGAACGCGTTAAGTCGATCGACAAGCTCACCTATTAGCGGCTAAGGC
108	G	GAAAGACTGTGTAACGCAG	TRUE	targeting	chr10	10872257	10872275	+	NGG	enhancer	chr10	10870345	10873216	CELF2	ENSG00000048740	CELF2	184	107527	TRUE	0.046	0.15417577662127485	atcttgtggaaaggacGAAACACCGGAAAGACTGTGTAACGCAGgtttAagagctaTGCTGGAAACAGCAtagcaaGAAGAGCAGGAGCGCTCTTCCGAGCTGTACAAGTGAACGCGTTAAGTCGATCGACAAGCTCACCTATTAGCGGCTAAGGC
109	G	GCTTGTGTTAGAAACCTAG	TRUE	targeting	chr10	10871491	10871509	+	NGG	enhancer	chr10	10870345	10873216	CELF2	ENSG00000048740	CELF2	74	107637	TRUE	0.718	-0.08827041800115226	atcttgtggaaaggacGAAACACCGGCTTGTGTTAGAAACCTAGgtttAagagctaTGCTGGAAACAGCAtagcaaGAAGAGCAGGAGCGCTCTTCCGAGCTGTACAAGTGAACGCGTTAAGTCGATCGACAAGCTCACCTATTAGCGGCTAAGGC
110	G	GCCAGGTCTAAAATAACCG	TRUE	targeting	chr10	10887063	10887081	+	NGG	enhancer	chr10	10886199	10887562	CELF2	ENSG00000048740	CELF2	40	107671	TRUE	0.798	-0.1779283985761431	atcttgtggaaaggacGAAACACCGGCCAGGTCTAAAATAACCGgtttAagagctaTGCTGGAAACAGCAtagcaaGAAGAGCAGGAGCGCTCTTCCGAGCTGTACAAGTGAACGCGTTAAGTCGATCGACAAGCTCACCTATTAGCGGCTAAGGC
111	G	CGCCAGGTCTAAAATAACC	TRUE	targeting	chr10	10887062	10887080	+	NGG	enhancer	chr10	10886199	10887562	CELF2	ENSG00000048740	CELF2	65	107646	TRUE	0.308	0.03940052544288419	atcttgtggaaaggacGAAACACCGCGCCAGGTCTAAAATAACCgtttAagagctaTGCTGGAAACAGCAtagcaaGAAGAGCAGGAGCGCTCTTCCGAGCTGTACAAGTGAACGCGTTAAGTCGATCGACAAGCTCACCTATTAGCGGCTAAGGC
112	G	GCAGTCTACATTCTACAAG	TRUE	targeting	chr10	10887160	10887178	-	NGG	enhancer	chr10	10886199	10887562	CELF2	ENSG00000048740	CELF2	145	107566	TRUE	0.132	0.10195438427869392	atcttgtggaaaggacGAAACACCGGCAGTCTACATTCTACAAGgtttAagagctaTGCTGGAAACAGCAtagcaaGAAGAGCAGGAGCGCTCTTCCGAGCTGTACAAGTGAACGCGTTAAGTCGATCGACAAGCTCACCTATTAGCGGCTAAGGC
114	G	TCTCAGTCCAAGTTGGCTA	TRUE	targeting	chr10	10941243	10941261	-	NGG	enhancer	chr10	10940497	10942156	CELF2	ENSG00000048740	CELF2	87	107624	TRUE	0.168	0.13687663559385754	atcttgtggaaaggacGAAACACCGTCTCAGTCCAAGTTGGCTAgtttAagagctaTGCTGGAAACAGCAtagcaaGAAGAGCAGGAGCGCTCTTCCGAGCTGTACAAGTGAACGCGTTAAGTCGATCGACAAGCTCACCTATTAGCGGCTAAGGC
115	G	TCTAGCGAAACAACACCAG	TRUE	targeting	chr10	10941047	10941065	+	NGG	enhancer	chr10	10940497	10942156	CELF2	ENSG00000048740	CELF2	37	107674	TRUE	0.454	0.00702384562847902	atcttgtggaaaggacGAAACACCGTCTAGCGAAACAACACCAGgtttAagagctaTGCTGGAAACAGCAtagcaaGAAGAGCAGGAGCGCTCTTCCGAGCTGTACAAGTGAACGCGTTAAGTCGATCGACAAGCTCACCTATTAGCGGCTAAGGC
116	G	TCCTGCGAGAAGAAACCAA	TRUE	targeting	chr10	10941384	10941402	-	NGG	enhancer	chr10	10940497	10942156	CELF2	ENSG00000048740	CELF2	58	107653	TRUE	0.166	0.1420385456455312	atcttgtggaaaggacGAAACACCGTCCTGCGAGAAGAAACCAAgtttAagagctaTGCTGGAAACAGCAtagcaaGAAGAGCAGGAGCGCTCTTCCGAGCTGTACAAGTGAACGCGTTAAGTCGATCGACAAGCTCACCTATTAGCGGCTAAGGC
117	G	GGAGTGAAGAAATGTGCTA	TRUE	targeting	chr10	10941213	10941231	+	NGG	enhancer	chr10	10940497	10942156	CELF2	ENSG00000048740	CELF2	27	107684	TRUE	0.718	-0.0958264014605426	atcttgtggaaaggacGAAACACCGGGAGTGAAGAAATGTGCTAgtttAagagctaTGCTGGAAACAGCAtagcaaGAAGAGCAGGAGCGCTCTTCCGAGCTGTACAAGTGAACGCGTTAAGTCGATCGACAAGCTCACCTATTAGCGGCTAAGGC
118	G	GAGAGCGAATGAATCCCAG	TRUE	targeting	chr10	10957355	10957373	-	NGG	enhancer	chr10	10957135	10957635	CELF2	ENSG00000048740	CELF2	96	107615	TRUE	0.624	-0.04186914988920781	atcttgtggaaaggacGAAACACCGGAGAGCGAATGAATCCCAGgtttAagagctaTGCTGGAAACAGCAtagcaaGAAGAGCAGGAGCGCTCTTCCGAGCTGTACAAGTGAACGCGTTAAGTCGATCGACAAGCTCACCTATTAGCGGCTAAGGC
119	G	CCTTCTGTTTGAATGTAAG	TRUE	targeting	chr10	10957395	10957413	+	NGG	enhancer	chr10	10957135	10957635	CELF2	ENSG00000048740	CELF2	78	107633	TRUE	0.398	0.0215652278663202	atcttgtggaaaggacGAAACACCGCCTTCTGTTTGAATGTAAGgtttAagagctaTGCTGGAAACAGCAtagcaaGAAGAGCAGGAGCGCTCTTCCGAGCTGTACAAGTGAACGCGTTAAGTCGATCGACAAGCTCACCTATTAGCGGCTAAGGC
120	G	GATCCTGGTTAATTCCAGT	TRUE	targeting	chr10	10957468	10957486	-	NGG	enhancer	chr10	10957135	10957635	CELF2	ENSG00000048740	CELF2	32	107679	TRUE	0.178	0.22381801451191183	atcttgtggaaaggacGAAACACCGGATCCTGGTTAATTCCAGTgtttAagagctaTGCTGGAAACAGCAtagcaaGAAGAGCAGGAGCGCTCTTCCGAGCTGTACAAGTGAACGCGTTAAGTCGATCGACAAGCTCACCTATTAGCGGCTAAGGC
121	G	ATTCATTCGCTCTCGCTGA	TRUE	targeting	chr10	10957360	10957378	+	NGG	enhancer	chr10	10957135	10957635	CELF2	ENSG00000048740	CELF2	77	107634	TRUE	0.332	0.03858262129704137	atcttgtggaaaggacGAAACACCGATTCATTCGCTCTCGCTGAgtttAagagctaTGCTGGAAACAGCAtagcaaGAAGAGCAGGAGCGCTCTTCCGAGCTGTACAAGTGAACGCGTTAAGTCGATCGACAAGCTCACCTATTAGCGGCTAAGGC
122	G	CATCACGCATTCCACCCAG	TRUE	targeting	chr10	10968337	10968355	-	NGG	enhancer	chr10	10968106	10968607	CELF2	ENSG00000048740	CELF2	69	107642	TRUE	0.69	-0.07404792965882284	atcttgtggaaaggacGAAACACCGCATCACGCATTCCACCCAGgtttAagagctaTGCTGGAAACAGCAtagcaaGAAGAGCAGGAGCGCTCTTCCGAGCTGTACAAGTGAACGCGTTAAGTCGATCGACAAGCTCACCTATTAGCGGCTAAGGC
123	G	CTTTGGGAACATTGCTAGG	TRUE	targeting	chr10	10968378	10968396	-	NGG	enhancer	chr10	10968106	10968607	CELF2	ENSG00000048740	CELF2	35	107676	TRUE	0.33	0.05865287024062793	atcttgtggaaaggacGAAACACCGCTTTGGGAACATTGCTAGGgtttAagagctaTGCTGGAAACAGCAtagcaaGAAGAGCAGGAGCGCTCTTCCGAGCTGTACAAGTGAACGCGTTAAGTCGATCGACAAGCTCACCTATTAGCGGCTAAGGC
124	G	CCACCAGAGTTGATAAGGG	TRUE	targeting	chr10	10968145	10968163	+	NGG	enhancer	chr10	10968106	10968607	CELF2	ENSG00000048740	CELF2	76	107635	TRUE	0.38	-0.01160543974316514	atcttgtggaaaggacGAAACACCGCCACCAGAGTTGATAAGGGgtttAagagctaTGCTGGAAACAGCAtagcaaGAAGAGCAGGAGCGCTCTTCCGAGCTGTACAAGTGAACGCGTTAAGTCGATCGACAAGCTCACCTATTAGCGGCTAAGGC
125	G	TGGCCACCAGAGTTGATAA	TRUE	targeting	chr10	10968142	10968160	+	NGG	enhancer	chr10	10968106	10968607	CELF2	ENSG00000048740	CELF2	151	107560	TRUE	0.914	-0.1010633053373858	atcttgtggaaaggacGAAACACCGTGGCCACCAGAGTTGATAAgtttAagagctaTGCTGGAAACAGCAtagcaaGAAGAGCAGGAGCGCTCTTCCGAGCTGTACAAGTGAACGCGTTAAGTCGATCGACAAGCTCACCTATTAGCGGCTAAGGC
126	G	CTCTTAGCCTGGTTACCAG	TRUE	targeting	chr10	10991443	10991461	-	NGG	enhancer	chr10	10991111	10991612	CELF2	ENSG00000048740	CELF2	58	107653	TRUE	0.666	-0.0875776269504075	atcttgtggaaaggacGAAACACCGCTCTTAGCCTGGTTACCAGgtttAagagctaTGCTGGAAACAGCAtagcaaGAAGAGCAGGAGCGCTCTTCCGAGCTGTACAAGTGAACGCGTTAAGTCGATCGACAAGCTCACCTATTAGCGGCTAAGGC
127	G	CTATGAGGCACACGCTAAG	TRUE	targeting	chr10	10991354	10991372	+	NGG	enhancer	chr10	10991111	10991612	CELF2	ENSG00000048740	CELF2	58	107653	TRUE	0.472	-0.02007331478599749	atcttgtggaaaggacGAAACACCGCTATGAGGCACACGCTAAGgtttAagagctaTGCTGGAAACAGCAtagcaaGAAGAGCAGGAGCGCTCTTCCGAGCTGTACAAGTGAACGCGTTAAGTCGATCGACAAGCTCACCTATTAGCGGCTAAGGC
128	G	TATCACCCCCAGGATGCAC	TRUE	targeting	chr10	10991516	10991534	-	NGG	enhancer	chr10	10991111	10991612	CELF2	ENSG00000048740	CELF2	97	107614	TRUE	0.472	-0.03657913930526801	atcttgtggaaaggacGAAACACCGTATCACCCCCAGGATGCACgtttAagagctaTGCTGGAAACAGCAtagcaaGAAGAGCAGGAGCGCTCTTCCGAGCTGTACAAGTGAACGCGTTAAGTCGATCGACAAGCTCACCTATTAGCGGCTAAGGC
129	G	TGGGCAGTTTATCACCCCC	TRUE	targeting	chr10	10991525	10991543	-	NGG	enhancer	chr10	10991111	10991612	CELF2	ENSG00000048740	CELF2	139	107572	TRUE	0.5	-0.00132567448540932	atcttgtggaaaggacGAAACACCGTGGGCAGTTTATCACCCCCgtttAagagctaTGCTGGAAACAGCAtagcaaGAAGAGCAGGAGCGCTCTTCCGAGCTGTACAAGTGAACGCGTTAAGTCGATCGACAAGCTCACCTATTAGCGGCTAAGGC
130	G	GCTGTTGTAGTCTGTCAAG	TRUE	targeting	chr10	11012613	11012631	+	NGG	enhancer	chr10	11012109	11013184	CELF2	ENSG00000048740	CELF2	172	107539	TRUE	0.556	-0.02193336316808405	atcttgtggaaaggacGAAACACCGGCTGTTGTAGTCTGTCAAGgtttAagagctaTGCTGGAAACAGCAtagcaaGAAGAGCAGGAGCGCTCTTCCGAGCTGTACAAGTGAACGCGTTAAGTCGATCGACAAGCTCACCTATTAGCGGCTAAGGC
131	G	GTTGGGGAAAACATGTCGT	TRUE	targeting	chr10	11012695	11012713	+	NGG	enhancer	chr10	11012109	11013184	CELF2	ENSG00000048740	CELF2	94	107617	TRUE	0.316	0.06479016692715409	atcttgtggaaaggacGAAACACCGGTTGGGGAAAACATGTCGTgtttAagagctaTGCTGGAAACAGCAtagcaaGAAGAGCAGGAGCGCTCTTCCGAGCTGTACAAGTGAACGCGTTAAGTCGATCGACAAGCTCACCTATTAGCGGCTAAGGC
132	G	TAACATTCGGTCCCGGAGA	TRUE	targeting	chr10	11012558	11012576	-	NGG	enhancer	chr10	11012109	11013184	CELF2	ENSG00000048740	CELF2	77	107634	TRUE	0.028	0.2430426392328111	atcttgtggaaaggacGAAACACCGTAACATTCGGTCCCGGAGAgtttAagagctaTGCTGGAAACAGCAtagcaaGAAGAGCAGGAGCGCTCTTCCGAGCTGTACAAGTGAACGCGTTAAGTCGATCGACAAGCTCACCTATTAGCGGCTAAGGC
133	G	CAGTTGCAGGCGTAACATT	TRUE	targeting	chr10	11012570	11012588	-	NGG	enhancer	chr10	11012109	11013184	CELF2	ENSG00000048740	CELF2	73	107638	TRUE	0.686	-0.08515116554194509	atcttgtggaaaggacGAAACACCGCAGTTGCAGGCGTAACATTgtttAagagctaTGCTGGAAACAGCAtagcaaGAAGAGCAGGAGCGCTCTTCCGAGCTGTACAAGTGAACGCGTTAAGTCGATCGACAAGCTCACCTATTAGCGGCTAAGGC
134	G	CAGCGTGCTCACAGCCATT	TRUE	targeting	chr10	11014069	11014087	-	NGG	enhancer	chr10	11013785	11014286	CELF2	ENSG00000048740	CELF2	34	107677	TRUE	0.618	-0.00274425776263154	atcttgtggaaaggacGAAACACCGCAGCGTGCTCACAGCCATTgtttAagagctaTGCTGGAAACAGCAtagcaaGAAGAGCAGGAGCGCTCTTCCGAGCTGTACAAGTGAACGCGTTAAGTCGATCGACAAGCTCACCTATTAGCGGCTAAGGC
135	G	GATGGGAAATCCCCTCACA	TRUE	targeting	chr10	11014029	11014047	+	NGG	enhancer	chr10	11013785	11014286	CELF2	ENSG00000048740	CELF2	139	107572	TRUE	0.302	0.04287675376177091	atcttgtggaaaggacGAAACACCGGATGGGAAATCCCCTCACAgtttAagagctaTGCTGGAAACAGCAtagcaaGAAGAGCAGGAGCGCTCTTCCGAGCTGTACAAGTGAACGCGTTAAGTCGATCGACAAGCTCACCTATTAGCGGCTAAGGC
136	G	CAAATGGCTGTGAGCACGC	TRUE	targeting	chr10	11014067	11014085	+	NGG	enhancer	chr10	11013785	11014286	CELF2	ENSG00000048740	CELF2	47	107664	TRUE	0.142	0.15788130719431326	atcttgtggaaaggacGAAACACCGCAAATGGCTGTGAGCACGCgtttAagagctaTGCTGGAAACAGCAtagcaaGAAGAGCAGGAGCGCTCTTCCGAGCTGTACAAGTGAACGCGTTAAGTCGATCGACAAGCTCACCTATTAGCGGCTAAGGC
137	G	TGTATTGCCTGGCAATGAT	TRUE	targeting	chr10	11014013	11014031	+	NGG	enhancer	chr10	11013785	11014286	CELF2	ENSG00000048740	CELF2	227	107484	TRUE	0.56	-0.01872775012256125	atcttgtggaaaggacGAAACACCGTGTATTGCCTGGCAATGATgtttAagagctaTGCTGGAAACAGCAtagcaaGAAGAGCAGGAGCGCTCTTCCGAGCTGTACAAGTGAACGCGTTAAGTCGATCGACAAGCTCACCTATTAGCGGCTAAGGC
138	G	GAACCCGAGCGTTCAACAG	TRUE	targeting	chr10	11015078	11015096	+	NGG	enhancer	chr10	11014494	11015208	CELF2	ENSG00000048740	CELF2	90	107621	TRUE	0.92	-0.17136267055423857	atcttgtggaaaggacGAAACACCGGAACCCGAGCGTTCAACAGgtttAagagctaTGCTGGAAACAGCAtagcaaGAAGAGCAGGAGCGCTCTTCCGAGCTGTACAAGTGAACGCGTTAAGTCGATCGACAAGCTCACCTATTAGCGGCTAAGGC
139	G	ATGAGATGAGGTTCGAAGA	TRUE	targeting	chr10	11014684	11014702	+	NGG	enhancer	chr10	11014494	11015208	CELF2	ENSG00000048740	CELF2	80	107631	TRUE	0.168	0.12573021027961884	atcttgtggaaaggacGAAACACCGATGAGATGAGGTTCGAAGAgtttAagagctaTGCTGGAAACAGCAtagcaaGAAGAGCAGGAGCGCTCTTCCGAGCTGTACAAGTGAACGCGTTAAGTCGATCGACAAGCTCACCTATTAGCGGCTAAGGC
140	G	CTTATCGACAGCAGTGGAG	TRUE	targeting	chr10	11015033	11015051	-	NGG	enhancer	chr10	11014494	11015208	CELF2	ENSG00000048740	CELF2	41	107670	TRUE	0.204	0.15650389463436332	atcttgtggaaaggacGAAACACCGCTTATCGACAGCAGTGGAGgtttAagagctaTGCTGGAAACAGCAtagcaaGAAGAGCAGGAGCGCTCTTCCGAGCTGTACAAGTGAACGCGTTAAGTCGATCGACAAGCTCACCTATTAGCGGCTAAGGC
141	G	CCCGTGGATATGAACCGGT	TRUE	targeting	chr10	11014989	11015007	-	NGG	enhancer	chr10	11014494	11015208	CELF2	ENSG00000048740	CELF2	88	107623	TRUE	0.99	-0.33855632716173123	atcttgtggaaaggacGAAACACCGCCCGTGGATATGAACCGGTgtttAagagctaTGCTGGAAACAGCAtagcaaGAAGAGCAGGAGCGCTCTTCCGAGCTGTACAAGTGAACGCGTTAAGTCGATCGACAAGCTCACCTATTAGCGGCTAAGGC
142	G	GAAACTTAGGAAGCCGCTC	TRUE	targeting	chr10	11026731	11026749	-	NGG	enhancer	chr10	11025950	11027622	CELF2	ENSG00000048740	CELF2	81	107630	TRUE	0.512	-0.02655953531518817	atcttgtggaaaggacGAAACACCGGAAACTTAGGAAGCCGCTCgtttAagagctaTGCTGGAAACAGCAtagcaaGAAGAGCAGGAGCGCTCTTCCGAGCTGTACAAGTGAACGCGTTAAGTCGATCGACAAGCTCACCTATTAGCGGCTAAGGC
143	G	GCCCCTTCTGTTGAAACTT	TRUE	targeting	chr10	11026743	11026761	-	NGG	enhancer	chr10	11025950	11027622	CELF2	ENSG00000048740	CELF2	125	107586	TRUE	0.322	0.05775520963260508	atcttgtggaaaggacGAAACACCGGCCCCTTCTGTTGAAACTTgtttAagagctaTGCTGGAAACAGCAtagcaaGAAGAGCAGGAGCGCTCTTCCGAGCTGTACAAGTGAACGCGTTAAGTCGATCGACAAGCTCACCTATTAGCGGCTAAGGC
144	G	TTCGAGTTGAGCATAAGGG	TRUE	targeting	chr10	11026921	11026939	+	NGG	enhancer	chr10	11025950	11027622	CELF2	ENSG00000048740	CELF2	71	107640	TRUE	0.37	0.04129879877906184	atcttgtggaaaggacGAAACACCGTTCGAGTTGAGCATAAGGGgtttAagagctaTGCTGGAAACAGCAtagcaaGAAGAGCAGGAGCGCTCTTCCGAGCTGTACAAGTGAACGCGTTAAGTCGATCGACAAGCTCACCTATTAGCGGCTAAGGC
145	G	TGACTTCCTACATTATAGG	TRUE	targeting	chr10	11026888	11026906	+	NGG	enhancer	chr10	11025950	11027622	CELF2	ENSG00000048740	CELF2	42	107669	TRUE	0.556	-0.01829222298497121	atcttgtggaaaggacGAAACACCGTGACTTCCTACATTATAGGgtttAagagctaTGCTGGAAACAGCAtagcaaGAAGAGCAGGAGCGCTCTTCCGAGCTGTACAAGTGAACGCGTTAAGTCGATCGACAAGCTCACCTATTAGCGGCTAAGGC
146	G	TAGGCTTGTGCCTCATGGG	TRUE	targeting	chr10	11036746	11036764	+	NGG	enhancer	chr10	11036334	11037653	CELF2	ENSG00000048740	CELF2	101	107610	TRUE	0.602	-0.04539180153593342	atcttgtggaaaggacGAAACACCGTAGGCTTGTGCCTCATGGGgtttAagagctaTGCTGGAAACAGCAtagcaaGAAGAGCAGGAGCGCTCTTCCGAGCTGTACAAGTGAACGCGTTAAGTCGATCGACAAGCTCACCTATTAGCGGCTAAGGC
147	G	CAATGGAATAGTAGATCCA	TRUE	targeting	chr10	11036690	11036708	-	NGG	enhancer	chr10	11036334	11037653	CELF2	ENSG00000048740	CELF2	61	107650	TRUE	0.29	0.05032056067163582	atcttgtggaaaggacGAAACACCGCAATGGAATAGTAGATCCAgtttAagagctaTGCTGGAAACAGCAtagcaaGAAGAGCAGGAGCGCTCTTCCGAGCTGTACAAGTGAACGCGTTAAGTCGATCGACAAGCTCACCTATTAGCGGCTAAGGC
148	G	CCTATCTGTAAACCCCCAG	TRUE	targeting	chr10	11036731	11036749	-	NGG	enhancer	chr10	11036334	11037653	CELF2	ENSG00000048740	CELF2	27	107684	TRUE	0.724	-0.21034857867717943	atcttgtggaaaggacGAAACACCGCCTATCTGTAAACCCCCAGgtttAagagctaTGCTGGAAACAGCAtagcaaGAAGAGCAGGAGCGCTCTTCCGAGCTGTACAAGTGAACGCGTTAAGTCGATCGACAAGCTCACCTATTAGCGGCTAAGGC
149	G	GGATCAATACACCACCAGG	TRUE	targeting	chr10	11036626	11036644	-	NGG	enhancer	chr10	11036334	11037653	CELF2	ENSG00000048740	CELF2	27	107684	TRUE	0.462	-0.03504615320122506	atcttgtggaaaggacGAAACACCGGGATCAATACACCACCAGGgtttAagagctaTGCTGGAAACAGCAtagcaaGAAGAGCAGGAGCGCTCTTCCGAGCTGTACAAGTGAACGCGTTAAGTCGATCGACAAGCTCACCTATTAGCGGCTAAGGC
150	G	GTCAGCTCTCCTATTAGCG	TRUE	targeting	chr10	11039133	11039151	+	NGG	enhancer	chr10	11038822	11039322	CELF2	ENSG00000048740	CELF2	69	107642	TRUE	0.368	0.04839837756544746	atcttgtggaaaggacGAAACACCGGTCAGCTCTCCTATTAGCGgtttAagagctaTGCTGGAAACAGCAtagcaaGAAGAGCAGGAGCGCTCTTCCGAGCTGTACAAGTGAACGCGTTAAGTCGATCGACAAGCTCACCTATTAGCGGCTAAGGC
151	G	GGCTGTTATCGCCGTTACA	TRUE	targeting	chr10	11039105	11039123	-	NGG	enhancer	chr10	11038822	11039322	CELF2	ENSG00000048740	CELF2	55	107656	TRUE	0.464	0.03305766242221908	atcttgtggaaaggacGAAACACCGGGCTGTTATCGCCGTTACAgtttAagagctaTGCTGGAAACAGCAtagcaaGAAGAGCAGGAGCGCTCTTCCGAGCTGTACAAGTGAACGCGTTAAGTCGATCGACAAGCTCACCTATTAGCGGCTAAGGC
152	G	CATGGCATCGACCATGTAA	TRUE	targeting	chr10	11039091	11039109	+	NGG	enhancer	chr10	11038822	11039322	CELF2	ENSG00000048740	CELF2	160	107551	TRUE	0.15	0.12101821753907396	atcttgtggaaaggacGAAACACCGCATGGCATCGACCATGTAAgtttAagagctaTGCTGGAAACAGCAtagcaaGAAGAGCAGGAGCGCTCTTCCGAGCTGTACAAGTGAACGCGTTAAGTCGATCGACAAGCTCACCTATTAGCGGCTAAGGC
153	G	CAGTGTCCTCCACGCTAAT	TRUE	targeting	chr10	11039145	11039163	-	NGG	enhancer	chr10	11038822	11039322	CELF2	ENSG00000048740	CELF2	182	107529	TRUE	0.404	0.01389091187689808	atcttgtggaaaggacGAAACACCGCAGTGTCCTCCACGCTAATgtttAagagctaTGCTGGAAACAGCAtagcaaGAAGAGCAGGAGCGCTCTTCCGAGCTGTACAAGTGAACGCGTTAAGTCGATCGACAAGCTCACCTATTAGCGGCTAAGGC
154	G	TGGGTACATAGTTAGCCAT	TRUE	targeting	chr10	11041995	11042013	+	NGG	enhancer	chr10	11041714	11042215	CELF2	ENSG00000048740	CELF2	110	107601	TRUE	0.548	-0.02810809480237072	atcttgtggaaaggacGAAACACCGTGGGTACATAGTTAGCCATgtttAagagctaTGCTGGAAACAGCAtagcaaGAAGAGCAGGAGCGCTCTTCCGAGCTGTACAAGTGAACGCGTTAAGTCGATCGACAAGCTCACCTATTAGCGGCTAAGGC
155	G	ATGGGTACATAGTTAGCCA	TRUE	targeting	chr10	11041994	11042012	+	NGG	enhancer	chr10	11041714	11042215	CELF2	ENSG00000048740	CELF2	32	107679	TRUE	0.292	0.060144327493957483	atcttgtggaaaggacGAAACACCGATGGGTACATAGTTAGCCAgtttAagagctaTGCTGGAAACAGCAtagcaaGAAGAGCAGGAGCGCTCTTCCGAGCTGTACAAGTGAACGCGTTAAGTCGATCGACAAGCTCACCTATTAGCGGCTAAGGC
156	G	ATTATGATCTACCCATTGG	TRUE	targeting	chr10	11041965	11041983	+	NGG	enhancer	chr10	11041714	11042215	CELF2	ENSG00000048740	CELF2	48	107663	TRUE	0.616	-0.07649439914536421	atcttgtggaaaggacGAAACACCGATTATGATCTACCCATTGGgtttAagagctaTGCTGGAAACAGCAtagcaaGAAGAGCAGGAGCGCTCTTCCGAGCTGTACAAGTGAACGCGTTAAGTCGATCGACAAGCTCACCTATTAGCGGCTAAGGC
157	G	GACATAACATTAATCCCTG	TRUE	targeting	chr10	11041757	11041775	+	NGG	enhancer	chr10	11041714	11042215	CELF2	ENSG00000048740	CELF2	37	107674	TRUE	0.248	0.14246129802739216	atcttgtggaaaggacGAAACACCGGACATAACATTAATCCCTGgtttAagagctaTGCTGGAAACAGCAtagcaaGAAGAGCAGGAGCGCTCTTCCGAGCTGTACAAGTGAACGCGTTAAGTCGATCGACAAGCTCACCTATTAGCGGCTAAGGC
158	G	ACAGCGTAAGACTTTAACC	TRUE	targeting	chr10	11042468	11042486	+	NGG	enhancer	chr10	11042252	11042844	CELF2	ENSG00000048740	CELF2	52	107659	TRUE	0.226	0.06220170091419053	atcttgtggaaaggacGAAACACCGACAGCGTAAGACTTTAACCgtttAagagctaTGCTGGAAACAGCAtagcaaGAAGAGCAGGAGCGCTCTTCCGAGCTGTACAAGTGAACGCGTTAAGTCGATCGACAAGCTCACCTATTAGCGGCTAAGGC
159	G	GTGACCCTTAAAGGGTACG	TRUE	targeting	chr10	11042667	11042685	-	NGG	enhancer	chr10	11042252	11042844	CELF2	ENSG00000048740	CELF2	48	107663	TRUE	0.23	0.12449899115664932	atcttgtggaaaggacGAAACACCGGTGACCCTTAAAGGGTACGgtttAagagctaTGCTGGAAACAGCAtagcaaGAAGAGCAGGAGCGCTCTTCCGAGCTGTACAAGTGAACGCGTTAAGTCGATCGACAAGCTCACCTATTAGCGGCTAAGGC
160	G	TAGAGTTCTTTGGAAGCAG	TRUE	targeting	chr10	11042302	11042320	+	NGG	enhancer	chr10	11042252	11042844	CELF2	ENSG00000048740	CELF2	75	107636	TRUE	0.00268427454643032	0.34567494827752243	atcttgtggaaaggacGAAACACCGTAGAGTTCTTTGGAAGCAGgtttAagagctaTGCTGGAAACAGCAtagcaaGAAGAGCAGGAGCGCTCTTCCGAGCTGTACAAGTGAACGCGTTAAGTCGATCGACAAGCTCACCTATTAGCGGCTAAGGC
161	G	CTGCATACAGATGATTGAA	TRUE	targeting	chr10	11042375	11042393	+	NGG	enhancer	chr10	11042252	11042844	CELF2	ENSG00000048740	CELF2	68	107643	TRUE	0.448	0.05378274019032886	atcttgtggaaaggacGAAACACCGCTGCATACAGATGATTGAAgtttAagagctaTGCTGGAAACAGCAtagcaaGAAGAGCAGGAGCGCTCTTCCGAGCTGTACAAGTGAACGCGTTAAGTCGATCGACAAGCTCACCTATTAGCGGCTAAGGC
162	G	ACCTGGCCTGGCTTGAACA	TRUE	targeting	chr10	11050458	11050476	+	NGG	enhancer	chr10	11049782	11051205	CELF2	ENSG00000048740	CELF2	165	107546	TRUE	0.07	0.1397778108320236	atcttgtggaaaggacGAAACACCGACCTGGCCTGGCTTGAACAgtttAagagctaTGCTGGAAACAGCAtagcaaGAAGAGCAGGAGCGCTCTTCCGAGCTGTACAAGTGAACGCGTTAAGTCGATCGACAAGCTCACCTATTAGCGGCTAAGGC
163	G	TTGAGCACTTAGCTCTGTA	TRUE	targeting	chr10	11050604	11050622	+	NGG	enhancer	chr10	11049782	11051205	CELF2	ENSG00000048740	CELF2	63	107648	TRUE	0.144	0.14644658276830325	atcttgtggaaaggacGAAACACCGTTGAGCACTTAGCTCTGTAgtttAagagctaTGCTGGAAACAGCAtagcaaGAAGAGCAGGAGCGCTCTTCCGAGCTGTACAAGTGAACGCGTTAAGTCGATCGACAAGCTCACCTATTAGCGGCTAAGGC
164	G	CCTCTTCTCACAATACCCA	TRUE	targeting	chr10	11050782	11050800	+	NGG	enhancer	chr10	11049782	11051205	CELF2	ENSG00000048740	CELF2	58	107653	TRUE	0.068	0.21452071728050823	atcttgtggaaaggacGAAACACCGCCTCTTCTCACAATACCCAgtttAagagctaTGCTGGAAACAGCAtagcaaGAAGAGCAGGAGCGCTCTTCCGAGCTGTACAAGTGAACGCGTTAAGTCGATCGACAAGCTCACCTATTAGCGGCTAAGGC
165	G	CATTGCCAGACAGATCTTA	TRUE	targeting	chr10	11050741	11050759	+	NGG	enhancer	chr10	11049782	11051205	CELF2	ENSG00000048740	CELF2	87	107624	TRUE	0.072	0.15799210257458246	atcttgtggaaaggacGAAACACCGCATTGCCAGACAGATCTTAgtttAagagctaTGCTGGAAACAGCAtagcaaGAAGAGCAGGAGCGCTCTTCCGAGCTGTACAAGTGAACGCGTTAAGTCGATCGACAAGCTCACCTATTAGCGGCTAAGGC
166	G	CTATATACAGTCAGACTAC	TRUE	targeting	chr10	11058255	11058273	-	NGG	enhancer	chr10	11057812	11059197	CELF2	ENSG00000048740	CELF2	80	107631	TRUE	0.456	-0.00459085164904088	atcttgtggaaaggacGAAACACCGCTATATACAGTCAGACTACgtttAagagctaTGCTGGAAACAGCAtagcaaGAAGAGCAGGAGCGCTCTTCCGAGCTGTACAAGTGAACGCGTTAAGTCGATCGACAAGCTCACCTATTAGCGGCTAAGGC
167	G	ACTTAACAATGTTACCGCA	TRUE	targeting	chr10	11058214	11058232	-	NGG	enhancer	chr10	11057812	11059197	CELF2	ENSG00000048740	CELF2	33	107678	TRUE	0.148	0.14257291120066137	atcttgtggaaaggacGAAACACCGACTTAACAATGTTACCGCAgtttAagagctaTGCTGGAAACAGCAtagcaaGAAGAGCAGGAGCGCTCTTCCGAGCTGTACAAGTGAACGCGTTAAGTCGATCGACAAGCTCACCTATTAGCGGCTAAGGC
168	G	TACTTTACGCCCAACCAAA	TRUE	targeting	chr10	11058029	11058047	+	NGG	enhancer	chr10	11057812	11059197	CELF2	ENSG00000048740	CELF2	39	107672	TRUE	0.85	-0.15077867950216645	atcttgtggaaaggacGAAACACCGTACTTTACGCCCAACCAAAgtttAagagctaTGCTGGAAACAGCAtagcaaGAAGAGCAGGAGCGCTCTTCCGAGCTGTACAAGTGAACGCGTTAAGTCGATCGACAAGCTCACCTATTAGCGGCTAAGGC
169	G	CCATTAGAAGCACACACCA	TRUE	targeting	chr10	11058286	11058304	-	NGG	enhancer	chr10	11057812	11059197	CELF2	ENSG00000048740	CELF2	49	107662	TRUE	0.508	-0.04595750999319586	atcttgtggaaaggacGAAACACCGCCATTAGAAGCACACACCAgtttAagagctaTGCTGGAAACAGCAtagcaaGAAGAGCAGGAGCGCTCTTCCGAGCTGTACAAGTGAACGCGTTAAGTCGATCGACAAGCTCACCTATTAGCGGCTAAGGC
170	G	GGGTTCACCCATTTCCTAG	TRUE	targeting	chr10	11060247	11060265	-	NGG	enhancer	chr10	11059497	11060705	CELF2	ENSG00000048740	CELF2	137	107574	TRUE	0.384	0.02282111454063568	atcttgtggaaaggacGAAACACCGGGGTTCACCCATTTCCTAGgtttAagagctaTGCTGGAAACAGCAtagcaaGAAGAGCAGGAGCGCTCTTCCGAGCTGTACAAGTGAACGCGTTAAGTCGATCGACAAGCTCACCTATTAGCGGCTAAGGC
171	G	GCCATTCAATACAGCCCCT	TRUE	targeting	chr10	11060230	11060248	+	NGG	enhancer	chr10	11059497	11060705	CELF2	ENSG00000048740	CELF2	72	107639	TRUE	0.59	-0.07733617038826132	atcttgtggaaaggacGAAACACCGGCCATTCAATACAGCCCCTgtttAagagctaTGCTGGAAACAGCAtagcaaGAAGAGCAGGAGCGCTCTTCCGAGCTGTACAAGTGAACGCGTTAAGTCGATCGACAAGCTCACCTATTAGCGGCTAAGGC
172	G	CCGTTCCCGGCATAGTCAG	TRUE	targeting	chr10	11060303	11060321	+	NGG	enhancer	chr10	11059497	11060705	CELF2	ENSG00000048740	CELF2	129	107582	TRUE	0.302	0.01585451325511797	atcttgtggaaaggacGAAACACCGCCGTTCCCGGCATAGTCAGgtttAagagctaTGCTGGAAACAGCAtagcaaGAAGAGCAGGAGCGCTCTTCCGAGCTGTACAAGTGAACGCGTTAAGTCGATCGACAAGCTCACCTATTAGCGGCTAAGGC
173	G	GAGTTTATCTGATTAGGAT	TRUE	targeting	chr10	11059881	11059899	+	NGG	enhancer	chr10	11059497	11060705	CELF2	ENSG00000048740	CELF2	97	107614	TRUE	0.784	-0.12711600548835336	atcttgtggaaaggacGAAACACCGGAGTTTATCTGATTAGGATgtttAagagctaTGCTGGAAACAGCAtagcaaGAAGAGCAGGAGCGCTCTTCCGAGCTGTACAAGTGAACGCGTTAAGTCGATCGACAAGCTCACCTATTAGCGGCTAAGGC
174	G	GGAGTGTGCTGTTTATCGG	TRUE	targeting	chr10	11063955	11063973	+	NGG	enhancer	chr10	11063787	11064287	CELF2	ENSG00000048740	CELF2	133	107578	TRUE	0.484	-0.00169110392915133	atcttgtggaaaggacGAAACACCGGGAGTGTGCTGTTTATCGGgtttAagagctaTGCTGGAAACAGCAtagcaaGAAGAGCAGGAGCGCTCTTCCGAGCTGTACAAGTGAACGCGTTAAGTCGATCGACAAGCTCACCTATTAGCGGCTAAGGC
175	G	TAGAGAGTCCAACTTAATA	TRUE	targeting	chr10	11063839	11063857	-	NGG	enhancer	chr10	11063787	11064287	CELF2	ENSG00000048740	CELF2	48	107663	TRUE	0.524	-0.06374171953589142	atcttgtggaaaggacGAAACACCGTAGAGAGTCCAACTTAATAgtttAagagctaTGCTGGAAACAGCAtagcaaGAAGAGCAGGAGCGCTCTTCCGAGCTGTACAAGTGAACGCGTTAAGTCGATCGACAAGCTCACCTATTAGCGGCTAAGGC
176	G	TATCCATGCAGAACGCAAA	TRUE	targeting	chr10	11063915	11063933	-	NGG	enhancer	chr10	11063787	11064287	CELF2	ENSG00000048740	CELF2	125	107586	TRUE	0.934	-0.18641105663138205	atcttgtggaaaggacGAAACACCGTATCCATGCAGAACGCAAAgtttAagagctaTGCTGGAAACAGCAtagcaaGAAGAGCAGGAGCGCTCTTCCGAGCTGTACAAGTGAACGCGTTAAGTCGATCGACAAGCTCACCTATTAGCGGCTAAGGC
177	G	CCTTCAGCAGATACTTTAA	TRUE	targeting	chr10	11064022	11064040	+	NGG	enhancer	chr10	11063787	11064287	CELF2	ENSG00000048740	CELF2	98	107613	TRUE	0.544	0.02724562147059617	atcttgtggaaaggacGAAACACCGCCTTCAGCAGATACTTTAAgtttAagagctaTGCTGGAAACAGCAtagcaaGAAGAGCAGGAGCGCTCTTCCGAGCTGTACAAGTGAACGCGTTAAGTCGATCGACAAGCTCACCTATTAGCGGCTAAGGC
178	G	ATCTTACTAACGCTGACTG	TRUE	targeting	chr10	11073705	11073723	+	NGG	enhancer	chr10	11073358	11073925	CELF2	ENSG00000048740	CELF2	47	107664	TRUE	0.758	-0.12397113652585208	atcttgtggaaaggacGAAACACCGATCTTACTAACGCTGACTGgtttAagagctaTGCTGGAAACAGCAtagcaaGAAGAGCAGGAGCGCTCTTCCGAGCTGTACAAGTGAACGCGTTAAGTCGATCGACAAGCTCACCTATTAGCGGCTAAGGC
179	G	ATTGTGGTTCACTGGTTAA	TRUE	targeting	chr10	11073641	11073659	+	NGG	enhancer	chr10	11073358	11073925	CELF2	ENSG00000048740	CELF2	115	107596	TRUE	0.188	0.09982390318460466	atcttgtggaaaggacGAAACACCGATTGTGGTTCACTGGTTAAgtttAagagctaTGCTGGAAACAGCAtagcaaGAAGAGCAGGAGCGCTCTTCCGAGCTGTACAAGTGAACGCGTTAAGTCGATCGACAAGCTCACCTATTAGCGGCTAAGGC
180	G	TGCCTAAAGACTTCATGTG	TRUE	targeting	chr10	11073580	11073598	+	NGG	enhancer	chr10	11073358	11073925	CELF2	ENSG00000048740	CELF2	161	107550	TRUE	0.512	-0.02452118217266384	atcttgtggaaaggacGAAACACCGTGCCTAAAGACTTCATGTGgtttAagagctaTGCTGGAAACAGCAtagcaaGAAGAGCAGGAGCGCTCTTCCGAGCTGTACAAGTGAACGCGTTAAGTCGATCGACAAGCTCACCTATTAGCGGCTAAGGC
181	G	CACTGGTTAACGGTGACCA	TRUE	targeting	chr10	11073650	11073668	+	NGG	enhancer	chr10	11073358	11073925	CELF2	ENSG00000048740	CELF2	5	107706	FALSE	NA	NA	atcttgtggaaaggacGAAACACCGCACTGGTTAACGGTGACCAgtttAagagctaTGCTGGAAACAGCAtagcaaGAAGAGCAGGAGCGCTCTTCCGAGCTGTACAAGTGAACGCGTTAAGTCGATCGACAAGCTCACCTATTAGCGGCTAAGGC
182	G	CTCCCTATCAGACCCGGGT	TRUE	targeting	chr10	11086409	11086427	-	NGG	enhancer	chr10	11086117	11086834	CELF2	ENSG00000048740	CELF2	122	107589	TRUE	0.286	0.06656044122857033	atcttgtggaaaggacGAAACACCGCTCCCTATCAGACCCGGGTgtttAagagctaTGCTGGAAACAGCAtagcaaGAAGAGCAGGAGCGCTCTTCCGAGCTGTACAAGTGAACGCGTTAAGTCGATCGACAAGCTCACCTATTAGCGGCTAAGGC
183	G	GTTATTGCTGCGAATGCCA	TRUE	targeting	chr10	11086275	11086293	-	NGG	enhancer	chr10	11086117	11086834	CELF2	ENSG00000048740	CELF2	20	107691	TRUE	0.536	-0.06184006778955636	atcttgtggaaaggacGAAACACCGGTTATTGCTGCGAATGCCAgtttAagagctaTGCTGGAAACAGCAtagcaaGAAGAGCAGGAGCGCTCTTCCGAGCTGTACAAGTGAACGCGTTAAGTCGATCGACAAGCTCACCTATTAGCGGCTAAGGC
184	G	TAAATCACCTGCTCAACTG	TRUE	targeting	chr10	11086248	11086266	-	NGG	enhancer	chr10	11086117	11086834	CELF2	ENSG00000048740	CELF2	41	107670	TRUE	0.78	-0.17732761590350485	atcttgtggaaaggacGAAACACCGTAAATCACCTGCTCAACTGgtttAagagctaTGCTGGAAACAGCAtagcaaGAAGAGCAGGAGCGCTCTTCCGAGCTGTACAAGTGAACGCGTTAAGTCGATCGACAAGCTCACCTATTAGCGGCTAAGGC
185	G	TTATTGCTGCGAATGCCAG	TRUE	targeting	chr10	11086274	11086292	-	NGG	enhancer	chr10	11086117	11086834	CELF2	ENSG00000048740	CELF2	17	107694	TRUE	0.534	-0.14710187886637355	atcttgtggaaaggacGAAACACCGTTATTGCTGCGAATGCCAGgtttAagagctaTGCTGGAAACAGCAtagcaaGAAGAGCAGGAGCGCTCTTCCGAGCTGTACAAGTGAACGCGTTAAGTCGATCGACAAGCTCACCTATTAGCGGCTAAGGC
186	G	TTGGACTCCCACTGTCATT	TRUE	targeting	chr10	11089155	11089173	+	NGG	enhancer	chr10	11088483	11090010	CELF2	ENSG00000048740	CELF2	187	107524	TRUE	0.54	-0.01779505942989662	atcttgtggaaaggacGAAACACCGTTGGACTCCCACTGTCATTgtttAagagctaTGCTGGAAACAGCAtagcaaGAAGAGCAGGAGCGCTCTTCCGAGCTGTACAAGTGAACGCGTTAAGTCGATCGACAAGCTCACCTATTAGCGGCTAAGGC
187	G	AGAGAGGCGAGCTTCTGTA	TRUE	targeting	chr10	11088997	11089015	+	NGG	enhancer	chr10	11088483	11090010	CELF2	ENSG00000048740	CELF2	77	107634	TRUE	0.222	0.11583256000484232	atcttgtggaaaggacGAAACACCGAGAGAGGCGAGCTTCTGTAgtttAagagctaTGCTGGAAACAGCAtagcaaGAAGAGCAGGAGCGCTCTTCCGAGCTGTACAAGTGAACGCGTTAAGTCGATCGACAAGCTCACCTATTAGCGGCTAAGGC
188	G	GAGGCGAGCTTCTGTAGGG	TRUE	targeting	chr10	11089000	11089018	+	NGG	enhancer	chr10	11088483	11090010	CELF2	ENSG00000048740	CELF2	185	107526	TRUE	0.192	0.08943580506412713	atcttgtggaaaggacGAAACACCGGAGGCGAGCTTCTGTAGGGgtttAagagctaTGCTGGAAACAGCAtagcaaGAAGAGCAGGAGCGCTCTTCCGAGCTGTACAAGTGAACGCGTTAAGTCGATCGACAAGCTCACCTATTAGCGGCTAAGGC
189	G	GAGAGGCGAGCTTCTGTAG	TRUE	targeting	chr10	11088998	11089016	+	NGG	enhancer	chr10	11088483	11090010	CELF2	ENSG00000048740	CELF2	82	107629	TRUE	0.518	-0.00119672828929526	atcttgtggaaaggacGAAACACCGGAGAGGCGAGCTTCTGTAGgtttAagagctaTGCTGGAAACAGCAtagcaaGAAGAGCAGGAGCGCTCTTCCGAGCTGTACAAGTGAACGCGTTAAGTCGATCGACAAGCTCACCTATTAGCGGCTAAGGC
190	G	AGGCCTCATCACTGAACCA	TRUE	targeting	chr10	11098032	11098050	+	NGG	enhancer	chr10	11097524	11098575	CELF2	ENSG00000048740	CELF2	95	107616	TRUE	0.14	0.11538742248231948	atcttgtggaaaggacGAAACACCGAGGCCTCATCACTGAACCAgtttAagagctaTGCTGGAAACAGCAtagcaaGAAGAGCAGGAGCGCTCTTCCGAGCTGTACAAGTGAACGCGTTAAGTCGATCGACAAGCTCACCTATTAGCGGCTAAGGC
191	G	TCGCAGGAAGACAAGGCGA	TRUE	targeting	chr10	11098280	11098298	-	NGG	enhancer	chr10	11097524	11098575	CELF2	ENSG00000048740	CELF2	104	107607	TRUE	0.07	0.18115161882594952	atcttgtggaaaggacGAAACACCGTCGCAGGAAGACAAGGCGAgtttAagagctaTGCTGGAAACAGCAtagcaaGAAGAGCAGGAGCGCTCTTCCGAGCTGTACAAGTGAACGCGTTAAGTCGATCGACAAGCTCACCTATTAGCGGCTAAGGC
192	G	GAAGGACAGTCTTAGGACG	TRUE	targeting	chr10	11098197	11098215	+	NGG	enhancer	chr10	11097524	11098575	CELF2	ENSG00000048740	CELF2	169	107542	TRUE	0.026	0.1500133324973389	atcttgtggaaaggacGAAACACCGGAAGGACAGTCTTAGGACGgtttAagagctaTGCTGGAAACAGCAtagcaaGAAGAGCAGGAGCGCTCTTCCGAGCTGTACAAGTGAACGCGTTAAGTCGATCGACAAGCTCACCTATTAGCGGCTAAGGC
193	G	CTGGGAAGTCCCTGATCGG	TRUE	targeting	chr10	11097842	11097860	-	NGG	enhancer	chr10	11097524	11098575	CELF2	ENSG00000048740	CELF2	129	107582	TRUE	0.81	-0.05409137137692102	atcttgtggaaaggacGAAACACCGCTGGGAAGTCCCTGATCGGgtttAagagctaTGCTGGAAACAGCAtagcaaGAAGAGCAGGAGCGCTCTTCCGAGCTGTACAAGTGAACGCGTTAAGTCGATCGACAAGCTCACCTATTAGCGGCTAAGGC
194	G	GTGGTGTTACGGAGACCAA	TRUE	targeting	chr10	11105376	11105394	+	NGG	enhancer	chr10	11104684	11105984	CELF2	ENSG00000048740	CELF2	203	107508	TRUE	0.184	0.0805683272361577	atcttgtggaaaggacGAAACACCGGTGGTGTTACGGAGACCAAgtttAagagctaTGCTGGAAACAGCAtagcaaGAAGAGCAGGAGCGCTCTTCCGAGCTGTACAAGTGAACGCGTTAAGTCGATCGACAAGCTCACCTATTAGCGGCTAAGGC
195	G	TAAGTTACCTATCCCAAAG	TRUE	targeting	chr10	11105358	11105376	+	NGG	enhancer	chr10	11104684	11105984	CELF2	ENSG00000048740	CELF2	28	107683	TRUE	0.698	-0.13365396333594542	atcttgtggaaaggacGAAACACCGTAAGTTACCTATCCCAAAGgtttAagagctaTGCTGGAAACAGCAtagcaaGAAGAGCAGGAGCGCTCTTCCGAGCTGTACAAGTGAACGCGTTAAGTCGATCGACAAGCTCACCTATTAGCGGCTAAGGC
196	G	AGTGGTGTTACGGAGACCA	TRUE	targeting	chr10	11105375	11105393	+	NGG	enhancer	chr10	11104684	11105984	CELF2	ENSG00000048740	CELF2	56	107655	TRUE	0.918	-0.16683520092937174	atcttgtggaaaggacGAAACACCGAGTGGTGTTACGGAGACCAgtttAagagctaTGCTGGAAACAGCAtagcaaGAAGAGCAGGAGCGCTCTTCCGAGCTGTACAAGTGAACGCGTTAAGTCGATCGACAAGCTCACCTATTAGCGGCTAAGGC
197	G	CGTAACACCACTTTGGGAT	TRUE	targeting	chr10	11105368	11105386	-	NGG	enhancer	chr10	11104684	11105984	CELF2	ENSG00000048740	CELF2	122	107589	TRUE	0.03	0.17162255711512592	atcttgtggaaaggacGAAACACCGCGTAACACCACTTTGGGATgtttAagagctaTGCTGGAAACAGCAtagcaaGAAGAGCAGGAGCGCTCTTCCGAGCTGTACAAGTGAACGCGTTAAGTCGATCGACAAGCTCACCTATTAGCGGCTAAGGC
198	G	TTGTACTAAGGGAGCTGCG	TRUE	targeting	chr10	11107079	11107097	+	NGG	enhancer	chr10	11106703	11107443	CELF2	ENSG00000048740	CELF2	36	107675	TRUE	0.414	0.00330129546755453	atcttgtggaaaggacGAAACACCGTTGTACTAAGGGAGCTGCGgtttAagagctaTGCTGGAAACAGCAtagcaaGAAGAGCAGGAGCGCTCTTCCGAGCTGTACAAGTGAACGCGTTAAGTCGATCGACAAGCTCACCTATTAGCGGCTAAGGC
199	G	CTTTAAGCCCAGTTCAAGT	TRUE	targeting	chr10	11107030	11107048	-	NGG	enhancer	chr10	11106703	11107443	CELF2	ENSG00000048740	CELF2	66	107645	TRUE	0.00420257024159985	0.35583588050076875	atcttgtggaaaggacGAAACACCGCTTTAAGCCCAGTTCAAGTgtttAagagctaTGCTGGAAACAGCAtagcaaGAAGAGCAGGAGCGCTCTTCCGAGCTGTACAAGTGAACGCGTTAAGTCGATCGACAAGCTCACCTATTAGCGGCTAAGGC
200	G	TGGATACCGGTTTCCTCAG	TRUE	targeting	chr10	11107098	11107116	+	NGG	enhancer	chr10	11106703	11107443	CELF2	ENSG00000048740	CELF2	98	107613	TRUE	0.574	-0.05167754496712803	atcttgtggaaaggacGAAACACCGTGGATACCGGTTTCCTCAGgtttAagagctaTGCTGGAAACAGCAtagcaaGAAGAGCAGGAGCGCTCTTCCGAGCTGTACAAGTGAACGCGTTAAGTCGATCGACAAGCTCACCTATTAGCGGCTAAGGC
201	G	CCGCCAATCACTTATTGCT	TRUE	targeting	chr10	11107153	11107171	-	NGG	enhancer	chr10	11106703	11107443	CELF2	ENSG00000048740	CELF2	48	107663	TRUE	0.52	-0.03772379865048242	atcttgtggaaaggacGAAACACCGCCGCCAATCACTTATTGCTgtttAagagctaTGCTGGAAACAGCAtagcaaGAAGAGCAGGAGCGCTCTTCCGAGCTGTACAAGTGAACGCGTTAAGTCGATCGACAAGCTCACCTATTAGCGGCTAAGGC
202	G	GACTCTGTCTTCCGTACCA	TRUE	targeting	chr10	11134558	11134576	+	NGG	enhancer	chr10	11134067	11135279	CELF2	ENSG00000048740	CELF2	139	107572	TRUE	0.182	0.08849293737996011	atcttgtggaaaggacGAAACACCGGACTCTGTCTTCCGTACCAgtttAagagctaTGCTGGAAACAGCAtagcaaGAAGAGCAGGAGCGCTCTTCCGAGCTGTACAAGTGAACGCGTTAAGTCGATCGACAAGCTCACCTATTAGCGGCTAAGGC
203	G	CAGTGCTGATTGTCCTCGG	TRUE	targeting	chr10	11134525	11134543	+	NGG	enhancer	chr10	11134067	11135279	CELF2	ENSG00000048740	CELF2	75	107636	TRUE	0.258	0.05208392040764459	atcttgtggaaaggacGAAACACCGCAGTGCTGATTGTCCTCGGgtttAagagctaTGCTGGAAACAGCAtagcaaGAAGAGCAGGAGCGCTCTTCCGAGCTGTACAAGTGAACGCGTTAAGTCGATCGACAAGCTCACCTATTAGCGGCTAAGGC
204	G	TCACCTATGGGCACCGCCG	TRUE	targeting	chr10	11134541	11134559	-	NGG	enhancer	chr10	11134067	11135279	CELF2	ENSG00000048740	CELF2	55	107656	TRUE	0.602	-0.0448482686226328	atcttgtggaaaggacGAAACACCGTCACCTATGGGCACCGCCGgtttAagagctaTGCTGGAAACAGCAtagcaaGAAGAGCAGGAGCGCTCTTCCGAGCTGTACAAGTGAACGCGTTAAGTCGATCGACAAGCTCACCTATTAGCGGCTAAGGC
205	G	TCTTGCCTGATCAAAGCCT	TRUE	targeting	chr10	11134444	11134462	+	NGG	enhancer	chr10	11134067	11135279	CELF2	ENSG00000048740	CELF2	18	107693	TRUE	0.898	-0.4215025201271845	atcttgtggaaaggacGAAACACCGTCTTGCCTGATCAAAGCCTgtttAagagctaTGCTGGAAACAGCAtagcaaGAAGAGCAGGAGCGCTCTTCCGAGCTGTACAAGTGAACGCGTTAAGTCGATCGACAAGCTCACCTATTAGCGGCTAAGGC
206	G	GTACCGTCTTGAACAGCAA	TRUE	targeting	chr10	11138428	11138446	-	NGG	enhancer	chr10	11138378	11138991	CELF2	ENSG00000048740	CELF2	117	107594	TRUE	0.054	0.19799623608547393	atcttgtggaaaggacGAAACACCGGTACCGTCTTGAACAGCAAgtttAagagctaTGCTGGAAACAGCAtagcaaGAAGAGCAGGAGCGCTCTTCCGAGCTGTACAAGTGAACGCGTTAAGTCGATCGACAAGCTCACCTATTAGCGGCTAAGGC
207	G	CGACAGCTATGACACACAC	TRUE	targeting	chr10	11138515	11138533	+	NGG	enhancer	chr10	11138378	11138991	CELF2	ENSG00000048740	CELF2	95	107616	TRUE	0.208	0.08077994190181265	atcttgtggaaaggacGAAACACCGCGACAGCTATGACACACACgtttAagagctaTGCTGGAAACAGCAtagcaaGAAGAGCAGGAGCGCTCTTCCGAGCTGTACAAGTGAACGCGTTAAGTCGATCGACAAGCTCACCTATTAGCGGCTAAGGC
208	G	CTCTCTGTGCTGCAACCGA	TRUE	targeting	chr10	11138395	11138413	-	NGG	enhancer	chr10	11138378	11138991	CELF2	ENSG00000048740	CELF2	78	107633	TRUE	0.148	0.13514738062663423	atcttgtggaaaggacGAAACACCGCTCTCTGTGCTGCAACCGAgtttAagagctaTGCTGGAAACAGCAtagcaaGAAGAGCAGGAGCGCTCTTCCGAGCTGTACAAGTGAACGCGTTAAGTCGATCGACAAGCTCACCTATTAGCGGCTAAGGC
209	G	GGTATGTGACTGAACTGAT	TRUE	targeting	chr10	11138928	11138946	+	NGG	enhancer	chr10	11138378	11138991	CELF2	ENSG00000048740	CELF2	270	107441	TRUE	0.096	0.07645554383391301	atcttgtggaaaggacGAAACACCGGGTATGTGACTGAACTGATgtttAagagctaTGCTGGAAACAGCAtagcaaGAAGAGCAGGAGCGCTCTTCCGAGCTGTACAAGTGAACGCGTTAAGTCGATCGACAAGCTCACCTATTAGCGGCTAAGGC
210	G	GTTAAGTAATACCTTAACC	TRUE	targeting	chr10	11142055	11142073	+	NGG	enhancer	chr10	11141488	11142157	CELF2	ENSG00000048740	CELF2	20	107691	TRUE	0.034	0.47525028260457314	atcttgtggaaaggacGAAACACCGGTTAAGTAATACCTTAACCgtttAagagctaTGCTGGAAACAGCAtagcaaGAAGAGCAGGAGCGCTCTTCCGAGCTGTACAAGTGAACGCGTTAAGTCGATCGACAAGCTCACCTATTAGCGGCTAAGGC
211	G	GTCTAGACTAGACAACCTG	TRUE	targeting	chr10	11141581	11141599	+	NGG	enhancer	chr10	11141488	11142157	CELF2	ENSG00000048740	CELF2	44	107667	TRUE	0.67	-0.06154080705790504	atcttgtggaaaggacGAAACACCGGTCTAGACTAGACAACCTGgtttAagagctaTGCTGGAAACAGCAtagcaaGAAGAGCAGGAGCGCTCTTCCGAGCTGTACAAGTGAACGCGTTAAGTCGATCGACAAGCTCACCTATTAGCGGCTAAGGC
212	G	TTCATCTCAGGCAGCTACC	TRUE	targeting	chr10	11142075	11142093	-	NGG	enhancer	chr10	11141488	11142157	CELF2	ENSG00000048740	CELF2	52	107659	TRUE	0.336	0.03838384294939186	atcttgtggaaaggacGAAACACCGTTCATCTCAGGCAGCTACCgtttAagagctaTGCTGGAAACAGCAtagcaaGAAGAGCAGGAGCGCTCTTCCGAGCTGTACAAGTGAACGCGTTAAGTCGATCGACAAGCTCACCTATTAGCGGCTAAGGC
213	G	TCTATGTAAGCCATCTGAT	TRUE	targeting	chr10	11142126	11142144	-	NGG	enhancer	chr10	11141488	11142157	CELF2	ENSG00000048740	CELF2	79	107632	TRUE	0.026	0.23136793037728248	atcttgtggaaaggacGAAACACCGTCTATGTAAGCCATCTGATgtttAagagctaTGCTGGAAACAGCAtagcaaGAAGAGCAGGAGCGCTCTTCCGAGCTGTACAAGTGAACGCGTTAAGTCGATCGACAAGCTCACCTATTAGCGGCTAAGGC
214	G	TTGTCCGCACAGAACCAGT	TRUE	targeting	chr10	11145484	11145502	+	NGG	enhancer	chr10	11144737	11145831	CELF2	ENSG00000048740	CELF2	88	107623	TRUE	0.87	-0.13432885160051192	atcttgtggaaaggacGAAACACCGTTGTCCGCACAGAACCAGTgtttAagagctaTGCTGGAAACAGCAtagcaaGAAGAGCAGGAGCGCTCTTCCGAGCTGTACAAGTGAACGCGTTAAGTCGATCGACAAGCTCACCTATTAGCGGCTAAGGC
215	G	CTTTGGCTACTGCATTACA	TRUE	targeting	chr10	11145077	11145095	-	NGG	enhancer	chr10	11144737	11145831	CELF2	ENSG00000048740	CELF2	38	107673	TRUE	0.48	-0.04057014213212348	atcttgtggaaaggacGAAACACCGCTTTGGCTACTGCATTACAgtttAagagctaTGCTGGAAACAGCAtagcaaGAAGAGCAGGAGCGCTCTTCCGAGCTGTACAAGTGAACGCGTTAAGTCGATCGACAAGCTCACCTATTAGCGGCTAAGGC
216	G	TCCGCACAGAACCAGTTGG	TRUE	targeting	chr10	11145487	11145505	+	NGG	enhancer	chr10	11144737	11145831	CELF2	ENSG00000048740	CELF2	113	107598	TRUE	0.618	-0.06942871159321054	atcttgtggaaaggacGAAACACCGTCCGCACAGAACCAGTTGGgtttAagagctaTGCTGGAAACAGCAtagcaaGAAGAGCAGGAGCGCTCTTCCGAGCTGTACAAGTGAACGCGTTAAGTCGATCGACAAGCTCACCTATTAGCGGCTAAGGC
217	G	CCCAGTCAGGGCTTGGCGA	TRUE	targeting	chr10	11144932	11144950	-	NGG	enhancer	chr10	11144737	11145831	CELF2	ENSG00000048740	CELF2	42	107669	TRUE	0.68	-0.02794804070783235	atcttgtggaaaggacGAAACACCGCCCAGTCAGGGCTTGGCGAgtttAagagctaTGCTGGAAACAGCAtagcaaGAAGAGCAGGAGCGCTCTTCCGAGCTGTACAAGTGAACGCGTTAAGTCGATCGACAAGCTCACCTATTAGCGGCTAAGGC
218	G	CATCACTCTGGTATCACTA	TRUE	targeting	chr10	11148939	11148957	+	NGG	enhancer	chr10	11147778	11149805	CELF2	ENSG00000048740	CELF2	49	107662	TRUE	0.398	0.00416472025431757	atcttgtggaaaggacGAAACACCGCATCACTCTGGTATCACTAgtttAagagctaTGCTGGAAACAGCAtagcaaGAAGAGCAGGAGCGCTCTTCCGAGCTGTACAAGTGAACGCGTTAAGTCGATCGACAAGCTCACCTATTAGCGGCTAAGGC
219	G	GGAGGTTACTCTCCTAAAT	TRUE	targeting	chr10	11149004	11149022	-	NGG	enhancer	chr10	11147778	11149805	CELF2	ENSG00000048740	CELF2	241	107470	TRUE	0.436	0.01210004942766898	atcttgtggaaaggacGAAACACCGGGAGGTTACTCTCCTAAATgtttAagagctaTGCTGGAAACAGCAtagcaaGAAGAGCAGGAGCGCTCTTCCGAGCTGTACAAGTGAACGCGTTAAGTCGATCGACAAGCTCACCTATTAGCGGCTAAGGC
220	G	GTTCAGATTTAGCCAGCGG	TRUE	targeting	chr10	11148295	11148313	+	NGG	enhancer	chr10	11147778	11149805	CELF2	ENSG00000048740	CELF2	93	107618	TRUE	0.318	0.06542466274121306	atcttgtggaaaggacGAAACACCGGTTCAGATTTAGCCAGCGGgtttAagagctaTGCTGGAAACAGCAtagcaaGAAGAGCAGGAGCGCTCTTCCGAGCTGTACAAGTGAACGCGTTAAGTCGATCGACAAGCTCACCTATTAGCGGCTAAGGC
221	G	GCCTTCACACAGCGTGTAA	TRUE	targeting	chr10	11148326	11148344	+	NGG	enhancer	chr10	11147778	11149805	CELF2	ENSG00000048740	CELF2	150	107561	TRUE	0.628	-0.04366641669591281	atcttgtggaaaggacGAAACACCGGCCTTCACACAGCGTGTAAgtttAagagctaTGCTGGAAACAGCAtagcaaGAAGAGCAGGAGCGCTCTTCCGAGCTGTACAAGTGAACGCGTTAAGTCGATCGACAAGCTCACCTATTAGCGGCTAAGGC
222	G	CAAACTTAGCTCATCAGAC	TRUE	targeting	chr10	11155075	11155093	-	NGG	enhancer	chr10	11154467	11155610	CELF2	ENSG00000048740	CELF2	147	107564	TRUE	0.6	-0.0318801559734741	atcttgtggaaaggacGAAACACCGCAAACTTAGCTCATCAGACgtttAagagctaTGCTGGAAACAGCAtagcaaGAAGAGCAGGAGCGCTCTTCCGAGCTGTACAAGTGAACGCGTTAAGTCGATCGACAAGCTCACCTATTAGCGGCTAAGGC
223	G	CAAGCTTGTCTCATCCAAG	TRUE	targeting	chr10	11155225	11155243	-	NGG	enhancer	chr10	11154467	11155610	CELF2	ENSG00000048740	CELF2	62	107649	TRUE	0.96	-0.2268083692512642	atcttgtggaaaggacGAAACACCGCAAGCTTGTCTCATCCAAGgtttAagagctaTGCTGGAAACAGCAtagcaaGAAGAGCAGGAGCGCTCTTCCGAGCTGTACAAGTGAACGCGTTAAGTCGATCGACAAGCTCACCTATTAGCGGCTAAGGC
224	G	GAGAAATAAGGGCGATGGG	TRUE	targeting	chr10	11154847	11154865	-	NGG	enhancer	chr10	11154467	11155610	CELF2	ENSG00000048740	CELF2	48	107663	TRUE	0.478	0.02272319394567651	atcttgtggaaaggacGAAACACCGGAGAAATAAGGGCGATGGGgtttAagagctaTGCTGGAAACAGCAtagcaaGAAGAGCAGGAGCGCTCTTCCGAGCTGTACAAGTGAACGCGTTAAGTCGATCGACAAGCTCACCTATTAGCGGCTAAGGC
225	G	CCGTCCTTGGGAATGGCTA	TRUE	targeting	chr10	11155276	11155294	+	NGG	enhancer	chr10	11154467	11155610	CELF2	ENSG00000048740	CELF2	235	107476	TRUE	0.896	-0.09760099957094533	atcttgtggaaaggacGAAACACCGCCGTCCTTGGGAATGGCTAgtttAagagctaTGCTGGAAACAGCAtagcaaGAAGAGCAGGAGCGCTCTTCCGAGCTGTACAAGTGAACGCGTTAAGTCGATCGACAAGCTCACCTATTAGCGGCTAAGGC
226	G	TATAGGCCTTATACCACAT	TRUE	targeting	chr10	11157532	11157550	+	NGG	enhancer	chr10	11157216	11158153	CELF2	ENSG00000048740	CELF2	70	107641	TRUE	0.27	0.04701322412121617	atcttgtggaaaggacGAAACACCGTATAGGCCTTATACCACATgtttAagagctaTGCTGGAAACAGCAtagcaaGAAGAGCAGGAGCGCTCTTCCGAGCTGTACAAGTGAACGCGTTAAGTCGATCGACAAGCTCACCTATTAGCGGCTAAGGC
227	G	CACCACAACCTAGTCTGCA	TRUE	targeting	chr10	11157901	11157919	+	NGG	enhancer	chr10	11157216	11158153	CELF2	ENSG00000048740	CELF2	26	107685	TRUE	0.11	0.29069008678845165	atcttgtggaaaggacGAAACACCGCACCACAACCTAGTCTGCAgtttAagagctaTGCTGGAAACAGCAtagcaaGAAGAGCAGGAGCGCTCTTCCGAGCTGTACAAGTGAACGCGTTAAGTCGATCGACAAGCTCACCTATTAGCGGCTAAGGC
228	G	CAAGAGAACACGGTCAGTG	TRUE	targeting	chr10	11157814	11157832	-	NGG	enhancer	chr10	11157216	11158153	CELF2	ENSG00000048740	CELF2	168	107543	TRUE	0.06	0.1337186998495671	atcttgtggaaaggacGAAACACCGCAAGAGAACACGGTCAGTGgtttAagagctaTGCTGGAAACAGCAtagcaaGAAGAGCAGGAGCGCTCTTCCGAGCTGTACAAGTGAACGCGTTAAGTCGATCGACAAGCTCACCTATTAGCGGCTAAGGC
229	G	TTCCCTGCAGACTAGGTTG	TRUE	targeting	chr10	11157906	11157924	-	NGG	enhancer	chr10	11157216	11158153	CELF2	ENSG00000048740	CELF2	18	107693	TRUE	0.518	-0.03757357770652447	atcttgtggaaaggacGAAACACCGTTCCCTGCAGACTAGGTTGgtttAagagctaTGCTGGAAACAGCAtagcaaGAAGAGCAGGAGCGCTCTTCCGAGCTGTACAAGTGAACGCGTTAAGTCGATCGACAAGCTCACCTATTAGCGGCTAAGGC
230	G	CTGGGCTACCATACCGTGG	TRUE	targeting	chr10	11173180	11173198	+	NGG	enhancer	chr10	11172987	11173548	CELF2	ENSG00000048740	CELF2	126	107585	TRUE	0.644	-0.02254076318030989	atcttgtggaaaggacGAAACACCGCTGGGCTACCATACCGTGGgtttAagagctaTGCTGGAAACAGCAtagcaaGAAGAGCAGGAGCGCTCTTCCGAGCTGTACAAGTGAACGCGTTAAGTCGATCGACAAGCTCACCTATTAGCGGCTAAGGC
231	G	AGCCCAGAGTGGTACAACT	TRUE	targeting	chr10	11173168	11173186	-	NGG	enhancer	chr10	11172987	11173548	CELF2	ENSG00000048740	CELF2	152	107559	TRUE	0.402	0.01705281032876227	atcttgtggaaaggacGAAACACCGAGCCCAGAGTGGTACAACTgtttAagagctaTGCTGGAAACAGCAtagcaaGAAGAGCAGGAGCGCTCTTCCGAGCTGTACAAGTGAACGCGTTAAGTCGATCGACAAGCTCACCTATTAGCGGCTAAGGC
232	G	CTCTGGGCTACCATACCGT	TRUE	targeting	chr10	11173178	11173196	+	NGG	enhancer	chr10	11172987	11173548	CELF2	ENSG00000048740	CELF2	80	107631	TRUE	0.51	0.0203564145828573	atcttgtggaaaggacGAAACACCGCTCTGGGCTACCATACCGTgtttAagagctaTGCTGGAAACAGCAtagcaaGAAGAGCAGGAGCGCTCTTCCGAGCTGTACAAGTGAACGCGTTAAGTCGATCGACAAGCTCACCTATTAGCGGCTAAGGC
233	G	GGTCTCTGGAGCGAAAGCA	TRUE	targeting	chr10	11173348	11173366	-	NGG	enhancer	chr10	11172987	11173548	CELF2	ENSG00000048740	CELF2	60	107651	TRUE	0.832	-0.13872626003975846	atcttgtggaaaggacGAAACACCGGGTCTCTGGAGCGAAAGCAgtttAagagctaTGCTGGAAACAGCAtagcaaGAAGAGCAGGAGCGCTCTTCCGAGCTGTACAAGTGAACGCGTTAAGTCGATCGACAAGCTCACCTATTAGCGGCTAAGGC
234	G	TAGTTAGTTGGAGGAACCA	TRUE	targeting	chr10	11192298	11192316	+	NGG	enhancer	chr10	11191753	11192911	CELF2	ENSG00000048740	CELF2	56	107655	TRUE	0.402	0.02008195963649361	atcttgtggaaaggacGAAACACCGTAGTTAGTTGGAGGAACCAgtttAagagctaTGCTGGAAACAGCAtagcaaGAAGAGCAGGAGCGCTCTTCCGAGCTGTACAAGTGAACGCGTTAAGTCGATCGACAAGCTCACCTATTAGCGGCTAAGGC
235	G	CCCATGCTGAGTAGTCTCA	TRUE	targeting	chr10	11192388	11192406	+	NGG	enhancer	chr10	11191753	11192911	CELF2	ENSG00000048740	CELF2	57	107654	TRUE	0.914	-0.21186371868975587	atcttgtggaaaggacGAAACACCGCCCATGCTGAGTAGTCTCAgtttAagagctaTGCTGGAAACAGCAtagcaaGAAGAGCAGGAGCGCTCTTCCGAGCTGTACAAGTGAACGCGTTAAGTCGATCGACAAGCTCACCTATTAGCGGCTAAGGC
236	G	AATACTTCAAGAGGCGCAG	TRUE	targeting	chr10	11192210	11192228	+	NGG	enhancer	chr10	11191753	11192911	CELF2	ENSG00000048740	CELF2	32	107679	TRUE	0.708	-0.11026995105275632	atcttgtggaaaggacGAAACACCGAATACTTCAAGAGGCGCAGgtttAagagctaTGCTGGAAACAGCAtagcaaGAAGAGCAGGAGCGCTCTTCCGAGCTGTACAAGTGAACGCGTTAAGTCGATCGACAAGCTCACCTATTAGCGGCTAAGGC
237	G	CCTGGACTGACCGATAGAG	TRUE	targeting	chr10	11192447	11192465	+	NGG	enhancer	chr10	11191753	11192911	CELF2	ENSG00000048740	CELF2	96	107615	TRUE	0.198	0.06975777694353658	atcttgtggaaaggacGAAACACCGCCTGGACTGACCGATAGAGgtttAagagctaTGCTGGAAACAGCAtagcaaGAAGAGCAGGAGCGCTCTTCCGAGCTGTACAAGTGAACGCGTTAAGTCGATCGACAAGCTCACCTATTAGCGGCTAAGGC
238	G	TGTTCAGCGGATCAGGCGG	TRUE	targeting	chr10	11197635	11197653	-	NGG	enhancer	chr10	11197155	11198251	CELF2	ENSG00000048740	CELF2	199	107512	TRUE	0.094	0.12325435843318631	atcttgtggaaaggacGAAACACCGTGTTCAGCGGATCAGGCGGgtttAagagctaTGCTGGAAACAGCAtagcaaGAAGAGCAGGAGCGCTCTTCCGAGCTGTACAAGTGAACGCGTTAAGTCGATCGACAAGCTCACCTATTAGCGGCTAAGGC
239	G	TTCTGTTCAGCGGATCAGG	TRUE	targeting	chr10	11197638	11197656	-	NGG	enhancer	chr10	11197155	11198251	CELF2	ENSG00000048740	CELF2	43	107668	TRUE	0.526	-0.09017170231772008	atcttgtggaaaggacGAAACACCGTTCTGTTCAGCGGATCAGGgtttAagagctaTGCTGGAAACAGCAtagcaaGAAGAGCAGGAGCGCTCTTCCGAGCTGTACAAGTGAACGCGTTAAGTCGATCGACAAGCTCACCTATTAGCGGCTAAGGC
240	G	GTTTGACTTACACGGTCGG	TRUE	targeting	chr10	11197667	11197685	+	NGG	enhancer	chr10	11197155	11198251	CELF2	ENSG00000048740	CELF2	149	107562	TRUE	0.12	0.09995515792592664	atcttgtggaaaggacGAAACACCGGTTTGACTTACACGGTCGGgtttAagagctaTGCTGGAAACAGCAtagcaaGAAGAGCAGGAGCGCTCTTCCGAGCTGTACAAGTGAACGCGTTAAGTCGATCGACAAGCTCACCTATTAGCGGCTAAGGC
241	G	CTGTTCAGCGGATCAGGCG	TRUE	targeting	chr10	11197636	11197654	-	NGG	enhancer	chr10	11197155	11198251	CELF2	ENSG00000048740	CELF2	20	107691	TRUE	0.224	0.15984860147934704	atcttgtggaaaggacGAAACACCGCTGTTCAGCGGATCAGGCGgtttAagagctaTGCTGGAAACAGCAtagcaaGAAGAGCAGGAGCGCTCTTCCGAGCTGTACAAGTGAACGCGTTAAGTCGATCGACAAGCTCACCTATTAGCGGCTAAGGC
242	G	TGAGAGTTCCTGTCACACG	TRUE	targeting	chr10	11204676	11204694	-	NGG	enhancer	chr10	11204266	11205018	CELF2	ENSG00000048740	CELF2	75	107636	TRUE	0.248	0.11520137064588576	atcttgtggaaaggacGAAACACCGTGAGAGTTCCTGTCACACGgtttAagagctaTGCTGGAAACAGCAtagcaaGAAGAGCAGGAGCGCTCTTCCGAGCTGTACAAGTGAACGCGTTAAGTCGATCGACAAGCTCACCTATTAGCGGCTAAGGC
243	G	GATCACTGCCGTCTGACTG	TRUE	targeting	chr10	11204641	11204659	-	NGG	enhancer	chr10	11204266	11205018	CELF2	ENSG00000048740	CELF2	164	107547	TRUE	0.034	0.1871754464022274	atcttgtggaaaggacGAAACACCGGATCACTGCCGTCTGACTGgtttAagagctaTGCTGGAAACAGCAtagcaaGAAGAGCAGGAGCGCTCTTCCGAGCTGTACAAGTGAACGCGTTAAGTCGATCGACAAGCTCACCTATTAGCGGCTAAGGC
244	G	GGGACCCAGGAAGCGTAAG	TRUE	targeting	chr10	11204559	11204577	+	NGG	enhancer	chr10	11204266	11205018	CELF2	ENSG00000048740	CELF2	157	107554	TRUE	0.338	0.04019554427547248	atcttgtggaaaggacGAAACACCGGGGACCCAGGAAGCGTAAGgtttAagagctaTGCTGGAAACAGCAtagcaaGAAGAGCAGGAGCGCTCTTCCGAGCTGTACAAGTGAACGCGTTAAGTCGATCGACAAGCTCACCTATTAGCGGCTAAGGC
245	G	CTAAACGCTGCGATGAGGA	TRUE	targeting	chr10	11204793	11204811	-	NGG	enhancer	chr10	11204266	11205018	CELF2	ENSG00000048740	CELF2	91	107620	TRUE	0.522	-0.03575726945004448	atcttgtggaaaggacGAAACACCGCTAAACGCTGCGATGAGGAgtttAagagctaTGCTGGAAACAGCAtagcaaGAAGAGCAGGAGCGCTCTTCCGAGCTGTACAAGTGAACGCGTTAAGTCGATCGACAAGCTCACCTATTAGCGGCTAAGGC
246	G	CCATGTTATTAAGAACCAG	TRUE	targeting	chr10	11205540	11205558	+	NGG	enhancer	chr10	11205046	11205780	CELF2	ENSG00000048740	CELF2	3	107708	FALSE	NA	NA	atcttgtggaaaggacGAAACACCGCCATGTTATTAAGAACCAGgtttAagagctaTGCTGGAAACAGCAtagcaaGAAGAGCAGGAGCGCTCTTCCGAGCTGTACAAGTGAACGCGTTAAGTCGATCGACAAGCTCACCTATTAGCGGCTAAGGC
247	G	GACCACGAGCCCTTTAATA	TRUE	targeting	chr10	11205203	11205221	-	NGG	enhancer	chr10	11205046	11205780	CELF2	ENSG00000048740	CELF2	172	107539	TRUE	0.046	0.13350618669538092	atcttgtggaaaggacGAAACACCGGACCACGAGCCCTTTAATAgtttAagagctaTGCTGGAAACAGCAtagcaaGAAGAGCAGGAGCGCTCTTCCGAGCTGTACAAGTGAACGCGTTAAGTCGATCGACAAGCTCACCTATTAGCGGCTAAGGC
248	G	AAAAGCGGCTTCCCTACCA	TRUE	targeting	chr10	11205231	11205249	+	NGG	enhancer	chr10	11205046	11205780	CELF2	ENSG00000048740	CELF2	81	107630	TRUE	0.114	0.12046474184292622	atcttgtggaaaggacGAAACACCGAAAAGCGGCTTCCCTACCAgtttAagagctaTGCTGGAAACAGCAtagcaaGAAGAGCAGGAGCGCTCTTCCGAGCTGTACAAGTGAACGCGTTAAGTCGATCGACAAGCTCACCTATTAGCGGCTAAGGC
249	G	CAGAGTTCACCCATTCGCA	TRUE	targeting	chr10	11205130	11205148	-	NGG	enhancer	chr10	11205046	11205780	CELF2	ENSG00000048740	CELF2	82	107629	TRUE	0.082	0.13299033895873863	atcttgtggaaaggacGAAACACCGCAGAGTTCACCCATTCGCAgtttAagagctaTGCTGGAAACAGCAtagcaaGAAGAGCAGGAGCGCTCTTCCGAGCTGTACAAGTGAACGCGTTAAGTCGATCGACAAGCTCACCTATTAGCGGCTAAGGC
250	G	CACTTGGTAATCCAAACCG	TRUE	targeting	chr10	11207647	11207665	+	NGG	enhancer	chr10	11207410	11207910	CELF2	ENSG00000048740	CELF2	60	107651	TRUE	0.158	0.13837309568918357	atcttgtggaaaggacGAAACACCGCACTTGGTAATCCAAACCGgtttAagagctaTGCTGGAAACAGCAtagcaaGAAGAGCAGGAGCGCTCTTCCGAGCTGTACAAGTGAACGCGTTAAGTCGATCGACAAGCTCACCTATTAGCGGCTAAGGC
251	G	ACTGCCTCAGGCGGCCAGA	TRUE	targeting	chr10	11207571	11207589	+	NGG	enhancer	chr10	11207410	11207910	CELF2	ENSG00000048740	CELF2	135	107576	TRUE	0.00978606083814718	0.2392228292022452	atcttgtggaaaggacGAAACACCGACTGCCTCAGGCGGCCAGAgtttAagagctaTGCTGGAAACAGCAtagcaaGAAGAGCAGGAGCGCTCTTCCGAGCTGTACAAGTGAACGCGTTAAGTCGATCGACAAGCTCACCTATTAGCGGCTAAGGC
252	G	GAAACTTACACTGGCAGCG	TRUE	targeting	chr10	11207607	11207625	-	NGG	enhancer	chr10	11207410	11207910	CELF2	ENSG00000048740	CELF2	32	107679	TRUE	0.44	-0.01443136383384985	atcttgtggaaaggacGAAACACCGGAAACTTACACTGGCAGCGgtttAagagctaTGCTGGAAACAGCAtagcaaGAAGAGCAGGAGCGCTCTTCCGAGCTGTACAAGTGAACGCGTTAAGTCGATCGACAAGCTCACCTATTAGCGGCTAAGGC
253	G	CACATAACTCACATACGGA	TRUE	targeting	chr10	11207673	11207691	+	NGG	enhancer	chr10	11207410	11207910	CELF2	ENSG00000048740	CELF2	98	107613	TRUE	0.594	-0.06161494129286943	atcttgtggaaaggacGAAACACCGCACATAACTCACATACGGAgtttAagagctaTGCTGGAAACAGCAtagcaaGAAGAGCAGGAGCGCTCTTCCGAGCTGTACAAGTGAACGCGTTAAGTCGATCGACAAGCTCACCTATTAGCGGCTAAGGC
254	G	TTAGAGGTGACCGGCCAGG	TRUE	targeting	chr10	11213081	11213099	-	NGG	enhancer	chr10	11212821	11213480	CELF2	ENSG00000048740	CELF2	8	107703	TRUE	0.808	-0.48798077428981385	atcttgtggaaaggacGAAACACCGTTAGAGGTGACCGGCCAGGgtttAagagctaTGCTGGAAACAGCAtagcaaGAAGAGCAGGAGCGCTCTTCCGAGCTGTACAAGTGAACGCGTTAAGTCGATCGACAAGCTCACCTATTAGCGGCTAAGGC
255	G	GTCGCACCATGCATCAGAG	TRUE	targeting	chr10	11213187	11213205	-	NGG	enhancer	chr10	11212821	11213480	CELF2	ENSG00000048740	CELF2	98	107613	TRUE	0.024	0.2171450265396983	atcttgtggaaaggacGAAACACCGGTCGCACCATGCATCAGAGgtttAagagctaTGCTGGAAACAGCAtagcaaGAAGAGCAGGAGCGCTCTTCCGAGCTGTACAAGTGAACGCGTTAAGTCGATCGACAAGCTCACCTATTAGCGGCTAAGGC
256	G	CTCCACTCCATGGACAGTA	TRUE	targeting	chr10	11213119	11213137	+	NGG	enhancer	chr10	11212821	11213480	CELF2	ENSG00000048740	CELF2	95	107616	TRUE	0.484	-0.00708641905883492	atcttgtggaaaggacGAAACACCGCTCCACTCCATGGACAGTAgtttAagagctaTGCTGGAAACAGCAtagcaaGAAGAGCAGGAGCGCTCTTCCGAGCTGTACAAGTGAACGCGTTAAGTCGATCGACAAGCTCACCTATTAGCGGCTAAGGC
257	G	TCACCTCTAACATGGAGCG	TRUE	targeting	chr10	11213090	11213108	+	NGG	enhancer	chr10	11212821	11213480	CELF2	ENSG00000048740	CELF2	83	107628	TRUE	0.068	0.17041638720262356	atcttgtggaaaggacGAAACACCGTCACCTCTAACATGGAGCGgtttAagagctaTGCTGGAAACAGCAtagcaaGAAGAGCAGGAGCGCTCTTCCGAGCTGTACAAGTGAACGCGTTAAGTCGATCGACAAGCTCACCTATTAGCGGCTAAGGC
258	G	ATCCAGGAGAGGATATCGG	TRUE	targeting	chr10	11223780	11223798	+	NGG	enhancer	chr10	11223620	11224187	CELF2	ENSG00000048740	CELF2	27	107684	TRUE	0.212	0.14444892027725864	atcttgtggaaaggacGAAACACCGATCCAGGAGAGGATATCGGgtttAagagctaTGCTGGAAACAGCAtagcaaGAAGAGCAGGAGCGCTCTTCCGAGCTGTACAAGTGAACGCGTTAAGTCGATCGACAAGCTCACCTATTAGCGGCTAAGGC
259	G	CCAGCACAGGATTACAGTA	TRUE	targeting	chr10	11224126	11224144	+	NGG	enhancer	chr10	11223620	11224187	CELF2	ENSG00000048740	CELF2	50	107661	TRUE	0.066	0.2772223276783908	atcttgtggaaaggacGAAACACCGCCAGCACAGGATTACAGTAgtttAagagctaTGCTGGAAACAGCAtagcaaGAAGAGCAGGAGCGCTCTTCCGAGCTGTACAAGTGAACGCGTTAAGTCGATCGACAAGCTCACCTATTAGCGGCTAAGGC
260	G	ATGGGCAGTTATTTACGTA	TRUE	targeting	chr10	11223994	11224012	+	NGG	enhancer	chr10	11223620	11224187	CELF2	ENSG00000048740	CELF2	73	107638	TRUE	0.64	-0.0914050178507764	atcttgtggaaaggacGAAACACCGATGGGCAGTTATTTACGTAgtttAagagctaTGCTGGAAACAGCAtagcaaGAAGAGCAGGAGCGCTCTTCCGAGCTGTACAAGTGAACGCGTTAAGTCGATCGACAAGCTCACCTATTAGCGGCTAAGGC
261	G	AGCGGTATAGATCCAGGAG	TRUE	targeting	chr10	11223770	11223788	+	NGG	enhancer	chr10	11223620	11224187	CELF2	ENSG00000048740	CELF2	46	107665	TRUE	0.632	0.01082026576254774	atcttgtggaaaggacGAAACACCGAGCGGTATAGATCCAGGAGgtttAagagctaTGCTGGAAACAGCAtagcaaGAAGAGCAGGAGCGCTCTTCCGAGCTGTACAAGTGAACGCGTTAAGTCGATCGACAAGCTCACCTATTAGCGGCTAAGGC
262	G	TATGGTTGAAACGAGCAGA	TRUE	targeting	chr10	11225027	11225045	-	NGG	enhancer	chr10	11224780	11225298	CELF2	ENSG00000048740	CELF2	45	107666	TRUE	0.168	0.11853834793700067	atcttgtggaaaggacGAAACACCGTATGGTTGAAACGAGCAGAgtttAagagctaTGCTGGAAACAGCAtagcaaGAAGAGCAGGAGCGCTCTTCCGAGCTGTACAAGTGAACGCGTTAAGTCGATCGACAAGCTCACCTATTAGCGGCTAAGGC
263	G	TTATGGTTGAAACGAGCAG	TRUE	targeting	chr10	11225028	11225046	-	NGG	enhancer	chr10	11224780	11225298	CELF2	ENSG00000048740	CELF2	23	107688	TRUE	0.286	0.02550264429561921	atcttgtggaaaggacGAAACACCGTTATGGTTGAAACGAGCAGgtttAagagctaTGCTGGAAACAGCAtagcaaGAAGAGCAGGAGCGCTCTTCCGAGCTGTACAAGTGAACGCGTTAAGTCGATCGACAAGCTCACCTATTAGCGGCTAAGGC
264	G	GCGCTGGACACTTACAGGA	TRUE	targeting	chr10	11224971	11224989	+	NGG	enhancer	chr10	11224780	11225298	CELF2	ENSG00000048740	CELF2	294	107417	TRUE	0.79	-0.04049927573234246	atcttgtggaaaggacGAAACACCGGCGCTGGACACTTACAGGAgtttAagagctaTGCTGGAAACAGCAtagcaaGAAGAGCAGGAGCGCTCTTCCGAGCTGTACAAGTGAACGCGTTAAGTCGATCGACAAGCTCACCTATTAGCGGCTAAGGC
265	G	TTTGTGCAGGGAAGCGCGC	TRUE	targeting	chr10	11224956	11224974	+	NGG	enhancer	chr10	11224780	11225298	CELF2	ENSG00000048740	CELF2	61	107650	TRUE	0.258	0.06502204046207605	atcttgtggaaaggacGAAACACCGTTTGTGCAGGGAAGCGCGCgtttAagagctaTGCTGGAAACAGCAtagcaaGAAGAGCAGGAGCGCTCTTCCGAGCTGTACAAGTGAACGCGTTAAGTCGATCGACAAGCTCACCTATTAGCGGCTAAGGC
266	G	GAAAAACATTCAGCGAGCG	TRUE	targeting	chr10	11226731	11226749	+	NGG	enhancer	chr10	11225856	11227514	CELF2	ENSG00000048740	CELF2	90	107621	TRUE	0.392	0.05253060764409401	atcttgtggaaaggacGAAACACCGGAAAAACATTCAGCGAGCGgtttAagagctaTGCTGGAAACAGCAtagcaaGAAGAGCAGGAGCGCTCTTCCGAGCTGTACAAGTGAACGCGTTAAGTCGATCGACAAGCTCACCTATTAGCGGCTAAGGC
267	G	TAACACGGAGCTTTCTAAG	TRUE	targeting	chr10	11226790	11226808	+	NGG	enhancer	chr10	11225856	11227514	CELF2	ENSG00000048740	CELF2	68	107643	TRUE	0.51	-0.00378068877339216	atcttgtggaaaggacGAAACACCGTAACACGGAGCTTTCTAAGgtttAagagctaTGCTGGAAACAGCAtagcaaGAAGAGCAGGAGCGCTCTTCCGAGCTGTACAAGTGAACGCGTTAAGTCGATCGACAAGCTCACCTATTAGCGGCTAAGGC
268	G	GGGTGTGAAGTTACTAACA	TRUE	targeting	chr10	11226776	11226794	+	NGG	enhancer	chr10	11225856	11227514	CELF2	ENSG00000048740	CELF2	110	107601	TRUE	0.958	-0.19609528878404991	atcttgtggaaaggacGAAACACCGGGGTGTGAAGTTACTAACAgtttAagagctaTGCTGGAAACAGCAtagcaaGAAGAGCAGGAGCGCTCTTCCGAGCTGTACAAGTGAACGCGTTAAGTCGATCGACAAGCTCACCTATTAGCGGCTAAGGC
269	G	CTGCAGCTCGTCATAGATG	TRUE	targeting	chr10	11226480	11226498	+	NGG	enhancer	chr10	11225856	11227514	CELF2	ENSG00000048740	CELF2	128	107583	TRUE	0.438	0.01947515052340082	atcttgtggaaaggacGAAACACCGCTGCAGCTCGTCATAGATGgtttAagagctaTGCTGGAAACAGCAtagcaaGAAGAGCAGGAGCGCTCTTCCGAGCTGTACAAGTGAACGCGTTAAGTCGATCGACAAGCTCACCTATTAGCGGCTAAGGC
270	G	TTCCACTCTAGCATTCATG	TRUE	targeting	chr10	11231027	11231045	-	NGG	enhancer	chr10	11230324	11231664	CELF2	ENSG00000048740	CELF2	66	107645	TRUE	0.628	-0.04805538427345729	atcttgtggaaaggacGAAACACCGTTCCACTCTAGCATTCATGgtttAagagctaTGCTGGAAACAGCAtagcaaGAAGAGCAGGAGCGCTCTTCCGAGCTGTACAAGTGAACGCGTTAAGTCGATCGACAAGCTCACCTATTAGCGGCTAAGGC
271	G	TACCACATGAATGCTAGAG	TRUE	targeting	chr10	11231022	11231040	+	NGG	enhancer	chr10	11230324	11231664	CELF2	ENSG00000048740	CELF2	72	107639	TRUE	0.046	0.2571287800119168	atcttgtggaaaggacGAAACACCGTACCACATGAATGCTAGAGgtttAagagctaTGCTGGAAACAGCAtagcaaGAAGAGCAGGAGCGCTCTTCCGAGCTGTACAAGTGAACGCGTTAAGTCGATCGACAAGCTCACCTATTAGCGGCTAAGGC
272	G	CACTCCGATGCTTTCTGCA	TRUE	targeting	chr10	11230879	11230897	-	NGG	enhancer	chr10	11230324	11231664	CELF2	ENSG00000048740	CELF2	127	107584	TRUE	0.768	-0.12111613323998628	atcttgtggaaaggacGAAACACCGCACTCCGATGCTTTCTGCAgtttAagagctaTGCTGGAAACAGCAtagcaaGAAGAGCAGGAGCGCTCTTCCGAGCTGTACAAGTGAACGCGTTAAGTCGATCGACAAGCTCACCTATTAGCGGCTAAGGC
273	G	CATCCTTGAATGAGCAACT	TRUE	targeting	chr10	11230647	11230665	+	NGG	enhancer	chr10	11230324	11231664	CELF2	ENSG00000048740	CELF2	43	107668	TRUE	0.464	-0.01074125899759603	atcttgtggaaaggacGAAACACCGCATCCTTGAATGAGCAACTgtttAagagctaTGCTGGAAACAGCAtagcaaGAAGAGCAGGAGCGCTCTTCCGAGCTGTACAAGTGAACGCGTTAAGTCGATCGACAAGCTCACCTATTAGCGGCTAAGGC
274	G	TGTCTCGTATCATACAGCT	TRUE	targeting	chr10	11234089	11234107	-	NGG	enhancer	chr10	11233921	11234718	CELF2	ENSG00000048740	CELF2	42	107669	TRUE	0.184	0.10259954989975052	atcttgtggaaaggacGAAACACCGTGTCTCGTATCATACAGCTgtttAagagctaTGCTGGAAACAGCAtagcaaGAAGAGCAGGAGCGCTCTTCCGAGCTGTACAAGTGAACGCGTTAAGTCGATCGACAAGCTCACCTATTAGCGGCTAAGGC
275	G	AGGGGCACAGTATAGAGCG	TRUE	targeting	chr10	11234022	11234040	-	NGG	enhancer	chr10	11233921	11234718	CELF2	ENSG00000048740	CELF2	46	107665	TRUE	0.366	0.03659008839812283	atcttgtggaaaggacGAAACACCGAGGGGCACAGTATAGAGCGgtttAagagctaTGCTGGAAACAGCAtagcaaGAAGAGCAGGAGCGCTCTTCCGAGCTGTACAAGTGAACGCGTTAAGTCGATCGACAAGCTCACCTATTAGCGGCTAAGGC
276	G	CAATGTTCACATATGCCTG	TRUE	targeting	chr10	11233946	11233964	-	NGG	enhancer	chr10	11233921	11234718	CELF2	ENSG00000048740	CELF2	166	107545	TRUE	0.278	0.06742670731885181	atcttgtggaaaggacGAAACACCGCAATGTTCACATATGCCTGgtttAagagctaTGCTGGAAACAGCAtagcaaGAAGAGCAGGAGCGCTCTTCCGAGCTGTACAAGTGAACGCGTTAAGTCGATCGACAAGCTCACCTATTAGCGGCTAAGGC
277	G	TCTTATCCTGGGAAGGTAG	TRUE	targeting	chr10	11234119	11234137	+	NGG	enhancer	chr10	11233921	11234718	CELF2	ENSG00000048740	CELF2	8	107703	TRUE	0.546	-0.20934588632436416	atcttgtggaaaggacGAAACACCGTCTTATCCTGGGAAGGTAGgtttAagagctaTGCTGGAAACAGCAtagcaaGAAGAGCAGGAGCGCTCTTCCGAGCTGTACAAGTGAACGCGTTAAGTCGATCGACAAGCTCACCTATTAGCGGCTAAGGC
278	G	ACCTTCGATTCTTCCCACA	TRUE	targeting	chr10	11242680	11242698	-	NGG	enhancer	chr10	11242174	11243269	CELF2	ENSG00000048740	CELF2	91	107620	TRUE	0.242	0.06493148761940157	atcttgtggaaaggacGAAACACCGACCTTCGATTCTTCCCACAgtttAagagctaTGCTGGAAACAGCAtagcaaGAAGAGCAGGAGCGCTCTTCCGAGCTGTACAAGTGAACGCGTTAAGTCGATCGACAAGCTCACCTATTAGCGGCTAAGGC
279	G	GCCTTGTGGGAAGAATCGA	TRUE	targeting	chr10	11242676	11242694	+	NGG	enhancer	chr10	11242174	11243269	CELF2	ENSG00000048740	CELF2	88	107623	TRUE	0.024	0.2082317100088782	atcttgtggaaaggacGAAACACCGGCCTTGTGGGAAGAATCGAgtttAagagctaTGCTGGAAACAGCAtagcaaGAAGAGCAGGAGCGCTCTTCCGAGCTGTACAAGTGAACGCGTTAAGTCGATCGACAAGCTCACCTATTAGCGGCTAAGGC
280	G	TCCGTGGCCAGCTTCACGG	TRUE	targeting	chr10	11242525	11242543	+	NGG	enhancer	chr10	11242174	11243269	CELF2	ENSG00000048740	CELF2	64	107647	TRUE	0.456	-0.05284167766689629	atcttgtggaaaggacGAAACACCGTCCGTGGCCAGCTTCACGGgtttAagagctaTGCTGGAAACAGCAtagcaaGAAGAGCAGGAGCGCTCTTCCGAGCTGTACAAGTGAACGCGTTAAGTCGATCGACAAGCTCACCTATTAGCGGCTAAGGC
281	G	CAACAGATGGCTCCTACCA	TRUE	targeting	chr10	11242894	11242912	+	NGG	enhancer	chr10	11242174	11243269	CELF2	ENSG00000048740	CELF2	82	107629	TRUE	0.062	0.19574993551190345	atcttgtggaaaggacGAAACACCGCAACAGATGGCTCCTACCAgtttAagagctaTGCTGGAAACAGCAtagcaaGAAGAGCAGGAGCGCTCTTCCGAGCTGTACAAGTGAACGCGTTAAGTCGATCGACAAGCTCACCTATTAGCGGCTAAGGC
282	G	CTGCTGCCAGAGCTAGATG	TRUE	targeting	chr10	11244080	11244098	-	NGG	enhancer	chr10	11243862	11244362	CELF2	ENSG00000048740	CELF2	110	107601	TRUE	0.572	-0.03293370087560876	atcttgtggaaaggacGAAACACCGCTGCTGCCAGAGCTAGATGgtttAagagctaTGCTGGAAACAGCAtagcaaGAAGAGCAGGAGCGCTCTTCCGAGCTGTACAAGTGAACGCGTTAAGTCGATCGACAAGCTCACCTATTAGCGGCTAAGGC
283	G	ACTCCCTTGTCATAGACAG	TRUE	targeting	chr10	11243895	11243913	+	NGG	enhancer	chr10	11243862	11244362	CELF2	ENSG00000048740	CELF2	42	107669	TRUE	0.79	-0.1707075510005778	atcttgtggaaaggacGAAACACCGACTCCCTTGTCATAGACAGgtttAagagctaTGCTGGAAACAGCAtagcaaGAAGAGCAGGAGCGCTCTTCCGAGCTGTACAAGTGAACGCGTTAAGTCGATCGACAAGCTCACCTATTAGCGGCTAAGGC
284	G	GAGGGATATGTTCATAGGC	TRUE	targeting	chr10	11244290	11244308	-	NGG	enhancer	chr10	11243862	11244362	CELF2	ENSG00000048740	CELF2	44	107667	TRUE	0.504	0.0135967826304762	atcttgtggaaaggacGAAACACCGGAGGGATATGTTCATAGGCgtttAagagctaTGCTGGAAACAGCAtagcaaGAAGAGCAGGAGCGCTCTTCCGAGCTGTACAAGTGAACGCGTTAAGTCGATCGACAAGCTCACCTATTAGCGGCTAAGGC
285	G	CTTCCTCTGTCTATGACAA	TRUE	targeting	chr10	11243901	11243919	-	NGG	enhancer	chr10	11243862	11244362	CELF2	ENSG00000048740	CELF2	73	107638	TRUE	0.832	-0.15656862278434608	atcttgtggaaaggacGAAACACCGCTTCCTCTGTCTATGACAAgtttAagagctaTGCTGGAAACAGCAtagcaaGAAGAGCAGGAGCGCTCTTCCGAGCTGTACAAGTGAACGCGTTAAGTCGATCGACAAGCTCACCTATTAGCGGCTAAGGC
286	G	GCAGCTGCACGAATGCTAA	TRUE	targeting	chr10	11245666	11245684	+	NGG	enhancer	chr10	11245425	11245925	CELF2	ENSG00000048740	CELF2	231	107480	TRUE	9.58549811753804e-4	0.24261860063841512	atcttgtggaaaggacGAAACACCGGCAGCTGCACGAATGCTAAgtttAagagctaTGCTGGAAACAGCAtagcaaGAAGAGCAGGAGCGCTCTTCCGAGCTGTACAAGTGAACGCGTTAAGTCGATCGACAAGCTCACCTATTAGCGGCTAAGGC
287	G	TATAGAGATCAGGTCCTAC	TRUE	targeting	chr10	11245719	11245737	+	NGG	enhancer	chr10	11245425	11245925	CELF2	ENSG00000048740	CELF2	48	107663	TRUE	0.574	-0.01510362198882431	atcttgtggaaaggacGAAACACCGTATAGAGATCAGGTCCTACgtttAagagctaTGCTGGAAACAGCAtagcaaGAAGAGCAGGAGCGCTCTTCCGAGCTGTACAAGTGAACGCGTTAAGTCGATCGACAAGCTCACCTATTAGCGGCTAAGGC
288	G	TTTCCCCTAGGGATATTGC	TRUE	targeting	chr10	11245764	11245782	+	NGG	enhancer	chr10	11245425	11245925	CELF2	ENSG00000048740	CELF2	1	107710	FALSE	NA	NA	atcttgtggaaaggacGAAACACCGTTTCCCCTAGGGATATTGCgtttAagagctaTGCTGGAAACAGCAtagcaaGAAGAGCAGGAGCGCTCTTCCGAGCTGTACAAGTGAACGCGTTAAGTCGATCGACAAGCTCACCTATTAGCGGCTAAGGC
289	G	ATGAGCCTTCGGTTAAGAA	TRUE	targeting	chr10	11245836	11245854	-	NGG	enhancer	chr10	11245425	11245925	CELF2	ENSG00000048740	CELF2	100	107611	TRUE	0.394	0.01872364399424769	atcttgtggaaaggacGAAACACCGATGAGCCTTCGGTTAAGAAgtttAagagctaTGCTGGAAACAGCAtagcaaGAAGAGCAGGAGCGCTCTTCCGAGCTGTACAAGTGAACGCGTTAAGTCGATCGACAAGCTCACCTATTAGCGGCTAAGGC
290	G	CGAGTCTGAACACAAGCAG	TRUE	targeting	chr10	11255290	11255308	+	NGG	enhancer	chr10	11254854	11255651	CELF2	ENSG00000048740	CELF2	47	107664	TRUE	0.116	0.17498249497634644	atcttgtggaaaggacGAAACACCGCGAGTCTGAACACAAGCAGgtttAagagctaTGCTGGAAACAGCAtagcaaGAAGAGCAGGAGCGCTCTTCCGAGCTGTACAAGTGAACGCGTTAAGTCGATCGACAAGCTCACCTATTAGCGGCTAAGGC
291	G	TGCTTGTGTTCAGACTCGG	TRUE	targeting	chr10	11255289	11255307	-	NGG	enhancer	chr10	11254854	11255651	CELF2	ENSG00000048740	CELF2	102	107609	TRUE	0.562	-0.00148291531552249	atcttgtggaaaggacGAAACACCGTGCTTGTGTTCAGACTCGGgtttAagagctaTGCTGGAAACAGCAtagcaaGAAGAGCAGGAGCGCTCTTCCGAGCTGTACAAGTGAACGCGTTAAGTCGATCGACAAGCTCACCTATTAGCGGCTAAGGC
292	G	CTGACCTCCTGTACGCTGA	TRUE	targeting	chr10	11255210	11255228	-	NGG	enhancer	chr10	11254854	11255651	CELF2	ENSG00000048740	CELF2	77	107634	TRUE	0.32	0.0367937988761185	atcttgtggaaaggacGAAACACCGCTGACCTCCTGTACGCTGAgtttAagagctaTGCTGGAAACAGCAtagcaaGAAGAGCAGGAGCGCTCTTCCGAGCTGTACAAGTGAACGCGTTAAGTCGATCGACAAGCTCACCTATTAGCGGCTAAGGC
293	G	CAGGTACACTCGTTGCCCA	TRUE	targeting	chr10	11255053	11255071	+	NGG	enhancer	chr10	11254854	11255651	CELF2	ENSG00000048740	CELF2	67	107644	TRUE	0.162	0.13974598437214658	atcttgtggaaaggacGAAACACCGCAGGTACACTCGTTGCCCAgtttAagagctaTGCTGGAAACAGCAtagcaaGAAGAGCAGGAGCGCTCTTCCGAGCTGTACAAGTGAACGCGTTAAGTCGATCGACAAGCTCACCTATTAGCGGCTAAGGC
294	G	TTAGCGGAGAGACCCCGGG	TRUE	targeting	chr10	11260245	11260263	+	NGG	enhancer	chr10	11260054	11260620	CELF2	ENSG00000048740	CELF2	37	107674	TRUE	0.436	-0.00613874962215554	atcttgtggaaaggacGAAACACCGTTAGCGGAGAGACCCCGGGgtttAagagctaTGCTGGAAACAGCAtagcaaGAAGAGCAGGAGCGCTCTTCCGAGCTGTACAAGTGAACGCGTTAAGTCGATCGACAAGCTCACCTATTAGCGGCTAAGGC
295	G	CACACATACTGCCCGCCCG	TRUE	targeting	chr10	11260260	11260278	-	NGG	enhancer	chr10	11260054	11260620	CELF2	ENSG00000048740	CELF2	51	107660	TRUE	0.958	-0.32835530888091646	atcttgtggaaaggacGAAACACCGCACACATACTGCCCGCCCGgtttAagagctaTGCTGGAAACAGCAtagcaaGAAGAGCAGGAGCGCTCTTCCGAGCTGTACAAGTGAACGCGTTAAGTCGATCGACAAGCTCACCTATTAGCGGCTAAGGC
296	G	GTGTTAGCGGAGAGACCCC	TRUE	targeting	chr10	11260242	11260260	+	NGG	enhancer	chr10	11260054	11260620	CELF2	ENSG00000048740	CELF2	39	107672	TRUE	0.132	0.24132784824125356	atcttgtggaaaggacGAAACACCGGTGTTAGCGGAGAGACCCCgtttAagagctaTGCTGGAAACAGCAtagcaaGAAGAGCAGGAGCGCTCTTCCGAGCTGTACAAGTGAACGCGTTAAGTCGATCGACAAGCTCACCTATTAGCGGCTAAGGC
297	G	TACCCTCTGCATGTGTTAG	TRUE	targeting	chr10	11260230	11260248	+	NGG	enhancer	chr10	11260054	11260620	CELF2	ENSG00000048740	CELF2	50	107661	TRUE	0.452	0.0209636028072977	atcttgtggaaaggacGAAACACCGTACCCTCTGCATGTGTTAGgtttAagagctaTGCTGGAAACAGCAtagcaaGAAGAGCAGGAGCGCTCTTCCGAGCTGTACAAGTGAACGCGTTAAGTCGATCGACAAGCTCACCTATTAGCGGCTAAGGC
298	G	CCTAAGTTCATATCTTAGA	TRUE	targeting	chr10	112624058	112624076	-	NGG	enhancer	chr10	112623723	112624223	TCF7L2	ENSG00000148737	TCF7L2	6	11080	FALSE	NA	NA	atcttgtggaaaggacGAAACACCGCCTAAGTTCATATCTTAGAgtttAagagctaTGCTGGAAACAGCAtagcaaGAAGAGCAGGAGCGCTCTTCCGAGCTGTACAAGTGAACGCGTTAAGTCGATCGACAAGCTCACCTATTAGCGGCTAAGGC
299	G	TACAATAGGTTTCACAGCT	TRUE	targeting	chr10	112623935	112623953	-	NGG	enhancer	chr10	112623723	112624223	TCF7L2	ENSG00000148737	TCF7L2	0	11086	FALSE	NA	NA	atcttgtggaaaggacGAAACACCGTACAATAGGTTTCACAGCTgtttAagagctaTGCTGGAAACAGCAtagcaaGAAGAGCAGGAGCGCTCTTCCGAGCTGTACAAGTGAACGCGTTAAGTCGATCGACAAGCTCACCTATTAGCGGCTAAGGC
300	G	CTAGAAAAAAATACTGCGA	TRUE	targeting	chr10	112623755	112623773	+	NGG	enhancer	chr10	112623723	112624223	TCF7L2	ENSG00000148737	TCF7L2	4	11082	FALSE	NA	NA	atcttgtggaaaggacGAAACACCGCTAGAAAAAAATACTGCGAgtttAagagctaTGCTGGAAACAGCAtagcaaGAAGAGCAGGAGCGCTCTTCCGAGCTGTACAAGTGAACGCGTTAAGTCGATCGACAAGCTCACCTATTAGCGGCTAAGGC
301	G	GCTAGAAAAAAATACTGCG	TRUE	targeting	chr10	112623754	112623772	+	NGG	enhancer	chr10	112623723	112624223	TCF7L2	ENSG00000148737	TCF7L2	4	11082	FALSE	NA	NA	atcttgtggaaaggacGAAACACCGGCTAGAAAAAAATACTGCGgtttAagagctaTGCTGGAAACAGCAtagcaaGAAGAGCAGGAGCGCTCTTCCGAGCTGTACAAGTGAACGCGTTAAGTCGATCGACAAGCTCACCTATTAGCGGCTAAGGC
303	G	CAAGCATTCAGACTATGAA	TRUE	targeting	chr10	112732447	112732465	+	NGG	enhancer	chr10	112732143	112732681	TCF7L2	ENSG00000148737	TCF7L2	11	11075	TRUE	0.56	-0.06986567553272716	atcttgtggaaaggacGAAACACCGCAAGCATTCAGACTATGAAgtttAagagctaTGCTGGAAACAGCAtagcaaGAAGAGCAGGAGCGCTCTTCCGAGCTGTACAAGTGAACGCGTTAAGTCGATCGACAAGCTCACCTATTAGCGGCTAAGGC
305	G	CATAAATCCTAAGGCTGGA	TRUE	targeting	chr10	112732276	112732294	-	NGG	enhancer	chr10	112732143	112732681	TCF7L2	ENSG00000148737	TCF7L2	10	11076	TRUE	0.58	0.09543936461988611	atcttgtggaaaggacGAAACACCGCATAAATCCTAAGGCTGGAgtttAagagctaTGCTGGAAACAGCAtagcaaGAAGAGCAGGAGCGCTCTTCCGAGCTGTACAAGTGAACGCGTTAAGTCGATCGACAAGCTCACCTATTAGCGGCTAAGGC
306	G	AACGTGCATAATAGCAGCT	TRUE	targeting	chr10	112732986	112733004	+	NGG	enhancer	chr10	112732757	112733258	TCF7L2	ENSG00000148737	TCF7L2	4	11082	FALSE	NA	NA	atcttgtggaaaggacGAAACACCGAACGTGCATAATAGCAGCTgtttAagagctaTGCTGGAAACAGCAtagcaaGAAGAGCAGGAGCGCTCTTCCGAGCTGTACAAGTGAACGCGTTAAGTCGATCGACAAGCTCACCTATTAGCGGCTAAGGC
308	G	CATCCAGAGAGAAGCATGT	TRUE	targeting	chr10	112732813	112732831	-	NGG	enhancer	chr10	112732757	112733258	TCF7L2	ENSG00000148737	TCF7L2	17	11069	TRUE	0.13	0.540056330904096	atcttgtggaaaggacGAAACACCGCATCCAGAGAGAAGCATGTgtttAagagctaTGCTGGAAACAGCAtagcaaGAAGAGCAGGAGCGCTCTTCCGAGCTGTACAAGTGAACGCGTTAAGTCGATCGACAAGCTCACCTATTAGCGGCTAAGGC
309	G	CCATGTGAAAACATATCAG	TRUE	targeting	chr10	112732857	112732875	-	NGG	enhancer	chr10	112732757	112733258	TCF7L2	ENSG00000148737	TCF7L2	3	11083	FALSE	NA	NA	atcttgtggaaaggacGAAACACCGCCATGTGAAAACATATCAGgtttAagagctaTGCTGGAAACAGCAtagcaaGAAGAGCAGGAGCGCTCTTCCGAGCTGTACAAGTGAACGCGTTAAGTCGATCGACAAGCTCACCTATTAGCGGCTAAGGC
310	G	TGGCTTGACTTGCATACCA	TRUE	targeting	chr10	112755873	112755891	+	NGG	enhancer	chr10	112755637	112756137	TCF7L2	ENSG00000148737	TCF7L2	11	11075	TRUE	0.01074283831875476	1.151638008603558	atcttgtggaaaggacGAAACACCGTGGCTTGACTTGCATACCAgtttAagagctaTGCTGGAAACAGCAtagcaaGAAGAGCAGGAGCGCTCTTCCGAGCTGTACAAGTGAACGCGTTAAGTCGATCGACAAGCTCACCTATTAGCGGCTAAGGC
311	G	GACAGCGAGATGATCTGAT	TRUE	targeting	chr10	112755904	112755922	+	NGG	enhancer	chr10	112755637	112756137	TCF7L2	ENSG00000148737	TCF7L2	42	11044	TRUE	0.468	0.09199489064244391	atcttgtggaaaggacGAAACACCGGACAGCGAGATGATCTGATgtttAagagctaTGCTGGAAACAGCAtagcaaGAAGAGCAGGAGCGCTCTTCCGAGCTGTACAAGTGAACGCGTTAAGTCGATCGACAAGCTCACCTATTAGCGGCTAAGGC
312	G	GTCCAGAGCATGCTCACAA	TRUE	targeting	chr10	112755931	112755949	+	NGG	enhancer	chr10	112755637	112756137	TCF7L2	ENSG00000148737	TCF7L2	11	11075	TRUE	0.548	0.01933580311396321	atcttgtggaaaggacGAAACACCGGTCCAGAGCATGCTCACAAgtttAagagctaTGCTGGAAACAGCAtagcaaGAAGAGCAGGAGCGCTCTTCCGAGCTGTACAAGTGAACGCGTTAAGTCGATCGACAAGCTCACCTATTAGCGGCTAAGGC
313	G	AATGGGTATCTTTGAAAGG	TRUE	targeting	chr10	112756009	112756027	-	NGG	enhancer	chr10	112755637	112756137	TCF7L2	ENSG00000148737	TCF7L2	6	11080	FALSE	NA	NA	atcttgtggaaaggacGAAACACCGAATGGGTATCTTTGAAAGGgtttAagagctaTGCTGGAAACAGCAtagcaaGAAGAGCAGGAGCGCTCTTCCGAGCTGTACAAGTGAACGCGTTAAGTCGATCGACAAGCTCACCTATTAGCGGCTAAGGC
314	G	ATCTGCCCACGATTACCCT	TRUE	targeting	chr10	112776191	112776209	-	NGG	enhancer	chr10	112775812	112776388	TCF7L2	ENSG00000148737	TCF7L2	20	11066	TRUE	3.9003386536583834e-5	1.796279463520752	atcttgtggaaaggacGAAACACCGATCTGCCCACGATTACCCTgtttAagagctaTGCTGGAAACAGCAtagcaaGAAGAGCAGGAGCGCTCTTCCGAGCTGTACAAGTGAACGCGTTAAGTCGATCGACAAGCTCACCTATTAGCGGCTAAGGC
315	G	TATTTAGTTATTACCCTCG	TRUE	targeting	chr10	112776091	112776109	-	NGG	enhancer	chr10	112775812	112776388	TCF7L2	ENSG00000148737	TCF7L2	6	11080	FALSE	NA	NA	atcttgtggaaaggacGAAACACCGTATTTAGTTATTACCCTCGgtttAagagctaTGCTGGAAACAGCAtagcaaGAAGAGCAGGAGCGCTCTTCCGAGCTGTACAAGTGAACGCGTTAAGTCGATCGACAAGCTCACCTATTAGCGGCTAAGGC
316	G	AGCAGCCGAGGGTAATCGT	TRUE	targeting	chr10	112776183	112776201	+	NGG	enhancer	chr10	112775812	112776388	TCF7L2	ENSG00000148737	TCF7L2	16	11070	TRUE	0.056	0.8479901305057749	atcttgtggaaaggacGAAACACCGAGCAGCCGAGGGTAATCGTgtttAagagctaTGCTGGAAACAGCAtagcaaGAAGAGCAGGAGCGCTCTTCCGAGCTGTACAAGTGAACGCGTTAAGTCGATCGACAAGCTCACCTATTAGCGGCTAAGGC
317	G	CTATTGATTGTGGCCCCGA	TRUE	targeting	chr10	112776075	112776093	+	NGG	enhancer	chr10	112775812	112776388	TCF7L2	ENSG00000148737	TCF7L2	12	11074	TRUE	0.17	0.8143375159493318	atcttgtggaaaggacGAAACACCGCTATTGATTGTGGCCCCGAgtttAagagctaTGCTGGAAACAGCAtagcaaGAAGAGCAGGAGCGCTCTTCCGAGCTGTACAAGTGAACGCGTTAAGTCGATCGACAAGCTCACCTATTAGCGGCTAAGGC
318	G	TCTTGGTGTCTAGCACGAG	TRUE	targeting	chr10	11279372	11279390	+	NGG	enhancer	chr10	11279291	11279791	CELF2	ENSG00000048740	CELF2	98	107613	TRUE	0.326	-0.00504788475107814	atcttgtggaaaggacGAAACACCGTCTTGGTGTCTAGCACGAGgtttAagagctaTGCTGGAAACAGCAtagcaaGAAGAGCAGGAGCGCTCTTCCGAGCTGTACAAGTGAACGCGTTAAGTCGATCGACAAGCTCACCTATTAGCGGCTAAGGC
319	G	GTGTCTAGCACGAGTGGAG	TRUE	targeting	chr10	11279377	11279395	+	NGG	enhancer	chr10	11279291	11279791	CELF2	ENSG00000048740	CELF2	146	107565	TRUE	0.378	0.0492490707948959	atcttgtggaaaggacGAAACACCGGTGTCTAGCACGAGTGGAGgtttAagagctaTGCTGGAAACAGCAtagcaaGAAGAGCAGGAGCGCTCTTCCGAGCTGTACAAGTGAACGCGTTAAGTCGATCGACAAGCTCACCTATTAGCGGCTAAGGC
320	G	TAAATCTTAAGTTTCAAGT	TRUE	targeting	chr10	11279751	11279769	+	NGG	enhancer	chr10	11279291	11279791	CELF2	ENSG00000048740	CELF2	61	107650	TRUE	0.526	-0.01801317461835885	atcttgtggaaaggacGAAACACCGTAAATCTTAAGTTTCAAGTgtttAagagctaTGCTGGAAACAGCAtagcaaGAAGAGCAGGAGCGCTCTTCCGAGCTGTACAAGTGAACGCGTTAAGTCGATCGACAAGCTCACCTATTAGCGGCTAAGGC
321	G	GACTGCTGGAGACTCAGCT	TRUE	targeting	chr10	11279522	11279540	-	NGG	enhancer	chr10	11279291	11279791	CELF2	ENSG00000048740	CELF2	81	107630	TRUE	0.106	0.1413580017928731	atcttgtggaaaggacGAAACACCGGACTGCTGGAGACTCAGCTgtttAagagctaTGCTGGAAACAGCAtagcaaGAAGAGCAGGAGCGCTCTTCCGAGCTGTACAAGTGAACGCGTTAAGTCGATCGACAAGCTCACCTATTAGCGGCTAAGGC
322	G	ACACCACAGTAATAACCCG	TRUE	targeting	chr10	11280609	11280627	-	NGG	enhancer	chr10	11279964	11281117	CELF2	ENSG00000048740	CELF2	26	107685	TRUE	0.674	-0.1542495964493844	atcttgtggaaaggacGAAACACCGACACCACAGTAATAACCCGgtttAagagctaTGCTGGAAACAGCAtagcaaGAAGAGCAGGAGCGCTCTTCCGAGCTGTACAAGTGAACGCGTTAAGTCGATCGACAAGCTCACCTATTAGCGGCTAAGGC
323	G	CAACGATGCACGTCCCTGG	TRUE	targeting	chr10	11280534	11280552	-	NGG	enhancer	chr10	11279964	11281117	CELF2	ENSG00000048740	CELF2	102	107609	TRUE	0.12	0.10221689199352096	atcttgtggaaaggacGAAACACCGCAACGATGCACGTCCCTGGgtttAagagctaTGCTGGAAACAGCAtagcaaGAAGAGCAGGAGCGCTCTTCCGAGCTGTACAAGTGAACGCGTTAAGTCGATCGACAAGCTCACCTATTAGCGGCTAAGGC
324	G	GGGACGTGCATCGTTGCCA	TRUE	targeting	chr10	11280537	11280555	+	NGG	enhancer	chr10	11279964	11281117	CELF2	ENSG00000048740	CELF2	108	107603	TRUE	0.194	0.06477420332225672	atcttgtggaaaggacGAAACACCGGGGACGTGCATCGTTGCCAgtttAagagctaTGCTGGAAACAGCAtagcaaGAAGAGCAGGAGCGCTCTTCCGAGCTGTACAAGTGAACGCGTTAAGTCGATCGACAAGCTCACCTATTAGCGGCTAAGGC
325	G	CCCGGGGCGAGAAGAGCGT	TRUE	targeting	chr10	11280594	11280612	-	NGG	enhancer	chr10	11279964	11281117	CELF2	ENSG00000048740	CELF2	0	107711	FALSE	NA	NA	atcttgtggaaaggacGAAACACCGCCCGGGGCGAGAAGAGCGTgtttAagagctaTGCTGGAAACAGCAtagcaaGAAGAGCAGGAGCGCTCTTCCGAGCTGTACAAGTGAACGCGTTAAGTCGATCGACAAGCTCACCTATTAGCGGCTAAGGC
326	G	GTCTCTGAGGCACCACACG	TRUE	targeting	chr10	11285356	11285374	-	NGG	enhancer	chr10	11285131	11285631	CELF2	ENSG00000048740	CELF2	88	107623	TRUE	0.04	0.2207585971180463	atcttgtggaaaggacGAAACACCGGTCTCTGAGGCACCACACGgtttAagagctaTGCTGGAAACAGCAtagcaaGAAGAGCAGGAGCGCTCTTCCGAGCTGTACAAGTGAACGCGTTAAGTCGATCGACAAGCTCACCTATTAGCGGCTAAGGC
327	G	TGTTAGCTATGCCCCCGTG	TRUE	targeting	chr10	11285341	11285359	+	NGG	enhancer	chr10	11285131	11285631	CELF2	ENSG00000048740	CELF2	119	107592	TRUE	0.118	0.12278646773298985	atcttgtggaaaggacGAAACACCGTGTTAGCTATGCCCCCGTGgtttAagagctaTGCTGGAAACAGCAtagcaaGAAGAGCAGGAGCGCTCTTCCGAGCTGTACAAGTGAACGCGTTAAGTCGATCGACAAGCTCACCTATTAGCGGCTAAGGC
328	G	TAGTCAGAACCAATCAAGG	TRUE	targeting	chr10	11285191	11285209	-	NGG	enhancer	chr10	11285131	11285631	CELF2	ENSG00000048740	CELF2	43	107668	TRUE	0.3	0.09560620574397222	atcttgtggaaaggacGAAACACCGTAGTCAGAACCAATCAAGGgtttAagagctaTGCTGGAAACAGCAtagcaaGAAGAGCAGGAGCGCTCTTCCGAGCTGTACAAGTGAACGCGTTAAGTCGATCGACAAGCTCACCTATTAGCGGCTAAGGC
329	G	CCCGCTCCTTTAGGATCCA	TRUE	targeting	chr10	11285498	11285516	-	NGG	enhancer	chr10	11285131	11285631	CELF2	ENSG00000048740	CELF2	43	107668	TRUE	0.148	0.11576935727461513	atcttgtggaaaggacGAAACACCGCCCGCTCCTTTAGGATCCAgtttAagagctaTGCTGGAAACAGCAtagcaaGAAGAGCAGGAGCGCTCTTCCGAGCTGTACAAGTGAACGCGTTAAGTCGATCGACAAGCTCACCTATTAGCGGCTAAGGC
330	G	TATGGCACCGATTAATGAC	TRUE	targeting	chr10	11286299	11286317	-	NGG	enhancer	chr10	11286055	11286555	CELF2	ENSG00000048740	CELF2	156	107555	TRUE	0.796	-0.08946275787166058	atcttgtggaaaggacGAAACACCGTATGGCACCGATTAATGACgtttAagagctaTGCTGGAAACAGCAtagcaaGAAGAGCAGGAGCGCTCTTCCGAGCTGTACAAGTGAACGCGTTAAGTCGATCGACAAGCTCACCTATTAGCGGCTAAGGC
331	G	GTGCTCAGCCATATGTTGG	TRUE	targeting	chr10	11286362	11286380	+	NGG	enhancer	chr10	11286055	11286555	CELF2	ENSG00000048740	CELF2	114	107597	TRUE	0.596	-0.05661359593517307	atcttgtggaaaggacGAAACACCGGTGCTCAGCCATATGTTGGgtttAagagctaTGCTGGAAACAGCAtagcaaGAAGAGCAGGAGCGCTCTTCCGAGCTGTACAAGTGAACGCGTTAAGTCGATCGACAAGCTCACCTATTAGCGGCTAAGGC
332	G	TAAACCCTGTCTCCTTAGG	TRUE	targeting	chr10	11286063	11286081	+	NGG	enhancer	chr10	11286055	11286555	CELF2	ENSG00000048740	CELF2	58	107653	TRUE	0.034	0.3217417571455691	atcttgtggaaaggacGAAACACCGTAAACCCTGTCTCCTTAGGgtttAagagctaTGCTGGAAACAGCAtagcaaGAAGAGCAGGAGCGCTCTTCCGAGCTGTACAAGTGAACGCGTTAAGTCGATCGACAAGCTCACCTATTAGCGGCTAAGGC
333	G	GGCTGTGCGAGGTCTTGCA	TRUE	targeting	chr10	11286476	11286494	-	NGG	enhancer	chr10	11286055	11286555	CELF2	ENSG00000048740	CELF2	122	107589	TRUE	0.368	0.00553061548335628	atcttgtggaaaggacGAAACACCGGGCTGTGCGAGGTCTTGCAgtttAagagctaTGCTGGAAACAGCAtagcaaGAAGAGCAGGAGCGCTCTTCCGAGCTGTACAAGTGAACGCGTTAAGTCGATCGACAAGCTCACCTATTAGCGGCTAAGGC
334	G	CTGTCAGAGACGCCCAAAA	TRUE	targeting	chr10	112898881	112898899	-	NGG	enhancer	chr10	112898718	112899219	TCF7L2	ENSG00000148737	TCF7L2	17	11069	TRUE	0.69	-0.1935163455785993	atcttgtggaaaggacGAAACACCGCTGTCAGAGACGCCCAAAAgtttAagagctaTGCTGGAAACAGCAtagcaaGAAGAGCAGGAGCGCTCTTCCGAGCTGTACAAGTGAACGCGTTAAGTCGATCGACAAGCTCACCTATTAGCGGCTAAGGC
335	G	GGCTTGTGTAGAGTAAGCC	TRUE	targeting	chr10	112898900	112898918	+	NGG	enhancer	chr10	112898718	112899219	TCF7L2	ENSG00000148737	TCF7L2	16	11070	TRUE	0.048	0.8210720512519738	atcttgtggaaaggacGAAACACCGGGCTTGTGTAGAGTAAGCCgtttAagagctaTGCTGGAAACAGCAtagcaaGAAGAGCAGGAGCGCTCTTCCGAGCTGTACAAGTGAACGCGTTAAGTCGATCGACAAGCTCACCTATTAGCGGCTAAGGC
336	G	TCTGTGTAAATCCGAGCTG	TRUE	targeting	chr10	112898969	112898987	-	NGG	enhancer	chr10	112898718	112899219	TCF7L2	ENSG00000148737	TCF7L2	9	11077	TRUE	0.982	-0.8865122407131247	atcttgtggaaaggacGAAACACCGTCTGTGTAAATCCGAGCTGgtttAagagctaTGCTGGAAACAGCAtagcaaGAAGAGCAGGAGCGCTCTTCCGAGCTGTACAAGTGAACGCGTTAAGTCGATCGACAAGCTCACCTATTAGCGGCTAAGGC
337	G	CTCATTAGTGCCCGCAGCT	TRUE	targeting	chr10	112898955	112898973	+	NGG	enhancer	chr10	112898718	112899219	TCF7L2	ENSG00000148737	TCF7L2	1	11085	FALSE	NA	NA	atcttgtggaaaggacGAAACACCGCTCATTAGTGCCCGCAGCTgtttAagagctaTGCTGGAAACAGCAtagcaaGAAGAGCAGGAGCGCTCTTCCGAGCTGTACAAGTGAACGCGTTAAGTCGATCGACAAGCTCACCTATTAGCGGCTAAGGC
338	G	CATATAAAATGATCGGACG	TRUE	targeting	chr10	11297190	11297208	+	NGG	enhancer	chr10	11297004	11297575	CELF2	ENSG00000048740	CELF2	51	107660	TRUE	0.166	0.1874182420353524	atcttgtggaaaggacGAAACACCGCATATAAAATGATCGGACGgtttAagagctaTGCTGGAAACAGCAtagcaaGAAGAGCAGGAGCGCTCTTCCGAGCTGTACAAGTGAACGCGTTAAGTCGATCGACAAGCTCACCTATTAGCGGCTAAGGC
339	G	AGGCACCCATTTGATGTGA	TRUE	targeting	chr10	11297069	11297087	+	NGG	enhancer	chr10	11297004	11297575	CELF2	ENSG00000048740	CELF2	82	107629	TRUE	0.842	-0.13778412124642497	atcttgtggaaaggacGAAACACCGAGGCACCCATTTGATGTGAgtttAagagctaTGCTGGAAACAGCAtagcaaGAAGAGCAGGAGCGCTCTTCCGAGCTGTACAAGTGAACGCGTTAAGTCGATCGACAAGCTCACCTATTAGCGGCTAAGGC
340	G	CTGACTGAAGTTTGAGTTG	TRUE	targeting	chr10	11297544	11297562	+	NGG	enhancer	chr10	11297004	11297575	CELF2	ENSG00000048740	CELF2	57	107654	TRUE	0.594	-0.02338675317366517	atcttgtggaaaggacGAAACACCGCTGACTGAAGTTTGAGTTGgtttAagagctaTGCTGGAAACAGCAtagcaaGAAGAGCAGGAGCGCTCTTCCGAGCTGTACAAGTGAACGCGTTAAGTCGATCGACAAGCTCACCTATTAGCGGCTAAGGC
341	G	CATTGCTCTCAGTTGTGAG	TRUE	targeting	chr10	11297150	11297168	+	NGG	enhancer	chr10	11297004	11297575	CELF2	ENSG00000048740	CELF2	108	107603	TRUE	0.47	-0.0266307376269016	atcttgtggaaaggacGAAACACCGCATTGCTCTCAGTTGTGAGgtttAagagctaTGCTGGAAACAGCAtagcaaGAAGAGCAGGAGCGCTCTTCCGAGCTGTACAAGTGAACGCGTTAAGTCGATCGACAAGCTCACCTATTAGCGGCTAAGGC
342	G	TACTAGCACACAAGCCAAC	TRUE	targeting	chr10	11298310	11298328	+	NGG	enhancer	chr10	11298042	11298542	CELF2	ENSG00000048740	CELF2	93	107618	TRUE	0.926	-0.180894410099661	atcttgtggaaaggacGAAACACCGTACTAGCACACAAGCCAACgtttAagagctaTGCTGGAAACAGCAtagcaaGAAGAGCAGGAGCGCTCTTCCGAGCTGTACAAGTGAACGCGTTAAGTCGATCGACAAGCTCACCTATTAGCGGCTAAGGC
343	G	TGCTAGTACCAGGTCGAGA	TRUE	targeting	chr10	11298299	11298317	-	NGG	enhancer	chr10	11298042	11298542	CELF2	ENSG00000048740	CELF2	187	107524	TRUE	0.244	0.0547389749383031	atcttgtggaaaggacGAAACACCGTGCTAGTACCAGGTCGAGAgtttAagagctaTGCTGGAAACAGCAtagcaaGAAGAGCAGGAGCGCTCTTCCGAGCTGTACAAGTGAACGCGTTAAGTCGATCGACAAGCTCACCTATTAGCGGCTAAGGC
344	G	ATGTGACCCGACCCTCAGA	TRUE	targeting	chr10	11298226	11298244	-	NGG	enhancer	chr10	11298042	11298542	CELF2	ENSG00000048740	CELF2	123	107588	TRUE	0.112	0.11780415717984238	atcttgtggaaaggacGAAACACCGATGTGACCCGACCCTCAGAgtttAagagctaTGCTGGAAACAGCAtagcaaGAAGAGCAGGAGCGCTCTTCCGAGCTGTACAAGTGAACGCGTTAAGTCGATCGACAAGCTCACCTATTAGCGGCTAAGGC
345	G	TGGCTTGTGTGCTAGTACC	TRUE	targeting	chr10	11298308	11298326	-	NGG	enhancer	chr10	11298042	11298542	CELF2	ENSG00000048740	CELF2	161	107550	TRUE	0.502	-0.01182362372266931	atcttgtggaaaggacGAAACACCGTGGCTTGTGTGCTAGTACCgtttAagagctaTGCTGGAAACAGCAtagcaaGAAGAGCAGGAGCGCTCTTCCGAGCTGTACAAGTGAACGCGTTAAGTCGATCGACAAGCTCACCTATTAGCGGCTAAGGC
346	G	AGACTTATGTAATAACCAG	TRUE	targeting	chr10	113003058	113003076	+	NGG	enhancer	chr10	113002904	113003405	TCF7L2	ENSG00000148737	TCF7L2	3	11083	FALSE	NA	NA	atcttgtggaaaggacGAAACACCGAGACTTATGTAATAACCAGgtttAagagctaTGCTGGAAACAGCAtagcaaGAAGAGCAGGAGCGCTCTTCCGAGCTGTACAAGTGAACGCGTTAAGTCGATCGACAAGCTCACCTATTAGCGGCTAAGGC
347	G	CCACATTGGATATGCAAGT	TRUE	targeting	chr10	113003155	113003173	+	NGG	enhancer	chr10	113002904	113003405	TCF7L2	ENSG00000148737	TCF7L2	11	11075	TRUE	0.192	0.36664653899056177	atcttgtggaaaggacGAAACACCGCCACATTGGATATGCAAGTgtttAagagctaTGCTGGAAACAGCAtagcaaGAAGAGCAGGAGCGCTCTTCCGAGCTGTACAAGTGAACGCGTTAAGTCGATCGACAAGCTCACCTATTAGCGGCTAAGGC
348	G	GGCAGGCCTGATTATGTAT	TRUE	targeting	chr10	113003078	113003096	+	NGG	enhancer	chr10	113002904	113003405	TCF7L2	ENSG00000148737	TCF7L2	41	11045	TRUE	0.946	-0.320192353975302	atcttgtggaaaggacGAAACACCGGGCAGGCCTGATTATGTATgtttAagagctaTGCTGGAAACAGCAtagcaaGAAGAGCAGGAGCGCTCTTCCGAGCTGTACAAGTGAACGCGTTAAGTCGATCGACAAGCTCACCTATTAGCGGCTAAGGC
349	G	AGTCGGCCTTCTCCAATAA	TRUE	targeting	chr10	113003171	113003189	+	NGG	enhancer	chr10	113002904	113003405	TCF7L2	ENSG00000148737	TCF7L2	15	11071	TRUE	0.73	-0.16559152671875488	atcttgtggaaaggacGAAACACCGAGTCGGCCTTCTCCAATAAgtttAagagctaTGCTGGAAACAGCAtagcaaGAAGAGCAGGAGCGCTCTTCCGAGCTGTACAAGTGAACGCGTTAAGTCGATCGACAAGCTCACCTATTAGCGGCTAAGGC
350	G	ACAGAAGAGAACGATCACA	TRUE	targeting	chr10	113021008	113021026	-	NGG	enhancer	chr10	113020774	113021275	TCF7L2	ENSG00000148737	TCF7L2	9	11077	TRUE	0.464	0.2194923044279733	atcttgtggaaaggacGAAACACCGACAGAAGAGAACGATCACAgtttAagagctaTGCTGGAAACAGCAtagcaaGAAGAGCAGGAGCGCTCTTCCGAGCTGTACAAGTGAACGCGTTAAGTCGATCGACAAGCTCACCTATTAGCGGCTAAGGC
351	G	AACCATTCATGCTTGGCAC	TRUE	targeting	chr10	113021107	113021125	+	NGG	enhancer	chr10	113020774	113021275	TCF7L2	ENSG00000148737	TCF7L2	4	11082	FALSE	NA	NA	atcttgtggaaaggacGAAACACCGAACCATTCATGCTTGGCACgtttAagagctaTGCTGGAAACAGCAtagcaaGAAGAGCAGGAGCGCTCTTCCGAGCTGTACAAGTGAACGCGTTAAGTCGATCGACAAGCTCACCTATTAGCGGCTAAGGC
352	G	TTGGAAGCGAAGGTTACGA	TRUE	targeting	chr10	113021159	113021177	-	NGG	enhancer	chr10	113020774	113021275	TCF7L2	ENSG00000148737	TCF7L2	7	11079	TRUE	0.816	-0.4082470739933548	atcttgtggaaaggacGAAACACCGTTGGAAGCGAAGGTTACGAgtttAagagctaTGCTGGAAACAGCAtagcaaGAAGAGCAGGAGCGCTCTTCCGAGCTGTACAAGTGAACGCGTTAAGTCGATCGACAAGCTCACCTATTAGCGGCTAAGGC
353	G	TTTGGAAGCGAAGGTTACG	TRUE	targeting	chr10	113021160	113021178	-	NGG	enhancer	chr10	113020774	113021275	TCF7L2	ENSG00000148737	TCF7L2	8	11078	TRUE	0.562	0.08088783622289686	atcttgtggaaaggacGAAACACCGTTTGGAAGCGAAGGTTACGgtttAagagctaTGCTGGAAACAGCAtagcaaGAAGAGCAGGAGCGCTCTTCCGAGCTGTACAAGTGAACGCGTTAAGTCGATCGACAAGCTCACCTATTAGCGGCTAAGGC
354	G	TGAGCTAAGTGGTTAGCTT	TRUE	targeting	chr10	113026922	113026940	+	NGG	enhancer	chr10	113026551	113027052	TCF7L2	ENSG00000148737	TCF7L2	26	11060	TRUE	0.324	0.20698847314054225	atcttgtggaaaggacGAAACACCGTGAGCTAAGTGGTTAGCTTgtttAagagctaTGCTGGAAACAGCAtagcaaGAAGAGCAGGAGCGCTCTTCCGAGCTGTACAAGTGAACGCGTTAAGTCGATCGACAAGCTCACCTATTAGCGGCTAAGGC
355	G	TTGGGTTAGAGAGGCATAG	TRUE	targeting	chr10	113027009	113027027	+	NGG	enhancer	chr10	113026551	113027052	TCF7L2	ENSG00000148737	TCF7L2	3	11083	FALSE	NA	NA	atcttgtggaaaggacGAAACACCGTTGGGTTAGAGAGGCATAGgtttAagagctaTGCTGGAAACAGCAtagcaaGAAGAGCAGGAGCGCTCTTCCGAGCTGTACAAGTGAACGCGTTAAGTCGATCGACAAGCTCACCTATTAGCGGCTAAGGC
356	G	AGAAGGCTGAACTTAATGG	TRUE	targeting	chr10	113026662	113026680	-	NGG	enhancer	chr10	113026551	113027052	TCF7L2	ENSG00000148737	TCF7L2	15	11071	TRUE	0.048	0.8801695181443288	atcttgtggaaaggacGAAACACCGAGAAGGCTGAACTTAATGGgtttAagagctaTGCTGGAAACAGCAtagcaaGAAGAGCAGGAGCGCTCTTCCGAGCTGTACAAGTGAACGCGTTAAGTCGATCGACAAGCTCACCTATTAGCGGCTAAGGC
357	G	TAGCAGAGGATAAGAACTA	TRUE	targeting	chr10	113026593	113026611	-	NGG	enhancer	chr10	113026551	113027052	TCF7L2	ENSG00000148737	TCF7L2	11	11075	TRUE	0.662	-0.2945159660884076	atcttgtggaaaggacGAAACACCGTAGCAGAGGATAAGAACTAgtttAagagctaTGCTGGAAACAGCAtagcaaGAAGAGCAGGAGCGCTCTTCCGAGCTGTACAAGTGAACGCGTTAAGTCGATCGACAAGCTCACCTATTAGCGGCTAAGGC
358	G	AGTCAGACGAGAAGCGTGT	TRUE	targeting	chr10	113027952	113027970	+	NGG	enhancer	chr10	113027699	113028287	TCF7L2	ENSG00000148737	TCF7L2	8	11078	TRUE	0.15	0.5479280650910208	atcttgtggaaaggacGAAACACCGAGTCAGACGAGAAGCGTGTgtttAagagctaTGCTGGAAACAGCAtagcaaGAAGAGCAGGAGCGCTCTTCCGAGCTGTACAAGTGAACGCGTTAAGTCGATCGACAAGCTCACCTATTAGCGGCTAAGGC
359	G	CGTCTGACTGCAGACCCGA	TRUE	targeting	chr10	113027942	113027960	-	NGG	enhancer	chr10	113027699	113028287	TCF7L2	ENSG00000148737	TCF7L2	11	11075	TRUE	0.812	-0.2453859730392942	atcttgtggaaaggacGAAACACCGCGTCTGACTGCAGACCCGAgtttAagagctaTGCTGGAAACAGCAtagcaaGAAGAGCAGGAGCGCTCTTCCGAGCTGTACAAGTGAACGCGTTAAGTCGATCGACAAGCTCACCTATTAGCGGCTAAGGC
360	G	CAGTCAGACGAGAAGCGTG	TRUE	targeting	chr10	113027951	113027969	+	NGG	enhancer	chr10	113027699	113028287	TCF7L2	ENSG00000148737	TCF7L2	11	11075	TRUE	0.542	0.07989573794879101	atcttgtggaaaggacGAAACACCGCAGTCAGACGAGAAGCGTGgtttAagagctaTGCTGGAAACAGCAtagcaaGAAGAGCAGGAGCGCTCTTCCGAGCTGTACAAGTGAACGCGTTAAGTCGATCGACAAGCTCACCTATTAGCGGCTAAGGC
361	G	GTCTAATCCTAGTCACTCA	TRUE	targeting	chr10	113027920	113027938	-	NGG	enhancer	chr10	113027699	113028287	TCF7L2	ENSG00000148737	TCF7L2	13	11073	TRUE	0.184	0.3379594454844206	atcttgtggaaaggacGAAACACCGGTCTAATCCTAGTCACTCAgtttAagagctaTGCTGGAAACAGCAtagcaaGAAGAGCAGGAGCGCTCTTCCGAGCTGTACAAGTGAACGCGTTAAGTCGATCGACAAGCTCACCTATTAGCGGCTAAGGC
362	G	GTTAGGTCACCGTAGGTAC	TRUE	targeting	chr10	113059234	113059252	+	NGG	enhancer	chr10	113058116	113060191	TCF7L2	ENSG00000148737	TCF7L2	17	11069	TRUE	0.374	0.28920239754441823	atcttgtggaaaggacGAAACACCGGTTAGGTCACCGTAGGTACgtttAagagctaTGCTGGAAACAGCAtagcaaGAAGAGCAGGAGCGCTCTTCCGAGCTGTACAAGTGAACGCGTTAAGTCGATCGACAAGCTCACCTATTAGCGGCTAAGGC
363	G	GTCAGGCAGTGGCATCGGT	TRUE	targeting	chr10	113059107	113059125	+	NGG	enhancer	chr10	113058116	113060191	TCF7L2	ENSG00000148737	TCF7L2	16	11070	TRUE	0.444	0.12667355274676062	atcttgtggaaaggacGAAACACCGGTCAGGCAGTGGCATCGGTgtttAagagctaTGCTGGAAACAGCAtagcaaGAAGAGCAGGAGCGCTCTTCCGAGCTGTACAAGTGAACGCGTTAAGTCGATCGACAAGCTCACCTATTAGCGGCTAAGGC
364	G	TGGACTGTTAGGTCACCGT	TRUE	targeting	chr10	113059228	113059246	+	NGG	enhancer	chr10	113058116	113060191	TCF7L2	ENSG00000148737	TCF7L2	11	11075	TRUE	0.19	0.34628890663951895	atcttgtggaaaggacGAAACACCGTGGACTGTTAGGTCACCGTgtttAagagctaTGCTGGAAACAGCAtagcaaGAAGAGCAGGAGCGCTCTTCCGAGCTGTACAAGTGAACGCGTTAAGTCGATCGACAAGCTCACCTATTAGCGGCTAAGGC
365	G	TAATGCCCGCTCTGCAAAC	TRUE	targeting	chr10	113058905	113058923	+	NGG	enhancer	chr10	113058116	113060191	TCF7L2	ENSG00000148737	TCF7L2	14	11072	TRUE	0.148	0.5503665727432017	atcttgtggaaaggacGAAACACCGTAATGCCCGCTCTGCAAACgtttAagagctaTGCTGGAAACAGCAtagcaaGAAGAGCAGGAGCGCTCTTCCGAGCTGTACAAGTGAACGCGTTAAGTCGATCGACAAGCTCACCTATTAGCGGCTAAGGC
366	G	TGTCACCATGATTTGTACT	TRUE	targeting	chr10	113149950	113149968	-	NGG	enhancer	chr10	113149620	113150120	TCF7L2	ENSG00000148737	TCF7L2	20	11066	TRUE	0.126	0.6495928327975911	atcttgtggaaaggacGAAACACCGTGTCACCATGATTTGTACTgtttAagagctaTGCTGGAAACAGCAtagcaaGAAGAGCAGGAGCGCTCTTCCGAGCTGTACAAGTGAACGCGTTAAGTCGATCGACAAGCTCACCTATTAGCGGCTAAGGC
367	G	CAGTCCAATGTACCATCCA	TRUE	targeting	chr10	113149730	113149748	-	NGG	enhancer	chr10	113149620	113150120	TCF7L2	ENSG00000148737	TCF7L2	18	11068	TRUE	0.034	0.8425803695089318	atcttgtggaaaggacGAAACACCGCAGTCCAATGTACCATCCAgtttAagagctaTGCTGGAAACAGCAtagcaaGAAGAGCAGGAGCGCTCTTCCGAGCTGTACAAGTGAACGCGTTAAGTCGATCGACAAGCTCACCTATTAGCGGCTAAGGC
368	G	GGATATGTTGCTTGAAGAG	TRUE	targeting	chr10	113149913	113149931	+	NGG	enhancer	chr10	113149620	113150120	TCF7L2	ENSG00000148737	TCF7L2	14	11072	TRUE	0.8	-0.3172381866331593	atcttgtggaaaggacGAAACACCGGGATATGTTGCTTGAAGAGgtttAagagctaTGCTGGAAACAGCAtagcaaGAAGAGCAGGAGCGCTCTTCCGAGCTGTACAAGTGAACGCGTTAAGTCGATCGACAAGCTCACCTATTAGCGGCTAAGGC
369	G	GTGATTCAAGTGAGCAGAT	TRUE	targeting	chr10	113149810	113149828	-	NGG	enhancer	chr10	113149620	113150120	TCF7L2	ENSG00000148737	TCF7L2	10	11076	TRUE	0.384	0.00770685082212274	atcttgtggaaaggacGAAACACCGGTGATTCAAGTGAGCAGATgtttAagagctaTGCTGGAAACAGCAtagcaaGAAGAGCAGGAGCGCTCTTCCGAGCTGTACAAGTGAACGCGTTAAGTCGATCGACAAGCTCACCTATTAGCGGCTAAGGC
370	G	CTGGGAACCTAATGTCCTG	TRUE	targeting	chr10	113176707	113176725	+	NGG	enhancer	chr10	113176563	113177064	TCF7L2	ENSG00000148737	TCF7L2	16	11070	TRUE	0.33	0.20035150095480336	atcttgtggaaaggacGAAACACCGCTGGGAACCTAATGTCCTGgtttAagagctaTGCTGGAAACAGCAtagcaaGAAGAGCAGGAGCGCTCTTCCGAGCTGTACAAGTGAACGCGTTAAGTCGATCGACAAGCTCACCTATTAGCGGCTAAGGC
371	G	GCATTGGTGCAAACTGCGA	TRUE	targeting	chr10	113176892	113176910	+	NGG	enhancer	chr10	113176563	113177064	TCF7L2	ENSG00000148737	TCF7L2	26	11060	TRUE	0.0094132138849947	0.824709283670169	atcttgtggaaaggacGAAACACCGGCATTGGTGCAAACTGCGAgtttAagagctaTGCTGGAAACAGCAtagcaaGAAGAGCAGGAGCGCTCTTCCGAGCTGTACAAGTGAACGCGTTAAGTCGATCGACAAGCTCACCTATTAGCGGCTAAGGC
372	G	TGGACGTCCATAATTACCA	TRUE	targeting	chr10	113176943	113176961	+	NGG	enhancer	chr10	113176563	113177064	TCF7L2	ENSG00000148737	TCF7L2	4	11082	FALSE	NA	NA	atcttgtggaaaggacGAAACACCGTGGACGTCCATAATTACCAgtttAagagctaTGCTGGAAACAGCAtagcaaGAAGAGCAGGAGCGCTCTTCCGAGCTGTACAAGTGAACGCGTTAAGTCGATCGACAAGCTCACCTATTAGCGGCTAAGGC
373	G	TTCTAAGCATTACCTCAGG	TRUE	targeting	chr10	113176996	113177014	-	NGG	enhancer	chr10	113176563	113177064	TCF7L2	ENSG00000148737	TCF7L2	10	11076	TRUE	0.802	-0.3661477442569798	atcttgtggaaaggacGAAACACCGTTCTAAGCATTACCTCAGGgtttAagagctaTGCTGGAAACAGCAtagcaaGAAGAGCAGGAGCGCTCTTCCGAGCTGTACAAGTGAACGCGTTAAGTCGATCGACAAGCTCACCTATTAGCGGCTAAGGC
374	G	CATGAGCTCACTGGCGTGG	TRUE	targeting	chr10	113177643	113177661	-	NGG	enhancer	chr10	113177355	113177856	TCF7L2	ENSG00000148737	TCF7L2	5	11081	FALSE	NA	NA	atcttgtggaaaggacGAAACACCGCATGAGCTCACTGGCGTGGgtttAagagctaTGCTGGAAACAGCAtagcaaGAAGAGCAGGAGCGCTCTTCCGAGCTGTACAAGTGAACGCGTTAAGTCGATCGACAAGCTCACCTATTAGCGGCTAAGGC
375	G	GGGAAGGCTGCAACAAGCG	TRUE	targeting	chr10	113177609	113177627	-	NGG	enhancer	chr10	113177355	113177856	TCF7L2	ENSG00000148737	TCF7L2	28	11058	TRUE	0.076	0.5132319392989979	atcttgtggaaaggacGAAACACCGGGGAAGGCTGCAACAAGCGgtttAagagctaTGCTGGAAACAGCAtagcaaGAAGAGCAGGAGCGCTCTTCCGAGCTGTACAAGTGAACGCGTTAAGTCGATCGACAAGCTCACCTATTAGCGGCTAAGGC
376	G	CCTGACAGCGAGTTTGAAA	TRUE	targeting	chr10	113177563	113177581	+	NGG	enhancer	chr10	113177355	113177856	TCF7L2	ENSG00000148737	TCF7L2	21	11065	TRUE	0.03	0.678836098027737	atcttgtggaaaggacGAAACACCGCCTGACAGCGAGTTTGAAAgtttAagagctaTGCTGGAAACAGCAtagcaaGAAGAGCAGGAGCGCTCTTCCGAGCTGTACAAGTGAACGCGTTAAGTCGATCGACAAGCTCACCTATTAGCGGCTAAGGC
377	G	ATGCCTGCCTCATTATGGC	TRUE	targeting	chr10	113177659	113177677	+	NGG	enhancer	chr10	113177355	113177856	TCF7L2	ENSG00000148737	TCF7L2	18	11068	TRUE	0.278	0.21262636645129085	atcttgtggaaaggacGAAACACCGATGCCTGCCTCATTATGGCgtttAagagctaTGCTGGAAACAGCAtagcaaGAAGAGCAGGAGCGCTCTTCCGAGCTGTACAAGTGAACGCGTTAAGTCGATCGACAAGCTCACCTATTAGCGGCTAAGGC
378	G	TACTGGTACACTAGTTGGA	TRUE	targeting	chr10	113182445	113182463	-	NGG	enhancer	chr10	113182097	113182598	TCF7L2	ENSG00000148737	TCF7L2	9	11077	TRUE	0.924	-0.7051752958680062	atcttgtggaaaggacGAAACACCGTACTGGTACACTAGTTGGAgtttAagagctaTGCTGGAAACAGCAtagcaaGAAGAGCAGGAGCGCTCTTCCGAGCTGTACAAGTGAACGCGTTAAGTCGATCGACAAGCTCACCTATTAGCGGCTAAGGC
379	G	GCCAAATAGTTGATCCTGA	TRUE	targeting	chr10	113182108	113182126	-	NGG	enhancer	chr10	113182097	113182598	TCF7L2	ENSG00000148737	TCF7L2	11	11075	TRUE	0.526	-0.1042050953041267	atcttgtggaaaggacGAAACACCGGCCAAATAGTTGATCCTGAgtttAagagctaTGCTGGAAACAGCAtagcaaGAAGAGCAGGAGCGCTCTTCCGAGCTGTACAAGTGAACGCGTTAAGTCGATCGACAAGCTCACCTATTAGCGGCTAAGGC
380	G	TTACTGGTACACTAGTTGG	TRUE	targeting	chr10	113182446	113182464	-	NGG	enhancer	chr10	113182097	113182598	TCF7L2	ENSG00000148737	TCF7L2	11	11075	TRUE	0.338	0.2965354604428079	atcttgtggaaaggacGAAACACCGTTACTGGTACACTAGTTGGgtttAagagctaTGCTGGAAACAGCAtagcaaGAAGAGCAGGAGCGCTCTTCCGAGCTGTACAAGTGAACGCGTTAAGTCGATCGACAAGCTCACCTATTAGCGGCTAAGGC
381	G	TACTTACTGGTACACTAGT	TRUE	targeting	chr10	113182449	113182467	-	NGG	enhancer	chr10	113182097	113182598	TCF7L2	ENSG00000148737	TCF7L2	9	11077	TRUE	0.1	0.6054757642540043	atcttgtggaaaggacGAAACACCGTACTTACTGGTACACTAGTgtttAagagctaTGCTGGAAACAGCAtagcaaGAAGAGCAGGAGCGCTCTTCCGAGCTGTACAAGTGAACGCGTTAAGTCGATCGACAAGCTCACCTATTAGCGGCTAAGGC
382	G	GTCCTTCCACAATGATCCA	TRUE	targeting	chr10	113183890	113183908	-	NGG	enhancer	chr10	113183562	113184063	TCF7L2	ENSG00000148737	TCF7L2	0	11086	FALSE	NA	NA	atcttgtggaaaggacGAAACACCGGTCCTTCCACAATGATCCAgtttAagagctaTGCTGGAAACAGCAtagcaaGAAGAGCAGGAGCGCTCTTCCGAGCTGTACAAGTGAACGCGTTAAGTCGATCGACAAGCTCACCTATTAGCGGCTAAGGC
383	G	GCCGCTCATTCAGCCCGCG	TRUE	targeting	chr10	113183815	113183833	-	NGG	enhancer	chr10	113183562	113184063	TCF7L2	ENSG00000148737	TCF7L2	4	11082	FALSE	NA	NA	atcttgtggaaaggacGAAACACCGGCCGCTCATTCAGCCCGCGgtttAagagctaTGCTGGAAACAGCAtagcaaGAAGAGCAGGAGCGCTCTTCCGAGCTGTACAAGTGAACGCGTTAAGTCGATCGACAAGCTCACCTATTAGCGGCTAAGGC
384	G	AGGATAATGCTCCAATGGG	TRUE	targeting	chr10	113183784	113183802	-	NGG	enhancer	chr10	113183562	113184063	TCF7L2	ENSG00000148737	TCF7L2	8	11078	TRUE	0.394	0.12757161762474967	atcttgtggaaaggacGAAACACCGAGGATAATGCTCCAATGGGgtttAagagctaTGCTGGAAACAGCAtagcaaGAAGAGCAGGAGCGCTCTTCCGAGCTGTACAAGTGAACGCGTTAAGTCGATCGACAAGCTCACCTATTAGCGGCTAAGGC
385	G	GGCCATGAGAGATGCCGGC	TRUE	targeting	chr10	113183701	113183719	+	NGG	enhancer	chr10	113183562	113184063	TCF7L2	ENSG00000148737	TCF7L2	11	11075	TRUE	0.76	-0.2786820493169184	atcttgtggaaaggacGAAACACCGGGCCATGAGAGATGCCGGCgtttAagagctaTGCTGGAAACAGCAtagcaaGAAGAGCAGGAGCGCTCTTCCGAGCTGTACAAGTGAACGCGTTAAGTCGATCGACAAGCTCACCTATTAGCGGCTAAGGC
386	G	CCTTGCTGCTAGGGTAACG	TRUE	targeting	chr10	11327082	11327100	-	NGG	enhancer	chr10	11326901	11327719	CELF2	ENSG00000048740	CELF2	54	107657	TRUE	0.326	0.03570914489736476	atcttgtggaaaggacGAAACACCGCCTTGCTGCTAGGGTAACGgtttAagagctaTGCTGGAAACAGCAtagcaaGAAGAGCAGGAGCGCTCTTCCGAGCTGTACAAGTGAACGCGTTAAGTCGATCGACAAGCTCACCTATTAGCGGCTAAGGC
387	G	CAGCCCTAAGAAATGCGGC	TRUE	targeting	chr10	11327511	11327529	-	NGG	enhancer	chr10	11326901	11327719	CELF2	ENSG00000048740	CELF2	138	107573	TRUE	0.368	0.03966022316532555	atcttgtggaaaggacGAAACACCGCAGCCCTAAGAAATGCGGCgtttAagagctaTGCTGGAAACAGCAtagcaaGAAGAGCAGGAGCGCTCTTCCGAGCTGTACAAGTGAACGCGTTAAGTCGATCGACAAGCTCACCTATTAGCGGCTAAGGC
388	G	GAGCCAGCCGCATTTCTTA	TRUE	targeting	chr10	11327505	11327523	+	NGG	enhancer	chr10	11326901	11327719	CELF2	ENSG00000048740	CELF2	139	107572	TRUE	0.32	0.07316742256842135	atcttgtggaaaggacGAAACACCGGAGCCAGCCGCATTTCTTAgtttAagagctaTGCTGGAAACAGCAtagcaaGAAGAGCAGGAGCGCTCTTCCGAGCTGTACAAGTGAACGCGTTAAGTCGATCGACAAGCTCACCTATTAGCGGCTAAGGC
389	G	GTAACGTGGTGACTGTAAG	TRUE	targeting	chr10	11327069	11327087	-	NGG	enhancer	chr10	11326901	11327719	CELF2	ENSG00000048740	CELF2	49	107662	TRUE	0.582	-0.00376937601083107	atcttgtggaaaggacGAAACACCGGTAACGTGGTGACTGTAAGgtttAagagctaTGCTGGAAACAGCAtagcaaGAAGAGCAGGAGCGCTCTTCCGAGCTGTACAAGTGAACGCGTTAAGTCGATCGACAAGCTCACCTATTAGCGGCTAAGGC
390	G	GGCTCAGCTGTTAGCCACG	TRUE	targeting	chr10	113317720	113317738	+	NGG	enhancer	chr10	113317440	113317940	TCF7L2	ENSG00000148737	TCF7L2	12	11074	TRUE	0.028	0.9675274241540496	atcttgtggaaaggacGAAACACCGGGCTCAGCTGTTAGCCACGgtttAagagctaTGCTGGAAACAGCAtagcaaGAAGAGCAGGAGCGCTCTTCCGAGCTGTACAAGTGAACGCGTTAAGTCGATCGACAAGCTCACCTATTAGCGGCTAAGGC
391	G	CACTGACATTGTTGTGCGG	TRUE	targeting	chr10	113317774	113317792	-	NGG	enhancer	chr10	113317440	113317940	TCF7L2	ENSG00000148737	TCF7L2	10	11076	TRUE	0.168	0.37233178111747023	atcttgtggaaaggacGAAACACCGCACTGACATTGTTGTGCGGgtttAagagctaTGCTGGAAACAGCAtagcaaGAAGAGCAGGAGCGCTCTTCCGAGCTGTACAAGTGAACGCGTTAAGTCGATCGACAAGCTCACCTATTAGCGGCTAAGGC
392	G	GGTGCCCTGCGAAGCCCCG	TRUE	targeting	chr10	113317737	113317755	-	NGG	enhancer	chr10	113317440	113317940	TCF7L2	ENSG00000148737	TCF7L2	13	11073	TRUE	0.01010685218204571	1.196621467610374	atcttgtggaaaggacGAAACACCGGGTGCCCTGCGAAGCCCCGgtttAagagctaTGCTGGAAACAGCAtagcaaGAAGAGCAGGAGCGCTCTTCCGAGCTGTACAAGTGAACGCGTTAAGTCGATCGACAAGCTCACCTATTAGCGGCTAAGGC
393	G	TTAGCCACGGGGCTTCGCA	TRUE	targeting	chr10	113317730	113317748	+	NGG	enhancer	chr10	113317440	113317940	TCF7L2	ENSG00000148737	TCF7L2	10	11076	TRUE	0.642	-0.1966816876970627	atcttgtggaaaggacGAAACACCGTTAGCCACGGGGCTTCGCAgtttAagagctaTGCTGGAAACAGCAtagcaaGAAGAGCAGGAGCGCTCTTCCGAGCTGTACAAGTGAACGCGTTAAGTCGATCGACAAGCTCACCTATTAGCGGCTAAGGC
394	G	CCTAGTGCTCACAGCGCCG	TRUE	targeting	chr10	11338322	11338340	-	NGG	enhancer	chr10	11336676	11340127	CELF2	ENSG00000048740	CELF2	48	107663	TRUE	0.468	0.02325487300022222	atcttgtggaaaggacGAAACACCGCCTAGTGCTCACAGCGCCGgtttAagagctaTGCTGGAAACAGCAtagcaaGAAGAGCAGGAGCGCTCTTCCGAGCTGTACAAGTGAACGCGTTAAGTCGATCGACAAGCTCACCTATTAGCGGCTAAGGC
395	G	CTGCGATTCACCTGCGGCC	TRUE	targeting	chr10	11338344	11338362	-	NGG	enhancer	chr10	11336676	11340127	CELF2	ENSG00000048740	CELF2	76	107635	TRUE	0.66	-0.08089287517815552	atcttgtggaaaggacGAAACACCGCTGCGATTCACCTGCGGCCgtttAagagctaTGCTGGAAACAGCAtagcaaGAAGAGCAGGAGCGCTCTTCCGAGCTGTACAAGTGAACGCGTTAAGTCGATCGACAAGCTCACCTATTAGCGGCTAAGGC
396	G	GGCGCTGTGAGCACTAGGC	TRUE	targeting	chr10	11338323	11338341	+	NGG	enhancer	chr10	11336676	11340127	CELF2	ENSG00000048740	CELF2	83	107628	TRUE	0.812	-0.12777614432498072	atcttgtggaaaggacGAAACACCGGGCGCTGTGAGCACTAGGCgtttAagagctaTGCTGGAAACAGCAtagcaaGAAGAGCAGGAGCGCTCTTCCGAGCTGTACAAGTGAACGCGTTAAGTCGATCGACAAGCTCACCTATTAGCGGCTAAGGC
397	G	CCCTACCACTGATTACCCA	TRUE	targeting	chr10	11338182	11338200	+	NGG	enhancer	chr10	11336676	11340127	CELF2	ENSG00000048740	CELF2	52	107659	TRUE	0.61	-0.02132968033579729	atcttgtggaaaggacGAAACACCGCCCTACCACTGATTACCCAgtttAagagctaTGCTGGAAACAGCAtagcaaGAAGAGCAGGAGCGCTCTTCCGAGCTGTACAAGTGAACGCGTTAAGTCGATCGACAAGCTCACCTATTAGCGGCTAAGGC
398	G	CACCTGAGCCACCGCAAAG	TRUE	targeting	chr10	11405037	11405055	+	NGG	enhancer	chr10	11404892	11405392	CELF2	ENSG00000048740	CELF2	85	107626	TRUE	0.266	0.10376574916238925	atcttgtggaaaggacGAAACACCGCACCTGAGCCACCGCAAAGgtttAagagctaTGCTGGAAACAGCAtagcaaGAAGAGCAGGAGCGCTCTTCCGAGCTGTACAAGTGAACGCGTTAAGTCGATCGACAAGCTCACCTATTAGCGGCTAAGGC
399	G	TCCTCCCTACCGAGTGCCG	TRUE	targeting	chr10	11405117	11405135	+	NGG	enhancer	chr10	11404892	11405392	CELF2	ENSG00000048740	CELF2	25	107686	TRUE	0.842	-0.27780634593561887	atcttgtggaaaggacGAAACACCGTCCTCCCTACCGAGTGCCGgtttAagagctaTGCTGGAAACAGCAtagcaaGAAGAGCAGGAGCGCTCTTCCGAGCTGTACAAGTGAACGCGTTAAGTCGATCGACAAGCTCACCTATTAGCGGCTAAGGC
400	G	GATTTCCACGGCACTCGGT	TRUE	targeting	chr10	11405125	11405143	-	NGG	enhancer	chr10	11404892	11405392	CELF2	ENSG00000048740	CELF2	98	107613	TRUE	0.556	-0.00994888498670476	atcttgtggaaaggacGAAACACCGGATTTCCACGGCACTCGGTgtttAagagctaTGCTGGAAACAGCAtagcaaGAAGAGCAGGAGCGCTCTTCCGAGCTGTACAAGTGAACGCGTTAAGTCGATCGACAAGCTCACCTATTAGCGGCTAAGGC
401	G	ATTTCCACGGCACTCGGTA	TRUE	targeting	chr10	11405124	11405142	-	NGG	enhancer	chr10	11404892	11405392	CELF2	ENSG00000048740	CELF2	98	107613	TRUE	0.376	0.01451591392173612	atcttgtggaaaggacGAAACACCGATTTCCACGGCACTCGGTAgtttAagagctaTGCTGGAAACAGCAtagcaaGAAGAGCAGGAGCGCTCTTCCGAGCTGTACAAGTGAACGCGTTAAGTCGATCGACAAGCTCACCTATTAGCGGCTAAGGC
402	G	ATGCATCATGACGTCCAGA	TRUE	targeting	chr10	11424666	11424684	-	NGG	enhancer	chr10	11424429	11425400	CELF2	ENSG00000048740	CELF2	42	107669	TRUE	0.224	0.10170393807029048	atcttgtggaaaggacGAAACACCGATGCATCATGACGTCCAGAgtttAagagctaTGCTGGAAACAGCAtagcaaGAAGAGCAGGAGCGCTCTTCCGAGCTGTACAAGTGAACGCGTTAAGTCGATCGACAAGCTCACCTATTAGCGGCTAAGGC
403	G	CATGCATCATGACGTCCAG	TRUE	targeting	chr10	11424667	11424685	-	NGG	enhancer	chr10	11424429	11425400	CELF2	ENSG00000048740	CELF2	85	107626	TRUE	0.788	-0.1358295065114136	atcttgtggaaaggacGAAACACCGCATGCATCATGACGTCCAGgtttAagagctaTGCTGGAAACAGCAtagcaaGAAGAGCAGGAGCGCTCTTCCGAGCTGTACAAGTGAACGCGTTAAGTCGATCGACAAGCTCACCTATTAGCGGCTAAGGC
404	G	GACACCGCAGGCCACCTAG	TRUE	targeting	chr10	11424695	11424713	-	NGG	enhancer	chr10	11424429	11425400	CELF2	ENSG00000048740	CELF2	237	107474	TRUE	0.472	-0.0039676884466582	atcttgtggaaaggacGAAACACCGGACACCGCAGGCCACCTAGgtttAagagctaTGCTGGAAACAGCAtagcaaGAAGAGCAGGAGCGCTCTTCCGAGCTGTACAAGTGAACGCGTTAAGTCGATCGACAAGCTCACCTATTAGCGGCTAAGGC
405	G	TATAAGAGCCCATTACGGA	TRUE	targeting	chr10	11425050	11425068	-	NGG	enhancer	chr10	11424429	11425400	CELF2	ENSG00000048740	CELF2	73	107638	TRUE	0.01268169206298495	0.26390785698295766	atcttgtggaaaggacGAAACACCGTATAAGAGCCCATTACGGAgtttAagagctaTGCTGGAAACAGCAtagcaaGAAGAGCAGGAGCGCTCTTCCGAGCTGTACAAGTGAACGCGTTAAGTCGATCGACAAGCTCACCTATTAGCGGCTAAGGC
406	G	GAGTGGGGTTGCCAAATAG	TRUE	targeting	chr10	11691538	11691556	-	NGG	enhancer	chr10	11691232	11692192	CELF2	ENSG00000048740	CELF2	73	107638	TRUE	0.272	0.11327069316077826	atcttgtggaaaggacGAAACACCGGAGTGGGGTTGCCAAATAGgtttAagagctaTGCTGGAAACAGCAtagcaaGAAGAGCAGGAGCGCTCTTCCGAGCTGTACAAGTGAACGCGTTAAGTCGATCGACAAGCTCACCTATTAGCGGCTAAGGC
407	G	CGCTTCTAGAGGCTTATCG	TRUE	targeting	chr10	11691409	11691427	+	NGG	enhancer	chr10	11691232	11692192	CELF2	ENSG00000048740	CELF2	39	107672	TRUE	0.136	0.1536190836140719	atcttgtggaaaggacGAAACACCGCGCTTCTAGAGGCTTATCGgtttAagagctaTGCTGGAAACAGCAtagcaaGAAGAGCAGGAGCGCTCTTCCGAGCTGTACAAGTGAACGCGTTAAGTCGATCGACAAGCTCACCTATTAGCGGCTAAGGC
408	G	GATAAGCCTCTAGAAGCGG	TRUE	targeting	chr10	11691408	11691426	-	NGG	enhancer	chr10	11691232	11692192	CELF2	ENSG00000048740	CELF2	37	107674	TRUE	0.236	0.1336101621512787	atcttgtggaaaggacGAAACACCGGATAAGCCTCTAGAAGCGGgtttAagagctaTGCTGGAAACAGCAtagcaaGAAGAGCAGGAGCGCTCTTCCGAGCTGTACAAGTGAACGCGTTAAGTCGATCGACAAGCTCACCTATTAGCGGCTAAGGC
409	G	ACCATATGTGCCCGCCAGA	TRUE	targeting	chr10	11691954	11691972	-	NGG	enhancer	chr10	11691232	11692192	CELF2	ENSG00000048740	CELF2	52	107659	TRUE	0.114	0.19712192256470656	atcttgtggaaaggacGAAACACCGACCATATGTGCCCGCCAGAgtttAagagctaTGCTGGAAACAGCAtagcaaGAAGAGCAGGAGCGCTCTTCCGAGCTGTACAAGTGAACGCGTTAAGTCGATCGACAAGCTCACCTATTAGCGGCTAAGGC
410	G	ATATACTGTAGCAAAGCGA	TRUE	targeting	chr10	129031791	129031809	+	NGG	enhancer	chr10	129031473	129031973	EBF3	ENSG00000108001	EBF3	23	104837	TRUE	0.536	-0.02890578695688134	atcttgtggaaaggacGAAACACCGATATACTGTAGCAAAGCGAgtttAagagctaTGCTGGAAACAGCAtagcaaGAAGAGCAGGAGCGCTCTTCCGAGCTGTACAAGTGAACGCGTTAAGTCGATCGACAAGCTCACCTATTAGCGGCTAAGGC
411	G	GAGCCACAGCTCCCCCCCG	TRUE	targeting	chr10	129031727	129031745	-	NGG	enhancer	chr10	129031473	129031973	EBF3	ENSG00000108001	EBF3	51	104809	TRUE	0.674	-0.02758146490571306	atcttgtggaaaggacGAAACACCGGAGCCACAGCTCCCCCCCGgtttAagagctaTGCTGGAAACAGCAtagcaaGAAGAGCAGGAGCGCTCTTCCGAGCTGTACAAGTGAACGCGTTAAGTCGATCGACAAGCTCACCTATTAGCGGCTAAGGC
412	G	TACTGTAGCAAAGCGATGG	TRUE	targeting	chr10	129031794	129031812	+	NGG	enhancer	chr10	129031473	129031973	EBF3	ENSG00000108001	EBF3	34	104826	TRUE	0.704	-0.24542828554603208	atcttgtggaaaggacGAAACACCGTACTGTAGCAAAGCGATGGgtttAagagctaTGCTGGAAACAGCAtagcaaGAAGAGCAGGAGCGCTCTTCCGAGCTGTACAAGTGAACGCGTTAAGTCGATCGACAAGCTCACCTATTAGCGGCTAAGGC
413	G	GCCACAGCCAGTAGCGGGG	TRUE	targeting	chr10	129031757	129031775	+	NGG	enhancer	chr10	129031473	129031973	EBF3	ENSG00000108001	EBF3	37	104823	TRUE	0.574	-0.03931350061309863	atcttgtggaaaggacGAAACACCGGCCACAGCCAGTAGCGGGGgtttAagagctaTGCTGGAAACAGCAtagcaaGAAGAGCAGGAGCGCTCTTCCGAGCTGTACAAGTGAACGCGTTAAGTCGATCGACAAGCTCACCTATTAGCGGCTAAGGC
414	G	TCATTAGCCCTCCGCCTGG	TRUE	targeting	chr10	129863535	129863553	+	NGG	enhancer	chr10	129863238	129863738	EBF3	ENSG00000108001	EBF3	100	104760	TRUE	0.838	-0.21970639017348528	atcttgtggaaaggacGAAACACCGTCATTAGCCCTCCGCCTGGgtttAagagctaTGCTGGAAACAGCAtagcaaGAAGAGCAGGAGCGCTCTTCCGAGCTGTACAAGTGAACGCGTTAAGTCGATCGACAAGCTCACCTATTAGCGGCTAAGGC
415	G	ATTTAACCTTCCCCACGTG	TRUE	targeting	chr10	129863570	129863588	-	NGG	enhancer	chr10	129863238	129863738	EBF3	ENSG00000108001	EBF3	15	104845	TRUE	0.45	-0.05782897852748436	atcttgtggaaaggacGAAACACCGATTTAACCTTCCCCACGTGgtttAagagctaTGCTGGAAACAGCAtagcaaGAAGAGCAGGAGCGCTCTTCCGAGCTGTACAAGTGAACGCGTTAAGTCGATCGACAAGCTCACCTATTAGCGGCTAAGGC
416	G	CCTATTAGTCAACCCCGAG	TRUE	targeting	chr10	129863405	129863423	-	NGG	enhancer	chr10	129863238	129863738	EBF3	ENSG00000108001	EBF3	45	104815	TRUE	0.148	0.195874443937074	atcttgtggaaaggacGAAACACCGCCTATTAGTCAACCCCGAGgtttAagagctaTGCTGGAAACAGCAtagcaaGAAGAGCAGGAGCGCTCTTCCGAGCTGTACAAGTGAACGCGTTAAGTCGATCGACAAGCTCACCTATTAGCGGCTAAGGC
417	G	CTATTAGTCAACCCCGAGT	TRUE	targeting	chr10	129863404	129863422	-	NGG	enhancer	chr10	129863238	129863738	EBF3	ENSG00000108001	EBF3	60	104800	TRUE	0.268	0.1287968826596001	atcttgtggaaaggacGAAACACCGCTATTAGTCAACCCCGAGTgtttAagagctaTGCTGGAAACAGCAtagcaaGAAGAGCAGGAGCGCTCTTCCGAGCTGTACAAGTGAACGCGTTAAGTCGATCGACAAGCTCACCTATTAGCGGCTAAGGC
418	G	GCGAGTTAAAGCGAACAGA	TRUE	targeting	chr10	129871068	129871086	-	NGG	enhancer	chr10	129870067	129871892	EBF3	ENSG00000108001	EBF3	63	104797	TRUE	0.01366917034388962	0.3416748199951576	atcttgtggaaaggacGAAACACCGGCGAGTTAAAGCGAACAGAgtttAagagctaTGCTGGAAACAGCAtagcaaGAAGAGCAGGAGCGCTCTTCCGAGCTGTACAAGTGAACGCGTTAAGTCGATCGACAAGCTCACCTATTAGCGGCTAAGGC
419	G	GAACAGATGGCCCTAGGAG	TRUE	targeting	chr10	129871056	129871074	-	NGG	enhancer	chr10	129870067	129871892	EBF3	ENSG00000108001	EBF3	88	104772	TRUE	0.136	0.14352648902391363	atcttgtggaaaggacGAAACACCGGAACAGATGGCCCTAGGAGgtttAagagctaTGCTGGAAACAGCAtagcaaGAAGAGCAGGAGCGCTCTTCCGAGCTGTACAAGTGAACGCGTTAAGTCGATCGACAAGCTCACCTATTAGCGGCTAAGGC
420	G	CTCGCGGAAGGTTTAAACA	TRUE	targeting	chr10	129871195	129871213	+	NGG	enhancer	chr10	129870067	129871892	EBF3	ENSG00000108001	EBF3	147	104713	TRUE	0.00714691568163899	0.271760394303728	atcttgtggaaaggacGAAACACCGCTCGCGGAAGGTTTAAACAgtttAagagctaTGCTGGAAACAGCAtagcaaGAAGAGCAGGAGCGCTCTTCCGAGCTGTACAAGTGAACGCGTTAAGTCGATCGACAAGCTCACCTATTAGCGGCTAAGGC
421	G	GGTTGGAGTCGTTTACGAG	TRUE	targeting	chr10	129871215	129871233	+	NGG	enhancer	chr10	129870067	129871892	EBF3	ENSG00000108001	EBF3	216	104644	TRUE	0.01697930948531652	0.15833969808474446	atcttgtggaaaggacGAAACACCGGGTTGGAGTCGTTTACGAGgtttAagagctaTGCTGGAAACAGCAtagcaaGAAGAGCAGGAGCGCTCTTCCGAGCTGTACAAGTGAACGCGTTAAGTCGATCGACAAGCTCACCTATTAGCGGCTAAGGC
422	G	GACTTCCCAGTAATTAGCA	TRUE	targeting	chr10	129884131	129884149	-	NGG	enhancer	chr10	129883938	129884438	EBF3	ENSG00000108001	EBF3	96	104764	TRUE	0.294	0.03616178258096214	atcttgtggaaaggacGAAACACCGGACTTCCCAGTAATTAGCAgtttAagagctaTGCTGGAAACAGCAtagcaaGAAGAGCAGGAGCGCTCTTCCGAGCTGTACAAGTGAACGCGTTAAGTCGATCGACAAGCTCACCTATTAGCGGCTAAGGC
423	G	TGAAGCGCCCGAACCCGAT	TRUE	targeting	chr10	129884233	129884251	-	NGG	enhancer	chr10	129883938	129884438	EBF3	ENSG00000108001	EBF3	155	104705	TRUE	0.216	0.03846306211697509	atcttgtggaaaggacGAAACACCGTGAAGCGCCCGAACCCGATgtttAagagctaTGCTGGAAACAGCAtagcaaGAAGAGCAGGAGCGCTCTTCCGAGCTGTACAAGTGAACGCGTTAAGTCGATCGACAAGCTCACCTATTAGCGGCTAAGGC
424	G	TACTCCAGCGACTGATGGC	TRUE	targeting	chr10	129884190	129884208	-	NGG	enhancer	chr10	129883938	129884438	EBF3	ENSG00000108001	EBF3	37	104823	TRUE	0.824	-0.28423225449133765	atcttgtggaaaggacGAAACACCGTACTCCAGCGACTGATGGCgtttAagagctaTGCTGGAAACAGCAtagcaaGAAGAGCAGGAGCGCTCTTCCGAGCTGTACAAGTGAACGCGTTAAGTCGATCGACAAGCTCACCTATTAGCGGCTAAGGC
425	G	CTGAGCAATTCTAGCCGAT	TRUE	targeting	chr10	129884216	129884234	+	NGG	enhancer	chr10	129883938	129884438	EBF3	ENSG00000108001	EBF3	168	104692	TRUE	0.194	0.04914957773334802	atcttgtggaaaggacGAAACACCGCTGAGCAATTCTAGCCGATgtttAagagctaTGCTGGAAACAGCAtagcaaGAAGAGCAGGAGCGCTCTTCCGAGCTGTACAAGTGAACGCGTTAAGTCGATCGACAAGCTCACCTATTAGCGGCTAAGGC
426	G	CGAGGTCAGCGGAGCTCAA	TRUE	targeting	chr10	129896648	129896666	-	NGG	enhancer	chr10	129895795	129897433	EBF3	ENSG00000108001	EBF3	97	104763	TRUE	0.214	0.05643039812638772	atcttgtggaaaggacGAAACACCGCGAGGTCAGCGGAGCTCAAgtttAagagctaTGCTGGAAACAGCAtagcaaGAAGAGCAGGAGCGCTCTTCCGAGCTGTACAAGTGAACGCGTTAAGTCGATCGACAAGCTCACCTATTAGCGGCTAAGGC
427	G	GAAGACAAAGGCACCGGCG	TRUE	targeting	chr10	129896665	129896683	-	NGG	enhancer	chr10	129895795	129897433	EBF3	ENSG00000108001	EBF3	12	104848	TRUE	0.232	0.04663809952584347	atcttgtggaaaggacGAAACACCGGAAGACAAAGGCACCGGCGgtttAagagctaTGCTGGAAACAGCAtagcaaGAAGAGCAGGAGCGCTCTTCCGAGCTGTACAAGTGAACGCGTTAAGTCGATCGACAAGCTCACCTATTAGCGGCTAAGGC
428	G	GTCCCTGCACAGCGAGTGG	TRUE	targeting	chr10	129896554	129896572	+	NGG	enhancer	chr10	129895795	129897433	EBF3	ENSG00000108001	EBF3	27	104833	TRUE	0.494	0.02161893638666462	atcttgtggaaaggacGAAACACCGGTCCCTGCACAGCGAGTGGgtttAagagctaTGCTGGAAACAGCAtagcaaGAAGAGCAGGAGCGCTCTTCCGAGCTGTACAAGTGAACGCGTTAAGTCGATCGACAAGCTCACCTATTAGCGGCTAAGGC
429	G	GTTCACGCAGGGCGAAAGG	TRUE	targeting	chr10	129896818	129896836	-	NGG	enhancer	chr10	129895795	129897433	EBF3	ENSG00000108001	EBF3	69	104791	TRUE	0.054	0.1806152331956765	atcttgtggaaaggacGAAACACCGGTTCACGCAGGGCGAAAGGgtttAagagctaTGCTGGAAACAGCAtagcaaGAAGAGCAGGAGCGCTCTTCCGAGCTGTACAAGTGAACGCGTTAAGTCGATCGACAAGCTCACCTATTAGCGGCTAAGGC
430	G	GTGCGCTCCTCTCGCCTAC	TRUE	targeting	chr10	129972735	129972753	-	NGG	enhancer	chr10	129972394	129972894	EBF3	ENSG00000108001	EBF3	178	104682	TRUE	0.18	0.05749928069540022	atcttgtggaaaggacGAAACACCGGTGCGCTCCTCTCGCCTACgtttAagagctaTGCTGGAAACAGCAtagcaaGAAGAGCAGGAGCGCTCTTCCGAGCTGTACAAGTGAACGCGTTAAGTCGATCGACAAGCTCACCTATTAGCGGCTAAGGC
431	G	CGCGAGCAGAGGCCAACGG	TRUE	targeting	chr10	129972561	129972579	+	NGG	enhancer	chr10	129972394	129972894	EBF3	ENSG00000108001	EBF3	46	104814	TRUE	0.146	0.1134155734354474	atcttgtggaaaggacGAAACACCGCGCGAGCAGAGGCCAACGGgtttAagagctaTGCTGGAAACAGCAtagcaaGAAGAGCAGGAGCGCTCTTCCGAGCTGTACAAGTGAACGCGTTAAGTCGATCGACAAGCTCACCTATTAGCGGCTAAGGC
432	G	GGCGCAAAAGTTCACTGCG	TRUE	targeting	chr10	129972628	129972646	+	NGG	enhancer	chr10	129972394	129972894	EBF3	ENSG00000108001	EBF3	49	104811	TRUE	0.314	0.07233932021221279	atcttgtggaaaggacGAAACACCGGGCGCAAAAGTTCACTGCGgtttAagagctaTGCTGGAAACAGCAtagcaaGAAGAGCAGGAGCGCTCTTCCGAGCTGTACAAGTGAACGCGTTAAGTCGATCGACAAGCTCACCTATTAGCGGCTAAGGC
433	G	CCTCTCGCCTACGGGAGCG	TRUE	targeting	chr10	129972728	129972746	-	NGG	enhancer	chr10	129972394	129972894	EBF3	ENSG00000108001	EBF3	39	104821	TRUE	0.452	0.055336698721765	atcttgtggaaaggacGAAACACCGCCTCTCGCCTACGGGAGCGgtttAagagctaTGCTGGAAACAGCAtagcaaGAAGAGCAGGAGCGCTCTTCCGAGCTGTACAAGTGAACGCGTTAAGTCGATCGACAAGCTCACCTATTAGCGGCTAAGGC
434	G	ATGACAAACGTTTGCCTAG	TRUE	targeting	chr10	130021115	130021133	+	NGG	enhancer	chr10	130020542	130021686	EBF3	ENSG00000108001	EBF3	78	104782	TRUE	0.174	0.08967932572653758	atcttgtggaaaggacGAAACACCGATGACAAACGTTTGCCTAGgtttAagagctaTGCTGGAAACAGCAtagcaaGAAGAGCAGGAGCGCTCTTCCGAGCTGTACAAGTGAACGCGTTAAGTCGATCGACAAGCTCACCTATTAGCGGCTAAGGC
435	G	ACCGAAGATCACTGTGTGA	TRUE	targeting	chr10	130021158	130021176	+	NGG	enhancer	chr10	130020542	130021686	EBF3	ENSG00000108001	EBF3	85	104775	TRUE	0.124	0.14286307043139618	atcttgtggaaaggacGAAACACCGACCGAAGATCACTGTGTGAgtttAagagctaTGCTGGAAACAGCAtagcaaGAAGAGCAGGAGCGCTCTTCCGAGCTGTACAAGTGAACGCGTTAAGTCGATCGACAAGCTCACCTATTAGCGGCTAAGGC
436	G	TCACTGTGTGATGGCAGCG	TRUE	targeting	chr10	130021166	130021184	+	NGG	enhancer	chr10	130020542	130021686	EBF3	ENSG00000108001	EBF3	21	104839	TRUE	0.214	0.194656406313146	atcttgtggaaaggacGAAACACCGTCACTGTGTGATGGCAGCGgtttAagagctaTGCTGGAAACAGCAtagcaaGAAGAGCAGGAGCGCTCTTCCGAGCTGTACAAGTGAACGCGTTAAGTCGATCGACAAGCTCACCTATTAGCGGCTAAGGC
437	G	GCCATCACACAGTGATCTT	TRUE	targeting	chr10	130021162	130021180	-	NGG	enhancer	chr10	130020542	130021686	EBF3	ENSG00000108001	EBF3	70	104790	TRUE	0.164	0.08538462440374056	atcttgtggaaaggacGAAACACCGGCCATCACACAGTGATCTTgtttAagagctaTGCTGGAAACAGCAtagcaaGAAGAGCAGGAGCGCTCTTCCGAGCTGTACAAGTGAACGCGTTAAGTCGATCGACAAGCTCACCTATTAGCGGCTAAGGC
438	G	GCGCCGCATCTCCAACAGC	TRUE	targeting	chr10	130215385	130215403	-	NGG	enhancer	chr10	130215121	130215621	EBF3	ENSG00000108001	EBF3	58	104802	TRUE	0.944	-0.3247163895672681	atcttgtggaaaggacGAAACACCGGCGCCGCATCTCCAACAGCgtttAagagctaTGCTGGAAACAGCAtagcaaGAAGAGCAGGAGCGCTCTTCCGAGCTGTACAAGTGAACGCGTTAAGTCGATCGACAAGCTCACCTATTAGCGGCTAAGGC
439	G	GGGCCACCTGGTTTAGTAG	TRUE	targeting	chr10	130215132	130215150	+	NGG	enhancer	chr10	130215121	130215621	EBF3	ENSG00000108001	EBF3	179	104681	TRUE	0.054	0.10263714559879691	atcttgtggaaaggacGAAACACCGGGGCCACCTGGTTTAGTAGgtttAagagctaTGCTGGAAACAGCAtagcaaGAAGAGCAGGAGCGCTCTTCCGAGCTGTACAAGTGAACGCGTTAAGTCGATCGACAAGCTCACCTATTAGCGGCTAAGGC
440	G	GTGCTAAATGCATGCCCAG	TRUE	targeting	chr10	130215232	130215250	+	NGG	enhancer	chr10	130215121	130215621	EBF3	ENSG00000108001	EBF3	88	104772	TRUE	0.028	0.2979916773432375	atcttgtggaaaggacGAAACACCGGTGCTAAATGCATGCCCAGgtttAagagctaTGCTGGAAACAGCAtagcaaGAAGAGCAGGAGCGCTCTTCCGAGCTGTACAAGTGAACGCGTTAAGTCGATCGACAAGCTCACCTATTAGCGGCTAAGGC
441	G	CGTGCTAAATGCATGCCCA	TRUE	targeting	chr10	130215231	130215249	+	NGG	enhancer	chr10	130215121	130215621	EBF3	ENSG00000108001	EBF3	91	104769	TRUE	0.05	0.2137826657876604	atcttgtggaaaggacGAAACACCGCGTGCTAAATGCATGCCCAgtttAagagctaTGCTGGAAACAGCAtagcaaGAAGAGCAGGAGCGCTCTTCCGAGCTGTACAAGTGAACGCGTTAAGTCGATCGACAAGCTCACCTATTAGCGGCTAAGGC
442	G	GACACCTCCCGGACCCGTG	TRUE	targeting	chr10	27742278	27742296	-	NGG	enhancer	chr10	27742036	27742536	WAC	ENSG00000095787	WAC	75	90662	TRUE	0.496	0.01658556210650952	atcttgtggaaaggacGAAACACCGGACACCTCCCGGACCCGTGgtttAagagctaTGCTGGAAACAGCAtagcaaGAAGAGCAGGAGCGCTCTTCCGAGCTGTACAAGTGAACGCGTTAAGTCGATCGACAAGCTCACCTATTAGCGGCTAAGGC
443	G	ACACCTCCCGGACCCGTGA	TRUE	targeting	chr10	27742277	27742295	-	NGG	enhancer	chr10	27742036	27742536	WAC	ENSG00000095787	WAC	56	90681	TRUE	0.88	-0.1755205005507251	atcttgtggaaaggacGAAACACCGACACCTCCCGGACCCGTGAgtttAagagctaTGCTGGAAACAGCAtagcaaGAAGAGCAGGAGCGCTCTTCCGAGCTGTACAAGTGAACGCGTTAAGTCGATCGACAAGCTCACCTATTAGCGGCTAAGGC
444	G	TACTACCAGTCGTTTCGGG	TRUE	targeting	chr10	27742399	27742417	-	NGG	enhancer	chr10	27742036	27742536	WAC	ENSG00000095787	WAC	54	90683	TRUE	0.382	0.06897099432462722	atcttgtggaaaggacGAAACACCGTACTACCAGTCGTTTCGGGgtttAagagctaTGCTGGAAACAGCAtagcaaGAAGAGCAGGAGCGCTCTTCCGAGCTGTACAAGTGAACGCGTTAAGTCGATCGACAAGCTCACCTATTAGCGGCTAAGGC
445	G	CCGTTTCCCGACTAAGGGA	TRUE	targeting	chr10	27742131	27742149	+	NGG	enhancer	chr10	27742036	27742536	WAC	ENSG00000095787	WAC	69	90668	TRUE	0.272	0.09279211089933312	atcttgtggaaaggacGAAACACCGCCGTTTCCCGACTAAGGGAgtttAagagctaTGCTGGAAACAGCAtagcaaGAAGAGCAGGAGCGCTCTTCCGAGCTGTACAAGTGAACGCGTTAAGTCGATCGACAAGCTCACCTATTAGCGGCTAAGGC
446	G	TTATGTGCTGGCTCTAGCG	TRUE	targeting	chr10	28181851	28181869	-	NGG	enhancer	chr10	28181633	28182133	MKX WAC	ENSG00000095787	WAC	57	90680	TRUE	0.702	-0.05795325943614349	atcttgtggaaaggacGAAACACCGTTATGTGCTGGCTCTAGCGgtttAagagctaTGCTGGAAACAGCAtagcaaGAAGAGCAGGAGCGCTCTTCCGAGCTGTACAAGTGAACGCGTTAAGTCGATCGACAAGCTCACCTATTAGCGGCTAAGGC
446	G	TTATGTGCTGGCTCTAGCG	TRUE	targeting	chr10	28181851	28181869	-	NGG	enhancer	chr10	28181633	28182133	MKX WAC	ENSG00000150051	MKX	0	212	FALSE	NA	NA	atcttgtggaaaggacGAAACACCGTTATGTGCTGGCTCTAGCGgtttAagagctaTGCTGGAAACAGCAtagcaaGAAGAGCAGGAGCGCTCTTCCGAGCTGTACAAGTGAACGCGTTAAGTCGATCGACAAGCTCACCTATTAGCGGCTAAGGC
447	G	TAGCACCTAGTCTAATTAT	TRUE	targeting	chr10	28181762	28181780	-	NGG	enhancer	chr10	28181633	28182133	MKX WAC	ENSG00000095787	WAC	103	90634	TRUE	0.192	0.1308641627133752	atcttgtggaaaggacGAAACACCGTAGCACCTAGTCTAATTATgtttAagagctaTGCTGGAAACAGCAtagcaaGAAGAGCAGGAGCGCTCTTCCGAGCTGTACAAGTGAACGCGTTAAGTCGATCGACAAGCTCACCTATTAGCGGCTAAGGC
447	G	TAGCACCTAGTCTAATTAT	TRUE	targeting	chr10	28181762	28181780	-	NGG	enhancer	chr10	28181633	28182133	MKX WAC	ENSG00000150051	MKX	0	212	FALSE	NA	NA	atcttgtggaaaggacGAAACACCGTAGCACCTAGTCTAATTATgtttAagagctaTGCTGGAAACAGCAtagcaaGAAGAGCAGGAGCGCTCTTCCGAGCTGTACAAGTGAACGCGTTAAGTCGATCGACAAGCTCACCTATTAGCGGCTAAGGC
448	G	CGTTACCTCAAAGCGTAGT	TRUE	targeting	chr10	28181667	28181685	-	NGG	enhancer	chr10	28181633	28182133	MKX WAC	ENSG00000095787	WAC	78	90659	TRUE	0.328	0.08145881093038199	atcttgtggaaaggacGAAACACCGCGTTACCTCAAAGCGTAGTgtttAagagctaTGCTGGAAACAGCAtagcaaGAAGAGCAGGAGCGCTCTTCCGAGCTGTACAAGTGAACGCGTTAAGTCGATCGACAAGCTCACCTATTAGCGGCTAAGGC
448	G	CGTTACCTCAAAGCGTAGT	TRUE	targeting	chr10	28181667	28181685	-	NGG	enhancer	chr10	28181633	28182133	MKX WAC	ENSG00000150051	MKX	1	211	FALSE	NA	NA	atcttgtggaaaggacGAAACACCGCGTTACCTCAAAGCGTAGTgtttAagagctaTGCTGGAAACAGCAtagcaaGAAGAGCAGGAGCGCTCTTCCGAGCTGTACAAGTGAACGCGTTAAGTCGATCGACAAGCTCACCTATTAGCGGCTAAGGC
449	G	AAGCGTAGTAGGTGTTCAA	TRUE	targeting	chr10	28181657	28181675	-	NGG	enhancer	chr10	28181633	28182133	MKX WAC	ENSG00000095787	WAC	2	90735	FALSE	NA	NA	atcttgtggaaaggacGAAACACCGAAGCGTAGTAGGTGTTCAAgtttAagagctaTGCTGGAAACAGCAtagcaaGAAGAGCAGGAGCGCTCTTCCGAGCTGTACAAGTGAACGCGTTAAGTCGATCGACAAGCTCACCTATTAGCGGCTAAGGC
449	G	AAGCGTAGTAGGTGTTCAA	TRUE	targeting	chr10	28181657	28181675	-	NGG	enhancer	chr10	28181633	28182133	MKX WAC	ENSG00000150051	MKX	0	212	FALSE	NA	NA	atcttgtggaaaggacGAAACACCGAAGCGTAGTAGGTGTTCAAgtttAagagctaTGCTGGAAACAGCAtagcaaGAAGAGCAGGAGCGCTCTTCCGAGCTGTACAAGTGAACGCGTTAAGTCGATCGACAAGCTCACCTATTAGCGGCTAAGGC
450	G	TGGATGATGTAAAACAGCG	TRUE	targeting	chr10	28668918	28668936	+	NGG	enhancer	chr10	28668640	28669140	WAC	ENSG00000095787	WAC	26	90711	TRUE	0.888	-0.2565591859941193	atcttgtggaaaggacGAAACACCGTGGATGATGTAAAACAGCGgtttAagagctaTGCTGGAAACAGCAtagcaaGAAGAGCAGGAGCGCTCTTCCGAGCTGTACAAGTGAACGCGTTAAGTCGATCGACAAGCTCACCTATTAGCGGCTAAGGC
451	G	TAATGGTGCCGAGGCGCCA	TRUE	targeting	chr10	28668947	28668965	-	NGG	enhancer	chr10	28668640	28669140	WAC	ENSG00000095787	WAC	27	90710	TRUE	0.5	0.04872141149772158	atcttgtggaaaggacGAAACACCGTAATGGTGCCGAGGCGCCAgtttAagagctaTGCTGGAAACAGCAtagcaaGAAGAGCAGGAGCGCTCTTCCGAGCTGTACAAGTGAACGCGTTAAGTCGATCGACAAGCTCACCTATTAGCGGCTAAGGC
452	G	TATAGACTCTAGCCTCGGG	TRUE	targeting	chr10	28668648	28668666	+	NGG	enhancer	chr10	28668640	28669140	WAC	ENSG00000095787	WAC	28	90709	TRUE	0.132	0.26024866765560983	atcttgtggaaaggacGAAACACCGTATAGACTCTAGCCTCGGGgtttAagagctaTGCTGGAAACAGCAtagcaaGAAGAGCAGGAGCGCTCTTCCGAGCTGTACAAGTGAACGCGTTAAGTCGATCGACAAGCTCACCTATTAGCGGCTAAGGC
453	G	GAACTAGTGAGAGATCCCT	TRUE	targeting	chr10	28669016	28669034	-	NGG	enhancer	chr10	28668640	28669140	WAC	ENSG00000095787	WAC	84	90653	TRUE	0.634	-0.0379909136714297	atcttgtggaaaggacGAAACACCGGAACTAGTGAGAGATCCCTgtttAagagctaTGCTGGAAACAGCAtagcaaGAAGAGCAGGAGCGCTCTTCCGAGCTGTACAAGTGAACGCGTTAAGTCGATCGACAAGCTCACCTATTAGCGGCTAAGGC
454	G	CAGTTATCAAAAGGAACGC	TRUE	targeting	chr10	28906210	28906228	+	NGG	enhancer	chr10	28905877	28906377	WAC	ENSG00000095787	WAC	18	90719	TRUE	0.776	-0.2252310243122862	atcttgtggaaaggacGAAACACCGCAGTTATCAAAAGGAACGCgtttAagagctaTGCTGGAAACAGCAtagcaaGAAGAGCAGGAGCGCTCTTCCGAGCTGTACAAGTGAACGCGTTAAGTCGATCGACAAGCTCACCTATTAGCGGCTAAGGC
455	G	TGTTCAGTGCTCATTAACG	TRUE	targeting	chr10	28906044	28906062	-	NGG	enhancer	chr10	28905877	28906377	WAC	ENSG00000095787	WAC	31	90706	TRUE	0.654	-0.07069313679255118	atcttgtggaaaggacGAAACACCGTGTTCAGTGCTCATTAACGgtttAagagctaTGCTGGAAACAGCAtagcaaGAAGAGCAGGAGCGCTCTTCCGAGCTGTACAAGTGAACGCGTTAAGTCGATCGACAAGCTCACCTATTAGCGGCTAAGGC
456	G	ATGGTATGGACAAAAGTTG	TRUE	targeting	chr10	28905893	28905911	+	NGG	enhancer	chr10	28905877	28906377	WAC	ENSG00000095787	WAC	85	90652	TRUE	0.56	-0.01399658616414401	atcttgtggaaaggacGAAACACCGATGGTATGGACAAAAGTTGgtttAagagctaTGCTGGAAACAGCAtagcaaGAAGAGCAGGAGCGCTCTTCCGAGCTGTACAAGTGAACGCGTTAAGTCGATCGACAAGCTCACCTATTAGCGGCTAAGGC
457	G	GCACCAAACTGGATGTGAG	TRUE	targeting	chr10	28906332	28906350	-	NGG	enhancer	chr10	28905877	28906377	WAC	ENSG00000095787	WAC	104	90633	TRUE	0.458	0.03861590373021717	atcttgtggaaaggacGAAACACCGGCACCAAACTGGATGTGAGgtttAagagctaTGCTGGAAACAGCAtagcaaGAAGAGCAGGAGCGCTCTTCCGAGCTGTACAAGTGAACGCGTTAAGTCGATCGACAAGCTCACCTATTAGCGGCTAAGGC
458	G	GTGACCTTCGGCTGCACGG	TRUE	targeting	chr10	29253262	29253280	-	NGG	enhancer	chr10	29252962	29253462	WAC	ENSG00000095787	WAC	91	90646	TRUE	0.928	-0.164413702121321	atcttgtggaaaggacGAAACACCGGTGACCTTCGGCTGCACGGgtttAagagctaTGCTGGAAACAGCAtagcaaGAAGAGCAGGAGCGCTCTTCCGAGCTGTACAAGTGAACGCGTTAAGTCGATCGACAAGCTCACCTATTAGCGGCTAAGGC
459	G	GACTCCTCCGTGCAGCCGA	TRUE	targeting	chr10	29253255	29253273	+	NGG	enhancer	chr10	29252962	29253462	WAC	ENSG00000095787	WAC	136	90601	TRUE	0.508	-0.00966560511049091	atcttgtggaaaggacGAAACACCGGACTCCTCCGTGCAGCCGAgtttAagagctaTGCTGGAAACAGCAtagcaaGAAGAGCAGGAGCGCTCTTCCGAGCTGTACAAGTGAACGCGTTAAGTCGATCGACAAGCTCACCTATTAGCGGCTAAGGC
460	G	CGGGGCTGATGATCCCCCA	TRUE	targeting	chr10	29253215	29253233	-	NGG	enhancer	chr10	29252962	29253462	WAC	ENSG00000095787	WAC	64	90673	TRUE	0.748	-0.07907551488999043	atcttgtggaaaggacGAAACACCGCGGGGCTGATGATCCCCCAgtttAagagctaTGCTGGAAACAGCAtagcaaGAAGAGCAGGAGCGCTCTTCCGAGCTGTACAAGTGAACGCGTTAAGTCGATCGACAAGCTCACCTATTAGCGGCTAAGGC
461	G	TTCGCAGCGAGACACCCAG	TRUE	targeting	chr10	29253318	29253336	+	NGG	enhancer	chr10	29252962	29253462	WAC	ENSG00000095787	WAC	102	90635	TRUE	0.83	-0.10766472748397854	atcttgtggaaaggacGAAACACCGTTCGCAGCGAGACACCCAGgtttAagagctaTGCTGGAAACAGCAtagcaaGAAGAGCAGGAGCGCTCTTCCGAGCTGTACAAGTGAACGCGTTAAGTCGATCGACAAGCTCACCTATTAGCGGCTAAGGC
462	G	ACTCAAGCTCAGATCAACT	TRUE	targeting	chr10	29254890	29254908	+	NGG	enhancer	chr10	29254562	29255062	WAC	ENSG00000095787	WAC	92	90645	TRUE	0.042	0.21741463001343972	atcttgtggaaaggacGAAACACCGACTCAAGCTCAGATCAACTgtttAagagctaTGCTGGAAACAGCAtagcaaGAAGAGCAGGAGCGCTCTTCCGAGCTGTACAAGTGAACGCGTTAAGTCGATCGACAAGCTCACCTATTAGCGGCTAAGGC
463	G	CACTCCCAGGCCATCTAAA	TRUE	targeting	chr10	29254956	29254974	+	NGG	enhancer	chr10	29254562	29255062	WAC	ENSG00000095787	WAC	74	90663	TRUE	0.732	-0.07667058730277998	atcttgtggaaaggacGAAACACCGCACTCCCAGGCCATCTAAAgtttAagagctaTGCTGGAAACAGCAtagcaaGAAGAGCAGGAGCGCTCTTCCGAGCTGTACAAGTGAACGCGTTAAGTCGATCGACAAGCTCACCTATTAGCGGCTAAGGC
464	G	AGTGCTGTTACTATTCAGG	TRUE	targeting	chr10	29254941	29254959	-	NGG	enhancer	chr10	29254562	29255062	WAC	ENSG00000095787	WAC	101	90636	TRUE	0.394	0.04407461746581836	atcttgtggaaaggacGAAACACCGAGTGCTGTTACTATTCAGGgtttAagagctaTGCTGGAAACAGCAtagcaaGAAGAGCAGGAGCGCTCTTCCGAGCTGTACAAGTGAACGCGTTAAGTCGATCGACAAGCTCACCTATTAGCGGCTAAGGC
465	G	GAATAGTAACAGCACTCCC	TRUE	targeting	chr10	29254944	29254962	+	NGG	enhancer	chr10	29254562	29255062	WAC	ENSG00000095787	WAC	58	90679	TRUE	0.154	0.17540442253021504	atcttgtggaaaggacGAAACACCGGAATAGTAACAGCACTCCCgtttAagagctaTGCTGGAAACAGCAtagcaaGAAGAGCAGGAGCGCTCTTCCGAGCTGTACAAGTGAACGCGTTAAGTCGATCGACAAGCTCACCTATTAGCGGCTAAGGC
466	G	CCATCGTGGACACTTGCAG	TRUE	targeting	chr10	29409777	29409795	-	NGG	enhancer	chr10	29409264	29410237	WAC	ENSG00000095787	WAC	77	90660	TRUE	0.256	0.10113262041587992	atcttgtggaaaggacGAAACACCGCCATCGTGGACACTTGCAGgtttAagagctaTGCTGGAAACAGCAtagcaaGAAGAGCAGGAGCGCTCTTCCGAGCTGTACAAGTGAACGCGTTAAGTCGATCGACAAGCTCACCTATTAGCGGCTAAGGC
467	G	CTGCAAGTGTCCACGATGG	TRUE	targeting	chr10	29409777	29409795	+	NGG	enhancer	chr10	29409264	29410237	WAC	ENSG00000095787	WAC	16	90721	TRUE	0.522	-0.01659601876556116	atcttgtggaaaggacGAAACACCGCTGCAAGTGTCCACGATGGgtttAagagctaTGCTGGAAACAGCAtagcaaGAAGAGCAGGAGCGCTCTTCCGAGCTGTACAAGTGAACGCGTTAAGTCGATCGACAAGCTCACCTATTAGCGGCTAAGGC
468	G	CGGTTGACAGTTCCCACCG	TRUE	targeting	chr10	29409758	29409776	-	NGG	enhancer	chr10	29409264	29410237	WAC	ENSG00000095787	WAC	64	90673	TRUE	0.79	-0.09341966596792928	atcttgtggaaaggacGAAACACCGCGGTTGACAGTTCCCACCGgtttAagagctaTGCTGGAAACAGCAtagcaaGAAGAGCAGGAGCGCTCTTCCGAGCTGTACAAGTGAACGCGTTAAGTCGATCGACAAGCTCACCTATTAGCGGCTAAGGC
469	G	CCTCATCATCGGTGAGAGT	TRUE	targeting	chr10	29409648	29409666	+	NGG	enhancer	chr10	29409264	29410237	WAC	ENSG00000095787	WAC	89	90648	TRUE	0.726	-0.0577744677332615	atcttgtggaaaggacGAAACACCGCCTCATCATCGGTGAGAGTgtttAagagctaTGCTGGAAACAGCAtagcaaGAAGAGCAGGAGCGCTCTTCCGAGCTGTACAAGTGAACGCGTTAAGTCGATCGACAAGCTCACCTATTAGCGGCTAAGGC
470	G	CTGAAATCCATCTGCCCCG	TRUE	targeting	chr10	31133702	31133720	+	NGG	enhancer	chr10	31133297	31134558	WAC	ENSG00000095787	WAC	73	90664	TRUE	0.724	-0.07425021868866238	atcttgtggaaaggacGAAACACCGCTGAAATCCATCTGCCCCGgtttAagagctaTGCTGGAAACAGCAtagcaaGAAGAGCAGGAGCGCTCTTCCGAGCTGTACAAGTGAACGCGTTAAGTCGATCGACAAGCTCACCTATTAGCGGCTAAGGC
471	G	GATTGACAGCAGTCCCGGA	TRUE	targeting	chr10	31134122	31134140	-	NGG	enhancer	chr10	31133297	31134558	WAC	ENSG00000095787	WAC	24	90713	TRUE	0.546	-0.01071030349645282	atcttgtggaaaggacGAAACACCGGATTGACAGCAGTCCCGGAgtttAagagctaTGCTGGAAACAGCAtagcaaGAAGAGCAGGAGCGCTCTTCCGAGCTGTACAAGTGAACGCGTTAAGTCGATCGACAAGCTCACCTATTAGCGGCTAAGGC
472	G	GTTCAGACAGAAATCGTTG	TRUE	targeting	chr10	31134091	31134109	+	NGG	enhancer	chr10	31133297	31134558	WAC	ENSG00000095787	WAC	111	90626	TRUE	0.964	-0.19411035778785943	atcttgtggaaaggacGAAACACCGGTTCAGACAGAAATCGTTGgtttAagagctaTGCTGGAAACAGCAtagcaaGAAGAGCAGGAGCGCTCTTCCGAGCTGTACAAGTGAACGCGTTAAGTCGATCGACAAGCTCACCTATTAGCGGCTAAGGC
473	G	TCCCCTTAATTTAGAACGC	TRUE	targeting	chr10	31134030	31134048	-	NGG	enhancer	chr10	31133297	31134558	WAC	ENSG00000095787	WAC	39	90698	TRUE	0.182	0.1812396186931673	atcttgtggaaaggacGAAACACCGTCCCCTTAATTTAGAACGCgtttAagagctaTGCTGGAAACAGCAtagcaaGAAGAGCAGGAGCGCTCTTCCGAGCTGTACAAGTGAACGCGTTAAGTCGATCGACAAGCTCACCTATTAGCGGCTAAGGC
474	G	GTGGGGAAGCAACTCCGTG	TRUE	targeting	chr10	522039	522057	-	NGG	enhancer	chr10	521728	522228	ZMYND11	ENSG00000015171	ZMYND11	49	73765	TRUE	0.964	-0.3535242464473817	atcttgtggaaaggacGAAACACCGGTGGGGAAGCAACTCCGTGgtttAagagctaTGCTGGAAACAGCAtagcaaGAAGAGCAGGAGCGCTCTTCCGAGCTGTACAAGTGAACGCGTTAAGTCGATCGACAAGCTCACCTATTAGCGGCTAAGGC
475	G	AGAGTCCATAGCTCACACG	TRUE	targeting	chr10	521945	521963	+	NGG	enhancer	chr10	521728	522228	ZMYND11	ENSG00000015171	ZMYND11	48	73766	TRUE	0.36	0.05546258914970925	atcttgtggaaaggacGAAACACCGAGAGTCCATAGCTCACACGgtttAagagctaTGCTGGAAACAGCAtagcaaGAAGAGCAGGAGCGCTCTTCCGAGCTGTACAAGTGAACGCGTTAAGTCGATCGACAAGCTCACCTATTAGCGGCTAAGGC
476	G	CTGGGGAAGGAGATACGTG	TRUE	targeting	chr10	521836	521854	-	NGG	enhancer	chr10	521728	522228	ZMYND11	ENSG00000015171	ZMYND11	44	73770	TRUE	0.844	-0.20179428469443073	atcttgtggaaaggacGAAACACCGCTGGGGAAGGAGATACGTGgtttAagagctaTGCTGGAAACAGCAtagcaaGAAGAGCAGGAGCGCTCTTCCGAGCTGTACAAGTGAACGCGTTAAGTCGATCGACAAGCTCACCTATTAGCGGCTAAGGC
477	G	GTGAGAGTCCAATCTGGGA	TRUE	targeting	chr10	522192	522210	-	NGG	enhancer	chr10	521728	522228	ZMYND11	ENSG00000015171	ZMYND11	120	73694	TRUE	0.22	0.07596599946671445	atcttgtggaaaggacGAAACACCGGTGAGAGTCCAATCTGGGAgtttAagagctaTGCTGGAAACAGCAtagcaaGAAGAGCAGGAGCGCTCTTCCGAGCTGTACAAGTGAACGCGTTAAGTCGATCGACAAGCTCACCTATTAGCGGCTAAGGC
478	G	TTGCGGCCGTGATAATGAA	TRUE	targeting	chr10	625210	625228	-	NGG	enhancer	chr10	624945	625445	ZMYND11	ENSG00000015171	ZMYND11	79	73735	TRUE	0.676	-0.07568025399235945	atcttgtggaaaggacGAAACACCGTTGCGGCCGTGATAATGAAgtttAagagctaTGCTGGAAACAGCAtagcaaGAAGAGCAGGAGCGCTCTTCCGAGCTGTACAAGTGAACGCGTTAAGTCGATCGACAAGCTCACCTATTAGCGGCTAAGGC
479	G	ACACGGCTGTAATTCAGGG	TRUE	targeting	chr10	625119	625137	-	NGG	enhancer	chr10	624945	625445	ZMYND11	ENSG00000015171	ZMYND11	72	73742	TRUE	0.218	0.12889716255643724	atcttgtggaaaggacGAAACACCGACACGGCTGTAATTCAGGGgtttAagagctaTGCTGGAAACAGCAtagcaaGAAGAGCAGGAGCGCTCTTCCGAGCTGTACAAGTGAACGCGTTAAGTCGATCGACAAGCTCACCTATTAGCGGCTAAGGC
480	G	CGTAAACAGTGACCCGCTG	TRUE	targeting	chr10	625141	625159	-	NGG	enhancer	chr10	624945	625445	ZMYND11	ENSG00000015171	ZMYND11	47	73767	TRUE	0.26	0.10299535143895222	atcttgtggaaaggacGAAACACCGCGTAAACAGTGACCCGCTGgtttAagagctaTGCTGGAAACAGCAtagcaaGAAGAGCAGGAGCGCTCTTCCGAGCTGTACAAGTGAACGCGTTAAGTCGATCGACAAGCTCACCTATTAGCGGCTAAGGC
481	G	TTGCCCTGACGGGAAGCGG	TRUE	targeting	chr10	625254	625272	-	NGG	enhancer	chr10	624945	625445	ZMYND11	ENSG00000015171	ZMYND11	30	73784	TRUE	0.24	0.1155927908657116	atcttgtggaaaggacGAAACACCGTTGCCCTGACGGGAAGCGGgtttAagagctaTGCTGGAAACAGCAtagcaaGAAGAGCAGGAGCGCTCTTCCGAGCTGTACAAGTGAACGCGTTAAGTCGATCGACAAGCTCACCTATTAGCGGCTAAGGC
482	G	ATGCGGTGTGGCCTGGCGA	TRUE	targeting	chr10	6348187	6348205	-	NGG	enhancer	chr10	6347921	6348421	GATA3	ENSG00000107485	GATA3	0	122	FALSE	NA	NA	atcttgtggaaaggacGAAACACCGATGCGGTGTGGCCTGGCGAgtttAagagctaTGCTGGAAACAGCAtagcaaGAAGAGCAGGAGCGCTCTTCCGAGCTGTACAAGTGAACGCGTTAAGTCGATCGACAAGCTCACCTATTAGCGGCTAAGGC
483	G	CTGCCGGTGCCAAGTCAGA	TRUE	targeting	chr10	6348140	6348158	+	NGG	enhancer	chr10	6347921	6348421	GATA3	ENSG00000107485	GATA3	1	121	FALSE	NA	NA	atcttgtggaaaggacGAAACACCGCTGCCGGTGCCAAGTCAGAgtttAagagctaTGCTGGAAACAGCAtagcaaGAAGAGCAGGAGCGCTCTTCCGAGCTGTACAAGTGAACGCGTTAAGTCGATCGACAAGCTCACCTATTAGCGGCTAAGGC
484	G	TTATGTCAGCGTCTCAGAT	TRUE	targeting	chr10	6348236	6348254	-	NGG	enhancer	chr10	6347921	6348421	GATA3	ENSG00000107485	GATA3	0	122	FALSE	NA	NA	atcttgtggaaaggacGAAACACCGTTATGTCAGCGTCTCAGATgtttAagagctaTGCTGGAAACAGCAtagcaaGAAGAGCAGGAGCGCTCTTCCGAGCTGTACAAGTGAACGCGTTAAGTCGATCGACAAGCTCACCTATTAGCGGCTAAGGC
485	G	CCTCTGACTTGGCACCGGC	TRUE	targeting	chr10	6348142	6348160	-	NGG	enhancer	chr10	6347921	6348421	GATA3	ENSG00000107485	GATA3	0	122	FALSE	NA	NA	atcttgtggaaaggacGAAACACCGCCTCTGACTTGGCACCGGCgtttAagagctaTGCTGGAAACAGCAtagcaaGAAGAGCAGGAGCGCTCTTCCGAGCTGTACAAGTGAACGCGTTAAGTCGATCGACAAGCTCACCTATTAGCGGCTAAGGC
486	G	CACCAGACTCGCGGTCAGA	TRUE	targeting	chr10	68599655	68599673	-	NGG	enhancer	chr10	68598624	68600780	HK1	ENSG00000156515	HK1	47	126041	TRUE	0.938	-0.27483122560084344	atcttgtggaaaggacGAAACACCGCACCAGACTCGCGGTCAGAgtttAagagctaTGCTGGAAACAGCAtagcaaGAAGAGCAGGAGCGCTCTTCCGAGCTGTACAAGTGAACGCGTTAAGTCGATCGACAAGCTCACCTATTAGCGGCTAAGGC
487	G	CTCAGTGACAGTTGATCTT	TRUE	targeting	chr10	68599726	68599744	+	NGG	enhancer	chr10	68598624	68600780	HK1	ENSG00000156515	HK1	76	126012	TRUE	0.516	-0.04581455484216551	atcttgtggaaaggacGAAACACCGCTCAGTGACAGTTGATCTTgtttAagagctaTGCTGGAAACAGCAtagcaaGAAGAGCAGGAGCGCTCTTCCGAGCTGTACAAGTGAACGCGTTAAGTCGATCGACAAGCTCACCTATTAGCGGCTAAGGC
488	G	GGTCTGCGCACCAGACTCG	TRUE	targeting	chr10	68599663	68599681	-	NGG	enhancer	chr10	68598624	68600780	HK1	ENSG00000156515	HK1	201	125887	TRUE	0.716	-0.06030787847396146	atcttgtggaaaggacGAAACACCGGGTCTGCGCACCAGACTCGgtttAagagctaTGCTGGAAACAGCAtagcaaGAAGAGCAGGAGCGCTCTTCCGAGCTGTACAAGTGAACGCGTTAAGTCGATCGACAAGCTCACCTATTAGCGGCTAAGGC
489	G	TGCCAAGCAAGTCCCCACG	TRUE	targeting	chr10	68599689	68599707	-	NGG	enhancer	chr10	68598624	68600780	HK1	ENSG00000156515	HK1	33	126055	TRUE	0.928	-0.3439737024734661	atcttgtggaaaggacGAAACACCGTGCCAAGCAAGTCCCCACGgtttAagagctaTGCTGGAAACAGCAtagcaaGAAGAGCAGGAGCGCTCTTCCGAGCTGTACAAGTGAACGCGTTAAGTCGATCGACAAGCTCACCTATTAGCGGCTAAGGC
490	G	GGCTGTGCACCCTTCCACG	TRUE	targeting	chr10	69337820	69337838	+	NGG	enhancer	chr10	69337591	69338091	HK1	ENSG00000156515	HK1	102	125986	TRUE	0.612	-0.05509436236534043	atcttgtggaaaggacGAAACACCGGGCTGTGCACCCTTCCACGgtttAagagctaTGCTGGAAACAGCAtagcaaGAAGAGCAGGAGCGCTCTTCCGAGCTGTACAAGTGAACGCGTTAAGTCGATCGACAAGCTCACCTATTAGCGGCTAAGGC
491	G	CATTCTCGATCCTCACGGG	TRUE	targeting	chr10	69337768	69337786	+	NGG	enhancer	chr10	69337591	69338091	HK1	ENSG00000156515	HK1	39	126049	TRUE	0.572	-0.03694004387562122	atcttgtggaaaggacGAAACACCGCATTCTCGATCCTCACGGGgtttAagagctaTGCTGGAAACAGCAtagcaaGAAGAGCAGGAGCGCTCTTCCGAGCTGTACAAGTGAACGCGTTAAGTCGATCGACAAGCTCACCTATTAGCGGCTAAGGC
492	G	CAGCATTCTCGATCCTCAC	TRUE	targeting	chr10	69337765	69337783	+	NGG	enhancer	chr10	69337591	69338091	HK1	ENSG00000156515	HK1	131	125957	TRUE	0.11	0.08456758122366598	atcttgtggaaaggacGAAACACCGCAGCATTCTCGATCCTCACgtttAagagctaTGCTGGAAACAGCAtagcaaGAAGAGCAGGAGCGCTCTTCCGAGCTGTACAAGTGAACGCGTTAAGTCGATCGACAAGCTCACCTATTAGCGGCTAAGGC
493	G	ATTCTCGATCCTCACGGGA	TRUE	targeting	chr10	69337769	69337787	+	NGG	enhancer	chr10	69337591	69338091	HK1	ENSG00000156515	HK1	37	126051	TRUE	0.114	0.15832396171870405	atcttgtggaaaggacGAAACACCGATTCTCGATCCTCACGGGAgtttAagagctaTGCTGGAAACAGCAtagcaaGAAGAGCAGGAGCGCTCTTCCGAGCTGTACAAGTGAACGCGTTAAGTCGATCGACAAGCTCACCTATTAGCGGCTAAGGC
494	G	CCACATCCTGGCTGACGAG	TRUE	targeting	chr10	69375765	69375783	-	NGG	enhancer	chr10	69375433	69376173	HK1	ENSG00000156515	HK1	261	125827	TRUE	0.34	1.908381478809007e-4	atcttgtggaaaggacGAAACACCGCCACATCCTGGCTGACGAGgtttAagagctaTGCTGGAAACAGCAtagcaaGAAGAGCAGGAGCGCTCTTCCGAGCTGTACAAGTGAACGCGTTAAGTCGATCGACAAGCTCACCTATTAGCGGCTAAGGC
495	G	CCCACATCCTGGCTGACGA	TRUE	targeting	chr10	69375766	69375784	-	NGG	enhancer	chr10	69375433	69376173	HK1	ENSG00000156515	HK1	56	126032	TRUE	0.508	-0.06021000220488137	atcttgtggaaaggacGAAACACCGCCCACATCCTGGCTGACGAgtttAagagctaTGCTGGAAACAGCAtagcaaGAAGAGCAGGAGCGCTCTTCCGAGCTGTACAAGTGAACGCGTTAAGTCGATCGACAAGCTCACCTATTAGCGGCTAAGGC
496	G	GGCCTTCAGCAATGCGTGT	TRUE	targeting	chr10	69375841	69375859	+	NGG	enhancer	chr10	69375433	69376173	HK1	ENSG00000156515	HK1	263	125825	TRUE	0.446	-0.00492330481603786	atcttgtggaaaggacGAAACACCGGGCCTTCAGCAATGCGTGTgtttAagagctaTGCTGGAAACAGCAtagcaaGAAGAGCAGGAGCGCTCTTCCGAGCTGTACAAGTGAACGCGTTAAGTCGATCGACAAGCTCACCTATTAGCGGCTAAGGC
497	G	GTTCTTGCCAGCTCCCGGC	TRUE	targeting	chr10	69375820	69375838	+	NGG	enhancer	chr10	69375433	69376173	HK1	ENSG00000156515	HK1	72	126016	TRUE	0.698	-0.0826495870787799	atcttgtggaaaggacGAAACACCGGTTCTTGCCAGCTCCCGGCgtttAagagctaTGCTGGAAACAGCAtagcaaGAAGAGCAGGAGCGCTCTTCCGAGCTGTACAAGTGAACGCGTTAAGTCGATCGACAAGCTCACCTATTAGCGGCTAAGGC
498	G	GGAAAGGACGATTGCGACA	TRUE	targeting	chr10	69392669	69392687	-	NGG	enhancer	chr10	69392413	69392913	HK1	ENSG00000156515	HK1	141	125947	TRUE	0.348	0.00395467246632852	atcttgtggaaaggacGAAACACCGGGAAAGGACGATTGCGACAgtttAagagctaTGCTGGAAACAGCAtagcaaGAAGAGCAGGAGCGCTCTTCCGAGCTGTACAAGTGAACGCGTTAAGTCGATCGACAAGCTCACCTATTAGCGGCTAAGGC
499	G	ACACAGCAAGGGGACCGGA	TRUE	targeting	chr10	69392577	69392595	-	NGG	enhancer	chr10	69392413	69392913	HK1	ENSG00000156515	HK1	2	126086	FALSE	NA	NA	atcttgtggaaaggacGAAACACCGACACAGCAAGGGGACCGGAgtttAagagctaTGCTGGAAACAGCAtagcaaGAAGAGCAGGAGCGCTCTTCCGAGCTGTACAAGTGAACGCGTTAAGTCGATCGACAAGCTCACCTATTAGCGGCTAAGGC
500	G	GACCAACTCATCCTGGCCG	TRUE	targeting	chr10	69392815	69392833	-	NGG	enhancer	chr10	69392413	69392913	HK1	ENSG00000156515	HK1	62	126026	TRUE	0.418	0.00133566057340761	atcttgtggaaaggacGAAACACCGGACCAACTCATCCTGGCCGgtttAagagctaTGCTGGAAACAGCAtagcaaGAAGAGCAGGAGCGCTCTTCCGAGCTGTACAAGTGAACGCGTTAAGTCGATCGACAAGCTCACCTATTAGCGGCTAAGGC
501	G	AGGGTTGATGCCTGTCTAG	TRUE	targeting	chr10	69392516	69392534	+	NGG	enhancer	chr10	69392413	69392913	HK1	ENSG00000156515	HK1	177	125911	TRUE	0.238	0.03049476585997579	atcttgtggaaaggacGAAACACCGAGGGTTGATGCCTGTCTAGgtttAagagctaTGCTGGAAACAGCAtagcaaGAAGAGCAGGAGCGCTCTTCCGAGCTGTACAAGTGAACGCGTTAAGTCGATCGACAAGCTCACCTATTAGCGGCTAAGGC
502	G	TTAGCAGAGTGGAGCGGAT	TRUE	targeting	chr10	69479629	69479647	+	NGG	enhancer	chr10	69479022	69480399	HK1	ENSG00000156515	HK1	107	125981	TRUE	0.4	0.0112060873770925	atcttgtggaaaggacGAAACACCGTTAGCAGAGTGGAGCGGATgtttAagagctaTGCTGGAAACAGCAtagcaaGAAGAGCAGGAGCGCTCTTCCGAGCTGTACAAGTGAACGCGTTAAGTCGATCGACAAGCTCACCTATTAGCGGCTAAGGC
503	G	GGATGGCCTCAGCTAAACA	TRUE	targeting	chr10	69479540	69479558	-	NGG	enhancer	chr10	69479022	69480399	HK1	ENSG00000156515	HK1	198	125890	TRUE	0.338	0.0115087845299075	atcttgtggaaaggacGAAACACCGGGATGGCCTCAGCTAAACAgtttAagagctaTGCTGGAAACAGCAtagcaaGAAGAGCAGGAGCGCTCTTCCGAGCTGTACAAGTGAACGCGTTAAGTCGATCGACAAGCTCACCTATTAGCGGCTAAGGC
504	G	AGGGCCTAGGATTGCTTGA	TRUE	targeting	chr10	69479906	69479924	+	NGG	enhancer	chr10	69479022	69480399	HK1	ENSG00000156515	HK1	194	125894	TRUE	0.484	-0.0051331290672531	atcttgtggaaaggacGAAACACCGAGGGCCTAGGATTGCTTGAgtttAagagctaTGCTGGAAACAGCAtagcaaGAAGAGCAGGAGCGCTCTTCCGAGCTGTACAAGTGAACGCGTTAAGTCGATCGACAAGCTCACCTATTAGCGGCTAAGGC
505	G	TGAGTGGCCGGCTGCCTAG	TRUE	targeting	chr10	69479597	69479615	+	NGG	enhancer	chr10	69479022	69480399	HK1	ENSG00000156515	HK1	128	125960	TRUE	0.128	0.09497938335803424	atcttgtggaaaggacGAAACACCGTGAGTGGCCGGCTGCCTAGgtttAagagctaTGCTGGAAACAGCAtagcaaGAAGAGCAGGAGCGCTCTTCCGAGCTGTACAAGTGAACGCGTTAAGTCGATCGACAAGCTCACCTATTAGCGGCTAAGGC
506	G	ACTCTATCAAATCCATCGG	TRUE	targeting	chr10	74418873	74418891	-	NGG	enhancer	chr10	74418170	74418970	KAT6B KAT6B	ENSG00000156650	KAT6B	26	85045	TRUE	0.188	0.2119683876964128	atcttgtggaaaggacGAAACACCGACTCTATCAAATCCATCGGgtttAagagctaTGCTGGAAACAGCAtagcaaGAAGAGCAGGAGCGCTCTTCCGAGCTGTACAAGTGAACGCGTTAAGTCGATCGACAAGCTCACCTATTAGCGGCTAAGGC
507	G	CCATCGGAGGTAATCAGAC	TRUE	targeting	chr10	74418861	74418879	-	NGG	enhancer	chr10	74418170	74418970	KAT6B KAT6B	ENSG00000156650	KAT6B	113	84958	TRUE	0.65	-0.01175050252304754	atcttgtggaaaggacGAAACACCGCCATCGGAGGTAATCAGACgtttAagagctaTGCTGGAAACAGCAtagcaaGAAGAGCAGGAGCGCTCTTCCGAGCTGTACAAGTGAACGCGTTAAGTCGATCGACAAGCTCACCTATTAGCGGCTAAGGC
508	G	CCAGTCTGATTACCTCCGA	TRUE	targeting	chr10	74418858	74418876	+	NGG	enhancer	chr10	74418170	74418970	KAT6B KAT6B	ENSG00000156650	KAT6B	59	85012	TRUE	0.21	0.16442586160694847	atcttgtggaaaggacGAAACACCGCCAGTCTGATTACCTCCGAgtttAagagctaTGCTGGAAACAGCAtagcaaGAAGAGCAGGAGCGCTCTTCCGAGCTGTACAAGTGAACGCGTTAAGTCGATCGACAAGCTCACCTATTAGCGGCTAAGGC
509	G	CTCAGTTAATTACTGAGCT	TRUE	targeting	chr10	74418313	74418331	-	NGG	enhancer	chr10	74418170	74418970	KAT6B KAT6B	ENSG00000156650	KAT6B	10	85061	TRUE	0.602	-0.04412710263097202	atcttgtggaaaggacGAAACACCGCTCAGTTAATTACTGAGCTgtttAagagctaTGCTGGAAACAGCAtagcaaGAAGAGCAGGAGCGCTCTTCCGAGCTGTACAAGTGAACGCGTTAAGTCGATCGACAAGCTCACCTATTAGCGGCTAAGGC
510	G	TGGCACCTAAGTTATGGCA	TRUE	targeting	chr10	74518186	74518204	+	NGG	enhancer	chr10	74517960	74518460	KAT6B KAT6B	ENSG00000156650	KAT6B	58	85013	TRUE	0.026	0.3491669100669349	atcttgtggaaaggacGAAACACCGTGGCACCTAAGTTATGGCAgtttAagagctaTGCTGGAAACAGCAtagcaaGAAGAGCAGGAGCGCTCTTCCGAGCTGTACAAGTGAACGCGTTAAGTCGATCGACAAGCTCACCTATTAGCGGCTAAGGC
511	G	ACATGTAGGACCCATTAAG	TRUE	targeting	chr10	74518074	74518092	+	NGG	enhancer	chr10	74517960	74518460	KAT6B KAT6B	ENSG00000156650	KAT6B	67	85004	TRUE	0.618	-0.02476113690217601	atcttgtggaaaggacGAAACACCGACATGTAGGACCCATTAAGgtttAagagctaTGCTGGAAACAGCAtagcaaGAAGAGCAGGAGCGCTCTTCCGAGCTGTACAAGTGAACGCGTTAAGTCGATCGACAAGCTCACCTATTAGCGGCTAAGGC
513	G	GTAGTCCCACAAAACATGT	TRUE	targeting	chr10	74518061	74518079	+	NGG	enhancer	chr10	74517960	74518460	KAT6B KAT6B	ENSG00000156650	KAT6B	61	85010	TRUE	0.05	0.3208321229359782	atcttgtggaaaggacGAAACACCGGTAGTCCCACAAAACATGTgtttAagagctaTGCTGGAAACAGCAtagcaaGAAGAGCAGGAGCGCTCTTCCGAGCTGTACAAGTGAACGCGTTAAGTCGATCGACAAGCTCACCTATTAGCGGCTAAGGC
514	G	CTCCCACCAATCTTCTAAG	TRUE	targeting	chr10	74556562	74556580	-	NGG	enhancer	chr10	74556027	74556795	KAT6B KAT6B	ENSG00000156650	KAT6B	67	85004	TRUE	0.446	0.05568121835956419	atcttgtggaaaggacGAAACACCGCTCCCACCAATCTTCTAAGgtttAagagctaTGCTGGAAACAGCAtagcaaGAAGAGCAGGAGCGCTCTTCCGAGCTGTACAAGTGAACGCGTTAAGTCGATCGACAAGCTCACCTATTAGCGGCTAAGGC
515	G	CTATTCCATAGACAATCTA	TRUE	targeting	chr10	74556535	74556553	-	NGG	enhancer	chr10	74556027	74556795	KAT6B KAT6B	ENSG00000156650	KAT6B	64	85007	TRUE	0.028	0.3322518124586845	atcttgtggaaaggacGAAACACCGCTATTCCATAGACAATCTAgtttAagagctaTGCTGGAAACAGCAtagcaaGAAGAGCAGGAGCGCTCTTCCGAGCTGTACAAGTGAACGCGTTAAGTCGATCGACAAGCTCACCTATTAGCGGCTAAGGC
516	G	TGCCACTTAGAAGATTGGT	TRUE	targeting	chr10	74556557	74556575	+	NGG	enhancer	chr10	74556027	74556795	KAT6B KAT6B	ENSG00000156650	KAT6B	50	85021	TRUE	0.6	-0.00664262657670267	atcttgtggaaaggacGAAACACCGTGCCACTTAGAAGATTGGTgtttAagagctaTGCTGGAAACAGCAtagcaaGAAGAGCAGGAGCGCTCTTCCGAGCTGTACAAGTGAACGCGTTAAGTCGATCGACAAGCTCACCTATTAGCGGCTAAGGC
517	G	ATTTGTTATTGCAGCTCCG	TRUE	targeting	chr10	74556134	74556152	+	NGG	enhancer	chr10	74556027	74556795	KAT6B KAT6B	ENSG00000156650	KAT6B	25	85046	TRUE	0.506	0.03287901737570653	atcttgtggaaaggacGAAACACCGATTTGTTATTGCAGCTCCGgtttAagagctaTGCTGGAAACAGCAtagcaaGAAGAGCAGGAGCGCTCTTCCGAGCTGTACAAGTGAACGCGTTAAGTCGATCGACAAGCTCACCTATTAGCGGCTAAGGC
518	G	TTAAAATCCAACCACAGAG	TRUE	targeting	chr10	74585763	74585781	-	NGG	enhancer	chr10	74585300	74585800	KAT6B KAT6B	ENSG00000156650	KAT6B	19	85052	TRUE	0.28	0.1523338522210621	atcttgtggaaaggacGAAACACCGTTAAAATCCAACCACAGAGgtttAagagctaTGCTGGAAACAGCAtagcaaGAAGAGCAGGAGCGCTCTTCCGAGCTGTACAAGTGAACGCGTTAAGTCGATCGACAAGCTCACCTATTAGCGGCTAAGGC
519	G	GAAAGTGCTGTACTCTCAG	TRUE	targeting	chr10	74585560	74585578	+	NGG	enhancer	chr10	74585300	74585800	KAT6B KAT6B	ENSG00000156650	KAT6B	99	84972	TRUE	0.206	0.12650606582907326	atcttgtggaaaggacGAAACACCGGAAAGTGCTGTACTCTCAGgtttAagagctaTGCTGGAAACAGCAtagcaaGAAGAGCAGGAGCGCTCTTCCGAGCTGTACAAGTGAACGCGTTAAGTCGATCGACAAGCTCACCTATTAGCGGCTAAGGC
520	G	GGGTTAGAATAGAAAAGCA	TRUE	targeting	chr10	74585718	74585736	-	NGG	enhancer	chr10	74585300	74585800	KAT6B KAT6B	ENSG00000156650	KAT6B	24	85047	TRUE	0.082	0.3846724249127125	atcttgtggaaaggacGAAACACCGGGGTTAGAATAGAAAAGCAgtttAagagctaTGCTGGAAACAGCAtagcaaGAAGAGCAGGAGCGCTCTTCCGAGCTGTACAAGTGAACGCGTTAAGTCGATCGACAAGCTCACCTATTAGCGGCTAAGGC
521	G	GACATGTGGAGAACAGCTC	TRUE	targeting	chr10	74585737	74585755	-	NGG	enhancer	chr10	74585300	74585800	KAT6B KAT6B	ENSG00000156650	KAT6B	81	84990	TRUE	0.64	-0.02287295064477473	atcttgtggaaaggacGAAACACCGGACATGTGGAGAACAGCTCgtttAagagctaTGCTGGAAACAGCAtagcaaGAAGAGCAGGAGCGCTCTTCCGAGCTGTACAAGTGAACGCGTTAAGTCGATCGACAAGCTCACCTATTAGCGGCTAAGGC
522	G	CTCATAACGAAATTTATGC	TRUE	targeting	chr10	74588844	74588862	-	NGG	enhancer	chr10	74588545	74589046	KAT6B KAT6B	ENSG00000156650	KAT6B	29	85042	TRUE	0.252	0.1438421410188177	atcttgtggaaaggacGAAACACCGCTCATAACGAAATTTATGCgtttAagagctaTGCTGGAAACAGCAtagcaaGAAGAGCAGGAGCGCTCTTCCGAGCTGTACAAGTGAACGCGTTAAGTCGATCGACAAGCTCACCTATTAGCGGCTAAGGC
523	G	TAGCTGCCACAGTGAGTTC	TRUE	targeting	chr10	74589014	74589032	-	NGG	enhancer	chr10	74588545	74589046	KAT6B KAT6B	ENSG00000156650	KAT6B	99	84972	TRUE	0.704	-0.03894965143487572	atcttgtggaaaggacGAAACACCGTAGCTGCCACAGTGAGTTCgtttAagagctaTGCTGGAAACAGCAtagcaaGAAGAGCAGGAGCGCTCTTCCGAGCTGTACAAGTGAACGCGTTAAGTCGATCGACAAGCTCACCTATTAGCGGCTAAGGC
524	G	CACACTGCATCACAACAGA	TRUE	targeting	chr10	74588609	74588627	+	NGG	enhancer	chr10	74588545	74589046	KAT6B KAT6B	ENSG00000156650	KAT6B	56	85015	TRUE	0.798	-0.10302334225117166	atcttgtggaaaggacGAAACACCGCACACTGCATCACAACAGAgtttAagagctaTGCTGGAAACAGCAtagcaaGAAGAGCAGGAGCGCTCTTCCGAGCTGTACAAGTGAACGCGTTAAGTCGATCGACAAGCTCACCTATTAGCGGCTAAGGC
525	G	AATCCAAGGAATATGCTGG	TRUE	targeting	chr10	74588967	74588985	-	NGG	enhancer	chr10	74588545	74589046	KAT6B KAT6B	ENSG00000156650	KAT6B	21	85050	TRUE	0.074	0.4153856391814855	atcttgtggaaaggacGAAACACCGAATCCAAGGAATATGCTGGgtttAagagctaTGCTGGAAACAGCAtagcaaGAAGAGCAGGAGCGCTCTTCCGAGCTGTACAAGTGAACGCGTTAAGTCGATCGACAAGCTCACCTATTAGCGGCTAAGGC
526	G	TATCATTGTCAGTATTAGA	TRUE	targeting	chr10	74670413	74670431	+	NGG	enhancer	chr10	74670388	74670889	KAT6B KAT6B	ENSG00000156650	KAT6B	21	85050	TRUE	0.888	-0.30562375095041183	atcttgtggaaaggacGAAACACCGTATCATTGTCAGTATTAGAgtttAagagctaTGCTGGAAACAGCAtagcaaGAAGAGCAGGAGCGCTCTTCCGAGCTGTACAAGTGAACGCGTTAAGTCGATCGACAAGCTCACCTATTAGCGGCTAAGGC
527	G	TTCTTATTGAGCCAAAAAT	TRUE	targeting	chr10	74670752	74670770	-	NGG	enhancer	chr10	74670388	74670889	KAT6B KAT6B	ENSG00000156650	KAT6B	93	84978	TRUE	0.75	-0.04601140061541242	atcttgtggaaaggacGAAACACCGTTCTTATTGAGCCAAAAATgtttAagagctaTGCTGGAAACAGCAtagcaaGAAGAGCAGGAGCGCTCTTCCGAGCTGTACAAGTGAACGCGTTAAGTCGATCGACAAGCTCACCTATTAGCGGCTAAGGC
528	G	GTTAACATTTAAGCCTGAA	TRUE	targeting	chr10	74670579	74670597	-	NGG	enhancer	chr10	74670388	74670889	KAT6B KAT6B	ENSG00000156650	KAT6B	4	85067	FALSE	NA	NA	atcttgtggaaaggacGAAACACCGGTTAACATTTAAGCCTGAAgtttAagagctaTGCTGGAAACAGCAtagcaaGAAGAGCAGGAGCGCTCTTCCGAGCTGTACAAGTGAACGCGTTAAGTCGATCGACAAGCTCACCTATTAGCGGCTAAGGC
529	G	TCTGTTTCAAACACAATAG	TRUE	targeting	chr10	74670694	74670712	+	NGG	enhancer	chr10	74670388	74670889	KAT6B KAT6B	ENSG00000156650	KAT6B	66	85005	TRUE	0.93	-0.23223907324869195	atcttgtggaaaggacGAAACACCGTCTGTTTCAAACACAATAGgtttAagagctaTGCTGGAAACAGCAtagcaaGAAGAGCAGGAGCGCTCTTCCGAGCTGTACAAGTGAACGCGTTAAGTCGATCGACAAGCTCACCTATTAGCGGCTAAGGC
530	G	TTATAACAACCTTATCGAT	TRUE	targeting	chr10	74683868	74683886	+	NGG	enhancer	chr10	74683684	74684184	KAT6B KAT6B	ENSG00000156650	KAT6B	97	84974	TRUE	0.382	0.0640858072402371	atcttgtggaaaggacGAAACACCGTTATAACAACCTTATCGATgtttAagagctaTGCTGGAAACAGCAtagcaaGAAGAGCAGGAGCGCTCTTCCGAGCTGTACAAGTGAACGCGTTAAGTCGATCGACAAGCTCACCTATTAGCGGCTAAGGC
531	G	AAGAGCTGTGCACAAAAAG	TRUE	targeting	chr10	74683695	74683713	+	NGG	enhancer	chr10	74683684	74684184	KAT6B KAT6B	ENSG00000156650	KAT6B	0	85071	FALSE	NA	NA	atcttgtggaaaggacGAAACACCGAAGAGCTGTGCACAAAAAGgtttAagagctaTGCTGGAAACAGCAtagcaaGAAGAGCAGGAGCGCTCTTCCGAGCTGTACAAGTGAACGCGTTAAGTCGATCGACAAGCTCACCTATTAGCGGCTAAGGC
532	G	GGTTCTTAGCACAGTGTCA	TRUE	targeting	chr10	74684041	74684059	+	NGG	enhancer	chr10	74683684	74684184	KAT6B KAT6B	ENSG00000156650	KAT6B	45	85026	TRUE	0.568	0.02211408057363861	atcttgtggaaaggacGAAACACCGGGTTCTTAGCACAGTGTCAgtttAagagctaTGCTGGAAACAGCAtagcaaGAAGAGCAGGAGCGCTCTTCCGAGCTGTACAAGTGAACGCGTTAAGTCGATCGACAAGCTCACCTATTAGCGGCTAAGGC
533	G	CACTAAGTAAAGCCATCAG	TRUE	targeting	chr10	74684113	74684131	+	NGG	enhancer	chr10	74683684	74684184	KAT6B KAT6B	ENSG00000156650	KAT6B	58	85013	TRUE	0.708	-0.07516618692650329	atcttgtggaaaggacGAAACACCGCACTAAGTAAAGCCATCAGgtttAagagctaTGCTGGAAACAGCAtagcaaGAAGAGCAGGAGCGCTCTTCCGAGCTGTACAAGTGAACGCGTTAAGTCGATCGACAAGCTCACCTATTAGCGGCTAAGGC
534	G	TGAATTCAAGAATAGGTCG	TRUE	targeting	chr10	74813821	74813839	-	NGG	enhancer	chr10	74813135	74814436	KAT6B KAT6B	ENSG00000156650	KAT6B	29	85042	TRUE	0.672	-0.07819877240805267	atcttgtggaaaggacGAAACACCGTGAATTCAAGAATAGGTCGgtttAagagctaTGCTGGAAACAGCAtagcaaGAAGAGCAGGAGCGCTCTTCCGAGCTGTACAAGTGAACGCGTTAAGTCGATCGACAAGCTCACCTATTAGCGGCTAAGGC
535	G	TAATTTAGCAACTTGCAAG	TRUE	targeting	chr10	74813872	74813890	+	NGG	enhancer	chr10	74813135	74814436	KAT6B KAT6B	ENSG00000156650	KAT6B	49	85022	TRUE	0.52	0.0450530162259099	atcttgtggaaaggacGAAACACCGTAATTTAGCAACTTGCAAGgtttAagagctaTGCTGGAAACAGCAtagcaaGAAGAGCAGGAGCGCTCTTCCGAGCTGTACAAGTGAACGCGTTAAGTCGATCGACAAGCTCACCTATTAGCGGCTAAGGC
536	G	TTAGGTCGCTGCTCCGGCG	TRUE	targeting	chr10	74813564	74813582	+	NGG	enhancer	chr10	74813135	74814436	KAT6B KAT6B	ENSG00000156650	KAT6B	62	85009	TRUE	0.05	0.2799571835533726	atcttgtggaaaggacGAAACACCGTTAGGTCGCTGCTCCGGCGgtttAagagctaTGCTGGAAACAGCAtagcaaGAAGAGCAGGAGCGCTCTTCCGAGCTGTACAAGTGAACGCGTTAAGTCGATCGACAAGCTCACCTATTAGCGGCTAAGGC
537	G	CTTAGGTCGCTGCTCCGGC	TRUE	targeting	chr10	74813563	74813581	+	NGG	enhancer	chr10	74813135	74814436	KAT6B KAT6B	ENSG00000156650	KAT6B	16	85055	TRUE	0.482	0.07643044058364065	atcttgtggaaaggacGAAACACCGCTTAGGTCGCTGCTCCGGCgtttAagagctaTGCTGGAAACAGCAtagcaaGAAGAGCAGGAGCGCTCTTCCGAGCTGTACAAGTGAACGCGTTAAGTCGATCGACAAGCTCACCTATTAGCGGCTAAGGC
538	G	GGCTAAAATCCTTAATGCA	TRUE	targeting	chr10	74891653	74891671	-	NGG	enhancer	chr10	74891043	74892135	KAT6B KAT6B	ENSG00000156650	KAT6B	89	84982	TRUE	0.466	0.03464308205029104	atcttgtggaaaggacGAAACACCGGGCTAAAATCCTTAATGCAgtttAagagctaTGCTGGAAACAGCAtagcaaGAAGAGCAGGAGCGCTCTTCCGAGCTGTACAAGTGAACGCGTTAAGTCGATCGACAAGCTCACCTATTAGCGGCTAAGGC
539	G	GATCTGTTAAGTTACATCG	TRUE	targeting	chr10	74891405	74891423	-	NGG	enhancer	chr10	74891043	74892135	KAT6B KAT6B	ENSG00000156650	KAT6B	13	85058	TRUE	0.22	0.36961672003531154	atcttgtggaaaggacGAAACACCGGATCTGTTAAGTTACATCGgtttAagagctaTGCTGGAAACAGCAtagcaaGAAGAGCAGGAGCGCTCTTCCGAGCTGTACAAGTGAACGCGTTAAGTCGATCGACAAGCTCACCTATTAGCGGCTAAGGC
540	G	ACAATATTGGCATGTAACG	TRUE	targeting	chr10	74891769	74891787	+	NGG	enhancer	chr10	74891043	74892135	KAT6B KAT6B	ENSG00000156650	KAT6B	37	85034	TRUE	0.906	-0.22591328130393756	atcttgtggaaaggacGAAACACCGACAATATTGGCATGTAACGgtttAagagctaTGCTGGAAACAGCAtagcaaGAAGAGCAGGAGCGCTCTTCCGAGCTGTACAAGTGAACGCGTTAAGTCGATCGACAAGCTCACCTATTAGCGGCTAAGGC
541	G	GTTGCCCAATAATGAGTCC	TRUE	targeting	chr10	74891904	74891922	+	NGG	enhancer	chr10	74891043	74892135	KAT6B KAT6B	ENSG00000156650	KAT6B	45	85026	TRUE	0.164	0.23696783255909423	atcttgtggaaaggacGAAACACCGGTTGCCCAATAATGAGTCCgtttAagagctaTGCTGGAAACAGCAtagcaaGAAGAGCAGGAGCGCTCTTCCGAGCTGTACAAGTGAACGCGTTAAGTCGATCGACAAGCTCACCTATTAGCGGCTAAGGC
542	G	AGGTTACTGACCTATCAGT	TRUE	targeting	chr10	74922046	74922064	-	NGG	enhancer	chr10	74921705	74922205	KAT6B KAT6B	ENSG00000156650	KAT6B	79	84992	TRUE	0.27	0.1017316790612074	atcttgtggaaaggacGAAACACCGAGGTTACTGACCTATCAGTgtttAagagctaTGCTGGAAACAGCAtagcaaGAAGAGCAGGAGCGCTCTTCCGAGCTGTACAAGTGAACGCGTTAAGTCGATCGACAAGCTCACCTATTAGCGGCTAAGGC
543	G	GTAGCTATGGCTCATTATG	TRUE	targeting	chr10	74921960	74921978	+	NGG	enhancer	chr10	74921705	74922205	KAT6B KAT6B	ENSG00000156650	KAT6B	110	84961	TRUE	0.414	0.04863939681750612	atcttgtggaaaggacGAAACACCGGTAGCTATGGCTCATTATGgtttAagagctaTGCTGGAAACAGCAtagcaaGAAGAGCAGGAGCGCTCTTCCGAGCTGTACAAGTGAACGCGTTAAGTCGATCGACAAGCTCACCTATTAGCGGCTAAGGC
544	G	CTGTCACAAAAATCAACAG	TRUE	targeting	chr10	74921814	74921832	-	NGG	enhancer	chr10	74921705	74922205	KAT6B KAT6B	ENSG00000156650	KAT6B	36	85035	TRUE	0.918	-0.20248546580035703	atcttgtggaaaggacGAAACACCGCTGTCACAAAAATCAACAGgtttAagagctaTGCTGGAAACAGCAtagcaaGAAGAGCAGGAGCGCTCTTCCGAGCTGTACAAGTGAACGCGTTAAGTCGATCGACAAGCTCACCTATTAGCGGCTAAGGC
545	G	CAAGGTGTTAATGAGACAT	TRUE	targeting	chr10	74921848	74921866	+	NGG	enhancer	chr10	74921705	74922205	KAT6B KAT6B	ENSG00000156650	KAT6B	66	85005	TRUE	0.01750911000899019	0.3143128506066556	atcttgtggaaaggacGAAACACCGCAAGGTGTTAATGAGACATgtttAagagctaTGCTGGAAACAGCAtagcaaGAAGAGCAGGAGCGCTCTTCCGAGCTGTACAAGTGAACGCGTTAAGTCGATCGACAAGCTCACCTATTAGCGGCTAAGGC
546	G	AAGACTTCAGGTCTCCCGA	TRUE	targeting	chr10	74963567	74963585	-	NGG	enhancer	chr10	74963191	74963692	KAT6B KAT6B	ENSG00000156650	KAT6B	87	84984	TRUE	0.584	0.00792025456458506	atcttgtggaaaggacGAAACACCGAAGACTTCAGGTCTCCCGAgtttAagagctaTGCTGGAAACAGCAtagcaaGAAGAGCAGGAGCGCTCTTCCGAGCTGTACAAGTGAACGCGTTAAGTCGATCGACAAGCTCACCTATTAGCGGCTAAGGC
547	G	GAAGACTTCAGGTCTCCCG	TRUE	targeting	chr10	74963568	74963586	-	NGG	enhancer	chr10	74963191	74963692	KAT6B KAT6B	ENSG00000156650	KAT6B	42	85029	TRUE	0.694	-0.07558970128258047	atcttgtggaaaggacGAAACACCGGAAGACTTCAGGTCTCCCGgtttAagagctaTGCTGGAAACAGCAtagcaaGAAGAGCAGGAGCGCTCTTCCGAGCTGTACAAGTGAACGCGTTAAGTCGATCGACAAGCTCACCTATTAGCGGCTAAGGC
548	G	CTCCCTTTATTGTACAAAA	TRUE	targeting	chr10	74963516	74963534	-	NGG	enhancer	chr10	74963191	74963692	KAT6B KAT6B	ENSG00000156650	KAT6B	67	85004	TRUE	0.7	-0.04500672363830668	atcttgtggaaaggacGAAACACCGCTCCCTTTATTGTACAAAAgtttAagagctaTGCTGGAAACAGCAtagcaaGAAGAGCAGGAGCGCTCTTCCGAGCTGTACAAGTGAACGCGTTAAGTCGATCGACAAGCTCACCTATTAGCGGCTAAGGC
549	G	TGCTGCTCAGATTGCTGGG	TRUE	targeting	chr10	74963328	74963346	+	NGG	enhancer	chr10	74963191	74963692	KAT6B KAT6B	ENSG00000156650	KAT6B	116	84955	TRUE	0.896	-0.097923931253745	atcttgtggaaaggacGAAACACCGTGCTGCTCAGATTGCTGGGgtttAagagctaTGCTGGAAACAGCAtagcaaGAAGAGCAGGAGCGCTCTTCCGAGCTGTACAAGTGAACGCGTTAAGTCGATCGACAAGCTCACCTATTAGCGGCTAAGGC
550	G	TTGTCTGGAAATCCAGCCG	TRUE	targeting	chr10	75062482	75062500	-	NGG	enhancer	chr10	75061719	75063117	KAT6B KAT6B	ENSG00000156650	KAT6B	31	85040	TRUE	0.46	0.03201514673357997	atcttgtggaaaggacGAAACACCGTTGTCTGGAAATCCAGCCGgtttAagagctaTGCTGGAAACAGCAtagcaaGAAGAGCAGGAGCGCTCTTCCGAGCTGTACAAGTGAACGCGTTAAGTCGATCGACAAGCTCACCTATTAGCGGCTAAGGC
551	G	AGTGGTGCGGTCTACCCCG	TRUE	targeting	chr10	75062508	75062526	+	NGG	enhancer	chr10	75061719	75063117	KAT6B KAT6B	ENSG00000156650	KAT6B	65	85006	TRUE	0.442	0.05171821611671962	atcttgtggaaaggacGAAACACCGAGTGGTGCGGTCTACCCCGgtttAagagctaTGCTGGAAACAGCAtagcaaGAAGAGCAGGAGCGCTCTTCCGAGCTGTACAAGTGAACGCGTTAAGTCGATCGACAAGCTCACCTATTAGCGGCTAAGGC
552	G	CTGCGTGCCAAGCTCCTCG	TRUE	targeting	chr10	75062525	75062543	-	NGG	enhancer	chr10	75061719	75063117	KAT6B KAT6B	ENSG00000156650	KAT6B	40	85031	TRUE	0.73	-0.08538820071797337	atcttgtggaaaggacGAAACACCGCTGCGTGCCAAGCTCCTCGgtttAagagctaTGCTGGAAACAGCAtagcaaGAAGAGCAGGAGCGCTCTTCCGAGCTGTACAAGTGAACGCGTTAAGTCGATCGACAAGCTCACCTATTAGCGGCTAAGGC
553	G	GATGGCCTAAACCACCTTT	TRUE	targeting	chr10	75062271	75062289	-	NGG	enhancer	chr10	75061719	75063117	KAT6B KAT6B	ENSG00000156650	KAT6B	315	84756	TRUE	0.29	0.05702494377697137	atcttgtggaaaggacGAAACACCGGATGGCCTAAACCACCTTTgtttAagagctaTGCTGGAAACAGCAtagcaaGAAGAGCAGGAGCGCTCTTCCGAGCTGTACAAGTGAACGCGTTAAGTCGATCGACAAGCTCACCTATTAGCGGCTAAGGC
554	G	CTTGGAGTCACCGAGAACA	TRUE	targeting	chr10	75066369	75066387	-	NGG	enhancer	chr10	75066188	75066688	KAT6B KAT6B	ENSG00000156650	KAT6B	56	85015	TRUE	0.388	0.08716589796452279	atcttgtggaaaggacGAAACACCGCTTGGAGTCACCGAGAACAgtttAagagctaTGCTGGAAACAGCAtagcaaGAAGAGCAGGAGCGCTCTTCCGAGCTGTACAAGTGAACGCGTTAAGTCGATCGACAAGCTCACCTATTAGCGGCTAAGGC
555	G	ACGAGATTACTGAGAACGG	TRUE	targeting	chr10	75066254	75066272	+	NGG	enhancer	chr10	75066188	75066688	KAT6B KAT6B	ENSG00000156650	KAT6B	25	85046	TRUE	0.186	0.25922194647374486	atcttgtggaaaggacGAAACACCGACGAGATTACTGAGAACGGgtttAagagctaTGCTGGAAACAGCAtagcaaGAAGAGCAGGAGCGCTCTTCCGAGCTGTACAAGTGAACGCGTTAAGTCGATCGACAAGCTCACCTATTAGCGGCTAAGGC
556	G	GGGTTCCCAACCTTCAACT	TRUE	targeting	chr10	75066273	75066291	+	NGG	enhancer	chr10	75066188	75066688	KAT6B KAT6B	ENSG00000156650	KAT6B	91	84980	TRUE	0.978	-0.2514225565634508	atcttgtggaaaggacGAAACACCGGGGTTCCCAACCTTCAACTgtttAagagctaTGCTGGAAACAGCAtagcaaGAAGAGCAGGAGCGCTCTTCCGAGCTGTACAAGTGAACGCGTTAAGTCGATCGACAAGCTCACCTATTAGCGGCTAAGGC
557	G	CCACGAGATTACTGAGAAC	TRUE	targeting	chr10	75066252	75066270	+	NGG	enhancer	chr10	75066188	75066688	KAT6B KAT6B	ENSG00000156650	KAT6B	65	85006	TRUE	0.61	-0.05363928878986057	atcttgtggaaaggacGAAACACCGCCACGAGATTACTGAGAACgtttAagagctaTGCTGGAAACAGCAtagcaaGAAGAGCAGGAGCGCTCTTCCGAGCTGTACAAGTGAACGCGTTAAGTCGATCGACAAGCTCACCTATTAGCGGCTAAGGC
558	G	CTCGGTGTCCATAAATCAC	TRUE	targeting	chr10	75283835	75283853	-	NGG	enhancer	chr10	75283575	75284075	KAT6B KAT6B	ENSG00000156650	KAT6B	50	85021	TRUE	0.3	0.13060569808390898	atcttgtggaaaggacGAAACACCGCTCGGTGTCCATAAATCACgtttAagagctaTGCTGGAAACAGCAtagcaaGAAGAGCAGGAGCGCTCTTCCGAGCTGTACAAGTGAACGCGTTAAGTCGATCGACAAGCTCACCTATTAGCGGCTAAGGC
559	G	GACACCGAGTGAACTCCTG	TRUE	targeting	chr10	75283845	75283863	+	NGG	enhancer	chr10	75283575	75284075	KAT6B KAT6B	ENSG00000156650	KAT6B	102	84969	TRUE	0.622	-0.00798568016095402	atcttgtggaaaggacGAAACACCGGACACCGAGTGAACTCCTGgtttAagagctaTGCTGGAAACAGCAtagcaaGAAGAGCAGGAGCGCTCTTCCGAGCTGTACAAGTGAACGCGTTAAGTCGATCGACAAGCTCACCTATTAGCGGCTAAGGC
560	G	ACAGCTCACTGACGACTCA	TRUE	targeting	chr10	75283791	75283809	+	NGG	enhancer	chr10	75283575	75284075	KAT6B KAT6B	ENSG00000156650	KAT6B	62	85009	TRUE	0.626	-0.03987895579420592	atcttgtggaaaggacGAAACACCGACAGCTCACTGACGACTCAgtttAagagctaTGCTGGAAACAGCAtagcaaGAAGAGCAGGAGCGCTCTTCCGAGCTGTACAAGTGAACGCGTTAAGTCGATCGACAAGCTCACCTATTAGCGGCTAAGGC
561	G	TCTGCCGCAGGAGTTCACT	TRUE	targeting	chr10	75283852	75283870	-	NGG	enhancer	chr10	75283575	75284075	KAT6B KAT6B	ENSG00000156650	KAT6B	94	84977	TRUE	0.84	-0.08915907155098068	atcttgtggaaaggacGAAACACCGTCTGCCGCAGGAGTTCACTgtttAagagctaTGCTGGAAACAGCAtagcaaGAAGAGCAGGAGCGCTCTTCCGAGCTGTACAAGTGAACGCGTTAAGTCGATCGACAAGCTCACCTATTAGCGGCTAAGGC
562	G	GGCAGTTCGTGGTTAGCAG	TRUE	targeting	chr10	77173956	77173974	-	NGG	enhancer	chr10	77173794	77174294	KCNMA1	ENSG00000156113	KCNMA1	49	61754	TRUE	0.238	0.09670255875335476	atcttgtggaaaggacGAAACACCGGGCAGTTCGTGGTTAGCAGgtttAagagctaTGCTGGAAACAGCAtagcaaGAAGAGCAGGAGCGCTCTTCCGAGCTGTACAAGTGAACGCGTTAAGTCGATCGACAAGCTCACCTATTAGCGGCTAAGGC
563	G	GTGAGCAATTAAGTAGCAA	TRUE	targeting	chr10	77174015	77174033	-	NGG	enhancer	chr10	77173794	77174294	KCNMA1	ENSG00000156113	KCNMA1	43	61760	TRUE	0.258	0.11863402657887744	atcttgtggaaaggacGAAACACCGGTGAGCAATTAAGTAGCAAgtttAagagctaTGCTGGAAACAGCAtagcaaGAAGAGCAGGAGCGCTCTTCCGAGCTGTACAAGTGAACGCGTTAAGTCGATCGACAAGCTCACCTATTAGCGGCTAAGGC
564	G	ATTTGGGTAGGGTGGTAGA	TRUE	targeting	chr10	77174202	77174220	+	NGG	enhancer	chr10	77173794	77174294	KCNMA1	ENSG00000156113	KCNMA1	10	61793	TRUE	0.412	-0.01842851322532923	atcttgtggaaaggacGAAACACCGATTTGGGTAGGGTGGTAGAgtttAagagctaTGCTGGAAACAGCAtagcaaGAAGAGCAGGAGCGCTCTTCCGAGCTGTACAAGTGAACGCGTTAAGTCGATCGACAAGCTCACCTATTAGCGGCTAAGGC
565	G	TGAGCAATTAAGTAGCAAG	TRUE	targeting	chr10	77174014	77174032	-	NGG	enhancer	chr10	77173794	77174294	KCNMA1	ENSG00000156113	KCNMA1	30	61773	TRUE	0.312	0.08583377464811948	atcttgtggaaaggacGAAACACCGTGAGCAATTAAGTAGCAAGgtttAagagctaTGCTGGAAACAGCAtagcaaGAAGAGCAGGAGCGCTCTTCCGAGCTGTACAAGTGAACGCGTTAAGTCGATCGACAAGCTCACCTATTAGCGGCTAAGGC
566	G	CTTGTGCCTAACACAACTG	TRUE	targeting	chr10	77243221	77243239	-	NGG	enhancer	chr10	77242828	77243328	KCNMA1	ENSG00000156113	KCNMA1	47	61756	TRUE	0.648	-0.08546999507487718	atcttgtggaaaggacGAAACACCGCTTGTGCCTAACACAACTGgtttAagagctaTGCTGGAAACAGCAtagcaaGAAGAGCAGGAGCGCTCTTCCGAGCTGTACAAGTGAACGCGTTAAGTCGATCGACAAGCTCACCTATTAGCGGCTAAGGC
567	G	TATAACATTTCGCTCCAGC	TRUE	targeting	chr10	77243275	77243293	+	NGG	enhancer	chr10	77242828	77243328	KCNMA1	ENSG00000156113	KCNMA1	16	61787	TRUE	0.87	-0.45722959786771455	atcttgtggaaaggacGAAACACCGTATAACATTTCGCTCCAGCgtttAagagctaTGCTGGAAACAGCAtagcaaGAAGAGCAGGAGCGCTCTTCCGAGCTGTACAAGTGAACGCGTTAAGTCGATCGACAAGCTCACCTATTAGCGGCTAAGGC
568	G	ATGCATCAAAAAGTCCCAA	TRUE	targeting	chr10	77242994	77243012	+	NGG	enhancer	chr10	77242828	77243328	KCNMA1	ENSG00000156113	KCNMA1	11	61792	TRUE	0.672	-0.24946266466199285	atcttgtggaaaggacGAAACACCGATGCATCAAAAAGTCCCAAgtttAagagctaTGCTGGAAACAGCAtagcaaGAAGAGCAGGAGCGCTCTTCCGAGCTGTACAAGTGAACGCGTTAAGTCGATCGACAAGCTCACCTATTAGCGGCTAAGGC
569	G	TGTCAGGTCAAAAGACAAG	TRUE	targeting	chr10	77243099	77243117	+	NGG	enhancer	chr10	77242828	77243328	KCNMA1	ENSG00000156113	KCNMA1	95	61708	TRUE	0.51	-0.03441823216567941	atcttgtggaaaggacGAAACACCGTGTCAGGTCAAAAGACAAGgtttAagagctaTGCTGGAAACAGCAtagcaaGAAGAGCAGGAGCGCTCTTCCGAGCTGTACAAGTGAACGCGTTAAGTCGATCGACAAGCTCACCTATTAGCGGCTAAGGC
570	G	AGCCTTGCAATTGGCTACA	TRUE	targeting	chr10	77339384	77339402	+	NGG	enhancer	chr10	77339144	77339644	KCNMA1	ENSG00000156113	KCNMA1	35	61768	TRUE	0.518	-0.05329678074117017	atcttgtggaaaggacGAAACACCGAGCCTTGCAATTGGCTACAgtttAagagctaTGCTGGAAACAGCAtagcaaGAAGAGCAGGAGCGCTCTTCCGAGCTGTACAAGTGAACGCGTTAAGTCGATCGACAAGCTCACCTATTAGCGGCTAAGGC
571	G	GTAACCCTCCCCTAGTGGA	TRUE	targeting	chr10	77339616	77339634	-	NGG	enhancer	chr10	77339144	77339644	KCNMA1	ENSG00000156113	KCNMA1	10	61793	TRUE	0.71	-0.22877478541965912	atcttgtggaaaggacGAAACACCGGTAACCCTCCCCTAGTGGAgtttAagagctaTGCTGGAAACAGCAtagcaaGAAGAGCAGGAGCGCTCTTCCGAGCTGTACAAGTGAACGCGTTAAGTCGATCGACAAGCTCACCTATTAGCGGCTAAGGC
572	G	CACCATTCTGAGTCAAGCT	TRUE	targeting	chr10	77339547	77339565	-	NGG	enhancer	chr10	77339144	77339644	KCNMA1	ENSG00000156113	KCNMA1	17	61786	TRUE	0.064	0.4297109240443432	atcttgtggaaaggacGAAACACCGCACCATTCTGAGTCAAGCTgtttAagagctaTGCTGGAAACAGCAtagcaaGAAGAGCAGGAGCGCTCTTCCGAGCTGTACAAGTGAACGCGTTAAGTCGATCGACAAGCTCACCTATTAGCGGCTAAGGC
573	G	TACCCCCAGCAACACCATG	TRUE	targeting	chr10	77339480	77339498	+	NGG	enhancer	chr10	77339144	77339644	KCNMA1	ENSG00000156113	KCNMA1	47	61756	TRUE	0.666	-0.11925110967103449	atcttgtggaaaggacGAAACACCGTACCCCCAGCAACACCATGgtttAagagctaTGCTGGAAACAGCAtagcaaGAAGAGCAGGAGCGCTCTTCCGAGCTGTACAAGTGAACGCGTTAAGTCGATCGACAAGCTCACCTATTAGCGGCTAAGGC
574	G	TAGAGGGCCGTGTGCATCA	TRUE	targeting	chr10	77501572	77501590	-	NGG	enhancer	chr10	77501295	77501795	KCNMA1	ENSG00000156113	KCNMA1	81	61722	TRUE	0.052	0.24202077749143505	atcttgtggaaaggacGAAACACCGTAGAGGGCCGTGTGCATCAgtttAagagctaTGCTGGAAACAGCAtagcaaGAAGAGCAGGAGCGCTCTTCCGAGCTGTACAAGTGAACGCGTTAAGTCGATCGACAAGCTCACCTATTAGCGGCTAAGGC
575	G	GCTGTCCTCAAGTACCACG	TRUE	targeting	chr10	77501728	77501746	+	NGG	enhancer	chr10	77501295	77501795	KCNMA1	ENSG00000156113	KCNMA1	34	61769	TRUE	0.568	-0.04472931264816071	atcttgtggaaaggacGAAACACCGGCTGTCCTCAAGTACCACGgtttAagagctaTGCTGGAAACAGCAtagcaaGAAGAGCAGGAGCGCTCTTCCGAGCTGTACAAGTGAACGCGTTAAGTCGATCGACAAGCTCACCTATTAGCGGCTAAGGC
576	G	GGCATCCATCCATTGTCAG	TRUE	targeting	chr10	77501436	77501454	-	NGG	enhancer	chr10	77501295	77501795	KCNMA1	ENSG00000156113	KCNMA1	65	61738	TRUE	0.51	-0.03299427709148239	atcttgtggaaaggacGAAACACCGGGCATCCATCCATTGTCAGgtttAagagctaTGCTGGAAACAGCAtagcaaGAAGAGCAGGAGCGCTCTTCCGAGCTGTACAAGTGAACGCGTTAAGTCGATCGACAAGCTCACCTATTAGCGGCTAAGGC
577	G	ACTGTCCCCTGACAATGGA	TRUE	targeting	chr10	77501428	77501446	+	NGG	enhancer	chr10	77501295	77501795	KCNMA1	ENSG00000156113	KCNMA1	51	61752	TRUE	0.156	0.13444693740616387	atcttgtggaaaggacGAAACACCGACTGTCCCCTGACAATGGAgtttAagagctaTGCTGGAAACAGCAtagcaaGAAGAGCAGGAGCGCTCTTCCGAGCTGTACAAGTGAACGCGTTAAGTCGATCGACAAGCTCACCTATTAGCGGCTAAGGC
578	G	GAGCACCAGGGTTAACGGC	TRUE	targeting	chr10	77505058	77505076	+	NGG	enhancer	chr10	77504769	77505269	KCNMA1	ENSG00000156113	KCNMA1	83	61720	TRUE	0.37	0.03172634916493222	atcttgtggaaaggacGAAACACCGGAGCACCAGGGTTAACGGCgtttAagagctaTGCTGGAAACAGCAtagcaaGAAGAGCAGGAGCGCTCTTCCGAGCTGTACAAGTGAACGCGTTAAGTCGATCGACAAGCTCACCTATTAGCGGCTAAGGC
579	G	TTCCAGGCACGTAGCAAGG	TRUE	targeting	chr10	77505148	77505166	-	NGG	enhancer	chr10	77504769	77505269	KCNMA1	ENSG00000156113	KCNMA1	8	61795	TRUE	0.74	-0.31022813286614714	atcttgtggaaaggacGAAACACCGTTCCAGGCACGTAGCAAGGgtttAagagctaTGCTGGAAACAGCAtagcaaGAAGAGCAGGAGCGCTCTTCCGAGCTGTACAAGTGAACGCGTTAAGTCGATCGACAAGCTCACCTATTAGCGGCTAAGGC
580	G	CAGGGCAAATAGCAGTGCG	TRUE	targeting	chr10	77505242	77505260	+	NGG	enhancer	chr10	77504769	77505269	KCNMA1	ENSG00000156113	KCNMA1	26	61777	TRUE	0.678	-0.1405991854486519	atcttgtggaaaggacGAAACACCGCAGGGCAAATAGCAGTGCGgtttAagagctaTGCTGGAAACAGCAtagcaaGAAGAGCAGGAGCGCTCTTCCGAGCTGTACAAGTGAACGCGTTAAGTCGATCGACAAGCTCACCTATTAGCGGCTAAGGC
581	G	CTTAAAATAAGTGGTACCT	TRUE	targeting	chr10	77505180	77505198	+	NGG	enhancer	chr10	77504769	77505269	KCNMA1	ENSG00000156113	KCNMA1	6	61797	FALSE	NA	NA	atcttgtggaaaggacGAAACACCGCTTAAAATAAGTGGTACCTgtttAagagctaTGCTGGAAACAGCAtagcaaGAAGAGCAGGAGCGCTCTTCCGAGCTGTACAAGTGAACGCGTTAAGTCGATCGACAAGCTCACCTATTAGCGGCTAAGGC
582	G	GCGTTGGCTCGTCTCCCCG	TRUE	targeting	chr10	77846838	77846856	-	NGG	enhancer	chr10	77846319	77847109	KCNMA1	ENSG00000156113	KCNMA1	20	61783	TRUE	0.3	0.1039350606547419	atcttgtggaaaggacGAAACACCGGCGTTGGCTCGTCTCCCCGgtttAagagctaTGCTGGAAACAGCAtagcaaGAAGAGCAGGAGCGCTCTTCCGAGCTGTACAAGTGAACGCGTTAAGTCGATCGACAAGCTCACCTATTAGCGGCTAAGGC
583	G	CTTTGCTGGGGAACAAAGG	TRUE	targeting	chr10	77846780	77846798	+	NGG	enhancer	chr10	77846319	77847109	KCNMA1	ENSG00000156113	KCNMA1	26	61777	TRUE	0.414	0.01047743785787491	atcttgtggaaaggacGAAACACCGCTTTGCTGGGGAACAAAGGgtttAagagctaTGCTGGAAACAGCAtagcaaGAAGAGCAGGAGCGCTCTTCCGAGCTGTACAAGTGAACGCGTTAAGTCGATCGACAAGCTCACCTATTAGCGGCTAAGGC
584	G	CACAAAGCCCGGTTCTGGG	TRUE	targeting	chr10	77846925	77846943	+	NGG	enhancer	chr10	77846319	77847109	KCNMA1	ENSG00000156113	KCNMA1	28	61775	TRUE	0.268	0.11294072537262669	atcttgtggaaaggacGAAACACCGCACAAAGCCCGGTTCTGGGgtttAagagctaTGCTGGAAACAGCAtagcaaGAAGAGCAGGAGCGCTCTTCCGAGCTGTACAAGTGAACGCGTTAAGTCGATCGACAAGCTCACCTATTAGCGGCTAAGGC
585	G	AGCCAAGTGAGAACCCCAT	TRUE	targeting	chr10	77846743	77846761	+	NGG	enhancer	chr10	77846319	77847109	KCNMA1	ENSG00000156113	KCNMA1	40	61763	TRUE	0.31	0.06740647788502052	atcttgtggaaaggacGAAACACCGAGCCAAGTGAGAACCCCATgtttAagagctaTGCTGGAAACAGCAtagcaaGAAGAGCAGGAGCGCTCTTCCGAGCTGTACAAGTGAACGCGTTAAGTCGATCGACAAGCTCACCTATTAGCGGCTAAGGC
586	G	GTGGGAGTGATGTGTAGCG	TRUE	targeting	chr10	77891674	77891692	-	NGG	enhancer	chr10	77891273	77891773	KCNMA1	ENSG00000156113	KCNMA1	32	61771	TRUE	0.29	0.08899968744640174	atcttgtggaaaggacGAAACACCGGTGGGAGTGATGTGTAGCGgtttAagagctaTGCTGGAAACAGCAtagcaaGAAGAGCAGGAGCGCTCTTCCGAGCTGTACAAGTGAACGCGTTAAGTCGATCGACAAGCTCACCTATTAGCGGCTAAGGC
587	G	TTTGAGATGAAGTGCTGAG	TRUE	targeting	chr10	77891740	77891758	-	NGG	enhancer	chr10	77891273	77891773	KCNMA1	ENSG00000156113	KCNMA1	19	61784	TRUE	0.624	-0.11025737331686392	atcttgtggaaaggacGAAACACCGTTTGAGATGAAGTGCTGAGgtttAagagctaTGCTGGAAACAGCAtagcaaGAAGAGCAGGAGCGCTCTTCCGAGCTGTACAAGTGAACGCGTTAAGTCGATCGACAAGCTCACCTATTAGCGGCTAAGGC
588	G	ATCATTGAGGATTTCACGA	TRUE	targeting	chr10	77891288	77891306	-	NGG	enhancer	chr10	77891273	77891773	KCNMA1	ENSG00000156113	KCNMA1	34	61769	TRUE	0.452	0.02326903581558759	atcttgtggaaaggacGAAACACCGATCATTGAGGATTTCACGAgtttAagagctaTGCTGGAAACAGCAtagcaaGAAGAGCAGGAGCGCTCTTCCGAGCTGTACAAGTGAACGCGTTAAGTCGATCGACAAGCTCACCTATTAGCGGCTAAGGC
590	G	CATGCTTCCACAAGGGTAG	TRUE	targeting	chr10	78047517	78047535	-	NGG	enhancer	chr10	78047252	78047928	ZMIZ1	ENSG00000108175	ZMIZ1	20	108805	TRUE	0.984	-0.4932728423649821	atcttgtggaaaggacGAAACACCGCATGCTTCCACAAGGGTAGgtttAagagctaTGCTGGAAACAGCAtagcaaGAAGAGCAGGAGCGCTCTTCCGAGCTGTACAAGTGAACGCGTTAAGTCGATCGACAAGCTCACCTATTAGCGGCTAAGGC
591	G	AGGTTCAGCTTCCCTACGA	TRUE	targeting	chr10	78047630	78047648	-	NGG	enhancer	chr10	78047252	78047928	ZMIZ1	ENSG00000108175	ZMIZ1	62	108763	TRUE	0.4	0.0336494889226563	atcttgtggaaaggacGAAACACCGAGGTTCAGCTTCCCTACGAgtttAagagctaTGCTGGAAACAGCAtagcaaGAAGAGCAGGAGCGCTCTTCCGAGCTGTACAAGTGAACGCGTTAAGTCGATCGACAAGCTCACCTATTAGCGGCTAAGGC
592	G	GGGTGGTAATCTTGTTTAT	TRUE	targeting	chr10	78047599	78047617	+	NGG	enhancer	chr10	78047252	78047928	ZMIZ1	ENSG00000108175	ZMIZ1	173	108652	TRUE	0.314	0.06125453321928439	atcttgtggaaaggacGAAACACCGGGGTGGTAATCTTGTTTATgtttAagagctaTGCTGGAAACAGCAtagcaaGAAGAGCAGGAGCGCTCTTCCGAGCTGTACAAGTGAACGCGTTAAGTCGATCGACAAGCTCACCTATTAGCGGCTAAGGC
593	G	GTCAAGACCGCTACCCTTG	TRUE	targeting	chr10	78047507	78047525	+	NGG	enhancer	chr10	78047252	78047928	ZMIZ1	ENSG00000108175	ZMIZ1	92	108733	TRUE	0.0185099180025564	0.2370892546012072	atcttgtggaaaggacGAAACACCGGTCAAGACCGCTACCCTTGgtttAagagctaTGCTGGAAACAGCAtagcaaGAAGAGCAGGAGCGCTCTTCCGAGCTGTACAAGTGAACGCGTTAAGTCGATCGACAAGCTCACCTATTAGCGGCTAAGGC
594	G	GTGTCTTGTTTCCACGGCA	TRUE	targeting	chr10	78139556	78139574	+	NGG	enhancer	chr10	78139149	78139896	ZMIZ1	ENSG00000108175	ZMIZ1	43	108782	TRUE	0.414	0.04475187970620617	atcttgtggaaaggacGAAACACCGGTGTCTTGTTTCCACGGCAgtttAagagctaTGCTGGAAACAGCAtagcaaGAAGAGCAGGAGCGCTCTTCCGAGCTGTACAAGTGAACGCGTTAAGTCGATCGACAAGCTCACCTATTAGCGGCTAAGGC
595	G	TCTTGTTTCCACGGCAGGG	TRUE	targeting	chr10	78139559	78139577	+	NGG	enhancer	chr10	78139149	78139896	ZMIZ1	ENSG00000108175	ZMIZ1	19	108806	TRUE	0.252	0.1660568378567589	atcttgtggaaaggacGAAACACCGTCTTGTTTCCACGGCAGGGgtttAagagctaTGCTGGAAACAGCAtagcaaGAAGAGCAGGAGCGCTCTTCCGAGCTGTACAAGTGAACGCGTTAAGTCGATCGACAAGCTCACCTATTAGCGGCTAAGGC
596	G	GACCATCTGTCAGGAGCGA	TRUE	targeting	chr10	78139310	78139328	-	NGG	enhancer	chr10	78139149	78139896	ZMIZ1	ENSG00000108175	ZMIZ1	109	108716	TRUE	0.314	0.06385297400888676	atcttgtggaaaggacGAAACACCGGACCATCTGTCAGGAGCGAgtttAagagctaTGCTGGAAACAGCAtagcaaGAAGAGCAGGAGCGCTCTTCCGAGCTGTACAAGTGAACGCGTTAAGTCGATCGACAAGCTCACCTATTAGCGGCTAAGGC
597	G	AGCTGATAGACGTCCAAAG	TRUE	targeting	chr10	78139856	78139874	-	NGG	enhancer	chr10	78139149	78139896	ZMIZ1	ENSG00000108175	ZMIZ1	72	108753	TRUE	0.162	0.12334714703620654	atcttgtggaaaggacGAAACACCGAGCTGATAGACGTCCAAAGgtttAagagctaTGCTGGAAACAGCAtagcaaGAAGAGCAGGAGCGCTCTTCCGAGCTGTACAAGTGAACGCGTTAAGTCGATCGACAAGCTCACCTATTAGCGGCTAAGGC
598	G	ATCTGGTGACTAATGGCCG	TRUE	targeting	chr10	78303274	78303292	+	NGG	enhancer	chr10	78302676	78303806	ZMIZ1	ENSG00000108175	ZMIZ1	20	108805	TRUE	0.256	0.1229803141395366	atcttgtggaaaggacGAAACACCGATCTGGTGACTAATGGCCGgtttAagagctaTGCTGGAAACAGCAtagcaaGAAGAGCAGGAGCGCTCTTCCGAGCTGTACAAGTGAACGCGTTAAGTCGATCGACAAGCTCACCTATTAGCGGCTAAGGC
599	G	GGCGCAGACAATGGCCGCG	TRUE	targeting	chr10	78303227	78303245	-	NGG	enhancer	chr10	78302676	78303806	ZMIZ1	ENSG00000108175	ZMIZ1	92	108733	TRUE	0.86	-0.1330830711499803	atcttgtggaaaggacGAAACACCGGGCGCAGACAATGGCCGCGgtttAagagctaTGCTGGAAACAGCAtagcaaGAAGAGCAGGAGCGCTCTTCCGAGCTGTACAAGTGAACGCGTTAAGTCGATCGACAAGCTCACCTATTAGCGGCTAAGGC
600	G	CGGCGCCTGGCGCAGACAA	TRUE	targeting	chr10	78303235	78303253	-	NGG	enhancer	chr10	78302676	78303806	ZMIZ1	ENSG00000108175	ZMIZ1	113	108712	TRUE	0.218	0.09228548179673252	atcttgtggaaaggacGAAACACCGCGGCGCCTGGCGCAGACAAgtttAagagctaTGCTGGAAACAGCAtagcaaGAAGAGCAGGAGCGCTCTTCCGAGCTGTACAAGTGAACGCGTTAAGTCGATCGACAAGCTCACCTATTAGCGGCTAAGGC
601	G	CGCGGCCATTGTCTGCGCC	TRUE	targeting	chr10	78303227	78303245	+	NGG	enhancer	chr10	78302676	78303806	ZMIZ1	ENSG00000108175	ZMIZ1	79	108746	TRUE	0.55	0.00524523508478691	atcttgtggaaaggacGAAACACCGCGCGGCCATTGTCTGCGCCgtttAagagctaTGCTGGAAACAGCAtagcaaGAAGAGCAGGAGCGCTCTTCCGAGCTGTACAAGTGAACGCGTTAAGTCGATCGACAAGCTCACCTATTAGCGGCTAAGGC
602	G	CATGTCTCTCCCGGGCTTG	TRUE	targeting	chr10	78376130	78376148	+	NGG	enhancer	chr10	78375768	78376491	ZMIZ1	ENSG00000108175	ZMIZ1	79	108746	TRUE	0.464	0.00379145435237712	atcttgtggaaaggacGAAACACCGCATGTCTCTCCCGGGCTTGgtttAagagctaTGCTGGAAACAGCAtagcaaGAAGAGCAGGAGCGCTCTTCCGAGCTGTACAAGTGAACGCGTTAAGTCGATCGACAAGCTCACCTATTAGCGGCTAAGGC
603	G	CTGGCAAAGGCATTCGCAG	TRUE	targeting	chr10	78375884	78375902	-	NGG	enhancer	chr10	78375768	78376491	ZMIZ1	ENSG00000108175	ZMIZ1	127	108698	TRUE	0.404	0.03193428956787256	atcttgtggaaaggacGAAACACCGCTGGCAAAGGCATTCGCAGgtttAagagctaTGCTGGAAACAGCAtagcaaGAAGAGCAGGAGCGCTCTTCCGAGCTGTACAAGTGAACGCGTTAAGTCGATCGACAAGCTCACCTATTAGCGGCTAAGGC
604	G	AGTGGGCTGTCCCTTACAG	TRUE	targeting	chr10	78376332	78376350	+	NGG	enhancer	chr10	78375768	78376491	ZMIZ1	ENSG00000108175	ZMIZ1	182	108643	TRUE	0.822	-0.0763691454977162	atcttgtggaaaggacGAAACACCGAGTGGGCTGTCCCTTACAGgtttAagagctaTGCTGGAAACAGCAtagcaaGAAGAGCAGGAGCGCTCTTCCGAGCTGTACAAGTGAACGCGTTAAGTCGATCGACAAGCTCACCTATTAGCGGCTAAGGC
605	G	AGTGGCTAAGTCGATTGAA	TRUE	targeting	chr10	78375938	78375956	-	NGG	enhancer	chr10	78375768	78376491	ZMIZ1	ENSG00000108175	ZMIZ1	94	108731	TRUE	0.00379749287212976	0.2904413874315909	atcttgtggaaaggacGAAACACCGAGTGGCTAAGTCGATTGAAgtttAagagctaTGCTGGAAACAGCAtagcaaGAAGAGCAGGAGCGCTCTTCCGAGCTGTACAAGTGAACGCGTTAAGTCGATCGACAAGCTCACCTATTAGCGGCTAAGGC
606	G	AAATACCAGACACGATCCA	TRUE	targeting	chr10	78407267	78407285	+	NGG	enhancer	chr10	78406673	78407726	KCNMA1 ZMIZ1	ENSG00000108175	ZMIZ1	21	108804	TRUE	0.122	0.26858320823335996	atcttgtggaaaggacGAAACACCGAAATACCAGACACGATCCAgtttAagagctaTGCTGGAAACAGCAtagcaaGAAGAGCAGGAGCGCTCTTCCGAGCTGTACAAGTGAACGCGTTAAGTCGATCGACAAGCTCACCTATTAGCGGCTAAGGC
606	G	AAATACCAGACACGATCCA	TRUE	targeting	chr10	78407267	78407285	+	NGG	enhancer	chr10	78406673	78407726	KCNMA1 ZMIZ1	ENSG00000156113	KCNMA1	13	61790	TRUE	0.212	0.2814037216433687	atcttgtggaaaggacGAAACACCGAAATACCAGACACGATCCAgtttAagagctaTGCTGGAAACAGCAtagcaaGAAGAGCAGGAGCGCTCTTCCGAGCTGTACAAGTGAACGCGTTAAGTCGATCGACAAGCTCACCTATTAGCGGCTAAGGC
607	G	CGGTGATTGACACACCTAG	TRUE	targeting	chr10	78407148	78407166	+	NGG	enhancer	chr10	78406673	78407726	KCNMA1 ZMIZ1	ENSG00000108175	ZMIZ1	82	108743	TRUE	0.16	0.12347276956765002	atcttgtggaaaggacGAAACACCGCGGTGATTGACACACCTAGgtttAagagctaTGCTGGAAACAGCAtagcaaGAAGAGCAGGAGCGCTCTTCCGAGCTGTACAAGTGAACGCGTTAAGTCGATCGACAAGCTCACCTATTAGCGGCTAAGGC
607	G	CGGTGATTGACACACCTAG	TRUE	targeting	chr10	78407148	78407166	+	NGG	enhancer	chr10	78406673	78407726	KCNMA1 ZMIZ1	ENSG00000156113	KCNMA1	42	61761	TRUE	0.7	-0.13304900684301524	atcttgtggaaaggacGAAACACCGCGGTGATTGACACACCTAGgtttAagagctaTGCTGGAAACAGCAtagcaaGAAGAGCAGGAGCGCTCTTCCGAGCTGTACAAGTGAACGCGTTAAGTCGATCGACAAGCTCACCTATTAGCGGCTAAGGC
608	G	GATACCGTGAGAGATCTTG	TRUE	targeting	chr10	78407247	78407265	-	NGG	enhancer	chr10	78406673	78407726	KCNMA1 ZMIZ1	ENSG00000156113	KCNMA1	43	61760	TRUE	0.524	-0.05925900540187134	atcttgtggaaaggacGAAACACCGGATACCGTGAGAGATCTTGgtttAagagctaTGCTGGAAACAGCAtagcaaGAAGAGCAGGAGCGCTCTTCCGAGCTGTACAAGTGAACGCGTTAAGTCGATCGACAAGCTCACCTATTAGCGGCTAAGGC
608	G	GATACCGTGAGAGATCTTG	TRUE	targeting	chr10	78407247	78407265	-	NGG	enhancer	chr10	78406673	78407726	KCNMA1 ZMIZ1	ENSG00000108175	ZMIZ1	74	108751	TRUE	0.766	-0.08767846208783248	atcttgtggaaaggacGAAACACCGGATACCGTGAGAGATCTTGgtttAagagctaTGCTGGAAACAGCAtagcaaGAAGAGCAGGAGCGCTCTTCCGAGCTGTACAAGTGAACGCGTTAAGTCGATCGACAAGCTCACCTATTAGCGGCTAAGGC
609	G	CCGTGAGAGATCTTGCGGG	TRUE	targeting	chr10	78407243	78407261	-	NGG	enhancer	chr10	78406673	78407726	KCNMA1 ZMIZ1	ENSG00000108175	ZMIZ1	111	108714	TRUE	0.638	-0.03389558570242512	atcttgtggaaaggacGAAACACCGCCGTGAGAGATCTTGCGGGgtttAagagctaTGCTGGAAACAGCAtagcaaGAAGAGCAGGAGCGCTCTTCCGAGCTGTACAAGTGAACGCGTTAAGTCGATCGACAAGCTCACCTATTAGCGGCTAAGGC
609	G	CCGTGAGAGATCTTGCGGG	TRUE	targeting	chr10	78407243	78407261	-	NGG	enhancer	chr10	78406673	78407726	KCNMA1 ZMIZ1	ENSG00000156113	KCNMA1	58	61745	TRUE	0.804	-0.16454043911405436	atcttgtggaaaggacGAAACACCGCCGTGAGAGATCTTGCGGGgtttAagagctaTGCTGGAAACAGCAtagcaaGAAGAGCAGGAGCGCTCTTCCGAGCTGTACAAGTGAACGCGTTAAGTCGATCGACAAGCTCACCTATTAGCGGCTAAGGC
610	G	CCAGTCCCCTAGACCCGGG	TRUE	targeting	chr10	784805	784823	-	NGG	enhancer	chr10	784434	785220	ZMYND11	ENSG00000015171	ZMYND11	26	73788	TRUE	0.454	0.01695253570699517	atcttgtggaaaggacGAAACACCGCCAGTCCCCTAGACCCGGGgtttAagagctaTGCTGGAAACAGCAtagcaaGAAGAGCAGGAGCGCTCTTCCGAGCTGTACAAGTGAACGCGTTAAGTCGATCGACAAGCTCACCTATTAGCGGCTAAGGC
611	G	ACCAGAGAAGCCCGATGCG	TRUE	targeting	chr10	784891	784909	-	NGG	enhancer	chr10	784434	785220	ZMYND11	ENSG00000015171	ZMYND11	32	73782	TRUE	0.438	0.0123924040110015	atcttgtggaaaggacGAAACACCGACCAGAGAAGCCCGATGCGgtttAagagctaTGCTGGAAACAGCAtagcaaGAAGAGCAGGAGCGCTCTTCCGAGCTGTACAAGTGAACGCGTTAAGTCGATCGACAAGCTCACCTATTAGCGGCTAAGGC
612	G	GAAGCTCCCACGCGCAGAG	TRUE	targeting	chr10	784780	784798	-	NGG	enhancer	chr10	784434	785220	ZMYND11	ENSG00000015171	ZMYND11	70	73744	TRUE	0.04	0.26187105368265706	atcttgtggaaaggacGAAACACCGGAAGCTCCCACGCGCAGAGgtttAagagctaTGCTGGAAACAGCAtagcaaGAAGAGCAGGAGCGCTCTTCCGAGCTGTACAAGTGAACGCGTTAAGTCGATCGACAAGCTCACCTATTAGCGGCTAAGGC
613	G	ACTCAGGCCCGATTCACAA	TRUE	targeting	chr10	784913	784931	-	NGG	enhancer	chr10	784434	785220	ZMYND11	ENSG00000015171	ZMYND11	70	73744	TRUE	0.616	-0.06335186852766994	atcttgtggaaaggacGAAACACCGACTCAGGCCCGATTCACAAgtttAagagctaTGCTGGAAACAGCAtagcaaGAAGAGCAGGAGCGCTCTTCCGAGCTGTACAAGTGAACGCGTTAAGTCGATCGACAAGCTCACCTATTAGCGGCTAAGGC
614	G	AGACACTCCGGGGTCACCT	TRUE	targeting	chr10	78464825	78464843	+	NGG	enhancer	chr10	78464676	78465176	ZMIZ1	ENSG00000108175	ZMIZ1	37	108788	TRUE	0.628	-0.06297498260596271	atcttgtggaaaggacGAAACACCGAGACACTCCGGGGTCACCTgtttAagagctaTGCTGGAAACAGCAtagcaaGAAGAGCAGGAGCGCTCTTCCGAGCTGTACAAGTGAACGCGTTAAGTCGATCGACAAGCTCACCTATTAGCGGCTAAGGC
615	G	CTTTGAATCCCTCCATCCG	TRUE	targeting	chr10	78465079	78465097	+	NGG	enhancer	chr10	78464676	78465176	ZMIZ1	ENSG00000108175	ZMIZ1	52	108773	TRUE	0.83	-0.1684330344024279	atcttgtggaaaggacGAAACACCGCTTTGAATCCCTCCATCCGgtttAagagctaTGCTGGAAACAGCAtagcaaGAAGAGCAGGAGCGCTCTTCCGAGCTGTACAAGTGAACGCGTTAAGTCGATCGACAAGCTCACCTATTAGCGGCTAAGGC
616	G	TGCACTGACCCCGGATGGA	TRUE	targeting	chr10	78465090	78465108	-	NGG	enhancer	chr10	78464676	78465176	ZMIZ1	ENSG00000108175	ZMIZ1	122	108703	TRUE	0.812	-0.09015341831308853	atcttgtggaaaggacGAAACACCGTGCACTGACCCCGGATGGAgtttAagagctaTGCTGGAAACAGCAtagcaaGAAGAGCAGGAGCGCTCTTCCGAGCTGTACAAGTGAACGCGTTAAGTCGATCGACAAGCTCACCTATTAGCGGCTAAGGC
617	G	ACTTTATTGGCGAGCACGG	TRUE	targeting	chr10	78465126	78465144	-	NGG	enhancer	chr10	78464676	78465176	ZMIZ1	ENSG00000108175	ZMIZ1	33	108792	TRUE	0.748	-0.1294294781059854	atcttgtggaaaggacGAAACACCGACTTTATTGGCGAGCACGGgtttAagagctaTGCTGGAAACAGCAtagcaaGAAGAGCAGGAGCGCTCTTCCGAGCTGTACAAGTGAACGCGTTAAGTCGATCGACAAGCTCACCTATTAGCGGCTAAGGC
618	G	CGTTTCTATGACAACCCCG	TRUE	targeting	chr10	78657088	78657106	-	NGG	enhancer	chr10	78656777	78657277	ZMIZ1	ENSG00000108175	ZMIZ1	6	108819	FALSE	NA	NA	atcttgtggaaaggacGAAACACCGCGTTTCTATGACAACCCCGgtttAagagctaTGCTGGAAACAGCAtagcaaGAAGAGCAGGAGCGCTCTTCCGAGCTGTACAAGTGAACGCGTTAAGTCGATCGACAAGCTCACCTATTAGCGGCTAAGGC
619	G	AGGGTCATTAAGGACCCCG	TRUE	targeting	chr10	78657071	78657089	+	NGG	enhancer	chr10	78656777	78657277	ZMIZ1	ENSG00000108175	ZMIZ1	36	108789	TRUE	0.692	-0.10548059237812486	atcttgtggaaaggacGAAACACCGAGGGTCATTAAGGACCCCGgtttAagagctaTGCTGGAAACAGCAtagcaaGAAGAGCAGGAGCGCTCTTCCGAGCTGTACAAGTGAACGCGTTAAGTCGATCGACAAGCTCACCTATTAGCGGCTAAGGC
620	G	GTCGTTTCTATGACAACCC	TRUE	targeting	chr10	78657090	78657108	-	NGG	enhancer	chr10	78656777	78657277	ZMIZ1	ENSG00000108175	ZMIZ1	13	108812	TRUE	0.888	-0.5116956480481301	atcttgtggaaaggacGAAACACCGGTCGTTTCTATGACAACCCgtttAagagctaTGCTGGAAACAGCAtagcaaGAAGAGCAGGAGCGCTCTTCCGAGCTGTACAAGTGAACGCGTTAAGTCGATCGACAAGCTCACCTATTAGCGGCTAAGGC
621	G	TATCAGCGGAGGCGGCGGA	TRUE	targeting	chr10	78656960	78656978	+	NGG	enhancer	chr10	78656777	78657277	ZMIZ1	ENSG00000108175	ZMIZ1	81	108744	TRUE	0.692	-0.07695563966700401	atcttgtggaaaggacGAAACACCGTATCAGCGGAGGCGGCGGAgtttAagagctaTGCTGGAAACAGCAtagcaaGAAGAGCAGGAGCGCTCTTCCGAGCTGTACAAGTGAACGCGTTAAGTCGATCGACAAGCTCACCTATTAGCGGCTAAGGC
622	G	ATGAGACCAACACTACAAC	TRUE	targeting	chr10	78688913	78688931	+	NGG	enhancer	chr10	78688281	78689721	KCNMA1 ZMIZ1	ENSG00000156113	KCNMA1	30	61773	TRUE	0.038	0.42695124290168907	atcttgtggaaaggacGAAACACCGATGAGACCAACACTACAACgtttAagagctaTGCTGGAAACAGCAtagcaaGAAGAGCAGGAGCGCTCTTCCGAGCTGTACAAGTGAACGCGTTAAGTCGATCGACAAGCTCACCTATTAGCGGCTAAGGC
622	G	ATGAGACCAACACTACAAC	TRUE	targeting	chr10	78688913	78688931	+	NGG	enhancer	chr10	78688281	78689721	KCNMA1 ZMIZ1	ENSG00000108175	ZMIZ1	35	108790	TRUE	0.826	-0.15790607693794978	atcttgtggaaaggacGAAACACCGATGAGACCAACACTACAACgtttAagagctaTGCTGGAAACAGCAtagcaaGAAGAGCAGGAGCGCTCTTCCGAGCTGTACAAGTGAACGCGTTAAGTCGATCGACAAGCTCACCTATTAGCGGCTAAGGC
623	G	TAGTGTTGGTCTCATGTGT	TRUE	targeting	chr10	78688909	78688927	-	NGG	enhancer	chr10	78688281	78689721	KCNMA1 ZMIZ1	ENSG00000156113	KCNMA1	18	61785	TRUE	0.478	-0.06333090083061332	atcttgtggaaaggacGAAACACCGTAGTGTTGGTCTCATGTGTgtttAagagctaTGCTGGAAACAGCAtagcaaGAAGAGCAGGAGCGCTCTTCCGAGCTGTACAAGTGAACGCGTTAAGTCGATCGACAAGCTCACCTATTAGCGGCTAAGGC
623	G	TAGTGTTGGTCTCATGTGT	TRUE	targeting	chr10	78688909	78688927	-	NGG	enhancer	chr10	78688281	78689721	KCNMA1 ZMIZ1	ENSG00000108175	ZMIZ1	27	108798	TRUE	0.66	-0.06355851733623559	atcttgtggaaaggacGAAACACCGTAGTGTTGGTCTCATGTGTgtttAagagctaTGCTGGAAACAGCAtagcaaGAAGAGCAGGAGCGCTCTTCCGAGCTGTACAAGTGAACGCGTTAAGTCGATCGACAAGCTCACCTATTAGCGGCTAAGGC
624	G	CATGGGGTGACGTTCCTTG	TRUE	targeting	chr10	78689167	78689185	-	NGG	enhancer	chr10	78688281	78689721	KCNMA1 ZMIZ1	ENSG00000108175	ZMIZ1	90	108735	TRUE	0.248	0.0675100814368076	atcttgtggaaaggacGAAACACCGCATGGGGTGACGTTCCTTGgtttAagagctaTGCTGGAAACAGCAtagcaaGAAGAGCAGGAGCGCTCTTCCGAGCTGTACAAGTGAACGCGTTAAGTCGATCGACAAGCTCACCTATTAGCGGCTAAGGC
624	G	CATGGGGTGACGTTCCTTG	TRUE	targeting	chr10	78689167	78689185	-	NGG	enhancer	chr10	78688281	78689721	KCNMA1 ZMIZ1	ENSG00000156113	KCNMA1	49	61754	TRUE	0.268	0.10224869568324312	atcttgtggaaaggacGAAACACCGCATGGGGTGACGTTCCTTGgtttAagagctaTGCTGGAAACAGCAtagcaaGAAGAGCAGGAGCGCTCTTCCGAGCTGTACAAGTGAACGCGTTAAGTCGATCGACAAGCTCACCTATTAGCGGCTAAGGC
625	G	GGCGGGCAGCATCACCGCA	TRUE	targeting	chr10	78689150	78689168	+	NGG	enhancer	chr10	78688281	78689721	KCNMA1 ZMIZ1	ENSG00000108175	ZMIZ1	112	108713	TRUE	0.326	0.04654224606081211	atcttgtggaaaggacGAAACACCGGGCGGGCAGCATCACCGCAgtttAagagctaTGCTGGAAACAGCAtagcaaGAAGAGCAGGAGCGCTCTTCCGAGCTGTACAAGTGAACGCGTTAAGTCGATCGACAAGCTCACCTATTAGCGGCTAAGGC
625	G	GGCGGGCAGCATCACCGCA	TRUE	targeting	chr10	78689150	78689168	+	NGG	enhancer	chr10	78688281	78689721	KCNMA1 ZMIZ1	ENSG00000156113	KCNMA1	60	61743	TRUE	0.84	-0.18206169319921672	atcttgtggaaaggacGAAACACCGGGCGGGCAGCATCACCGCAgtttAagagctaTGCTGGAAACAGCAtagcaaGAAGAGCAGGAGCGCTCTTCCGAGCTGTACAAGTGAACGCGTTAAGTCGATCGACAAGCTCACCTATTAGCGGCTAAGGC
626	G	AGGACGGCCCACGTCACCA	TRUE	targeting	chr10	78829031	78829049	-	NGG	enhancer	chr10	78828857	78829357	ZMIZ1	ENSG00000108175	ZMIZ1	90	108735	TRUE	0.386	0.0251825573510503	atcttgtggaaaggacGAAACACCGAGGACGGCCCACGTCACCAgtttAagagctaTGCTGGAAACAGCAtagcaaGAAGAGCAGGAGCGCTCTTCCGAGCTGTACAAGTGAACGCGTTAAGTCGATCGACAAGCTCACCTATTAGCGGCTAAGGC
627	G	GTGGAGTCCGTGGTGACGT	TRUE	targeting	chr10	78829021	78829039	+	NGG	enhancer	chr10	78828857	78829357	ZMIZ1	ENSG00000108175	ZMIZ1	38	108787	TRUE	0.166	0.17093951251387812	atcttgtggaaaggacGAAACACCGGTGGAGTCCGTGGTGACGTgtttAagagctaTGCTGGAAACAGCAtagcaaGAAGAGCAGGAGCGCTCTTCCGAGCTGTACAAGTGAACGCGTTAAGTCGATCGACAAGCTCACCTATTAGCGGCTAAGGC
628	G	GGCGGATACATGTTCCAGC	TRUE	targeting	chr10	78829112	78829130	-	NGG	enhancer	chr10	78828857	78829357	ZMIZ1	ENSG00000108175	ZMIZ1	44	108781	TRUE	0.022	0.37769080424369605	atcttgtggaaaggacGAAACACCGGGCGGATACATGTTCCAGCgtttAagagctaTGCTGGAAACAGCAtagcaaGAAGAGCAGGAGCGCTCTTCCGAGCTGTACAAGTGAACGCGTTAAGTCGATCGACAAGCTCACCTATTAGCGGCTAAGGC
629	G	ACGTGGGCCGTCCTCCAGA	TRUE	targeting	chr10	78829036	78829054	+	NGG	enhancer	chr10	78828857	78829357	ZMIZ1	ENSG00000108175	ZMIZ1	108	108717	TRUE	0.218	0.0883867581265407	atcttgtggaaaggacGAAACACCGACGTGGGCCGTCCTCCAGAgtttAagagctaTGCTGGAAACAGCAtagcaaGAAGAGCAGGAGCGCTCTTCCGAGCTGTACAAGTGAACGCGTTAAGTCGATCGACAAGCTCACCTATTAGCGGCTAAGGC
630	G	ATCAGGGTTCAATGCACAA	TRUE	targeting	chr10	78913826	78913844	+	NGG	enhancer	chr10	78913561	78914061	ZMIZ1	ENSG00000108175	ZMIZ1	45	108780	TRUE	0.49	-0.01785532329781502	atcttgtggaaaggacGAAACACCGATCAGGGTTCAATGCACAAgtttAagagctaTGCTGGAAACAGCAtagcaaGAAGAGCAGGAGCGCTCTTCCGAGCTGTACAAGTGAACGCGTTAAGTCGATCGACAAGCTCACCTATTAGCGGCTAAGGC
631	G	TTCAATGCACAATGGCCCG	TRUE	targeting	chr10	78913833	78913851	+	NGG	enhancer	chr10	78913561	78914061	ZMIZ1	ENSG00000108175	ZMIZ1	3	108822	FALSE	NA	NA	atcttgtggaaaggacGAAACACCGTTCAATGCACAATGGCCCGgtttAagagctaTGCTGGAAACAGCAtagcaaGAAGAGCAGGAGCGCTCTTCCGAGCTGTACAAGTGAACGCGTTAAGTCGATCGACAAGCTCACCTATTAGCGGCTAAGGC
632	G	CAATGCACAATGGCCCGGG	TRUE	targeting	chr10	78913835	78913853	+	NGG	enhancer	chr10	78913561	78914061	ZMIZ1	ENSG00000108175	ZMIZ1	79	108746	TRUE	0.05	0.18297590600772	atcttgtggaaaggacGAAACACCGCAATGCACAATGGCCCGGGgtttAagagctaTGCTGGAAACAGCAtagcaaGAAGAGCAGGAGCGCTCTTCCGAGCTGTACAAGTGAACGCGTTAAGTCGATCGACAAGCTCACCTATTAGCGGCTAAGGC
633	G	GGACCCAAGTAGCTGTCAG	TRUE	targeting	chr10	78913704	78913722	+	NGG	enhancer	chr10	78913561	78914061	ZMIZ1	ENSG00000108175	ZMIZ1	145	108680	TRUE	0.978	-0.1960339093708021	atcttgtggaaaggacGAAACACCGGGACCCAAGTAGCTGTCAGgtttAagagctaTGCTGGAAACAGCAtagcaaGAAGAGCAGGAGCGCTCTTCCGAGCTGTACAAGTGAACGCGTTAAGTCGATCGACAAGCTCACCTATTAGCGGCTAAGGC
634	G	GGCGTGGGCTGCTTCCGAA	TRUE	targeting	chr10	78963815	78963833	-	NGG	enhancer	chr10	78963526	78964027	ZMIZ1	ENSG00000108175	ZMIZ1	246	108579	TRUE	0.06	0.12817404212252057	atcttgtggaaaggacGAAACACCGGGCGTGGGCTGCTTCCGAAgtttAagagctaTGCTGGAAACAGCAtagcaaGAAGAGCAGGAGCGCTCTTCCGAGCTGTACAAGTGAACGCGTTAAGTCGATCGACAAGCTCACCTATTAGCGGCTAAGGC
635	G	CCATCTGCCTGCTTGGCGT	TRUE	targeting	chr10	78963829	78963847	-	NGG	enhancer	chr10	78963526	78964027	ZMIZ1	ENSG00000108175	ZMIZ1	64	108761	TRUE	0.648	-0.06198910516247642	atcttgtggaaaggacGAAACACCGCCATCTGCCTGCTTGGCGTgtttAagagctaTGCTGGAAACAGCAtagcaaGAAGAGCAGGAGCGCTCTTCCGAGCTGTACAAGTGAACGCGTTAAGTCGATCGACAAGCTCACCTATTAGCGGCTAAGGC
636	G	GATGCCCCACCTAATGCCG	TRUE	targeting	chr10	78963893	78963911	-	NGG	enhancer	chr10	78963526	78964027	ZMIZ1	ENSG00000108175	ZMIZ1	7	108818	TRUE	0.758	-0.355058949962775	atcttgtggaaaggacGAAACACCGGATGCCCCACCTAATGCCGgtttAagagctaTGCTGGAAACAGCAtagcaaGAAGAGCAGGAGCGCTCTTCCGAGCTGTACAAGTGAACGCGTTAAGTCGATCGACAAGCTCACCTATTAGCGGCTAAGGC
637	G	CCATCCCCGGCATTAGGTG	TRUE	targeting	chr10	78963886	78963904	+	NGG	enhancer	chr10	78963526	78964027	ZMIZ1	ENSG00000108175	ZMIZ1	90	108735	TRUE	0.086	0.15771638786385234	atcttgtggaaaggacGAAACACCGCCATCCCCGGCATTAGGTGgtttAagagctaTGCTGGAAACAGCAtagcaaGAAGAGCAGGAGCGCTCTTCCGAGCTGTACAAGTGAACGCGTTAAGTCGATCGACAAGCTCACCTATTAGCGGCTAAGGC
638	G	GTGACACAGGGACACTGCG	TRUE	targeting	chr10	78973229	78973247	-	NGG	enhancer	chr10	78972451	78974978	KCNMA1 ZMIZ1	ENSG00000108175	ZMIZ1	69	108756	TRUE	0.062	0.20542253382921905	atcttgtggaaaggacGAAACACCGGTGACACAGGGACACTGCGgtttAagagctaTGCTGGAAACAGCAtagcaaGAAGAGCAGGAGCGCTCTTCCGAGCTGTACAAGTGAACGCGTTAAGTCGATCGACAAGCTCACCTATTAGCGGCTAAGGC
638	G	GTGACACAGGGACACTGCG	TRUE	targeting	chr10	78973229	78973247	-	NGG	enhancer	chr10	78972451	78974978	KCNMA1 ZMIZ1	ENSG00000156113	KCNMA1	31	61772	TRUE	0.822	-0.21824152150318857	atcttgtggaaaggacGAAACACCGGTGACACAGGGACACTGCGgtttAagagctaTGCTGGAAACAGCAtagcaaGAAGAGCAGGAGCGCTCTTCCGAGCTGTACAAGTGAACGCGTTAAGTCGATCGACAAGCTCACCTATTAGCGGCTAAGGC
639	G	TGGCTTCTGTCCAACCCAA	TRUE	targeting	chr10	78973367	78973385	+	NGG	enhancer	chr10	78972451	78974978	KCNMA1 ZMIZ1	ENSG00000108175	ZMIZ1	169	108656	TRUE	0.00668379589793192	0.208521400574256	atcttgtggaaaggacGAAACACCGTGGCTTCTGTCCAACCCAAgtttAagagctaTGCTGGAAACAGCAtagcaaGAAGAGCAGGAGCGCTCTTCCGAGCTGTACAAGTGAACGCGTTAAGTCGATCGACAAGCTCACCTATTAGCGGCTAAGGC
639	G	TGGCTTCTGTCCAACCCAA	TRUE	targeting	chr10	78973367	78973385	+	NGG	enhancer	chr10	78972451	78974978	KCNMA1 ZMIZ1	ENSG00000156113	KCNMA1	85	61718	TRUE	0.544	-0.05522820127232952	atcttgtggaaaggacGAAACACCGTGGCTTCTGTCCAACCCAAgtttAagagctaTGCTGGAAACAGCAtagcaaGAAGAGCAGGAGCGCTCTTCCGAGCTGTACAAGTGAACGCGTTAAGTCGATCGACAAGCTCACCTATTAGCGGCTAAGGC
640	G	GGTACCTTGGCAAAACAGT	TRUE	targeting	chr10	78974091	78974109	+	NGG	enhancer	chr10	78972451	78974978	KCNMA1 ZMIZ1	ENSG00000156113	KCNMA1	92	61711	TRUE	0.602	-0.04219694108323146	atcttgtggaaaggacGAAACACCGGGTACCTTGGCAAAACAGTgtttAagagctaTGCTGGAAACAGCAtagcaaGAAGAGCAGGAGCGCTCTTCCGAGCTGTACAAGTGAACGCGTTAAGTCGATCGACAAGCTCACCTATTAGCGGCTAAGGC
640	G	GGTACCTTGGCAAAACAGT	TRUE	targeting	chr10	78974091	78974109	+	NGG	enhancer	chr10	78972451	78974978	KCNMA1 ZMIZ1	ENSG00000108175	ZMIZ1	175	108650	TRUE	0.65	-0.0369533756914731	atcttgtggaaaggacGAAACACCGGGTACCTTGGCAAAACAGTgtttAagagctaTGCTGGAAACAGCAtagcaaGAAGAGCAGGAGCGCTCTTCCGAGCTGTACAAGTGAACGCGTTAAGTCGATCGACAAGCTCACCTATTAGCGGCTAAGGC
641	G	GTATGGCCGTGTGAGCCGA	TRUE	targeting	chr10	78973404	78973422	-	NGG	enhancer	chr10	78972451	78974978	KCNMA1 ZMIZ1	ENSG00000156113	KCNMA1	50	61753	TRUE	0.196	0.17156628001679342	atcttgtggaaaggacGAAACACCGGTATGGCCGTGTGAGCCGAgtttAagagctaTGCTGGAAACAGCAtagcaaGAAGAGCAGGAGCGCTCTTCCGAGCTGTACAAGTGAACGCGTTAAGTCGATCGACAAGCTCACCTATTAGCGGCTAAGGC
641	G	GTATGGCCGTGTGAGCCGA	TRUE	targeting	chr10	78973404	78973422	-	NGG	enhancer	chr10	78972451	78974978	KCNMA1 ZMIZ1	ENSG00000108175	ZMIZ1	79	108746	TRUE	0.426	0.02903393375866875	atcttgtggaaaggacGAAACACCGGTATGGCCGTGTGAGCCGAgtttAagagctaTGCTGGAAACAGCAtagcaaGAAGAGCAGGAGCGCTCTTCCGAGCTGTACAAGTGAACGCGTTAAGTCGATCGACAAGCTCACCTATTAGCGGCTAAGGC
642	G	CACTTGCTAAGGACAACGA	TRUE	targeting	chr10	79025188	79025206	-	NGG	enhancer	chr10	79024784	79025678	ZMIZ1	ENSG00000108175	ZMIZ1	52	108773	TRUE	0.12	0.1874232946472893	atcttgtggaaaggacGAAACACCGCACTTGCTAAGGACAACGAgtttAagagctaTGCTGGAAACAGCAtagcaaGAAGAGCAGGAGCGCTCTTCCGAGCTGTACAAGTGAACGCGTTAAGTCGATCGACAAGCTCACCTATTAGCGGCTAAGGC
643	G	TACTCCCCCAGTCACAAAC	TRUE	targeting	chr10	79025274	79025292	+	NGG	enhancer	chr10	79024784	79025678	ZMIZ1	ENSG00000108175	ZMIZ1	118	108707	TRUE	0.658	-0.05074188627228866	atcttgtggaaaggacGAAACACCGTACTCCCCCAGTCACAAACgtttAagagctaTGCTGGAAACAGCAtagcaaGAAGAGCAGGAGCGCTCTTCCGAGCTGTACAAGTGAACGCGTTAAGTCGATCGACAAGCTCACCTATTAGCGGCTAAGGC
644	G	CGTTGTCCTTAGCAAGTGG	TRUE	targeting	chr10	79025189	79025207	+	NGG	enhancer	chr10	79024784	79025678	ZMIZ1	ENSG00000108175	ZMIZ1	116	108709	TRUE	0.39	0.02332232584917565	atcttgtggaaaggacGAAACACCGCGTTGTCCTTAGCAAGTGGgtttAagagctaTGCTGGAAACAGCAtagcaaGAAGAGCAGGAGCGCTCTTCCGAGCTGTACAAGTGAACGCGTTAAGTCGATCGACAAGCTCACCTATTAGCGGCTAAGGC
645	G	CCACTTGCTAAGGACAACG	TRUE	targeting	chr10	79025189	79025207	-	NGG	enhancer	chr10	79024784	79025678	ZMIZ1	ENSG00000108175	ZMIZ1	140	108685	TRUE	0.42	0.02157492137373531	atcttgtggaaaggacGAAACACCGCCACTTGCTAAGGACAACGgtttAagagctaTGCTGGAAACAGCAtagcaaGAAGAGCAGGAGCGCTCTTCCGAGCTGTACAAGTGAACGCGTTAAGTCGATCGACAAGCTCACCTATTAGCGGCTAAGGC
646	G	TCTGATTCTAGGACATATG	TRUE	targeting	chr10	79061431	79061449	-	NGG	enhancer	chr10	79060910	79062076	ZMIZ1	ENSG00000108175	ZMIZ1	78	108747	TRUE	0.3	0.05999051940564073	atcttgtggaaaggacGAAACACCGTCTGATTCTAGGACATATGgtttAagagctaTGCTGGAAACAGCAtagcaaGAAGAGCAGGAGCGCTCTTCCGAGCTGTACAAGTGAACGCGTTAAGTCGATCGACAAGCTCACCTATTAGCGGCTAAGGC
647	G	AGACCTTCACTATTGCAAG	TRUE	targeting	chr10	79061346	79061364	+	NGG	enhancer	chr10	79060910	79062076	ZMIZ1	ENSG00000108175	ZMIZ1	59	108766	TRUE	0.2	0.11399226755206518	atcttgtggaaaggacGAAACACCGAGACCTTCACTATTGCAAGgtttAagagctaTGCTGGAAACAGCAtagcaaGAAGAGCAGGAGCGCTCTTCCGAGCTGTACAAGTGAACGCGTTAAGTCGATCGACAAGCTCACCTATTAGCGGCTAAGGC
648	G	CAATAGTGAAGGTCTTGTG	TRUE	targeting	chr10	79061342	79061360	-	NGG	enhancer	chr10	79060910	79062076	ZMIZ1	ENSG00000108175	ZMIZ1	115	108710	TRUE	0.144	0.0968730540701176	atcttgtggaaaggacGAAACACCGCAATAGTGAAGGTCTTGTGgtttAagagctaTGCTGGAAACAGCAtagcaaGAAGAGCAGGAGCGCTCTTCCGAGCTGTACAAGTGAACGCGTTAAGTCGATCGACAAGCTCACCTATTAGCGGCTAAGGC
649	G	AATAGTGAAGGTCTTGTGG	TRUE	targeting	chr10	79061341	79061359	-	NGG	enhancer	chr10	79060910	79062076	ZMIZ1	ENSG00000108175	ZMIZ1	23	108802	TRUE	0.412	0.05355117251178099	atcttgtggaaaggacGAAACACCGAATAGTGAAGGTCTTGTGGgtttAagagctaTGCTGGAAACAGCAtagcaaGAAGAGCAGGAGCGCTCTTCCGAGCTGTACAAGTGAACGCGTTAAGTCGATCGACAAGCTCACCTATTAGCGGCTAAGGC
650	G	TGGTACCCTTGCCTGACCG	TRUE	targeting	chr10	79070696	79070714	+	NGG	enhancer	chr10	79070214	79071352	ZMIZ1	ENSG00000108175	ZMIZ1	31	108794	TRUE	0.154	0.19970259376033467	atcttgtggaaaggacGAAACACCGTGGTACCCTTGCCTGACCGgtttAagagctaTGCTGGAAACAGCAtagcaaGAAGAGCAGGAGCGCTCTTCCGAGCTGTACAAGTGAACGCGTTAAGTCGATCGACAAGCTCACCTATTAGCGGCTAAGGC
651	G	TACCCTTGCCTGACCGGGG	TRUE	targeting	chr10	79070699	79070717	+	NGG	enhancer	chr10	79070214	79071352	ZMIZ1	ENSG00000108175	ZMIZ1	45	108780	TRUE	0.782	-0.126073401352297	atcttgtggaaaggacGAAACACCGTACCCTTGCCTGACCGGGGgtttAagagctaTGCTGGAAACAGCAtagcaaGAAGAGCAGGAGCGCTCTTCCGAGCTGTACAAGTGAACGCGTTAAGTCGATCGACAAGCTCACCTATTAGCGGCTAAGGC
652	G	GGCCTCCCCGGTCAGGCAA	TRUE	targeting	chr10	79070704	79070722	-	NGG	enhancer	chr10	79070214	79071352	ZMIZ1	ENSG00000108175	ZMIZ1	86	108739	TRUE	0.7	-0.072193181332179	atcttgtggaaaggacGAAACACCGGGCCTCCCCGGTCAGGCAAgtttAagagctaTGCTGGAAACAGCAtagcaaGAAGAGCAGGAGCGCTCTTCCGAGCTGTACAAGTGAACGCGTTAAGTCGATCGACAAGCTCACCTATTAGCGGCTAAGGC
653	G	CAAGGGTACCAAGCACCCT	TRUE	targeting	chr10	79070688	79070706	-	NGG	enhancer	chr10	79070214	79071352	ZMIZ1	ENSG00000108175	ZMIZ1	76	108749	TRUE	0.228	0.09342633400825688	atcttgtggaaaggacGAAACACCGCAAGGGTACCAAGCACCCTgtttAagagctaTGCTGGAAACAGCAtagcaaGAAGAGCAGGAGCGCTCTTCCGAGCTGTACAAGTGAACGCGTTAAGTCGATCGACAAGCTCACCTATTAGCGGCTAAGGC
654	G	GTCCAGTATCACTGCATCG	TRUE	targeting	chr10	79081836	79081854	+	NGG	enhancer	chr10	79081622	79082122	ZMIZ1	ENSG00000108175	ZMIZ1	132	108693	TRUE	0.094	0.13628727208035937	atcttgtggaaaggacGAAACACCGGTCCAGTATCACTGCATCGgtttAagagctaTGCTGGAAACAGCAtagcaaGAAGAGCAGGAGCGCTCTTCCGAGCTGTACAAGTGAACGCGTTAAGTCGATCGACAAGCTCACCTATTAGCGGCTAAGGC
655	G	GCTGTCGCACGAGTCCAAG	TRUE	targeting	chr10	79081793	79081811	+	NGG	enhancer	chr10	79081622	79082122	ZMIZ1	ENSG00000108175	ZMIZ1	76	108749	TRUE	0.038	0.2250453894159712	atcttgtggaaaggacGAAACACCGGCTGTCGCACGAGTCCAAGgtttAagagctaTGCTGGAAACAGCAtagcaaGAAGAGCAGGAGCGCTCTTCCGAGCTGTACAAGTGAACGCGTTAAGTCGATCGACAAGCTCACCTATTAGCGGCTAAGGC
656	G	GGCTGTCGCACGAGTCCAA	TRUE	targeting	chr10	79081792	79081810	+	NGG	enhancer	chr10	79081622	79082122	ZMIZ1	ENSG00000108175	ZMIZ1	129	108696	TRUE	0.594	-0.04623674409107209	atcttgtggaaaggacGAAACACCGGGCTGTCGCACGAGTCCAAgtttAagagctaTGCTGGAAACAGCAtagcaaGAAGAGCAGGAGCGCTCTTCCGAGCTGTACAAGTGAACGCGTTAAGTCGATCGACAAGCTCACCTATTAGCGGCTAAGGC
657	G	GATGCGCCTAAGTGGCAGG	TRUE	targeting	chr10	79081674	79081692	-	NGG	enhancer	chr10	79081622	79082122	ZMIZ1	ENSG00000108175	ZMIZ1	49	108776	TRUE	0.126	0.16827915604160143	atcttgtggaaaggacGAAACACCGGATGCGCCTAAGTGGCAGGgtttAagagctaTGCTGGAAACAGCAtagcaaGAAGAGCAGGAGCGCTCTTCCGAGCTGTACAAGTGAACGCGTTAAGTCGATCGACAAGCTCACCTATTAGCGGCTAAGGC
658	G	CTTGCTCGAGATTACCCCA	TRUE	targeting	chr10	79149172	79149190	-	NGG	enhancer	chr10	79147666	79150529	ZMIZ1	ENSG00000108175	ZMIZ1	97	108728	TRUE	0.11	0.12394843348841984	atcttgtggaaaggacGAAACACCGCTTGCTCGAGATTACCCCAgtttAagagctaTGCTGGAAACAGCAtagcaaGAAGAGCAGGAGCGCTCTTCCGAGCTGTACAAGTGAACGCGTTAAGTCGATCGACAAGCTCACCTATTAGCGGCTAAGGC
659	G	CCTTGCTCGAGATTACCCC	TRUE	targeting	chr10	79149173	79149191	-	NGG	enhancer	chr10	79147666	79150529	ZMIZ1	ENSG00000108175	ZMIZ1	55	108770	TRUE	0.526	-0.04409940947582549	atcttgtggaaaggacGAAACACCGCCTTGCTCGAGATTACCCCgtttAagagctaTGCTGGAAACAGCAtagcaaGAAGAGCAGGAGCGCTCTTCCGAGCTGTACAAGTGAACGCGTTAAGTCGATCGACAAGCTCACCTATTAGCGGCTAAGGC
660	G	CGAGATTACCCCAGGGACA	TRUE	targeting	chr10	79149166	79149184	-	NGG	enhancer	chr10	79147666	79150529	ZMIZ1	ENSG00000108175	ZMIZ1	1	108824	FALSE	NA	NA	atcttgtggaaaggacGAAACACCGCGAGATTACCCCAGGGACAgtttAagagctaTGCTGGAAACAGCAtagcaaGAAGAGCAGGAGCGCTCTTCCGAGCTGTACAAGTGAACGCGTTAAGTCGATCGACAAGCTCACCTATTAGCGGCTAAGGC
661	G	ACTGACTTTAGCCACACCC	TRUE	targeting	chr10	79148993	79149011	-	NGG	enhancer	chr10	79147666	79150529	ZMIZ1	ENSG00000108175	ZMIZ1	45	108780	TRUE	0.964	-0.3111495284439983	atcttgtggaaaggacGAAACACCGACTGACTTTAGCCACACCCgtttAagagctaTGCTGGAAACAGCAtagcaaGAAGAGCAGGAGCGCTCTTCCGAGCTGTACAAGTGAACGCGTTAAGTCGATCGACAAGCTCACCTATTAGCGGCTAAGGC
662	G	CAGCATCCTGGGGCCAACG	TRUE	targeting	chr10	79179946	79179964	+	NGG	enhancer	chr10	79179611	79180111	ZMIZ1	ENSG00000108175	ZMIZ1	30	108795	TRUE	0.358	0.06788577028612341	atcttgtggaaaggacGAAACACCGCAGCATCCTGGGGCCAACGgtttAagagctaTGCTGGAAACAGCAtagcaaGAAGAGCAGGAGCGCTCTTCCGAGCTGTACAAGTGAACGCGTTAAGTCGATCGACAAGCTCACCTATTAGCGGCTAAGGC
663	G	GGATAGGAGACAGAACGAG	TRUE	targeting	chr10	79180007	79180025	-	NGG	enhancer	chr10	79179611	79180111	ZMIZ1	ENSG00000108175	ZMIZ1	98	108727	TRUE	0.842	-0.1049322430496738	atcttgtggaaaggacGAAACACCGGGATAGGAGACAGAACGAGgtttAagagctaTGCTGGAAACAGCAtagcaaGAAGAGCAGGAGCGCTCTTCCGAGCTGTACAAGTGAACGCGTTAAGTCGATCGACAAGCTCACCTATTAGCGGCTAAGGC
664	G	AGGGTGGTGGCATGCGTGG	TRUE	targeting	chr10	79179905	79179923	-	NGG	enhancer	chr10	79179611	79180111	ZMIZ1	ENSG00000108175	ZMIZ1	7	108818	TRUE	0.394	0.10887079576682568	atcttgtggaaaggacGAAACACCGAGGGTGGTGGCATGCGTGGgtttAagagctaTGCTGGAAACAGCAtagcaaGAAGAGCAGGAGCGCTCTTCCGAGCTGTACAAGTGAACGCGTTAAGTCGATCGACAAGCTCACCTATTAGCGGCTAAGGC
665	G	TCCCTGGATTGAATGAGCA	TRUE	targeting	chr10	79179758	79179776	+	NGG	enhancer	chr10	79179611	79180111	ZMIZ1	ENSG00000108175	ZMIZ1	78	108747	TRUE	0.136	0.12676559106685717	atcttgtggaaaggacGAAACACCGTCCCTGGATTGAATGAGCAgtttAagagctaTGCTGGAAACAGCAtagcaaGAAGAGCAGGAGCGCTCTTCCGAGCTGTACAAGTGAACGCGTTAAGTCGATCGACAAGCTCACCTATTAGCGGCTAAGGC
666	G	AGTCGCTACAAATCCTCCG	TRUE	targeting	chr10	79195519	79195537	-	NGG	enhancer	chr10	79195358	79195858	ZMIZ1	ENSG00000108175	ZMIZ1	23	108802	TRUE	0.568	-0.05140902494258913	atcttgtggaaaggacGAAACACCGAGTCGCTACAAATCCTCCGgtttAagagctaTGCTGGAAACAGCAtagcaaGAAGAGCAGGAGCGCTCTTCCGAGCTGTACAAGTGAACGCGTTAAGTCGATCGACAAGCTCACCTATTAGCGGCTAAGGC
667	G	TATAGAGCTGCAGCCACGG	TRUE	targeting	chr10	79195503	79195521	+	NGG	enhancer	chr10	79195358	79195858	ZMIZ1	ENSG00000108175	ZMIZ1	33	108792	TRUE	0.77	-0.1489086387818689	atcttgtggaaaggacGAAACACCGTATAGAGCTGCAGCCACGGgtttAagagctaTGCTGGAAACAGCAtagcaaGAAGAGCAGGAGCGCTCTTCCGAGCTGTACAAGTGAACGCGTTAAGTCGATCGACAAGCTCACCTATTAGCGGCTAAGGC
668	G	GTGGCGCTCTTGTGGCGAA	TRUE	targeting	chr10	79195593	79195611	+	NGG	enhancer	chr10	79195358	79195858	ZMIZ1	ENSG00000108175	ZMIZ1	53	108772	TRUE	0.114	0.15399517988448352	atcttgtggaaaggacGAAACACCGGTGGCGCTCTTGTGGCGAAgtttAagagctaTGCTGGAAACAGCAtagcaaGAAGAGCAGGAGCGCTCTTCCGAGCTGTACAAGTGAACGCGTTAAGTCGATCGACAAGCTCACCTATTAGCGGCTAAGGC
669	G	CACACCGGCCACCTTTGGG	TRUE	targeting	chr10	79195648	79195666	-	NGG	enhancer	chr10	79195358	79195858	ZMIZ1	ENSG00000108175	ZMIZ1	45	108780	TRUE	0.794	-0.13604150890812655	atcttgtggaaaggacGAAACACCGCACACCGGCCACCTTTGGGgtttAagagctaTGCTGGAAACAGCAtagcaaGAAGAGCAGGAGCGCTCTTCCGAGCTGTACAAGTGAACGCGTTAAGTCGATCGACAAGCTCACCTATTAGCGGCTAAGGC
670	G	CTGTGTCTGACCGGAGATG	TRUE	targeting	chr10	79204012	79204030	-	NGG	enhancer	chr10	79203824	79204324	ZMIZ1	ENSG00000108175	ZMIZ1	163	108662	TRUE	0.958	-0.16232925744082266	atcttgtggaaaggacGAAACACCGCTGTGTCTGACCGGAGATGgtttAagagctaTGCTGGAAACAGCAtagcaaGAAGAGCAGGAGCGCTCTTCCGAGCTGTACAAGTGAACGCGTTAAGTCGATCGACAAGCTCACCTATTAGCGGCTAAGGC
671	G	CCAGCAAAGGCTACAACCA	TRUE	targeting	chr10	79204233	79204251	-	NGG	enhancer	chr10	79203824	79204324	ZMIZ1	ENSG00000108175	ZMIZ1	40	108785	TRUE	0.76	-0.13276932075427245	atcttgtggaaaggacGAAACACCGCCAGCAAAGGCTACAACCAgtttAagagctaTGCTGGAAACAGCAtagcaaGAAGAGCAGGAGCGCTCTTCCGAGCTGTACAAGTGAACGCGTTAAGTCGATCGACAAGCTCACCTATTAGCGGCTAAGGC
672	G	GGTTGGTGAACGCCAGCAA	TRUE	targeting	chr10	79204245	79204263	-	NGG	enhancer	chr10	79203824	79204324	ZMIZ1	ENSG00000108175	ZMIZ1	57	108768	TRUE	0.542	-0.02451475654805365	atcttgtggaaaggacGAAACACCGGGTTGGTGAACGCCAGCAAgtttAagagctaTGCTGGAAACAGCAtagcaaGAAGAGCAGGAGCGCTCTTCCGAGCTGTACAAGTGAACGCGTTAAGTCGATCGACAAGCTCACCTATTAGCGGCTAAGGC
673	G	CTTAGATAGAGGCTGTGAG	TRUE	targeting	chr10	79204295	79204313	-	NGG	enhancer	chr10	79203824	79204324	ZMIZ1	ENSG00000108175	ZMIZ1	42	108783	TRUE	0.324	0.05868876110065393	atcttgtggaaaggacGAAACACCGCTTAGATAGAGGCTGTGAGgtttAagagctaTGCTGGAAACAGCAtagcaaGAAGAGCAGGAGCGCTCTTCCGAGCTGTACAAGTGAACGCGTTAAGTCGATCGACAAGCTCACCTATTAGCGGCTAAGGC
674	G	GTGCGCAGGAGGCGAGCAC	TRUE	targeting	chr10	79221303	79221321	+	NGG	enhancer	chr10	79220305	79221859	KCNMA1 ZMIZ1	ENSG00000108175	ZMIZ1	130	108695	TRUE	0.00700058291419731	0.23503033477563945	atcttgtggaaaggacGAAACACCGGTGCGCAGGAGGCGAGCACgtttAagagctaTGCTGGAAACAGCAtagcaaGAAGAGCAGGAGCGCTCTTCCGAGCTGTACAAGTGAACGCGTTAAGTCGATCGACAAGCTCACCTATTAGCGGCTAAGGC
674	G	GTGCGCAGGAGGCGAGCAC	TRUE	targeting	chr10	79221303	79221321	+	NGG	enhancer	chr10	79220305	79221859	KCNMA1 ZMIZ1	ENSG00000156113	KCNMA1	66	61737	TRUE	0.446	-0.0058012633871276	atcttgtggaaaggacGAAACACCGGTGCGCAGGAGGCGAGCACgtttAagagctaTGCTGGAAACAGCAtagcaaGAAGAGCAGGAGCGCTCTTCCGAGCTGTACAAGTGAACGCGTTAAGTCGATCGACAAGCTCACCTATTAGCGGCTAAGGC
675	G	ACCTTCCATGCCAGCCCGA	TRUE	targeting	chr10	79221553	79221571	+	NGG	enhancer	chr10	79220305	79221859	KCNMA1 ZMIZ1	ENSG00000108175	ZMIZ1	169	108656	TRUE	6.260788688653484e-4	0.2777518541057675	atcttgtggaaaggacGAAACACCGACCTTCCATGCCAGCCCGAgtttAagagctaTGCTGGAAACAGCAtagcaaGAAGAGCAGGAGCGCTCTTCCGAGCTGTACAAGTGAACGCGTTAAGTCGATCGACAAGCTCACCTATTAGCGGCTAAGGC
675	G	ACCTTCCATGCCAGCCCGA	TRUE	targeting	chr10	79221553	79221571	+	NGG	enhancer	chr10	79220305	79221859	KCNMA1 ZMIZ1	ENSG00000156113	KCNMA1	89	61714	TRUE	0.11	0.14025145311572684	atcttgtggaaaggacGAAACACCGACCTTCCATGCCAGCCCGAgtttAagagctaTGCTGGAAACAGCAtagcaaGAAGAGCAGGAGCGCTCTTCCGAGCTGTACAAGTGAACGCGTTAAGTCGATCGACAAGCTCACCTATTAGCGGCTAAGGC
676	G	GTGGGGCAATGCTAAGGCC	TRUE	targeting	chr10	79221530	79221548	-	NGG	enhancer	chr10	79220305	79221859	KCNMA1 ZMIZ1	ENSG00000108175	ZMIZ1	110	108715	TRUE	0.104	0.1294932746084545	atcttgtggaaaggacGAAACACCGGTGGGGCAATGCTAAGGCCgtttAagagctaTGCTGGAAACAGCAtagcaaGAAGAGCAGGAGCGCTCTTCCGAGCTGTACAAGTGAACGCGTTAAGTCGATCGACAAGCTCACCTATTAGCGGCTAAGGC
676	G	GTGGGGCAATGCTAAGGCC	TRUE	targeting	chr10	79221530	79221548	-	NGG	enhancer	chr10	79220305	79221859	KCNMA1 ZMIZ1	ENSG00000156113	KCNMA1	61	61742	TRUE	0.212	0.13631713190213435	atcttgtggaaaggacGAAACACCGGTGGGGCAATGCTAAGGCCgtttAagagctaTGCTGGAAACAGCAtagcaaGAAGAGCAGGAGCGCTCTTCCGAGCTGTACAAGTGAACGCGTTAAGTCGATCGACAAGCTCACCTATTAGCGGCTAAGGC
677	G	CAATGCTAAGGCCCGGCCT	TRUE	targeting	chr10	79221524	79221542	-	NGG	enhancer	chr10	79220305	79221859	KCNMA1 ZMIZ1	ENSG00000108175	ZMIZ1	9	108816	TRUE	0.104	0.4411842970213125	atcttgtggaaaggacGAAACACCGCAATGCTAAGGCCCGGCCTgtttAagagctaTGCTGGAAACAGCAtagcaaGAAGAGCAGGAGCGCTCTTCCGAGCTGTACAAGTGAACGCGTTAAGTCGATCGACAAGCTCACCTATTAGCGGCTAAGGC
677	G	CAATGCTAAGGCCCGGCCT	TRUE	targeting	chr10	79221524	79221542	-	NGG	enhancer	chr10	79220305	79221859	KCNMA1 ZMIZ1	ENSG00000156113	KCNMA1	3	61800	FALSE	NA	NA	atcttgtggaaaggacGAAACACCGCAATGCTAAGGCCCGGCCTgtttAagagctaTGCTGGAAACAGCAtagcaaGAAGAGCAGGAGCGCTCTTCCGAGCTGTACAAGTGAACGCGTTAAGTCGATCGACAAGCTCACCTATTAGCGGCTAAGGC
678	G	CACGGAGCAGTGGTCCCAA	TRUE	targeting	chr10	79230255	79230273	-	NGG	enhancer	chr10	79230135	79230635	ZMIZ1	ENSG00000108175	ZMIZ1	180	108645	TRUE	0.784	-0.06137030121424184	atcttgtggaaaggacGAAACACCGCACGGAGCAGTGGTCCCAAgtttAagagctaTGCTGGAAACAGCAtagcaaGAAGAGCAGGAGCGCTCTTCCGAGCTGTACAAGTGAACGCGTTAAGTCGATCGACAAGCTCACCTATTAGCGGCTAAGGC
679	G	GCGTCTGCCGGGAGTCGAG	TRUE	targeting	chr10	79230546	79230564	+	NGG	enhancer	chr10	79230135	79230635	ZMIZ1	ENSG00000108175	ZMIZ1	163	108662	TRUE	0.01080441304589954	0.2007569297159083	atcttgtggaaaggacGAAACACCGGCGTCTGCCGGGAGTCGAGgtttAagagctaTGCTGGAAACAGCAtagcaaGAAGAGCAGGAGCGCTCTTCCGAGCTGTACAAGTGAACGCGTTAAGTCGATCGACAAGCTCACCTATTAGCGGCTAAGGC
680	G	GAGTGGGCTCAAGACCACA	TRUE	targeting	chr10	79230482	79230500	-	NGG	enhancer	chr10	79230135	79230635	ZMIZ1	ENSG00000108175	ZMIZ1	151	108674	TRUE	0.442	0.01381277993147747	atcttgtggaaaggacGAAACACCGGAGTGGGCTCAAGACCACAgtttAagagctaTGCTGGAAACAGCAtagcaaGAAGAGCAGGAGCGCTCTTCCGAGCTGTACAAGTGAACGCGTTAAGTCGATCGACAAGCTCACCTATTAGCGGCTAAGGC
681	G	CAGCCTGTGAGCAGATAGC	TRUE	targeting	chr10	79230336	79230354	-	NGG	enhancer	chr10	79230135	79230635	ZMIZ1	ENSG00000108175	ZMIZ1	58	108767	TRUE	0.974	-0.32350530076743883	atcttgtggaaaggacGAAACACCGCAGCCTGTGAGCAGATAGCgtttAagagctaTGCTGGAAACAGCAtagcaaGAAGAGCAGGAGCGCTCTTCCGAGCTGTACAAGTGAACGCGTTAAGTCGATCGACAAGCTCACCTATTAGCGGCTAAGGC
682	G	ACCTGCCTTGGCGTCTCCA	TRUE	targeting	chr10	79243054	79243072	-	NGG	enhancer	chr10	79242411	79243593	KCNMA1 ZMIZ1	ENSG00000156113	KCNMA1	70	61733	TRUE	0.15	0.15567536943157334	atcttgtggaaaggacGAAACACCGACCTGCCTTGGCGTCTCCAgtttAagagctaTGCTGGAAACAGCAtagcaaGAAGAGCAGGAGCGCTCTTCCGAGCTGTACAAGTGAACGCGTTAAGTCGATCGACAAGCTCACCTATTAGCGGCTAAGGC
682	G	ACCTGCCTTGGCGTCTCCA	TRUE	targeting	chr10	79243054	79243072	-	NGG	enhancer	chr10	79242411	79243593	KCNMA1 ZMIZ1	ENSG00000108175	ZMIZ1	123	108702	TRUE	0.556	-0.00912923450331654	atcttgtggaaaggacGAAACACCGACCTGCCTTGGCGTCTCCAgtttAagagctaTGCTGGAAACAGCAtagcaaGAAGAGCAGGAGCGCTCTTCCGAGCTGTACAAGTGAACGCGTTAAGTCGATCGACAAGCTCACCTATTAGCGGCTAAGGC
683	G	CCCAGCCACTTCGCTGCGA	TRUE	targeting	chr10	79242931	79242949	-	NGG	enhancer	chr10	79242411	79243593	KCNMA1 ZMIZ1	ENSG00000108175	ZMIZ1	51	108774	TRUE	0.224	0.1129880730244664	atcttgtggaaaggacGAAACACCGCCCAGCCACTTCGCTGCGAgtttAagagctaTGCTGGAAACAGCAtagcaaGAAGAGCAGGAGCGCTCTTCCGAGCTGTACAAGTGAACGCGTTAAGTCGATCGACAAGCTCACCTATTAGCGGCTAAGGC
683	G	CCCAGCCACTTCGCTGCGA	TRUE	targeting	chr10	79242931	79242949	-	NGG	enhancer	chr10	79242411	79243593	KCNMA1 ZMIZ1	ENSG00000156113	KCNMA1	27	61776	TRUE	0.398	0.04517739687988786	atcttgtggaaaggacGAAACACCGCCCAGCCACTTCGCTGCGAgtttAagagctaTGCTGGAAACAGCAtagcaaGAAGAGCAGGAGCGCTCTTCCGAGCTGTACAAGTGAACGCGTTAAGTCGATCGACAAGCTCACCTATTAGCGGCTAAGGC
684	G	AGCGCGAGCGAGTATGAAT	TRUE	targeting	chr10	79242909	79242927	-	NGG	enhancer	chr10	79242411	79243593	KCNMA1 ZMIZ1	ENSG00000156113	KCNMA1	69	61734	TRUE	0.332	0.02011051161413002	atcttgtggaaaggacGAAACACCGAGCGCGAGCGAGTATGAATgtttAagagctaTGCTGGAAACAGCAtagcaaGAAGAGCAGGAGCGCTCTTCCGAGCTGTACAAGTGAACGCGTTAAGTCGATCGACAAGCTCACCTATTAGCGGCTAAGGC
684	G	AGCGCGAGCGAGTATGAAT	TRUE	targeting	chr10	79242909	79242927	-	NGG	enhancer	chr10	79242411	79243593	KCNMA1 ZMIZ1	ENSG00000108175	ZMIZ1	123	108702	TRUE	0.55	-0.01639195825014699	atcttgtggaaaggacGAAACACCGAGCGCGAGCGAGTATGAATgtttAagagctaTGCTGGAAACAGCAtagcaaGAAGAGCAGGAGCGCTCTTCCGAGCTGTACAAGTGAACGCGTTAAGTCGATCGACAAGCTCACCTATTAGCGGCTAAGGC
685	G	GCGCCGGAGAAACTTCCCA	TRUE	targeting	chr10	79243236	79243254	-	NGG	enhancer	chr10	79242411	79243593	KCNMA1 ZMIZ1	ENSG00000108175	ZMIZ1	158	108667	TRUE	0.032	0.15373695802278808	atcttgtggaaaggacGAAACACCGGCGCCGGAGAAACTTCCCAgtttAagagctaTGCTGGAAACAGCAtagcaaGAAGAGCAGGAGCGCTCTTCCGAGCTGTACAAGTGAACGCGTTAAGTCGATCGACAAGCTCACCTATTAGCGGCTAAGGC
685	G	GCGCCGGAGAAACTTCCCA	TRUE	targeting	chr10	79243236	79243254	-	NGG	enhancer	chr10	79242411	79243593	KCNMA1 ZMIZ1	ENSG00000156113	KCNMA1	87	61716	TRUE	0.326	0.03754871108765934	atcttgtggaaaggacGAAACACCGGCGCCGGAGAAACTTCCCAgtttAagagctaTGCTGGAAACAGCAtagcaaGAAGAGCAGGAGCGCTCTTCCGAGCTGTACAAGTGAACGCGTTAAGTCGATCGACAAGCTCACCTATTAGCGGCTAAGGC
686	G	CAAAAACCCGACCACCCGG	TRUE	targeting	chr10	79261177	79261195	-	NGG	enhancer	chr10	79260960	79261460	ZMIZ1	ENSG00000108175	ZMIZ1	6	108819	FALSE	NA	NA	atcttgtggaaaggacGAAACACCGCAAAAACCCGACCACCCGGgtttAagagctaTGCTGGAAACAGCAtagcaaGAAGAGCAGGAGCGCTCTTCCGAGCTGTACAAGTGAACGCGTTAAGTCGATCGACAAGCTCACCTATTAGCGGCTAAGGC
687	G	AGCACATCCAACTACCCTT	TRUE	targeting	chr10	79261115	79261133	-	NGG	enhancer	chr10	79260960	79261460	ZMIZ1	ENSG00000108175	ZMIZ1	116	108709	TRUE	0.39	0.01006816019563973	atcttgtggaaaggacGAAACACCGAGCACATCCAACTACCCTTgtttAagagctaTGCTGGAAACAGCAtagcaaGAAGAGCAGGAGCGCTCTTCCGAGCTGTACAAGTGAACGCGTTAAGTCGATCGACAAGCTCACCTATTAGCGGCTAAGGC
688	G	CACATCCAACTACCCTTGG	TRUE	targeting	chr10	79261113	79261131	-	NGG	enhancer	chr10	79260960	79261460	ZMIZ1	ENSG00000108175	ZMIZ1	19	108806	TRUE	0.96	-0.495489627568558	atcttgtggaaaggacGAAACACCGCACATCCAACTACCCTTGGgtttAagagctaTGCTGGAAACAGCAtagcaaGAAGAGCAGGAGCGCTCTTCCGAGCTGTACAAGTGAACGCGTTAAGTCGATCGACAAGCTCACCTATTAGCGGCTAAGGC
689	G	GGTCAAAAACCCGACCACC	TRUE	targeting	chr10	79261180	79261198	-	NGG	enhancer	chr10	79260960	79261460	ZMIZ1	ENSG00000108175	ZMIZ1	93	108732	TRUE	0.586	-0.02455326668343219	atcttgtggaaaggacGAAACACCGGGTCAAAAACCCGACCACCgtttAagagctaTGCTGGAAACAGCAtagcaaGAAGAGCAGGAGCGCTCTTCCGAGCTGTACAAGTGAACGCGTTAAGTCGATCGACAAGCTCACCTATTAGCGGCTAAGGC
690	G	CAGTGACGGGTCTACAGGC	TRUE	targeting	chr10	79266786	79266804	+	NGG	enhancer	chr10	79266472	79266972	ZMIZ1	ENSG00000108175	ZMIZ1	160	108665	TRUE	0.774	-0.06362260644114269	atcttgtggaaaggacGAAACACCGCAGTGACGGGTCTACAGGCgtttAagagctaTGCTGGAAACAGCAtagcaaGAAGAGCAGGAGCGCTCTTCCGAGCTGTACAAGTGAACGCGTTAAGTCGATCGACAAGCTCACCTATTAGCGGCTAAGGC
691	G	CTCACAGTCCTCGGACCGG	TRUE	targeting	chr10	79266668	79266686	-	NGG	enhancer	chr10	79266472	79266972	ZMIZ1	ENSG00000108175	ZMIZ1	19	108806	TRUE	0.84	-0.3514590683025415	atcttgtggaaaggacGAAACACCGCTCACAGTCCTCGGACCGGgtttAagagctaTGCTGGAAACAGCAtagcaaGAAGAGCAGGAGCGCTCTTCCGAGCTGTACAAGTGAACGCGTTAAGTCGATCGACAAGCTCACCTATTAGCGGCTAAGGC
692	G	CTGTAGACCCGTCACTGCT	TRUE	targeting	chr10	79266784	79266802	-	NGG	enhancer	chr10	79266472	79266972	ZMIZ1	ENSG00000108175	ZMIZ1	15	108810	TRUE	0.686	-0.1672479947938467	atcttgtggaaaggacGAAACACCGCTGTAGACCCGTCACTGCTgtttAagagctaTGCTGGAAACAGCAtagcaaGAAGAGCAGGAGCGCTCTTCCGAGCTGTACAAGTGAACGCGTTAAGTCGATCGACAAGCTCACCTATTAGCGGCTAAGGC
693	G	GTCTCGCTAGAGCCAACCC	TRUE	targeting	chr10	79266619	79266637	+	NGG	enhancer	chr10	79266472	79266972	ZMIZ1	ENSG00000108175	ZMIZ1	128	108697	TRUE	0.164	0.09885315974928964	atcttgtggaaaggacGAAACACCGGTCTCGCTAGAGCCAACCCgtttAagagctaTGCTGGAAACAGCAtagcaaGAAGAGCAGGAGCGCTCTTCCGAGCTGTACAAGTGAACGCGTTAAGTCGATCGACAAGCTCACCTATTAGCGGCTAAGGC
694	G	TATGGAAACCACTCCACTA	TRUE	targeting	chr10	79274807	79274825	+	NGG	enhancer	chr10	79274254	79275228	KCNMA1 ZMIZ1	ENSG00000156113	KCNMA1	18	61785	TRUE	0.09	0.3474602934582952	atcttgtggaaaggacGAAACACCGTATGGAAACCACTCCACTAgtttAagagctaTGCTGGAAACAGCAtagcaaGAAGAGCAGGAGCGCTCTTCCGAGCTGTACAAGTGAACGCGTTAAGTCGATCGACAAGCTCACCTATTAGCGGCTAAGGC
694	G	TATGGAAACCACTCCACTA	TRUE	targeting	chr10	79274807	79274825	+	NGG	enhancer	chr10	79274254	79275228	KCNMA1 ZMIZ1	ENSG00000108175	ZMIZ1	33	108792	TRUE	0.25	0.11277206142617174	atcttgtggaaaggacGAAACACCGTATGGAAACCACTCCACTAgtttAagagctaTGCTGGAAACAGCAtagcaaGAAGAGCAGGAGCGCTCTTCCGAGCTGTACAAGTGAACGCGTTAAGTCGATCGACAAGCTCACCTATTAGCGGCTAAGGC
695	G	CTGTGCTCACCGGCCTCGG	TRUE	targeting	chr10	79274635	79274653	+	NGG	enhancer	chr10	79274254	79275228	KCNMA1 ZMIZ1	ENSG00000156113	KCNMA1	26	61777	TRUE	0.36	0.08055922404233806	atcttgtggaaaggacGAAACACCGCTGTGCTCACCGGCCTCGGgtttAagagctaTGCTGGAAACAGCAtagcaaGAAGAGCAGGAGCGCTCTTCCGAGCTGTACAAGTGAACGCGTTAAGTCGATCGACAAGCTCACCTATTAGCGGCTAAGGC
695	G	CTGTGCTCACCGGCCTCGG	TRUE	targeting	chr10	79274635	79274653	+	NGG	enhancer	chr10	79274254	79275228	KCNMA1 ZMIZ1	ENSG00000108175	ZMIZ1	43	108782	TRUE	0.38	0.05524056099132318	atcttgtggaaaggacGAAACACCGCTGTGCTCACCGGCCTCGGgtttAagagctaTGCTGGAAACAGCAtagcaaGAAGAGCAGGAGCGCTCTTCCGAGCTGTACAAGTGAACGCGTTAAGTCGATCGACAAGCTCACCTATTAGCGGCTAAGGC
696	G	ATGGAAACCACTCCACTAG	TRUE	targeting	chr10	79274808	79274826	+	NGG	enhancer	chr10	79274254	79275228	KCNMA1 ZMIZ1	ENSG00000156113	KCNMA1	21	61782	TRUE	0.476	-0.00863932212248541	atcttgtggaaaggacGAAACACCGATGGAAACCACTCCACTAGgtttAagagctaTGCTGGAAACAGCAtagcaaGAAGAGCAGGAGCGCTCTTCCGAGCTGTACAAGTGAACGCGTTAAGTCGATCGACAAGCTCACCTATTAGCGGCTAAGGC
696	G	ATGGAAACCACTCCACTAG	TRUE	targeting	chr10	79274808	79274826	+	NGG	enhancer	chr10	79274254	79275228	KCNMA1 ZMIZ1	ENSG00000108175	ZMIZ1	42	108783	TRUE	0.868	-0.20157860175199904	atcttgtggaaaggacGAAACACCGATGGAAACCACTCCACTAGgtttAagagctaTGCTGGAAACAGCAtagcaaGAAGAGCAGGAGCGCTCTTCCGAGCTGTACAAGTGAACGCGTTAAGTCGATCGACAAGCTCACCTATTAGCGGCTAAGGC
697	G	CACATATCACGCCTGTTTG	TRUE	targeting	chr10	79274729	79274747	+	NGG	enhancer	chr10	79274254	79275228	KCNMA1 ZMIZ1	ENSG00000108175	ZMIZ1	47	108778	TRUE	0.078	0.26299207489719073	atcttgtggaaaggacGAAACACCGCACATATCACGCCTGTTTGgtttAagagctaTGCTGGAAACAGCAtagcaaGAAGAGCAGGAGCGCTCTTCCGAGCTGTACAAGTGAACGCGTTAAGTCGATCGACAAGCTCACCTATTAGCGGCTAAGGC
697	G	CACATATCACGCCTGTTTG	TRUE	targeting	chr10	79274729	79274747	+	NGG	enhancer	chr10	79274254	79275228	KCNMA1 ZMIZ1	ENSG00000156113	KCNMA1	22	61781	TRUE	0.6	-0.11460689355425524	atcttgtggaaaggacGAAACACCGCACATATCACGCCTGTTTGgtttAagagctaTGCTGGAAACAGCAtagcaaGAAGAGCAGGAGCGCTCTTCCGAGCTGTACAAGTGAACGCGTTAAGTCGATCGACAAGCTCACCTATTAGCGGCTAAGGC
698	G	TACTATCAAGGTGTATCAA	TRUE	targeting	chr10	7943407	7943425	-	NGG	enhancer	chr10	7942908	7943757	GATA3	ENSG00000107485	GATA3	0	122	FALSE	NA	NA	atcttgtggaaaggacGAAACACCGTACTATCAAGGTGTATCAAgtttAagagctaTGCTGGAAACAGCAtagcaaGAAGAGCAGGAGCGCTCTTCCGAGCTGTACAAGTGAACGCGTTAAGTCGATCGACAAGCTCACCTATTAGCGGCTAAGGC
699	G	CAAGCAGAACGTGATGCGT	TRUE	targeting	chr10	7943274	7943292	-	NGG	enhancer	chr10	7942908	7943757	GATA3	ENSG00000107485	GATA3	0	122	FALSE	NA	NA	atcttgtggaaaggacGAAACACCGCAAGCAGAACGTGATGCGTgtttAagagctaTGCTGGAAACAGCAtagcaaGAAGAGCAGGAGCGCTCTTCCGAGCTGTACAAGTGAACGCGTTAAGTCGATCGACAAGCTCACCTATTAGCGGCTAAGGC
700	G	CTTGATACACCTTGATAGT	TRUE	targeting	chr10	7943406	7943424	+	NGG	enhancer	chr10	7942908	7943757	GATA3	ENSG00000107485	GATA3	0	122	FALSE	NA	NA	atcttgtggaaaggacGAAACACCGCTTGATACACCTTGATAGTgtttAagagctaTGCTGGAAACAGCAtagcaaGAAGAGCAGGAGCGCTCTTCCGAGCTGTACAAGTGAACGCGTTAAGTCGATCGACAAGCTCACCTATTAGCGGCTAAGGC
701	G	AGAGTCTCACGGAGCTACA	TRUE	targeting	chr10	7943139	7943157	-	NGG	enhancer	chr10	7942908	7943757	GATA3	ENSG00000107485	GATA3	0	122	FALSE	NA	NA	atcttgtggaaaggacGAAACACCGAGAGTCTCACGGAGCTACAgtttAagagctaTGCTGGAAACAGCAtagcaaGAAGAGCAGGAGCGCTCTTCCGAGCTGTACAAGTGAACGCGTTAAGTCGATCGACAAGCTCACCTATTAGCGGCTAAGGC
702	G	CTGCGTTGGATAAACATAC	TRUE	targeting	chr10	7944214	7944232	+	NGG	enhancer	chr10	7943841	7944732	GATA3	ENSG00000107485	GATA3	0	122	FALSE	NA	NA	atcttgtggaaaggacGAAACACCGCTGCGTTGGATAAACATACgtttAagagctaTGCTGGAAACAGCAtagcaaGAAGAGCAGGAGCGCTCTTCCGAGCTGTACAAGTGAACGCGTTAAGTCGATCGACAAGCTCACCTATTAGCGGCTAAGGC
703	G	CAACGTTAAAGGACATAGC	TRUE	targeting	chr10	7944518	7944536	+	NGG	enhancer	chr10	7943841	7944732	GATA3	ENSG00000107485	GATA3	0	122	FALSE	NA	NA	atcttgtggaaaggacGAAACACCGCAACGTTAAAGGACATAGCgtttAagagctaTGCTGGAAACAGCAtagcaaGAAGAGCAGGAGCGCTCTTCCGAGCTGTACAAGTGAACGCGTTAAGTCGATCGACAAGCTCACCTATTAGCGGCTAAGGC
704	G	TGACAATCATGCCTAAACA	TRUE	targeting	chr10	7944174	7944192	-	NGG	enhancer	chr10	7943841	7944732	GATA3	ENSG00000107485	GATA3	0	122	FALSE	NA	NA	atcttgtggaaaggacGAAACACCGTGACAATCATGCCTAAACAgtttAagagctaTGCTGGAAACAGCAtagcaaGAAGAGCAGGAGCGCTCTTCCGAGCTGTACAAGTGAACGCGTTAAGTCGATCGACAAGCTCACCTATTAGCGGCTAAGGC
705	G	GAGTCAGCTCATTATAATA	TRUE	targeting	chr10	7943932	7943950	+	NGG	enhancer	chr10	7943841	7944732	GATA3	ENSG00000107485	GATA3	0	122	FALSE	NA	NA	atcttgtggaaaggacGAAACACCGGAGTCAGCTCATTATAATAgtttAagagctaTGCTGGAAACAGCAtagcaaGAAGAGCAGGAGCGCTCTTCCGAGCTGTACAAGTGAACGCGTTAAGTCGATCGACAAGCTCACCTATTAGCGGCTAAGGC
706	G	TGCGTCGCGGACAATGCCG	TRUE	targeting	chr10	87342919	87342937	-	NGG	enhancer	chr10	87342338	87343426	PTEN PTEN	ENSG00000171862	PTEN	16	74472	TRUE	0.892	-0.3226227465088155	atcttgtggaaaggacGAAACACCGTGCGTCGCGGACAATGCCGgtttAagagctaTGCTGGAAACAGCAtagcaaGAAGAGCAGGAGCGCTCTTCCGAGCTGTACAAGTGAACGCGTTAAGTCGATCGACAAGCTCACCTATTAGCGGCTAAGGC
707	G	CAAGAGGCTGGCCCCGCCA	TRUE	targeting	chr10	87343170	87343188	-	NGG	enhancer	chr10	87342338	87343426	PTEN PTEN	ENSG00000171862	PTEN	96	74392	TRUE	0.266	0.09019861155043574	atcttgtggaaaggacGAAACACCGCAAGAGGCTGGCCCCGCCAgtttAagagctaTGCTGGAAACAGCAtagcaaGAAGAGCAGGAGCGCTCTTCCGAGCTGTACAAGTGAACGCGTTAAGTCGATCGACAAGCTCACCTATTAGCGGCTAAGGC
708	G	GGAGGCAGTGAGATAATGG	TRUE	targeting	chr10	87342530	87342548	+	NGG	enhancer	chr10	87342338	87343426	PTEN PTEN	ENSG00000171862	PTEN	41	74447	TRUE	0.494	-0.00282415500187838	atcttgtggaaaggacGAAACACCGGGAGGCAGTGAGATAATGGgtttAagagctaTGCTGGAAACAGCAtagcaaGAAGAGCAGGAGCGCTCTTCCGAGCTGTACAAGTGAACGCGTTAAGTCGATCGACAAGCTCACCTATTAGCGGCTAAGGC
710	G	CAACCAGAAATCAATTCGA	TRUE	targeting	chr10	88222830	88222848	+	NGG	enhancer	chr10	88222527	88223027	PTEN PTEN	ENSG00000171862	PTEN	44	74444	TRUE	0.156	0.19165656596003444	atcttgtggaaaggacGAAACACCGCAACCAGAAATCAATTCGAgtttAagagctaTGCTGGAAACAGCAtagcaaGAAGAGCAGGAGCGCTCTTCCGAGCTGTACAAGTGAACGCGTTAAGTCGATCGACAAGCTCACCTATTAGCGGCTAAGGC
712	G	ACTCCCTCGAATTGATTTC	TRUE	targeting	chr10	88222836	88222854	-	NGG	enhancer	chr10	88222527	88223027	PTEN PTEN	ENSG00000171862	PTEN	24	74464	TRUE	0.944	-0.40976290560341966	atcttgtggaaaggacGAAACACCGACTCCCTCGAATTGATTTCgtttAagagctaTGCTGGAAACAGCAtagcaaGAAGAGCAGGAGCGCTCTTCCGAGCTGTACAAGTGAACGCGTTAAGTCGATCGACAAGCTCACCTATTAGCGGCTAAGGC
713	G	GCAACCAGAAATCAATTCG	TRUE	targeting	chr10	88222829	88222847	+	NGG	enhancer	chr10	88222527	88223027	PTEN PTEN	ENSG00000171862	PTEN	34	74454	TRUE	0.074	0.31622930271166183	atcttgtggaaaggacGAAACACCGGCAACCAGAAATCAATTCGgtttAagagctaTGCTGGAAACAGCAtagcaaGAAGAGCAGGAGCGCTCTTCCGAGCTGTACAAGTGAACGCGTTAAGTCGATCGACAAGCTCACCTATTAGCGGCTAAGGC
714	G	GCACGCAAGAAGAAAAGCG	TRUE	targeting	chr10	88387471	88387489	+	NGG	enhancer	chr10	88387070	88387570	PTEN PTEN	ENSG00000171862	PTEN	40	74448	TRUE	0.418	0.03693243293375525	atcttgtggaaaggacGAAACACCGGCACGCAAGAAGAAAAGCGgtttAagagctaTGCTGGAAACAGCAtagcaaGAAGAGCAGGAGCGCTCTTCCGAGCTGTACAAGTGAACGCGTTAAGTCGATCGACAAGCTCACCTATTAGCGGCTAAGGC
715	G	GATTGGCTTTCCAGCCAGA	TRUE	targeting	chr10	88387351	88387369	+	NGG	enhancer	chr10	88387070	88387570	PTEN PTEN	ENSG00000171862	PTEN	121	74367	TRUE	0.00255392213492044	0.30352093684876685	atcttgtggaaaggacGAAACACCGGATTGGCTTTCCAGCCAGAgtttAagagctaTGCTGGAAACAGCAtagcaaGAAGAGCAGGAGCGCTCTTCCGAGCTGTACAAGTGAACGCGTTAAGTCGATCGACAAGCTCACCTATTAGCGGCTAAGGC
716	G	GCTGTCCTCTATTTCTCAA	TRUE	targeting	chr10	88387096	88387114	+	NGG	enhancer	chr10	88387070	88387570	PTEN PTEN	ENSG00000171862	PTEN	112	74376	TRUE	0.858	-0.1193322522898198	atcttgtggaaaggacGAAACACCGGCTGTCCTCTATTTCTCAAgtttAagagctaTGCTGGAAACAGCAtagcaaGAAGAGCAGGAGCGCTCTTCCGAGCTGTACAAGTGAACGCGTTAAGTCGATCGACAAGCTCACCTATTAGCGGCTAAGGC
717	G	CTGCTCCAAACCCAGAAGA	TRUE	targeting	chr10	88387184	88387202	+	NGG	enhancer	chr10	88387070	88387570	PTEN PTEN	ENSG00000171862	PTEN	58	74430	TRUE	0.852	-0.15413005482275255	atcttgtggaaaggacGAAACACCGCTGCTCCAAACCCAGAAGAgtttAagagctaTGCTGGAAACAGCAtagcaaGAAGAGCAGGAGCGCTCTTCCGAGCTGTACAAGTGAACGCGTTAAGTCGATCGACAAGCTCACCTATTAGCGGCTAAGGC
718	G	ATTTCTTAACGGTGTCCTG	TRUE	targeting	chr10	88459582	88459600	-	NGG	enhancer	chr10	88459438	88459938	PTEN PTEN	ENSG00000171862	PTEN	1	74487	FALSE	NA	NA	atcttgtggaaaggacGAAACACCGATTTCTTAACGGTGTCCTGgtttAagagctaTGCTGGAAACAGCAtagcaaGAAGAGCAGGAGCGCTCTTCCGAGCTGTACAAGTGAACGCGTTAAGTCGATCGACAAGCTCACCTATTAGCGGCTAAGGC
719	G	AAACAGTGTTCACTGGCGA	TRUE	targeting	chr10	88459688	88459706	+	NGG	enhancer	chr10	88459438	88459938	PTEN PTEN	ENSG00000171862	PTEN	19	74469	TRUE	0.226	0.18640453184490904	atcttgtggaaaggacGAAACACCGAAACAGTGTTCACTGGCGAgtttAagagctaTGCTGGAAACAGCAtagcaaGAAGAGCAGGAGCGCTCTTCCGAGCTGTACAAGTGAACGCGTTAAGTCGATCGACAAGCTCACCTATTAGCGGCTAAGGC
720	G	GTATTGTACCATTGCAGAA	TRUE	targeting	chr10	88459484	88459502	+	NGG	enhancer	chr10	88459438	88459938	PTEN PTEN	ENSG00000171862	PTEN	60	74428	TRUE	0.64	-0.06492574231413628	atcttgtggaaaggacGAAACACCGGTATTGTACCATTGCAGAAgtttAagagctaTGCTGGAAACAGCAtagcaaGAAGAGCAGGAGCGCTCTTCCGAGCTGTACAAGTGAACGCGTTAAGTCGATCGACAAGCTCACCTATTAGCGGCTAAGGC
721	G	ATCTGTACTCACGATTAAA	TRUE	targeting	chr10	88459800	88459818	+	NGG	enhancer	chr10	88459438	88459938	PTEN PTEN	ENSG00000171862	PTEN	84	74404	TRUE	0.096	0.17165319278890678	atcttgtggaaaggacGAAACACCGATCTGTACTCACGATTAAAgtttAagagctaTGCTGGAAACAGCAtagcaaGAAGAGCAGGAGCGCTCTTCCGAGCTGTACAAGTGAACGCGTTAAGTCGATCGACAAGCTCACCTATTAGCGGCTAAGGC
722	G	GACCACCGCCTCCATTCAG	TRUE	targeting	chr10	91887414	91887432	+	NGG	enhancer	chr10	91887192	91887692	KIF11 PTEN PTEN	ENSG00000171862	PTEN	102	74386	TRUE	0.938	-0.18241607596542583	atcttgtggaaaggacGAAACACCGGACCACCGCCTCCATTCAGgtttAagagctaTGCTGGAAACAGCAtagcaaGAAGAGCAGGAGCGCTCTTCCGAGCTGTACAAGTGAACGCGTTAAGTCGATCGACAAGCTCACCTATTAGCGGCTAAGGC
722	G	GACCACCGCCTCCATTCAG	TRUE	targeting	chr10	91887414	91887432	+	NGG	enhancer	chr10	91887192	91887692	KIF11 PTEN PTEN	ENSG00000138160	KIF11	2	1681	FALSE	NA	NA	atcttgtggaaaggacGAAACACCGGACCACCGCCTCCATTCAGgtttAagagctaTGCTGGAAACAGCAtagcaaGAAGAGCAGGAGCGCTCTTCCGAGCTGTACAAGTGAACGCGTTAAGTCGATCGACAAGCTCACCTATTAGCGGCTAAGGC
723	G	CACCGCCTCCATTCAGCGG	TRUE	targeting	chr10	91887417	91887435	+	NGG	enhancer	chr10	91887192	91887692	KIF11 PTEN PTEN	ENSG00000171862	PTEN	26	74462	TRUE	0.942	-0.4156889924996698	atcttgtggaaaggacGAAACACCGCACCGCCTCCATTCAGCGGgtttAagagctaTGCTGGAAACAGCAtagcaaGAAGAGCAGGAGCGCTCTTCCGAGCTGTACAAGTGAACGCGTTAAGTCGATCGACAAGCTCACCTATTAGCGGCTAAGGC
723	G	CACCGCCTCCATTCAGCGG	TRUE	targeting	chr10	91887417	91887435	+	NGG	enhancer	chr10	91887192	91887692	KIF11 PTEN PTEN	ENSG00000138160	KIF11	2	1681	FALSE	NA	NA	atcttgtggaaaggacGAAACACCGCACCGCCTCCATTCAGCGGgtttAagagctaTGCTGGAAACAGCAtagcaaGAAGAGCAGGAGCGCTCTTCCGAGCTGTACAAGTGAACGCGTTAAGTCGATCGACAAGCTCACCTATTAGCGGCTAAGGC
724	G	CGCGCACAGGGTTAACGCC	TRUE	targeting	chr10	91887476	91887494	-	NGG	enhancer	chr10	91887192	91887692	KIF11 PTEN PTEN	ENSG00000171862	PTEN	24	74464	TRUE	0.202	0.21240711581312688	atcttgtggaaaggacGAAACACCGCGCGCACAGGGTTAACGCCgtttAagagctaTGCTGGAAACAGCAtagcaaGAAGAGCAGGAGCGCTCTTCCGAGCTGTACAAGTGAACGCGTTAAGTCGATCGACAAGCTCACCTATTAGCGGCTAAGGC
724	G	CGCGCACAGGGTTAACGCC	TRUE	targeting	chr10	91887476	91887494	-	NGG	enhancer	chr10	91887192	91887692	KIF11 PTEN PTEN	ENSG00000138160	KIF11	0	1683	FALSE	NA	NA	atcttgtggaaaggacGAAACACCGCGCGCACAGGGTTAACGCCgtttAagagctaTGCTGGAAACAGCAtagcaaGAAGAGCAGGAGCGCTCTTCCGAGCTGTACAAGTGAACGCGTTAAGTCGATCGACAAGCTCACCTATTAGCGGCTAAGGC
725	G	GTGGGGTGATTTCGCCCCT	TRUE	targeting	chr10	91887387	91887405	-	NGG	enhancer	chr10	91887192	91887692	KIF11 PTEN PTEN	ENSG00000171862	PTEN	125	74363	TRUE	0.156	0.10526578748257231	atcttgtggaaaggacGAAACACCGGTGGGGTGATTTCGCCCCTgtttAagagctaTGCTGGAAACAGCAtagcaaGAAGAGCAGGAGCGCTCTTCCGAGCTGTACAAGTGAACGCGTTAAGTCGATCGACAAGCTCACCTATTAGCGGCTAAGGC
725	G	GTGGGGTGATTTCGCCCCT	TRUE	targeting	chr10	91887387	91887405	-	NGG	enhancer	chr10	91887192	91887692	KIF11 PTEN PTEN	ENSG00000138160	KIF11	3	1680	FALSE	NA	NA	atcttgtggaaaggacGAAACACCGGTGGGGTGATTTCGCCCCTgtttAagagctaTGCTGGAAACAGCAtagcaaGAAGAGCAGGAGCGCTCTTCCGAGCTGTACAAGTGAACGCGTTAAGTCGATCGACAAGCTCACCTATTAGCGGCTAAGGC
726	G	ATAACCTAAGTGTAGAGAA	TRUE	targeting	chr10	92914723	92914741	+	NGG	enhancer	chr10	92914409	92914909	KIF11	ENSG00000138160	KIF11	0	1683	FALSE	NA	NA	atcttgtggaaaggacGAAACACCGATAACCTAAGTGTAGAGAAgtttAagagctaTGCTGGAAACAGCAtagcaaGAAGAGCAGGAGCGCTCTTCCGAGCTGTACAAGTGAACGCGTTAAGTCGATCGACAAGCTCACCTATTAGCGGCTAAGGC
727	G	AGTGTAGAGAAGGGCTGAT	TRUE	targeting	chr10	92914731	92914749	+	NGG	enhancer	chr10	92914409	92914909	KIF11	ENSG00000138160	KIF11	0	1683	FALSE	NA	NA	atcttgtggaaaggacGAAACACCGAGTGTAGAGAAGGGCTGATgtttAagagctaTGCTGGAAACAGCAtagcaaGAAGAGCAGGAGCGCTCTTCCGAGCTGTACAAGTGAACGCGTTAAGTCGATCGACAAGCTCACCTATTAGCGGCTAAGGC
728	G	ATCAAAGTCTAGGTAAGAG	TRUE	targeting	chr10	92914672	92914690	+	NGG	enhancer	chr10	92914409	92914909	KIF11	ENSG00000138160	KIF11	0	1683	FALSE	NA	NA	atcttgtggaaaggacGAAACACCGATCAAAGTCTAGGTAAGAGgtttAagagctaTGCTGGAAACAGCAtagcaaGAAGAGCAGGAGCGCTCTTCCGAGCTGTACAAGTGAACGCGTTAAGTCGATCGACAAGCTCACCTATTAGCGGCTAAGGC
729	G	TCCAGTACCAGCCTCTAGG	TRUE	targeting	chr10	92914642	92914660	+	NGG	enhancer	chr10	92914409	92914909	KIF11	ENSG00000138160	KIF11	2	1681	FALSE	NA	NA	atcttgtggaaaggacGAAACACCGTCCAGTACCAGCCTCTAGGgtttAagagctaTGCTGGAAACAGCAtagcaaGAAGAGCAGGAGCGCTCTTCCGAGCTGTACAAGTGAACGCGTTAAGTCGATCGACAAGCTCACCTATTAGCGGCTAAGGC
730	G	GGGGATCTTGGATCATGCT	TRUE	targeting	chr10	92995710	92995728	+	NGG	enhancer	chr10	92995410	92995910	KIF11	ENSG00000138160	KIF11	0	1683	FALSE	NA	NA	atcttgtggaaaggacGAAACACCGGGGGATCTTGGATCATGCTgtttAagagctaTGCTGGAAACAGCAtagcaaGAAGAGCAGGAGCGCTCTTCCGAGCTGTACAAGTGAACGCGTTAAGTCGATCGACAAGCTCACCTATTAGCGGCTAAGGC
731	G	TAATTCCTCTTGAGTTTGG	TRUE	targeting	chr10	92995692	92995710	+	NGG	enhancer	chr10	92995410	92995910	KIF11	ENSG00000138160	KIF11	0	1683	FALSE	NA	NA	atcttgtggaaaggacGAAACACCGTAATTCCTCTTGAGTTTGGgtttAagagctaTGCTGGAAACAGCAtagcaaGAAGAGCAGGAGCGCTCTTCCGAGCTGTACAAGTGAACGCGTTAAGTCGATCGACAAGCTCACCTATTAGCGGCTAAGGC
732	G	ATGCACTAGTTGTTCCATT	TRUE	targeting	chr10	92995523	92995541	+	NGG	enhancer	chr10	92995410	92995910	KIF11	ENSG00000138160	KIF11	2	1681	FALSE	NA	NA	atcttgtggaaaggacGAAACACCGATGCACTAGTTGTTCCATTgtttAagagctaTGCTGGAAACAGCAtagcaaGAAGAGCAGGAGCGCTCTTCCGAGCTGTACAAGTGAACGCGTTAAGTCGATCGACAAGCTCACCTATTAGCGGCTAAGGC
733	G	TAGGCTTCAGAATACTTAA	TRUE	targeting	chr10	92995562	92995580	-	NGG	enhancer	chr10	92995410	92995910	KIF11	ENSG00000138160	KIF11	0	1683	FALSE	NA	NA	atcttgtggaaaggacGAAACACCGTAGGCTTCAGAATACTTAAgtttAagagctaTGCTGGAAACAGCAtagcaaGAAGAGCAGGAGCGCTCTTCCGAGCTGTACAAGTGAACGCGTTAAGTCGATCGACAAGCTCACCTATTAGCGGCTAAGGC
734	G	GAAATTCTTTAGCATAGGA	TRUE	targeting	chr10	9343335	9343353	+	NGG	enhancer	chr10	9342881	9343381	CELF2	ENSG00000048740	CELF2	19	107692	TRUE	0.01660452699696476	0.5303085898454141	atcttgtggaaaggacGAAACACCGGAAATTCTTTAGCATAGGAgtttAagagctaTGCTGGAAACAGCAtagcaaGAAGAGCAGGAGCGCTCTTCCGAGCTGTACAAGTGAACGCGTTAAGTCGATCGACAAGCTCACCTATTAGCGGCTAAGGC
735	G	ATGGGAAATTCTTTAGCAT	TRUE	targeting	chr10	9343331	9343349	+	NGG	enhancer	chr10	9342881	9343381	CELF2	ENSG00000048740	CELF2	73	107638	TRUE	0.346	0.05054290388806898	atcttgtggaaaggacGAAACACCGATGGGAAATTCTTTAGCATgtttAagagctaTGCTGGAAACAGCAtagcaaGAAGAGCAGGAGCGCTCTTCCGAGCTGTACAAGTGAACGCGTTAAGTCGATCGACAAGCTCACCTATTAGCGGCTAAGGC
736	G	CGTATGTACTTTAGATAAT	TRUE	targeting	chr10	9342926	9342944	-	NGG	enhancer	chr10	9342881	9343381	CELF2	ENSG00000048740	CELF2	82	107629	TRUE	0.0012401151720787	0.35925257041509695	atcttgtggaaaggacGAAACACCGCGTATGTACTTTAGATAATgtttAagagctaTGCTGGAAACAGCAtagcaaGAAGAGCAGGAGCGCTCTTCCGAGCTGTACAAGTGAACGCGTTAAGTCGATCGACAAGCTCACCTATTAGCGGCTAAGGC
737	G	TAGCACATTAAGTTATGAA	TRUE	targeting	chr10	9343220	9343238	+	NGG	enhancer	chr10	9342881	9343381	CELF2	ENSG00000048740	CELF2	32	107679	TRUE	0.418	0.06347404723017624	atcttgtggaaaggacGAAACACCGTAGCACATTAAGTTATGAAgtttAagagctaTGCTGGAAACAGCAtagcaaGAAGAGCAGGAGCGCTCTTCCGAGCTGTACAAGTGAACGCGTTAAGTCGATCGACAAGCTCACCTATTAGCGGCTAAGGC
738	G	TCCTGTAGCTAGTGAAAGG	TRUE	targeting	chr10	93752187	93752205	-	NGG	enhancer	chr10	93751798	93752298	LGI1	ENSG00000108231	LGI1	2	10567	FALSE	NA	NA	atcttgtggaaaggacGAAACACCGTCCTGTAGCTAGTGAAAGGgtttAagagctaTGCTGGAAACAGCAtagcaaGAAGAGCAGGAGCGCTCTTCCGAGCTGTACAAGTGAACGCGTTAAGTCGATCGACAAGCTCACCTATTAGCGGCTAAGGC
739	G	CAATTCCCAGCATGCAACT	TRUE	targeting	chr10	93752012	93752030	-	NGG	enhancer	chr10	93751798	93752298	LGI1	ENSG00000108231	LGI1	3	10566	FALSE	NA	NA	atcttgtggaaaggacGAAACACCGCAATTCCCAGCATGCAACTgtttAagagctaTGCTGGAAACAGCAtagcaaGAAGAGCAGGAGCGCTCTTCCGAGCTGTACAAGTGAACGCGTTAAGTCGATCGACAAGCTCACCTATTAGCGGCTAAGGC
740	G	TCCACACAGCCCATCAGAG	TRUE	targeting	chr10	93752098	93752116	+	NGG	enhancer	chr10	93751798	93752298	LGI1	ENSG00000108231	LGI1	3	10566	FALSE	NA	NA	atcttgtggaaaggacGAAACACCGTCCACACAGCCCATCAGAGgtttAagagctaTGCTGGAAACAGCAtagcaaGAAGAGCAGGAGCGCTCTTCCGAGCTGTACAAGTGAACGCGTTAAGTCGATCGACAAGCTCACCTATTAGCGGCTAAGGC
741	G	CAAAATCTGATCTCCCTCA	TRUE	targeting	chr10	93751921	93751939	-	NGG	enhancer	chr10	93751798	93752298	LGI1	ENSG00000108231	LGI1	2	10567	FALSE	NA	NA	atcttgtggaaaggacGAAACACCGCAAAATCTGATCTCCCTCAgtttAagagctaTGCTGGAAACAGCAtagcaaGAAGAGCAGGAGCGCTCTTCCGAGCTGTACAAGTGAACGCGTTAAGTCGATCGACAAGCTCACCTATTAGCGGCTAAGGC
742	G	CAGCTGGTTCCAATTAGCA	TRUE	targeting	chr10	93816353	93816371	+	NGG	enhancer	chr10	93815681	93816592	LGI1	ENSG00000108231	LGI1	6	10563	FALSE	NA	NA	atcttgtggaaaggacGAAACACCGCAGCTGGTTCCAATTAGCAgtttAagagctaTGCTGGAAACAGCAtagcaaGAAGAGCAGGAGCGCTCTTCCGAGCTGTACAAGTGAACGCGTTAAGTCGATCGACAAGCTCACCTATTAGCGGCTAAGGC
743	G	CCCCCTGTAACCATAGTGA	TRUE	targeting	chr10	93815923	93815941	+	NGG	enhancer	chr10	93815681	93816592	LGI1	ENSG00000108231	LGI1	5	10564	FALSE	NA	NA	atcttgtggaaaggacGAAACACCGCCCCCTGTAACCATAGTGAgtttAagagctaTGCTGGAAACAGCAtagcaaGAAGAGCAGGAGCGCTCTTCCGAGCTGTACAAGTGAACGCGTTAAGTCGATCGACAAGCTCACCTATTAGCGGCTAAGGC
744	G	CCGTCACTATGGTTACAGG	TRUE	targeting	chr10	93815926	93815944	-	NGG	enhancer	chr10	93815681	93816592	LGI1	ENSG00000108231	LGI1	5	10564	FALSE	NA	NA	atcttgtggaaaggacGAAACACCGCCGTCACTATGGTTACAGGgtttAagagctaTGCTGGAAACAGCAtagcaaGAAGAGCAGGAGCGCTCTTCCGAGCTGTACAAGTGAACGCGTTAAGTCGATCGACAAGCTCACCTATTAGCGGCTAAGGC
745	G	GGTGTCAGGAGAGTTCGAG	TRUE	targeting	chr10	93816251	93816269	+	NGG	enhancer	chr10	93815681	93816592	LGI1	ENSG00000108231	LGI1	25	10544	TRUE	0.02035122830416383	0.5924186193560503	atcttgtggaaaggacGAAACACCGGGTGTCAGGAGAGTTCGAGgtttAagagctaTGCTGGAAACAGCAtagcaaGAAGAGCAGGAGCGCTCTTCCGAGCTGTACAAGTGAACGCGTTAAGTCGATCGACAAGCTCACCTATTAGCGGCTAAGGC
746	G	GAGTTTCAGACTATAATGC	TRUE	targeting	chr10	93826409	93826427	+	NGG	enhancer	chr10	93826316	93826816	LGI1	ENSG00000108231	LGI1	6	10563	FALSE	NA	NA	atcttgtggaaaggacGAAACACCGGAGTTTCAGACTATAATGCgtttAagagctaTGCTGGAAACAGCAtagcaaGAAGAGCAGGAGCGCTCTTCCGAGCTGTACAAGTGAACGCGTTAAGTCGATCGACAAGCTCACCTATTAGCGGCTAAGGC
747	G	GGACGGCTGAGCATAGCAG	TRUE	targeting	chr10	93826548	93826566	-	NGG	enhancer	chr10	93826316	93826816	LGI1	ENSG00000108231	LGI1	2	10567	FALSE	NA	NA	atcttgtggaaaggacGAAACACCGGGACGGCTGAGCATAGCAGgtttAagagctaTGCTGGAAACAGCAtagcaaGAAGAGCAGGAGCGCTCTTCCGAGCTGTACAAGTGAACGCGTTAAGTCGATCGACAAGCTCACCTATTAGCGGCTAAGGC
748	G	CTGAGCCACACTCCCCAGG	TRUE	targeting	chr10	93826580	93826598	-	NGG	enhancer	chr10	93826316	93826816	LGI1	ENSG00000108231	LGI1	1	10568	FALSE	NA	NA	atcttgtggaaaggacGAAACACCGCTGAGCCACACTCCCCAGGgtttAagagctaTGCTGGAAACAGCAtagcaaGAAGAGCAGGAGCGCTCTTCCGAGCTGTACAAGTGAACGCGTTAAGTCGATCGACAAGCTCACCTATTAGCGGCTAAGGC
749	G	TGCTGAGCCACACTCCCCA	TRUE	targeting	chr10	93826582	93826600	-	NGG	enhancer	chr10	93826316	93826816	LGI1	ENSG00000108231	LGI1	3	10566	FALSE	NA	NA	atcttgtggaaaggacGAAACACCGTGCTGAGCCACACTCCCCAgtttAagagctaTGCTGGAAACAGCAtagcaaGAAGAGCAGGAGCGCTCTTCCGAGCTGTACAAGTGAACGCGTTAAGTCGATCGACAAGCTCACCTATTAGCGGCTAAGGC
750	G	CTAGCATCAAGGAACCATC	TRUE	targeting	chr10	93872921	93872939	+	NGG	enhancer	chr10	93872670	93873184	LGI1	ENSG00000108231	LGI1	2	10567	FALSE	NA	NA	atcttgtggaaaggacGAAACACCGCTAGCATCAAGGAACCATCgtttAagagctaTGCTGGAAACAGCAtagcaaGAAGAGCAGGAGCGCTCTTCCGAGCTGTACAAGTGAACGCGTTAAGTCGATCGACAAGCTCACCTATTAGCGGCTAAGGC
751	G	AAGTTTAGTGGCTAAGCAA	TRUE	targeting	chr10	93872764	93872782	+	NGG	enhancer	chr10	93872670	93873184	LGI1	ENSG00000108231	LGI1	0	10569	FALSE	NA	NA	atcttgtggaaaggacGAAACACCGAAGTTTAGTGGCTAAGCAAgtttAagagctaTGCTGGAAACAGCAtagcaaGAAGAGCAGGAGCGCTCTTCCGAGCTGTACAAGTGAACGCGTTAAGTCGATCGACAAGCTCACCTATTAGCGGCTAAGGC
752	G	ATGTAAGTAAGGACATACA	TRUE	targeting	chr10	93873041	93873059	-	NGG	enhancer	chr10	93872670	93873184	LGI1	ENSG00000108231	LGI1	5	10564	FALSE	NA	NA	atcttgtggaaaggacGAAACACCGATGTAAGTAAGGACATACAgtttAagagctaTGCTGGAAACAGCAtagcaaGAAGAGCAGGAGCGCTCTTCCGAGCTGTACAAGTGAACGCGTTAAGTCGATCGACAAGCTCACCTATTAGCGGCTAAGGC
753	G	ATATTGTAAGGAAAGGGGG	TRUE	targeting	chr10	93873073	93873091	-	NGG	enhancer	chr10	93872670	93873184	LGI1	ENSG00000108231	LGI1	1	10568	FALSE	NA	NA	atcttgtggaaaggacGAAACACCGATATTGTAAGGAAAGGGGGgtttAagagctaTGCTGGAAACAGCAtagcaaGAAGAGCAGGAGCGCTCTTCCGAGCTGTACAAGTGAACGCGTTAAGTCGATCGACAAGCTCACCTATTAGCGGCTAAGGC
754	G	GAGAAATATGCAATTGCGA	TRUE	targeting	chr10	9689156	9689174	+	NGG	enhancer	chr10	9688662	9689486	CELF2 GATA3	ENSG00000048740	CELF2	72	107639	TRUE	0.092	0.1370777846444436	atcttgtggaaaggacGAAACACCGGAGAAATATGCAATTGCGAgtttAagagctaTGCTGGAAACAGCAtagcaaGAAGAGCAGGAGCGCTCTTCCGAGCTGTACAAGTGAACGCGTTAAGTCGATCGACAAGCTCACCTATTAGCGGCTAAGGC
754	G	GAGAAATATGCAATTGCGA	TRUE	targeting	chr10	9689156	9689174	+	NGG	enhancer	chr10	9688662	9689486	CELF2 GATA3	ENSG00000107485	GATA3	2	120	FALSE	NA	NA	atcttgtggaaaggacGAAACACCGGAGAAATATGCAATTGCGAgtttAagagctaTGCTGGAAACAGCAtagcaaGAAGAGCAGGAGCGCTCTTCCGAGCTGTACAAGTGAACGCGTTAAGTCGATCGACAAGCTCACCTATTAGCGGCTAAGGC
755	G	TATTGGGATGGTTGCTTAA	TRUE	targeting	chr10	9688719	9688737	-	NGG	enhancer	chr10	9688662	9689486	CELF2 GATA3	ENSG00000048740	CELF2	111	107600	TRUE	0.028	0.22102978761965364	atcttgtggaaaggacGAAACACCGTATTGGGATGGTTGCTTAAgtttAagagctaTGCTGGAAACAGCAtagcaaGAAGAGCAGGAGCGCTCTTCCGAGCTGTACAAGTGAACGCGTTAAGTCGATCGACAAGCTCACCTATTAGCGGCTAAGGC
755	G	TATTGGGATGGTTGCTTAA	TRUE	targeting	chr10	9688719	9688737	-	NGG	enhancer	chr10	9688662	9689486	CELF2 GATA3	ENSG00000107485	GATA3	0	122	FALSE	NA	NA	atcttgtggaaaggacGAAACACCGTATTGGGATGGTTGCTTAAgtttAagagctaTGCTGGAAACAGCAtagcaaGAAGAGCAGGAGCGCTCTTCCGAGCTGTACAAGTGAACGCGTTAAGTCGATCGACAAGCTCACCTATTAGCGGCTAAGGC
756	G	TACGCCTAGAATGCATCCT	TRUE	targeting	chr10	9689332	9689350	-	NGG	enhancer	chr10	9688662	9689486	CELF2 GATA3	ENSG00000048740	CELF2	25	107686	TRUE	0.822	-0.27565005190967085	atcttgtggaaaggacGAAACACCGTACGCCTAGAATGCATCCTgtttAagagctaTGCTGGAAACAGCAtagcaaGAAGAGCAGGAGCGCTCTTCCGAGCTGTACAAGTGAACGCGTTAAGTCGATCGACAAGCTCACCTATTAGCGGCTAAGGC
756	G	TACGCCTAGAATGCATCCT	TRUE	targeting	chr10	9689332	9689350	-	NGG	enhancer	chr10	9688662	9689486	CELF2 GATA3	ENSG00000107485	GATA3	0	122	FALSE	NA	NA	atcttgtggaaaggacGAAACACCGTACGCCTAGAATGCATCCTgtttAagagctaTGCTGGAAACAGCAtagcaaGAAGAGCAGGAGCGCTCTTCCGAGCTGTACAAGTGAACGCGTTAAGTCGATCGACAAGCTCACCTATTAGCGGCTAAGGC
757	G	TGGTTTCCTCATTTCGCAG	TRUE	targeting	chr10	9688687	9688705	+	NGG	enhancer	chr10	9688662	9689486	CELF2 GATA3	ENSG00000048740	CELF2	124	107587	TRUE	0.562	-0.02018822832618244	atcttgtggaaaggacGAAACACCGTGGTTTCCTCATTTCGCAGgtttAagagctaTGCTGGAAACAGCAtagcaaGAAGAGCAGGAGCGCTCTTCCGAGCTGTACAAGTGAACGCGTTAAGTCGATCGACAAGCTCACCTATTAGCGGCTAAGGC
757	G	TGGTTTCCTCATTTCGCAG	TRUE	targeting	chr10	9688687	9688705	+	NGG	enhancer	chr10	9688662	9689486	CELF2 GATA3	ENSG00000107485	GATA3	0	122	FALSE	NA	NA	atcttgtggaaaggacGAAACACCGTGGTTTCCTCATTTCGCAGgtttAagagctaTGCTGGAAACAGCAtagcaaGAAGAGCAGGAGCGCTCTTCCGAGCTGTACAAGTGAACGCGTTAAGTCGATCGACAAGCTCACCTATTAGCGGCTAAGGC
758	G	GTTACACACAATTTCTTGA	TRUE	targeting	chr11	101717780	101717798	-	NGG	enhancer	chr11	101717637	101718137	YAP1	ENSG00000137693	YAP1	2	810	FALSE	NA	NA	atcttgtggaaaggacGAAACACCGGTTACACACAATTTCTTGAgtttAagagctaTGCTGGAAACAGCAtagcaaGAAGAGCAGGAGCGCTCTTCCGAGCTGTACAAGTGAACGCGTTAAGTCGATCGACAAGCTCACCTATTAGCGGCTAAGGC
759	G	TAGACAGTTTCCCAAACAC	TRUE	targeting	chr11	101718047	101718065	-	NGG	enhancer	chr11	101717637	101718137	YAP1	ENSG00000137693	YAP1	1	811	FALSE	NA	NA	atcttgtggaaaggacGAAACACCGTAGACAGTTTCCCAAACACgtttAagagctaTGCTGGAAACAGCAtagcaaGAAGAGCAGGAGCGCTCTTCCGAGCTGTACAAGTGAACGCGTTAAGTCGATCGACAAGCTCACCTATTAGCGGCTAAGGC
760	G	CTTTGTCCCTAGCATGGCA	TRUE	targeting	chr11	101717716	101717734	-	NGG	enhancer	chr11	101717637	101718137	YAP1	ENSG00000137693	YAP1	0	812	FALSE	NA	NA	atcttgtggaaaggacGAAACACCGCTTTGTCCCTAGCATGGCAgtttAagagctaTGCTGGAAACAGCAtagcaaGAAGAGCAGGAGCGCTCTTCCGAGCTGTACAAGTGAACGCGTTAAGTCGATCGACAAGCTCACCTATTAGCGGCTAAGGC
761	G	GAAGCACCATGCCATGCTA	TRUE	targeting	chr11	101717707	101717725	+	NGG	enhancer	chr11	101717637	101718137	YAP1	ENSG00000137693	YAP1	2	810	FALSE	NA	NA	atcttgtggaaaggacGAAACACCGGAAGCACCATGCCATGCTAgtttAagagctaTGCTGGAAACAGCAtagcaaGAAGAGCAGGAGCGCTCTTCCGAGCTGTACAAGTGAACGCGTTAAGTCGATCGACAAGCTCACCTATTAGCGGCTAAGGC
762	G	TAAAGCTCATATATGCTCA	TRUE	targeting	chr11	101741483	101741501	+	NGG	enhancer	chr11	101740524	101742047	YAP1	ENSG00000137693	YAP1	0	812	FALSE	NA	NA	atcttgtggaaaggacGAAACACCGTAAAGCTCATATATGCTCAgtttAagagctaTGCTGGAAACAGCAtagcaaGAAGAGCAGGAGCGCTCTTCCGAGCTGTACAAGTGAACGCGTTAAGTCGATCGACAAGCTCACCTATTAGCGGCTAAGGC
763	G	TGACAATCATCCCCCCACA	TRUE	targeting	chr11	101741104	101741122	+	NGG	enhancer	chr11	101740524	101742047	YAP1	ENSG00000137693	YAP1	0	812	FALSE	NA	NA	atcttgtggaaaggacGAAACACCGTGACAATCATCCCCCCACAgtttAagagctaTGCTGGAAACAGCAtagcaaGAAGAGCAGGAGCGCTCTTCCGAGCTGTACAAGTGAACGCGTTAAGTCGATCGACAAGCTCACCTATTAGCGGCTAAGGC
764	G	GAAGATCTCAAGTGCACGC	TRUE	targeting	chr11	101741723	101741741	-	NGG	enhancer	chr11	101740524	101742047	YAP1	ENSG00000137693	YAP1	0	812	FALSE	NA	NA	atcttgtggaaaggacGAAACACCGGAAGATCTCAAGTGCACGCgtttAagagctaTGCTGGAAACAGCAtagcaaGAAGAGCAGGAGCGCTCTTCCGAGCTGTACAAGTGAACGCGTTAAGTCGATCGACAAGCTCACCTATTAGCGGCTAAGGC
765	G	TCTGTGGTTGAGGTCCAGA	TRUE	targeting	chr11	101741532	101741550	+	NGG	enhancer	chr11	101740524	101742047	YAP1	ENSG00000137693	YAP1	2	810	FALSE	NA	NA	atcttgtggaaaggacGAAACACCGTCTGTGGTTGAGGTCCAGAgtttAagagctaTGCTGGAAACAGCAtagcaaGAAGAGCAGGAGCGCTCTTCCGAGCTGTACAAGTGAACGCGTTAAGTCGATCGACAAGCTCACCTATTAGCGGCTAAGGC
766	G	AGCTACCTCTCAGTTAAAA	TRUE	targeting	chr11	101756705	101756723	+	NGG	enhancer	chr11	101756288	101756788	YAP1	ENSG00000137693	YAP1	0	812	FALSE	NA	NA	atcttgtggaaaggacGAAACACCGAGCTACCTCTCAGTTAAAAgtttAagagctaTGCTGGAAACAGCAtagcaaGAAGAGCAGGAGCGCTCTTCCGAGCTGTACAAGTGAACGCGTTAAGTCGATCGACAAGCTCACCTATTAGCGGCTAAGGC
767	G	TGTGAGAGGACCCACATAA	TRUE	targeting	chr11	101756386	101756404	+	NGG	enhancer	chr11	101756288	101756788	YAP1	ENSG00000137693	YAP1	2	810	FALSE	NA	NA	atcttgtggaaaggacGAAACACCGTGTGAGAGGACCCACATAAgtttAagagctaTGCTGGAAACAGCAtagcaaGAAGAGCAGGAGCGCTCTTCCGAGCTGTACAAGTGAACGCGTTAAGTCGATCGACAAGCTCACCTATTAGCGGCTAAGGC
768	G	AGCACAGATGCATGCCTTG	TRUE	targeting	chr11	101756496	101756514	+	NGG	enhancer	chr11	101756288	101756788	YAP1	ENSG00000137693	YAP1	0	812	FALSE	NA	NA	atcttgtggaaaggacGAAACACCGAGCACAGATGCATGCCTTGgtttAagagctaTGCTGGAAACAGCAtagcaaGAAGAGCAGGAGCGCTCTTCCGAGCTGTACAAGTGAACGCGTTAAGTCGATCGACAAGCTCACCTATTAGCGGCTAAGGC
769	G	TGCACTTCACAGGCAACAG	TRUE	targeting	chr11	101756352	101756370	-	NGG	enhancer	chr11	101756288	101756788	YAP1	ENSG00000137693	YAP1	0	812	FALSE	NA	NA	atcttgtggaaaggacGAAACACCGTGCACTTCACAGGCAACAGgtttAagagctaTGCTGGAAACAGCAtagcaaGAAGAGCAGGAGCGCTCTTCCGAGCTGTACAAGTGAACGCGTTAAGTCGATCGACAAGCTCACCTATTAGCGGCTAAGGC
770	G	CAGCTGACAGGAATGTCGG	TRUE	targeting	chr11	102011232	102011250	+	NGG	enhancer	chr11	102011023	102011523	YAP1	ENSG00000137693	YAP1	0	812	FALSE	NA	NA	atcttgtggaaaggacGAAACACCGCAGCTGACAGGAATGTCGGgtttAagagctaTGCTGGAAACAGCAtagcaaGAAGAGCAGGAGCGCTCTTCCGAGCTGTACAAGTGAACGCGTTAAGTCGATCGACAAGCTCACCTATTAGCGGCTAAGGC
771	G	ACCAGGCATTGGATAAGGG	TRUE	targeting	chr11	102011343	102011361	-	NGG	enhancer	chr11	102011023	102011523	YAP1	ENSG00000137693	YAP1	1	811	FALSE	NA	NA	atcttgtggaaaggacGAAACACCGACCAGGCATTGGATAAGGGgtttAagagctaTGCTGGAAACAGCAtagcaaGAAGAGCAGGAGCGCTCTTCCGAGCTGTACAAGTGAACGCGTTAAGTCGATCGACAAGCTCACCTATTAGCGGCTAAGGC
772	G	CCAAGAGACTCCTCACACG	TRUE	targeting	chr11	102011298	102011316	+	NGG	enhancer	chr11	102011023	102011523	YAP1	ENSG00000137693	YAP1	0	812	FALSE	NA	NA	atcttgtggaaaggacGAAACACCGCCAAGAGACTCCTCACACGgtttAagagctaTGCTGGAAACAGCAtagcaaGAAGAGCAGGAGCGCTCTTCCGAGCTGTACAAGTGAACGCGTTAAGTCGATCGACAAGCTCACCTATTAGCGGCTAAGGC
773	G	ATAGTCCCGTCAGGACCTG	TRUE	targeting	chr11	102011200	102011218	+	NGG	enhancer	chr11	102011023	102011523	YAP1	ENSG00000137693	YAP1	0	812	FALSE	NA	NA	atcttgtggaaaggacGAAACACCGATAGTCCCGTCAGGACCTGgtttAagagctaTGCTGGAAACAGCAtagcaaGAAGAGCAGGAGCGCTCTTCCGAGCTGTACAAGTGAACGCGTTAAGTCGATCGACAAGCTCACCTATTAGCGGCTAAGGC
774	G	CGACAACTGGCAATCTCCA	TRUE	targeting	chr11	102061451	102061469	-	NGG	enhancer	chr11	102061211	102061711	YAP1	ENSG00000137693	YAP1	0	812	FALSE	NA	NA	atcttgtggaaaggacGAAACACCGCGACAACTGGCAATCTCCAgtttAagagctaTGCTGGAAACAGCAtagcaaGAAGAGCAGGAGCGCTCTTCCGAGCTGTACAAGTGAACGCGTTAAGTCGATCGACAAGCTCACCTATTAGCGGCTAAGGC
775	G	CCCCAGAGGAAAATAAGAG	TRUE	targeting	chr11	102061317	102061335	-	NGG	enhancer	chr11	102061211	102061711	YAP1	ENSG00000137693	YAP1	0	812	FALSE	NA	NA	atcttgtggaaaggacGAAACACCGCCCCAGAGGAAAATAAGAGgtttAagagctaTGCTGGAAACAGCAtagcaaGAAGAGCAGGAGCGCTCTTCCGAGCTGTACAAGTGAACGCGTTAAGTCGATCGACAAGCTCACCTATTAGCGGCTAAGGC
776	G	TGCCCTTAGCTGAGCACAT	TRUE	targeting	chr11	102061559	102061577	-	NGG	enhancer	chr11	102061211	102061711	YAP1	ENSG00000137693	YAP1	1	811	FALSE	NA	NA	atcttgtggaaaggacGAAACACCGTGCCCTTAGCTGAGCACATgtttAagagctaTGCTGGAAACAGCAtagcaaGAAGAGCAGGAGCGCTCTTCCGAGCTGTACAAGTGAACGCGTTAAGTCGATCGACAAGCTCACCTATTAGCGGCTAAGGC
777	G	TTCCTATGTGCTCAGCTAA	TRUE	targeting	chr11	102061554	102061572	+	NGG	enhancer	chr11	102061211	102061711	YAP1	ENSG00000137693	YAP1	0	812	FALSE	NA	NA	atcttgtggaaaggacGAAACACCGTTCCTATGTGCTCAGCTAAgtttAagagctaTGCTGGAAACAGCAtagcaaGAAGAGCAGGAGCGCTCTTCCGAGCTGTACAAGTGAACGCGTTAAGTCGATCGACAAGCTCACCTATTAGCGGCTAAGGC
778	G	GCGTCTTACAAAATACGTA	TRUE	targeting	chr11	102114759	102114777	+	NGG	enhancer	chr11	102114449	102114950	YAP1	ENSG00000137693	YAP1	0	812	FALSE	NA	NA	atcttgtggaaaggacGAAACACCGGCGTCTTACAAAATACGTAgtttAagagctaTGCTGGAAACAGCAtagcaaGAAGAGCAGGAGCGCTCTTCCGAGCTGTACAAGTGAACGCGTTAAGTCGATCGACAAGCTCACCTATTAGCGGCTAAGGC
779	G	TCAAATTCTGGGAATTACA	TRUE	targeting	chr11	102114731	102114749	+	NGG	enhancer	chr11	102114449	102114950	YAP1	ENSG00000137693	YAP1	1	811	FALSE	NA	NA	atcttgtggaaaggacGAAACACCGTCAAATTCTGGGAATTACAgtttAagagctaTGCTGGAAACAGCAtagcaaGAAGAGCAGGAGCGCTCTTCCGAGCTGTACAAGTGAACGCGTTAAGTCGATCGACAAGCTCACCTATTAGCGGCTAAGGC
780	G	TTGTGCTAGGCTAATTAAA	TRUE	targeting	chr11	102114687	102114705	-	NGG	enhancer	chr11	102114449	102114950	YAP1	ENSG00000137693	YAP1	0	812	FALSE	NA	NA	atcttgtggaaaggacGAAACACCGTTGTGCTAGGCTAATTAAAgtttAagagctaTGCTGGAAACAGCAtagcaaGAAGAGCAGGAGCGCTCTTCCGAGCTGTACAAGTGAACGCGTTAAGTCGATCGACAAGCTCACCTATTAGCGGCTAAGGC
781	G	CTAGGCTAATTAAAAGGTT	TRUE	targeting	chr11	102114682	102114700	-	NGG	enhancer	chr11	102114449	102114950	YAP1	ENSG00000137693	YAP1	0	812	FALSE	NA	NA	atcttgtggaaaggacGAAACACCGCTAGGCTAATTAAAAGGTTgtttAagagctaTGCTGGAAACAGCAtagcaaGAAGAGCAGGAGCGCTCTTCCGAGCTGTACAAGTGAACGCGTTAAGTCGATCGACAAGCTCACCTATTAGCGGCTAAGGC
782	G	CACCTCATCAAGCAGTTTA	TRUE	targeting	chr11	102195232	102195250	-	NGG	enhancer	chr11	102194933	102195434	YAP1	ENSG00000137693	YAP1	0	812	FALSE	NA	NA	atcttgtggaaaggacGAAACACCGCACCTCATCAAGCAGTTTAgtttAagagctaTGCTGGAAACAGCAtagcaaGAAGAGCAGGAGCGCTCTTCCGAGCTGTACAAGTGAACGCGTTAAGTCGATCGACAAGCTCACCTATTAGCGGCTAAGGC
783	G	AGTTTAGGGCAGGACACAA	TRUE	targeting	chr11	102195219	102195237	-	NGG	enhancer	chr11	102194933	102195434	YAP1	ENSG00000137693	YAP1	0	812	FALSE	NA	NA	atcttgtggaaaggacGAAACACCGAGTTTAGGGCAGGACACAAgtttAagagctaTGCTGGAAACAGCAtagcaaGAAGAGCAGGAGCGCTCTTCCGAGCTGTACAAGTGAACGCGTTAAGTCGATCGACAAGCTCACCTATTAGCGGCTAAGGC
784	G	AGGGTTGCTAAATGAGGTG	TRUE	targeting	chr11	102195201	102195219	-	NGG	enhancer	chr11	102194933	102195434	YAP1	ENSG00000137693	YAP1	0	812	FALSE	NA	NA	atcttgtggaaaggacGAAACACCGAGGGTTGCTAAATGAGGTGgtttAagagctaTGCTGGAAACAGCAtagcaaGAAGAGCAGGAGCGCTCTTCCGAGCTGTACAAGTGAACGCGTTAAGTCGATCGACAAGCTCACCTATTAGCGGCTAAGGC
785	G	AATGAGGTGAGGCAGAAAA	TRUE	targeting	chr11	102195191	102195209	-	NGG	enhancer	chr11	102194933	102195434	YAP1	ENSG00000137693	YAP1	1	811	FALSE	NA	NA	atcttgtggaaaggacGAAACACCGAATGAGGTGAGGCAGAAAAgtttAagagctaTGCTGGAAACAGCAtagcaaGAAGAGCAGGAGCGCTCTTCCGAGCTGTACAAGTGAACGCGTTAAGTCGATCGACAAGCTCACCTATTAGCGGCTAAGGC
786	G	CAGAGTGCATGAATTGGCA	TRUE	targeting	chr11	102228776	102228794	+	NGG	enhancer	chr11	102228621	102229122	YAP1	ENSG00000137693	YAP1	0	812	FALSE	NA	NA	atcttgtggaaaggacGAAACACCGCAGAGTGCATGAATTGGCAgtttAagagctaTGCTGGAAACAGCAtagcaaGAAGAGCAGGAGCGCTCTTCCGAGCTGTACAAGTGAACGCGTTAAGTCGATCGACAAGCTCACCTATTAGCGGCTAAGGC
787	G	CTGGCAGTTGTCAACTCTA	TRUE	targeting	chr11	102228760	102228778	-	NGG	enhancer	chr11	102228621	102229122	YAP1	ENSG00000137693	YAP1	1	811	FALSE	NA	NA	atcttgtggaaaggacGAAACACCGCTGGCAGTTGTCAACTCTAgtttAagagctaTGCTGGAAACAGCAtagcaaGAAGAGCAGGAGCGCTCTTCCGAGCTGTACAAGTGAACGCGTTAAGTCGATCGACAAGCTCACCTATTAGCGGCTAAGGC
788	G	TTCCGTAATTACCCCTGTG	TRUE	targeting	chr11	102228705	102228723	-	NGG	enhancer	chr11	102228621	102229122	YAP1	ENSG00000137693	YAP1	3	809	FALSE	NA	NA	atcttgtggaaaggacGAAACACCGTTCCGTAATTACCCCTGTGgtttAagagctaTGCTGGAAACAGCAtagcaaGAAGAGCAGGAGCGCTCTTCCGAGCTGTACAAGTGAACGCGTTAAGTCGATCGACAAGCTCACCTATTAGCGGCTAAGGC
789	G	CTAGATAATCAGAGAGGAG	TRUE	targeting	chr11	102228926	102228944	-	NGG	enhancer	chr11	102228621	102229122	YAP1	ENSG00000137693	YAP1	0	812	FALSE	NA	NA	atcttgtggaaaggacGAAACACCGCTAGATAATCAGAGAGGAGgtttAagagctaTGCTGGAAACAGCAtagcaaGAAGAGCAGGAGCGCTCTTCCGAGCTGTACAAGTGAACGCGTTAAGTCGATCGACAAGCTCACCTATTAGCGGCTAAGGC
790	G	GTCAATCCTGCACGCCCTG	TRUE	targeting	chr11	102268682	102268700	+	NGG	enhancer	chr11	102268020	102269396	YAP1	ENSG00000137693	YAP1	0	812	FALSE	NA	NA	atcttgtggaaaggacGAAACACCGGTCAATCCTGCACGCCCTGgtttAagagctaTGCTGGAAACAGCAtagcaaGAAGAGCAGGAGCGCTCTTCCGAGCTGTACAAGTGAACGCGTTAAGTCGATCGACAAGCTCACCTATTAGCGGCTAAGGC
791	G	CGCGCTGCTTTCTCCACCG	TRUE	targeting	chr11	102268705	102268723	+	NGG	enhancer	chr11	102268020	102269396	YAP1	ENSG00000137693	YAP1	0	812	FALSE	NA	NA	atcttgtggaaaggacGAAACACCGCGCGCTGCTTTCTCCACCGgtttAagagctaTGCTGGAAACAGCAtagcaaGAAGAGCAGGAGCGCTCTTCCGAGCTGTACAAGTGAACGCGTTAAGTCGATCGACAAGCTCACCTATTAGCGGCTAAGGC
792	G	TGGCATTCCGGAAATGCCG	TRUE	targeting	chr11	102268652	102268670	-	NGG	enhancer	chr11	102268020	102269396	YAP1	ENSG00000137693	YAP1	0	812	FALSE	NA	NA	atcttgtggaaaggacGAAACACCGTGGCATTCCGGAAATGCCGgtttAagagctaTGCTGGAAACAGCAtagcaaGAAGAGCAGGAGCGCTCTTCCGAGCTGTACAAGTGAACGCGTTAAGTCGATCGACAAGCTCACCTATTAGCGGCTAAGGC
793	G	CGGCATTTCCGGAATGCCA	TRUE	targeting	chr11	102268652	102268670	+	NGG	enhancer	chr11	102268020	102269396	YAP1	ENSG00000137693	YAP1	0	812	FALSE	NA	NA	atcttgtggaaaggacGAAACACCGCGGCATTTCCGGAATGCCAgtttAagagctaTGCTGGAAACAGCAtagcaaGAAGAGCAGGAGCGCTCTTCCGAGCTGTACAAGTGAACGCGTTAAGTCGATCGACAAGCTCACCTATTAGCGGCTAAGGC
795	G	CTAGGATCCCAAAAGCCGA	TRUE	targeting	chr11	102341760	102341778	-	NGG	enhancer	chr11	102341725	102342225	YAP1	ENSG00000137693	YAP1	3	809	FALSE	NA	NA	atcttgtggaaaggacGAAACACCGCTAGGATCCCAAAAGCCGAgtttAagagctaTGCTGGAAACAGCAtagcaaGAAGAGCAGGAGCGCTCTTCCGAGCTGTACAAGTGAACGCGTTAAGTCGATCGACAAGCTCACCTATTAGCGGCTAAGGC
796	G	CTTGACAGGAAATATGTAC	TRUE	targeting	chr11	102341795	102341813	+	NGG	enhancer	chr11	102341725	102342225	YAP1	ENSG00000137693	YAP1	1	811	FALSE	NA	NA	atcttgtggaaaggacGAAACACCGCTTGACAGGAAATATGTACgtttAagagctaTGCTGGAAACAGCAtagcaaGAAGAGCAGGAGCGCTCTTCCGAGCTGTACAAGTGAACGCGTTAAGTCGATCGACAAGCTCACCTATTAGCGGCTAAGGC
797	G	GTATGGCCACCATGCAGAA	TRUE	targeting	chr11	102342038	102342056	+	NGG	enhancer	chr11	102341725	102342225	YAP1	ENSG00000137693	YAP1	0	812	FALSE	NA	NA	atcttgtggaaaggacGAAACACCGGTATGGCCACCATGCAGAAgtttAagagctaTGCTGGAAACAGCAtagcaaGAAGAGCAGGAGCGCTCTTCCGAGCTGTACAAGTGAACGCGTTAAGTCGATCGACAAGCTCACCTATTAGCGGCTAAGGC
798	G	CATATGTAAGGTCTAGCAG	TRUE	targeting	chr11	118416011	118416029	+	NGG	enhancer	chr11	118415629	118416129	KMT2A	ENSG00000118058	KMT2A	87	130523	TRUE	0.168	0.14640738043274082	atcttgtggaaaggacGAAACACCGCATATGTAAGGTCTAGCAGgtttAagagctaTGCTGGAAACAGCAtagcaaGAAGAGCAGGAGCGCTCTTCCGAGCTGTACAAGTGAACGCGTTAAGTCGATCGACAAGCTCACCTATTAGCGGCTAAGGC
799	G	CTAGACCTTACATATGCAA	TRUE	targeting	chr11	118416008	118416026	-	NGG	enhancer	chr11	118415629	118416129	KMT2A	ENSG00000118058	KMT2A	220	130390	TRUE	0.23	0.0601297482079024	atcttgtggaaaggacGAAACACCGCTAGACCTTACATATGCAAgtttAagagctaTGCTGGAAACAGCAtagcaaGAAGAGCAGGAGCGCTCTTCCGAGCTGTACAAGTGAACGCGTTAAGTCGATCGACAAGCTCACCTATTAGCGGCTAAGGC
800	G	AGAAGCCAGATTACATGAT	TRUE	targeting	chr11	118415722	118415740	-	NGG	enhancer	chr11	118415629	118416129	KMT2A	ENSG00000118058	KMT2A	89	130521	TRUE	0.166	0.1506029443482778	atcttgtggaaaggacGAAACACCGAGAAGCCAGATTACATGATgtttAagagctaTGCTGGAAACAGCAtagcaaGAAGAGCAGGAGCGCTCTTCCGAGCTGTACAAGTGAACGCGTTAAGTCGATCGACAAGCTCACCTATTAGCGGCTAAGGC
801	G	GCATATGTAAGGTCTAGCA	TRUE	targeting	chr11	118416010	118416028	+	NGG	enhancer	chr11	118415629	118416129	KMT2A	ENSG00000118058	KMT2A	25	130585	TRUE	0.126	0.305158533012705	atcttgtggaaaggacGAAACACCGGCATATGTAAGGTCTAGCAgtttAagagctaTGCTGGAAACAGCAtagcaaGAAGAGCAGGAGCGCTCTTCCGAGCTGTACAAGTGAACGCGTTAAGTCGATCGACAAGCTCACCTATTAGCGGCTAAGGC
802	G	GTAATTCCCGGCTACCAAT	TRUE	targeting	chr11	118437717	118437735	-	NGG	enhancer	chr11	118437703	118438204	KMT2A	ENSG00000118058	KMT2A	99	130511	TRUE	0.666	-0.03138139960673725	atcttgtggaaaggacGAAACACCGGTAATTCCCGGCTACCAATgtttAagagctaTGCTGGAAACAGCAtagcaaGAAGAGCAGGAGCGCTCTTCCGAGCTGTACAAGTGAACGCGTTAAGTCGATCGACAAGCTCACCTATTAGCGGCTAAGGC
803	G	GGATTAGTGGCATCTTGGA	TRUE	targeting	chr11	118437774	118437792	+	NGG	enhancer	chr11	118437703	118438204	KMT2A	ENSG00000118058	KMT2A	303	130307	TRUE	0.052	0.1120530391501221	atcttgtggaaaggacGAAACACCGGGATTAGTGGCATCTTGGAgtttAagagctaTGCTGGAAACAGCAtagcaaGAAGAGCAGGAGCGCTCTTCCGAGCTGTACAAGTGAACGCGTTAAGTCGATCGACAAGCTCACCTATTAGCGGCTAAGGC
804	G	CAAACACCTCCCCTCACAG	TRUE	targeting	chr11	118437897	118437915	-	NGG	enhancer	chr11	118437703	118438204	KMT2A	ENSG00000118058	KMT2A	77	130533	TRUE	0.168	0.14976349057151228	atcttgtggaaaggacGAAACACCGCAAACACCTCCCCTCACAGgtttAagagctaTGCTGGAAACAGCAtagcaaGAAGAGCAGGAGCGCTCTTCCGAGCTGTACAAGTGAACGCGTTAAGTCGATCGACAAGCTCACCTATTAGCGGCTAAGGC
805	G	AGCCTGCCTCCTCTCCAAG	TRUE	targeting	chr11	118437850	118437868	-	NGG	enhancer	chr11	118437703	118438204	KMT2A	ENSG00000118058	KMT2A	130	130480	TRUE	0.226	0.0722120802124907	atcttgtggaaaggacGAAACACCGAGCCTGCCTCCTCTCCAAGgtttAagagctaTGCTGGAAACAGCAtagcaaGAAGAGCAGGAGCGCTCTTCCGAGCTGTACAAGTGAACGCGTTAAGTCGATCGACAAGCTCACCTATTAGCGGCTAAGGC
806	G	CCCCACTCCGGACATTCTT	TRUE	targeting	chr11	118618396	118618414	+	NGG	enhancer	chr11	118618096	118618597	KMT2A	ENSG00000118058	KMT2A	90	130520	TRUE	0.92	-0.09300813989557744	atcttgtggaaaggacGAAACACCGCCCCACTCCGGACATTCTTgtttAagagctaTGCTGGAAACAGCAtagcaaGAAGAGCAGGAGCGCTCTTCCGAGCTGTACAAGTGAACGCGTTAAGTCGATCGACAAGCTCACCTATTAGCGGCTAAGGC
807	G	GGAGGGTACATACTTGGCT	TRUE	targeting	chr11	118618151	118618169	-	NGG	enhancer	chr11	118618096	118618597	KMT2A	ENSG00000118058	KMT2A	29	130581	TRUE	0.924	-0.26533632000370405	atcttgtggaaaggacGAAACACCGGGAGGGTACATACTTGGCTgtttAagagctaTGCTGGAAACAGCAtagcaaGAAGAGCAGGAGCGCTCTTCCGAGCTGTACAAGTGAACGCGTTAAGTCGATCGACAAGCTCACCTATTAGCGGCTAAGGC
808	G	GAGTGGGAGGGTACATACT	TRUE	targeting	chr11	118618156	118618174	-	NGG	enhancer	chr11	118618096	118618597	KMT2A	ENSG00000118058	KMT2A	117	130493	TRUE	0.5	0.048303009969093313	atcttgtggaaaggacGAAACACCGGAGTGGGAGGGTACATACTgtttAagagctaTGCTGGAAACAGCAtagcaaGAAGAGCAGGAGCGCTCTTCCGAGCTGTACAAGTGAACGCGTTAAGTCGATCGACAAGCTCACCTATTAGCGGCTAAGGC
809	G	ATCAGTGTGTTCAAGTGGG	TRUE	targeting	chr11	118618566	118618584	+	NGG	enhancer	chr11	118618096	118618597	KMT2A	ENSG00000118058	KMT2A	25	130585	TRUE	0.526	-0.01098033698578748	atcttgtggaaaggacGAAACACCGATCAGTGTGTTCAAGTGGGgtttAagagctaTGCTGGAAACAGCAtagcaaGAAGAGCAGGAGCGCTCTTCCGAGCTGTACAAGTGAACGCGTTAAGTCGATCGACAAGCTCACCTATTAGCGGCTAAGGC
810	G	CTTATCTTCTCCAGCGCTC	TRUE	targeting	chr11	118621756	118621774	+	NGG	enhancer	chr11	118620860	118623043	ARCN1 KMT2A	ENSG00000095139	ARCN1	58	70342	TRUE	0.474	0.01614305251576864	atcttgtggaaaggacGAAACACCGCTTATCTTCTCCAGCGCTCgtttAagagctaTGCTGGAAACAGCAtagcaaGAAGAGCAGGAGCGCTCTTCCGAGCTGTACAAGTGAACGCGTTAAGTCGATCGACAAGCTCACCTATTAGCGGCTAAGGC
810	G	CTTATCTTCTCCAGCGCTC	TRUE	targeting	chr11	118621756	118621774	+	NGG	enhancer	chr11	118620860	118623043	ARCN1 KMT2A	ENSG00000118058	KMT2A	102	130508	TRUE	0.542	-0.011647752470191	atcttgtggaaaggacGAAACACCGCTTATCTTCTCCAGCGCTCgtttAagagctaTGCTGGAAACAGCAtagcaaGAAGAGCAGGAGCGCTCTTCCGAGCTGTACAAGTGAACGCGTTAAGTCGATCGACAAGCTCACCTATTAGCGGCTAAGGC
811	G	TATTAATAGAGCGGGCAGG	TRUE	targeting	chr11	118622409	118622427	-	NGG	enhancer	chr11	118620860	118623043	ARCN1 KMT2A	ENSG00000095139	ARCN1	13	70387	TRUE	0.238	0.26099917116294735	atcttgtggaaaggacGAAACACCGTATTAATAGAGCGGGCAGGgtttAagagctaTGCTGGAAACAGCAtagcaaGAAGAGCAGGAGCGCTCTTCCGAGCTGTACAAGTGAACGCGTTAAGTCGATCGACAAGCTCACCTATTAGCGGCTAAGGC
811	G	TATTAATAGAGCGGGCAGG	TRUE	targeting	chr11	118622409	118622427	-	NGG	enhancer	chr11	118620860	118623043	ARCN1 KMT2A	ENSG00000118058	KMT2A	21	130589	TRUE	0.472	0.05261233536906229	atcttgtggaaaggacGAAACACCGTATTAATAGAGCGGGCAGGgtttAagagctaTGCTGGAAACAGCAtagcaaGAAGAGCAGGAGCGCTCTTCCGAGCTGTACAAGTGAACGCGTTAAGTCGATCGACAAGCTCACCTATTAGCGGCTAAGGC
812	G	ATTAATAGAGCGGGCAGGA	TRUE	targeting	chr11	118622408	118622426	-	NGG	enhancer	chr11	118620860	118623043	ARCN1 KMT2A	ENSG00000095139	ARCN1	12	70388	TRUE	0.352	0.12681250901415575	atcttgtggaaaggacGAAACACCGATTAATAGAGCGGGCAGGAgtttAagagctaTGCTGGAAACAGCAtagcaaGAAGAGCAGGAGCGCTCTTCCGAGCTGTACAAGTGAACGCGTTAAGTCGATCGACAAGCTCACCTATTAGCGGCTAAGGC
812	G	ATTAATAGAGCGGGCAGGA	TRUE	targeting	chr11	118622408	118622426	-	NGG	enhancer	chr11	118620860	118623043	ARCN1 KMT2A	ENSG00000118058	KMT2A	18	130592	TRUE	0.942	-0.29025087188801557	atcttgtggaaaggacGAAACACCGATTAATAGAGCGGGCAGGAgtttAagagctaTGCTGGAAACAGCAtagcaaGAAGAGCAGGAGCGCTCTTCCGAGCTGTACAAGTGAACGCGTTAAGTCGATCGACAAGCTCACCTATTAGCGGCTAAGGC
813	G	CCTGCCCGCTCTATTAATA	TRUE	targeting	chr11	118622409	118622427	+	NGG	enhancer	chr11	118620860	118623043	ARCN1 KMT2A	ENSG00000118058	KMT2A	127	130483	TRUE	0.13	0.1385022877965877	atcttgtggaaaggacGAAACACCGCCTGCCCGCTCTATTAATAgtttAagagctaTGCTGGAAACAGCAtagcaaGAAGAGCAGGAGCGCTCTTCCGAGCTGTACAAGTGAACGCGTTAAGTCGATCGACAAGCTCACCTATTAGCGGCTAAGGC
813	G	CCTGCCCGCTCTATTAATA	TRUE	targeting	chr11	118622409	118622427	+	NGG	enhancer	chr11	118620860	118623043	ARCN1 KMT2A	ENSG00000095139	ARCN1	59	70341	TRUE	0.87	-0.18631174566384623	atcttgtggaaaggacGAAACACCGCCTGCCCGCTCTATTAATAgtttAagagctaTGCTGGAAACAGCAtagcaaGAAGAGCAGGAGCGCTCTTCCGAGCTGTACAAGTGAACGCGTTAAGTCGATCGACAAGCTCACCTATTAGCGGCTAAGGC
814	G	ATGAGGGTTGCAATTAGTT	TRUE	targeting	chr11	118634235	118634253	-	NGG	enhancer	chr11	118633903	118634404	KMT2A	ENSG00000118058	KMT2A	81	130529	TRUE	0.568	-0.02331272790559613	atcttgtggaaaggacGAAACACCGATGAGGGTTGCAATTAGTTgtttAagagctaTGCTGGAAACAGCAtagcaaGAAGAGCAGGAGCGCTCTTCCGAGCTGTACAAGTGAACGCGTTAAGTCGATCGACAAGCTCACCTATTAGCGGCTAAGGC
815	G	GGGGAAGAGAGGTTATTCG	TRUE	targeting	chr11	118633940	118633958	+	NGG	enhancer	chr11	118633903	118634404	KMT2A	ENSG00000118058	KMT2A	190	130420	TRUE	0.152	0.08845821280590538	atcttgtggaaaggacGAAACACCGGGGGAAGAGAGGTTATTCGgtttAagagctaTGCTGGAAACAGCAtagcaaGAAGAGCAGGAGCGCTCTTCCGAGCTGTACAAGTGAACGCGTTAAGTCGATCGACAAGCTCACCTATTAGCGGCTAAGGC
816	G	GGTGAGATGACACCTCTGA	TRUE	targeting	chr11	118634152	118634170	-	NGG	enhancer	chr11	118633903	118634404	KMT2A	ENSG00000118058	KMT2A	209	130401	TRUE	0.32	0.06392765523567057	atcttgtggaaaggacGAAACACCGGGTGAGATGACACCTCTGAgtttAagagctaTGCTGGAAACAGCAtagcaaGAAGAGCAGGAGCGCTCTTCCGAGCTGTACAAGTGAACGCGTTAAGTCGATCGACAAGCTCACCTATTAGCGGCTAAGGC
817	G	GAGTCACCCCTCAAAGGAC	TRUE	targeting	chr11	118634101	118634119	-	NGG	enhancer	chr11	118633903	118634404	KMT2A	ENSG00000118058	KMT2A	179	130431	TRUE	0.31	0.0444973161776383	atcttgtggaaaggacGAAACACCGGAGTCACCCCTCAAAGGACgtttAagagctaTGCTGGAAACAGCAtagcaaGAAGAGCAGGAGCGCTCTTCCGAGCTGTACAAGTGAACGCGTTAAGTCGATCGACAAGCTCACCTATTAGCGGCTAAGGC
818	G	GGCTATTAATAGGTCTCCG	TRUE	targeting	chr11	118909377	118909395	-	NGG	enhancer	chr11	118909097	118909597	ARCN1	ENSG00000095139	ARCN1	19	70381	TRUE	0.756	-0.19651390189375129	atcttgtggaaaggacGAAACACCGGGCTATTAATAGGTCTCCGgtttAagagctaTGCTGGAAACAGCAtagcaaGAAGAGCAGGAGCGCTCTTCCGAGCTGTACAAGTGAACGCGTTAAGTCGATCGACAAGCTCACCTATTAGCGGCTAAGGC
819	G	GAGACCTATTAATAGCCGC	TRUE	targeting	chr11	118909379	118909397	+	NGG	enhancer	chr11	118909097	118909597	ARCN1	ENSG00000095139	ARCN1	37	70363	TRUE	0.564	-0.04484223946951515	atcttgtggaaaggacGAAACACCGGAGACCTATTAATAGCCGCgtttAagagctaTGCTGGAAACAGCAtagcaaGAAGAGCAGGAGCGCTCTTCCGAGCTGTACAAGTGAACGCGTTAAGTCGATCGACAAGCTCACCTATTAGCGGCTAAGGC
820	G	TATTAATAGGTCTCCGGGG	TRUE	targeting	chr11	118909374	118909392	-	NGG	enhancer	chr11	118909097	118909597	ARCN1	ENSG00000095139	ARCN1	5	70395	FALSE	NA	NA	atcttgtggaaaggacGAAACACCGTATTAATAGGTCTCCGGGGgtttAagagctaTGCTGGAAACAGCAtagcaaGAAGAGCAGGAGCGCTCTTCCGAGCTGTACAAGTGAACGCGTTAAGTCGATCGACAAGCTCACCTATTAGCGGCTAAGGC
821	G	GAGCGGGCTGGAGCTTAAA	TRUE	targeting	chr11	118909337	118909355	-	NGG	enhancer	chr11	118909097	118909597	ARCN1	ENSG00000095139	ARCN1	194	70206	TRUE	0.91	-0.05483581368697421	atcttgtggaaaggacGAAACACCGGAGCGGGCTGGAGCTTAAAgtttAagagctaTGCTGGAAACAGCAtagcaaGAAGAGCAGGAGCGCTCTTCCGAGCTGTACAAGTGAACGCGTTAAGTCGATCGACAAGCTCACCTATTAGCGGCTAAGGC
822	G	ATTAGGCATCCCGTTGCCG	TRUE	targeting	chr11	118928468	118928486	+	NGG	enhancer	chr11	118927973	118928970	ARCN1 CBL	ENSG00000095139	ARCN1	15	70385	TRUE	0.306	0.15775832673719314	atcttgtggaaaggacGAAACACCGATTAGGCATCCCGTTGCCGgtttAagagctaTGCTGGAAACAGCAtagcaaGAAGAGCAGGAGCGCTCTTCCGAGCTGTACAAGTGAACGCGTTAAGTCGATCGACAAGCTCACCTATTAGCGGCTAAGGC
822	G	ATTAGGCATCCCGTTGCCG	TRUE	targeting	chr11	118928468	118928486	+	NGG	enhancer	chr11	118927973	118928970	ARCN1 CBL	ENSG00000110395	CBL	14	70722	TRUE	0.57	-0.06534475643073634	atcttgtggaaaggacGAAACACCGATTAGGCATCCCGTTGCCGgtttAagagctaTGCTGGAAACAGCAtagcaaGAAGAGCAGGAGCGCTCTTCCGAGCTGTACAAGTGAACGCGTTAAGTCGATCGACAAGCTCACCTATTAGCGGCTAAGGC
823	G	TGGGTGTGCCAGCGCCACG	TRUE	targeting	chr11	118928367	118928385	+	NGG	enhancer	chr11	118927973	118928970	ARCN1 CBL	ENSG00000110395	CBL	72	70664	TRUE	0.096	0.20594123614336857	atcttgtggaaaggacGAAACACCGTGGGTGTGCCAGCGCCACGgtttAagagctaTGCTGGAAACAGCAtagcaaGAAGAGCAGGAGCGCTCTTCCGAGCTGTACAAGTGAACGCGTTAAGTCGATCGACAAGCTCACCTATTAGCGGCTAAGGC
823	G	TGGGTGTGCCAGCGCCACG	TRUE	targeting	chr11	118928367	118928385	+	NGG	enhancer	chr11	118927973	118928970	ARCN1 CBL	ENSG00000095139	ARCN1	75	70325	TRUE	0.318	0.05928151743870535	atcttgtggaaaggacGAAACACCGTGGGTGTGCCAGCGCCACGgtttAagagctaTGCTGGAAACAGCAtagcaaGAAGAGCAGGAGCGCTCTTCCGAGCTGTACAAGTGAACGCGTTAAGTCGATCGACAAGCTCACCTATTAGCGGCTAAGGC
824	G	GTCCTAGTAACCCCGGCAA	TRUE	targeting	chr11	118928481	118928499	-	NGG	enhancer	chr11	118927973	118928970	ARCN1 CBL	ENSG00000095139	ARCN1	92	70308	TRUE	0.674	-0.06136407847219805	atcttgtggaaaggacGAAACACCGGTCCTAGTAACCCCGGCAAgtttAagagctaTGCTGGAAACAGCAtagcaaGAAGAGCAGGAGCGCTCTTCCGAGCTGTACAAGTGAACGCGTTAAGTCGATCGACAAGCTCACCTATTAGCGGCTAAGGC
824	G	GTCCTAGTAACCCCGGCAA	TRUE	targeting	chr11	118928481	118928499	-	NGG	enhancer	chr11	118927973	118928970	ARCN1 CBL	ENSG00000110395	CBL	76	70660	TRUE	0.94	-0.23064628512809748	atcttgtggaaaggacGAAACACCGGTCCTAGTAACCCCGGCAAgtttAagagctaTGCTGGAAACAGCAtagcaaGAAGAGCAGGAGCGCTCTTCCGAGCTGTACAAGTGAACGCGTTAAGTCGATCGACAAGCTCACCTATTAGCGGCTAAGGC
825	G	GCCGGTGAGGAGTACCAGC	TRUE	targeting	chr11	118928514	118928532	-	NGG	enhancer	chr11	118927973	118928970	ARCN1 CBL	ENSG00000110395	CBL	118	70618	TRUE	0.062	0.19101384624607265	atcttgtggaaaggacGAAACACCGGCCGGTGAGGAGTACCAGCgtttAagagctaTGCTGGAAACAGCAtagcaaGAAGAGCAGGAGCGCTCTTCCGAGCTGTACAAGTGAACGCGTTAAGTCGATCGACAAGCTCACCTATTAGCGGCTAAGGC
825	G	GCCGGTGAGGAGTACCAGC	TRUE	targeting	chr11	118928514	118928532	-	NGG	enhancer	chr11	118927973	118928970	ARCN1 CBL	ENSG00000095139	ARCN1	96	70304	TRUE	0.764	-0.08566535908845085	atcttgtggaaaggacGAAACACCGGCCGGTGAGGAGTACCAGCgtttAagagctaTGCTGGAAACAGCAtagcaaGAAGAGCAGGAGCGCTCTTCCGAGCTGTACAAGTGAACGCGTTAAGTCGATCGACAAGCTCACCTATTAGCGGCTAAGGC
826	G	ATCTGCAAGACTGGAGCCG	TRUE	targeting	chr11	118929598	118929616	-	NGG	enhancer	chr11	118929083	118930192	ARCN1 CBL KMT2A	ENSG00000118058	KMT2A	29	130581	TRUE	0.246	0.22717072205010905	atcttgtggaaaggacGAAACACCGATCTGCAAGACTGGAGCCGgtttAagagctaTGCTGGAAACAGCAtagcaaGAAGAGCAGGAGCGCTCTTCCGAGCTGTACAAGTGAACGCGTTAAGTCGATCGACAAGCTCACCTATTAGCGGCTAAGGC
826	G	ATCTGCAAGACTGGAGCCG	TRUE	targeting	chr11	118929598	118929616	-	NGG	enhancer	chr11	118929083	118930192	ARCN1 CBL KMT2A	ENSG00000110395	CBL	13	70723	TRUE	0.588	-0.00201712159707856	atcttgtggaaaggacGAAACACCGATCTGCAAGACTGGAGCCGgtttAagagctaTGCTGGAAACAGCAtagcaaGAAGAGCAGGAGCGCTCTTCCGAGCTGTACAAGTGAACGCGTTAAGTCGATCGACAAGCTCACCTATTAGCGGCTAAGGC
826	G	ATCTGCAAGACTGGAGCCG	TRUE	targeting	chr11	118929598	118929616	-	NGG	enhancer	chr11	118929083	118930192	ARCN1 CBL KMT2A	ENSG00000095139	ARCN1	16	70384	TRUE	0.662	-0.11222720719610746	atcttgtggaaaggacGAAACACCGATCTGCAAGACTGGAGCCGgtttAagagctaTGCTGGAAACAGCAtagcaaGAAGAGCAGGAGCGCTCTTCCGAGCTGTACAAGTGAACGCGTTAAGTCGATCGACAAGCTCACCTATTAGCGGCTAAGGC
827	G	CAAGACTGGAGCCGCGGAG	TRUE	targeting	chr11	118929593	118929611	-	NGG	enhancer	chr11	118929083	118930192	ARCN1 CBL KMT2A	ENSG00000095139	ARCN1	113	70287	TRUE	0.68	-0.04797016228613748	atcttgtggaaaggacGAAACACCGCAAGACTGGAGCCGCGGAGgtttAagagctaTGCTGGAAACAGCAtagcaaGAAGAGCAGGAGCGCTCTTCCGAGCTGTACAAGTGAACGCGTTAAGTCGATCGACAAGCTCACCTATTAGCGGCTAAGGC
827	G	CAAGACTGGAGCCGCGGAG	TRUE	targeting	chr11	118929593	118929611	-	NGG	enhancer	chr11	118929083	118930192	ARCN1 CBL KMT2A	ENSG00000110395	CBL	101	70635	TRUE	0.902	-0.1512975481223073	atcttgtggaaaggacGAAACACCGCAAGACTGGAGCCGCGGAGgtttAagagctaTGCTGGAAACAGCAtagcaaGAAGAGCAGGAGCGCTCTTCCGAGCTGTACAAGTGAACGCGTTAAGTCGATCGACAAGCTCACCTATTAGCGGCTAAGGC
827	G	CAAGACTGGAGCCGCGGAG	TRUE	targeting	chr11	118929593	118929611	-	NGG	enhancer	chr11	118929083	118930192	ARCN1 CBL KMT2A	ENSG00000118058	KMT2A	196	130414	TRUE	0.978	-0.13110631142607349	atcttgtggaaaggacGAAACACCGCAAGACTGGAGCCGCGGAGgtttAagagctaTGCTGGAAACAGCAtagcaaGAAGAGCAGGAGCGCTCTTCCGAGCTGTACAAGTGAACGCGTTAAGTCGATCGACAAGCTCACCTATTAGCGGCTAAGGC
828	G	CACCACCACCGAGTCCACC	TRUE	targeting	chr11	118929650	118929668	-	NGG	enhancer	chr11	118929083	118930192	ARCN1 CBL KMT2A	ENSG00000110395	CBL	63	70673	TRUE	0.01227923057523348	0.35784197892738845	atcttgtggaaaggacGAAACACCGCACCACCACCGAGTCCACCgtttAagagctaTGCTGGAAACAGCAtagcaaGAAGAGCAGGAGCGCTCTTCCGAGCTGTACAAGTGAACGCGTTAAGTCGATCGACAAGCTCACCTATTAGCGGCTAAGGC
828	G	CACCACCACCGAGTCCACC	TRUE	targeting	chr11	118929650	118929668	-	NGG	enhancer	chr11	118929083	118930192	ARCN1 CBL KMT2A	ENSG00000118058	KMT2A	105	130505	TRUE	0.058	0.1955696055154339	atcttgtggaaaggacGAAACACCGCACCACCACCGAGTCCACCgtttAagagctaTGCTGGAAACAGCAtagcaaGAAGAGCAGGAGCGCTCTTCCGAGCTGTACAAGTGAACGCGTTAAGTCGATCGACAAGCTCACCTATTAGCGGCTAAGGC
828	G	CACCACCACCGAGTCCACC	TRUE	targeting	chr11	118929650	118929668	-	NGG	enhancer	chr11	118929083	118930192	ARCN1 CBL KMT2A	ENSG00000095139	ARCN1	57	70343	TRUE	0.432	0.01912996191970362	atcttgtggaaaggacGAAACACCGCACCACCACCGAGTCCACCgtttAagagctaTGCTGGAAACAGCAtagcaaGAAGAGCAGGAGCGCTCTTCCGAGCTGTACAAGTGAACGCGTTAAGTCGATCGACAAGCTCACCTATTAGCGGCTAAGGC
829	G	GGCACAAGGTGTTAAACTG	TRUE	targeting	chr11	118929719	118929737	-	NGG	enhancer	chr11	118929083	118930192	ARCN1 CBL KMT2A	ENSG00000095139	ARCN1	85	70315	TRUE	0.136	0.12984679923630693	atcttgtggaaaggacGAAACACCGGGCACAAGGTGTTAAACTGgtttAagagctaTGCTGGAAACAGCAtagcaaGAAGAGCAGGAGCGCTCTTCCGAGCTGTACAAGTGAACGCGTTAAGTCGATCGACAAGCTCACCTATTAGCGGCTAAGGC
829	G	GGCACAAGGTGTTAAACTG	TRUE	targeting	chr11	118929719	118929737	-	NGG	enhancer	chr11	118929083	118930192	ARCN1 CBL KMT2A	ENSG00000110395	CBL	77	70659	TRUE	0.376	0.05026145947031979	atcttgtggaaaggacGAAACACCGGGCACAAGGTGTTAAACTGgtttAagagctaTGCTGGAAACAGCAtagcaaGAAGAGCAGGAGCGCTCTTCCGAGCTGTACAAGTGAACGCGTTAAGTCGATCGACAAGCTCACCTATTAGCGGCTAAGGC
829	G	GGCACAAGGTGTTAAACTG	TRUE	targeting	chr11	118929719	118929737	-	NGG	enhancer	chr11	118929083	118930192	ARCN1 CBL KMT2A	ENSG00000118058	KMT2A	142	130468	TRUE	0.422	0.02903741089648381	atcttgtggaaaggacGAAACACCGGGCACAAGGTGTTAAACTGgtttAagagctaTGCTGGAAACAGCAtagcaaGAAGAGCAGGAGCGCTCTTCCGAGCTGTACAAGTGAACGCGTTAAGTCGATCGACAAGCTCACCTATTAGCGGCTAAGGC
831	G	CCTCTGGAGGATTTCCCAA	TRUE	targeting	chr11	118953296	118953314	-	NGG	enhancer	chr11	118953259	118953775	ARCN1 CBL	ENSG00000095139	ARCN1	33	70367	TRUE	0.112	0.2784735320981152	atcttgtggaaaggacGAAACACCGCCTCTGGAGGATTTCCCAAgtttAagagctaTGCTGGAAACAGCAtagcaaGAAGAGCAGGAGCGCTCTTCCGAGCTGTACAAGTGAACGCGTTAAGTCGATCGACAAGCTCACCTATTAGCGGCTAAGGC
831	G	CCTCTGGAGGATTTCCCAA	TRUE	targeting	chr11	118953296	118953314	-	NGG	enhancer	chr11	118953259	118953775	ARCN1 CBL	ENSG00000110395	CBL	33	70703	TRUE	0.428	0.07617847056312932	atcttgtggaaaggacGAAACACCGCCTCTGGAGGATTTCCCAAgtttAagagctaTGCTGGAAACAGCAtagcaaGAAGAGCAGGAGCGCTCTTCCGAGCTGTACAAGTGAACGCGTTAAGTCGATCGACAAGCTCACCTATTAGCGGCTAAGGC
832	G	CCCCATCTAAAATTATGAG	TRUE	targeting	chr11	118953733	118953751	-	NGG	enhancer	chr11	118953259	118953775	ARCN1 CBL	ENSG00000110395	CBL	55	70681	TRUE	0.418	0.05603987986765191	atcttgtggaaaggacGAAACACCGCCCCATCTAAAATTATGAGgtttAagagctaTGCTGGAAACAGCAtagcaaGAAGAGCAGGAGCGCTCTTCCGAGCTGTACAAGTGAACGCGTTAAGTCGATCGACAAGCTCACCTATTAGCGGCTAAGGC
832	G	CCCCATCTAAAATTATGAG	TRUE	targeting	chr11	118953733	118953751	-	NGG	enhancer	chr11	118953259	118953775	ARCN1 CBL	ENSG00000095139	ARCN1	44	70356	TRUE	0.752	-0.13487625000224046	atcttgtggaaaggacGAAACACCGCCCCATCTAAAATTATGAGgtttAagagctaTGCTGGAAACAGCAtagcaaGAAGAGCAGGAGCGCTCTTCCGAGCTGTACAAGTGAACGCGTTAAGTCGATCGACAAGCTCACCTATTAGCGGCTAAGGC
833	G	GCTTGGAGTAAGGGAACCA	TRUE	targeting	chr11	118953275	118953293	-	NGG	enhancer	chr11	118953259	118953775	ARCN1 CBL	ENSG00000095139	ARCN1	21	70379	TRUE	0.324	0.0902422195074324	atcttgtggaaaggacGAAACACCGGCTTGGAGTAAGGGAACCAgtttAagagctaTGCTGGAAACAGCAtagcaaGAAGAGCAGGAGCGCTCTTCCGAGCTGTACAAGTGAACGCGTTAAGTCGATCGACAAGCTCACCTATTAGCGGCTAAGGC
833	G	GCTTGGAGTAAGGGAACCA	TRUE	targeting	chr11	118953275	118953293	-	NGG	enhancer	chr11	118953259	118953775	ARCN1 CBL	ENSG00000110395	CBL	16	70720	TRUE	0.588	-0.04152356505571741	atcttgtggaaaggacGAAACACCGGCTTGGAGTAAGGGAACCAgtttAagagctaTGCTGGAAACAGCAtagcaaGAAGAGCAGGAGCGCTCTTCCGAGCTGTACAAGTGAACGCGTTAAGTCGATCGACAAGCTCACCTATTAGCGGCTAAGGC
834	G	TTGCGTAGCAAGTGCCCCA	TRUE	targeting	chr11	1262691	1262709	-	NGG	enhancer	chr11	1262495	1262995	BRSK2 BRSK2	ENSG00000174672	BRSK2	10	59119	TRUE	0.894	-0.46269306844158065	atcttgtggaaaggacGAAACACCGTTGCGTAGCAAGTGCCCCAgtttAagagctaTGCTGGAAACAGCAtagcaaGAAGAGCAGGAGCGCTCTTCCGAGCTGTACAAGTGAACGCGTTAAGTCGATCGACAAGCTCACCTATTAGCGGCTAAGGC
835	G	GAGAGGTGCGCGTGGAACA	TRUE	targeting	chr11	1262657	1262675	-	NGG	enhancer	chr11	1262495	1262995	BRSK2 BRSK2	ENSG00000174672	BRSK2	57	59072	TRUE	0.808	-0.1541511551993413	atcttgtggaaaggacGAAACACCGGAGAGGTGCGCGTGGAACAgtttAagagctaTGCTGGAAACAGCAtagcaaGAAGAGCAGGAGCGCTCTTCCGAGCTGTACAAGTGAACGCGTTAAGTCGATCGACAAGCTCACCTATTAGCGGCTAAGGC
836	G	GTCCCGCCTCCACACGCAC	TRUE	targeting	chr11	1262808	1262826	+	NGG	enhancer	chr11	1262495	1262995	BRSK2 BRSK2	ENSG00000174672	BRSK2	104	59025	TRUE	0.484	0.02526351537824411	atcttgtggaaaggacGAAACACCGGTCCCGCCTCCACACGCACgtttAagagctaTGCTGGAAACAGCAtagcaaGAAGAGCAGGAGCGCTCTTCCGAGCTGTACAAGTGAACGCGTTAAGTCGATCGACAAGCTCACCTATTAGCGGCTAAGGC
837	G	TGTCCCGCCTCCACACGCA	TRUE	targeting	chr11	1262807	1262825	+	NGG	enhancer	chr11	1262495	1262995	BRSK2 BRSK2	ENSG00000174672	BRSK2	34	59095	TRUE	0.136	0.2624093186325587	atcttgtggaaaggacGAAACACCGTGTCCCGCCTCCACACGCAgtttAagagctaTGCTGGAAACAGCAtagcaaGAAGAGCAGGAGCGCTCTTCCGAGCTGTACAAGTGAACGCGTTAAGTCGATCGACAAGCTCACCTATTAGCGGCTAAGGC
838	G	TGCGGGGATCAGGGCAACG	TRUE	targeting	chr11	1383281	1383299	+	NGG	enhancer	chr11	1382806	1383646	BRSK2 BRSK2	ENSG00000174672	BRSK2	71	59058	TRUE	0.47	0.01980658639454557	atcttgtggaaaggacGAAACACCGTGCGGGGATCAGGGCAACGgtttAagagctaTGCTGGAAACAGCAtagcaaGAAGAGCAGGAGCGCTCTTCCGAGCTGTACAAGTGAACGCGTTAAGTCGATCGACAAGCTCACCTATTAGCGGCTAAGGC
839	G	GGACAGCGTCTTTAATCCC	TRUE	targeting	chr11	1383253	1383271	+	NGG	enhancer	chr11	1382806	1383646	BRSK2 BRSK2	ENSG00000174672	BRSK2	39	59090	TRUE	0.744	-0.09262247528713852	atcttgtggaaaggacGAAACACCGGGACAGCGTCTTTAATCCCgtttAagagctaTGCTGGAAACAGCAtagcaaGAAGAGCAGGAGCGCTCTTCCGAGCTGTACAAGTGAACGCGTTAAGTCGATCGACAAGCTCACCTATTAGCGGCTAAGGC
840	G	CGTCTTTAATCCCCGGTGC	TRUE	targeting	chr11	1383259	1383277	+	NGG	enhancer	chr11	1382806	1383646	BRSK2 BRSK2	ENSG00000174672	BRSK2	54	59075	TRUE	0.402	0.05406975324083118	atcttgtggaaaggacGAAACACCGCGTCTTTAATCCCCGGTGCgtttAagagctaTGCTGGAAACAGCAtagcaaGAAGAGCAGGAGCGCTCTTCCGAGCTGTACAAGTGAACGCGTTAAGTCGATCGACAAGCTCACCTATTAGCGGCTAAGGC
841	G	GTTGCCCTGATCCCCGCAC	TRUE	targeting	chr11	1383280	1383298	-	NGG	enhancer	chr11	1382806	1383646	BRSK2 BRSK2	ENSG00000174672	BRSK2	61	59068	TRUE	0.396	0.0420709867572262	atcttgtggaaaggacGAAACACCGGTTGCCCTGATCCCCGCACgtttAagagctaTGCTGGAAACAGCAtagcaaGAAGAGCAGGAGCGCTCTTCCGAGCTGTACAAGTGAACGCGTTAAGTCGATCGACAAGCTCACCTATTAGCGGCTAAGGC
842	G	TCTGTAGTGCCGGACACAA	TRUE	targeting	chr11	1503475	1503493	+	NGG	enhancer	chr11	1502573	1504311	BRSK2 BRSK2	ENSG00000174672	BRSK2	44	59085	TRUE	0.36	0.089135563095317	atcttgtggaaaggacGAAACACCGTCTGTAGTGCCGGACACAAgtttAagagctaTGCTGGAAACAGCAtagcaaGAAGAGCAGGAGCGCTCTTCCGAGCTGTACAAGTGAACGCGTTAAGTCGATCGACAAGCTCACCTATTAGCGGCTAAGGC
843	G	GTGTCTCTCGGTTGACCTG	TRUE	targeting	chr11	1503395	1503413	-	NGG	enhancer	chr11	1502573	1504311	BRSK2 BRSK2	ENSG00000174672	BRSK2	78	59051	TRUE	0.688	-0.06326079436187837	atcttgtggaaaggacGAAACACCGGTGTCTCTCGGTTGACCTGgtttAagagctaTGCTGGAAACAGCAtagcaaGAAGAGCAGGAGCGCTCTTCCGAGCTGTACAAGTGAACGCGTTAAGTCGATCGACAAGCTCACCTATTAGCGGCTAAGGC
844	G	GTCCAGGTGACCGCACACA	TRUE	targeting	chr11	1503453	1503471	+	NGG	enhancer	chr11	1502573	1504311	BRSK2 BRSK2	ENSG00000174672	BRSK2	40	59089	TRUE	0.702	-0.10688165103544732	atcttgtggaaaggacGAAACACCGGTCCAGGTGACCGCACACAgtttAagagctaTGCTGGAAACAGCAtagcaaGAAGAGCAGGAGCGCTCTTCCGAGCTGTACAAGTGAACGCGTTAAGTCGATCGACAAGCTCACCTATTAGCGGCTAAGGC
845	G	GGTGTCTCTCGGTTGACCT	TRUE	targeting	chr11	1503396	1503414	-	NGG	enhancer	chr11	1502573	1504311	BRSK2 BRSK2	ENSG00000174672	BRSK2	75	59054	TRUE	0.398	0.0347266812815159	atcttgtggaaaggacGAAACACCGGGTGTCTCTCGGTTGACCTgtttAagagctaTGCTGGAAACAGCAtagcaaGAAGAGCAGGAGCGCTCTTCCGAGCTGTACAAGTGAACGCGTTAAGTCGATCGACAAGCTCACCTATTAGCGGCTAAGGC
846	G	CCCCCAGCGGAGAAACAGA	TRUE	targeting	chr11	1564474	1564492	+	NGG	enhancer	chr11	1564440	1564940	BRSK2 BRSK2	ENSG00000174672	BRSK2	0	59129	FALSE	NA	NA	atcttgtggaaaggacGAAACACCGCCCCCAGCGGAGAAACAGAgtttAagagctaTGCTGGAAACAGCAtagcaaGAAGAGCAGGAGCGCTCTTCCGAGCTGTACAAGTGAACGCGTTAAGTCGATCGACAAGCTCACCTATTAGCGGCTAAGGC
847	G	CCCCTTGTTGGAAACCAAA	TRUE	targeting	chr11	1564760	1564778	+	NGG	enhancer	chr11	1564440	1564940	BRSK2 BRSK2	ENSG00000174672	BRSK2	53	59076	TRUE	0.478	0.02874234448469925	atcttgtggaaaggacGAAACACCGCCCCTTGTTGGAAACCAAAgtttAagagctaTGCTGGAAACAGCAtagcaaGAAGAGCAGGAGCGCTCTTCCGAGCTGTACAAGTGAACGCGTTAAGTCGATCGACAAGCTCACCTATTAGCGGCTAAGGC
849	G	GGCCAGCCCAGATGTTGAG	TRUE	targeting	chr11	1564582	1564600	+	NGG	enhancer	chr11	1564440	1564940	BRSK2 BRSK2	ENSG00000174672	BRSK2	117	59012	TRUE	0.448	0.00965211401065779	atcttgtggaaaggacGAAACACCGGGCCAGCCCAGATGTTGAGgtttAagagctaTGCTGGAAACAGCAtagcaaGAAGAGCAGGAGCGCTCTTCCGAGCTGTACAAGTGAACGCGTTAAGTCGATCGACAAGCTCACCTATTAGCGGCTAAGGC
850	G	AGCTCCTCTCGCCTCCGGG	TRUE	targeting	chr11	1574879	1574897	+	NGG	enhancer	chr11	1574556	1575056	BRSK2 BRSK2	ENSG00000174672	BRSK2	25	59104	TRUE	0.54	-0.01405597159416882	atcttgtggaaaggacGAAACACCGAGCTCCTCTCGCCTCCGGGgtttAagagctaTGCTGGAAACAGCAtagcaaGAAGAGCAGGAGCGCTCTTCCGAGCTGTACAAGTGAACGCGTTAAGTCGATCGACAAGCTCACCTATTAGCGGCTAAGGC
851	G	TATTGCGCAGAAGGAACAG	TRUE	targeting	chr11	1574930	1574948	+	NGG	enhancer	chr11	1574556	1575056	BRSK2 BRSK2	ENSG00000174672	BRSK2	5	59124	FALSE	NA	NA	atcttgtggaaaggacGAAACACCGTATTGCGCAGAAGGAACAGgtttAagagctaTGCTGGAAACAGCAtagcaaGAAGAGCAGGAGCGCTCTTCCGAGCTGTACAAGTGAACGCGTTAAGTCGATCGACAAGCTCACCTATTAGCGGCTAAGGC
852	G	CTCGGGAGGACCTTGCGAG	TRUE	targeting	chr11	1574692	1574710	+	NGG	enhancer	chr11	1574556	1575056	BRSK2 BRSK2	ENSG00000174672	BRSK2	52	59077	TRUE	0.948	-0.29243393708724885	atcttgtggaaaggacGAAACACCGCTCGGGAGGACCTTGCGAGgtttAagagctaTGCTGGAAACAGCAtagcaaGAAGAGCAGGAGCGCTCTTCCGAGCTGTACAAGTGAACGCGTTAAGTCGATCGACAAGCTCACCTATTAGCGGCTAAGGC
853	G	AGGCGAGAGGAGCTTCAGG	TRUE	targeting	chr11	1574874	1574892	-	NGG	enhancer	chr11	1574556	1575056	BRSK2 BRSK2	ENSG00000174672	BRSK2	79	59050	TRUE	0.37	0.06949935162662402	atcttgtggaaaggacGAAACACCGAGGCGAGAGGAGCTTCAGGgtttAagagctaTGCTGGAAACAGCAtagcaaGAAGAGCAGGAGCGCTCTTCCGAGCTGTACAAGTGAACGCGTTAAGTCGATCGACAAGCTCACCTATTAGCGGCTAAGGC
854	G	TAGGAGCCAGTTCTATCAA	TRUE	targeting	chr11	16365557	16365575	+	NGG	enhancer	chr11	16365108	16366432	SOX6	ENSG00000110693	SOX6	6	3373	FALSE	NA	NA	atcttgtggaaaggacGAAACACCGTAGGAGCCAGTTCTATCAAgtttAagagctaTGCTGGAAACAGCAtagcaaGAAGAGCAGGAGCGCTCTTCCGAGCTGTACAAGTGAACGCGTTAAGTCGATCGACAAGCTCACCTATTAGCGGCTAAGGC
855	G	TAGAGGGCTTAGAACTTCA	TRUE	targeting	chr11	16365393	16365411	+	NGG	enhancer	chr11	16365108	16366432	SOX6	ENSG00000110693	SOX6	0	3379	FALSE	NA	NA	atcttgtggaaaggacGAAACACCGTAGAGGGCTTAGAACTTCAgtttAagagctaTGCTGGAAACAGCAtagcaaGAAGAGCAGGAGCGCTCTTCCGAGCTGTACAAGTGAACGCGTTAAGTCGATCGACAAGCTCACCTATTAGCGGCTAAGGC
856	G	GTTCGGCACTGCATATGGC	TRUE	targeting	chr11	16366034	16366052	-	NGG	enhancer	chr11	16365108	16366432	SOX6	ENSG00000110693	SOX6	1	3378	FALSE	NA	NA	atcttgtggaaaggacGAAACACCGGTTCGGCACTGCATATGGCgtttAagagctaTGCTGGAAACAGCAtagcaaGAAGAGCAGGAGCGCTCTTCCGAGCTGTACAAGTGAACGCGTTAAGTCGATCGACAAGCTCACCTATTAGCGGCTAAGGC
857	G	CCCTATGCCTAGTACTTAG	TRUE	targeting	chr11	16366148	16366166	-	NGG	enhancer	chr11	16365108	16366432	SOX6	ENSG00000110693	SOX6	1	3378	FALSE	NA	NA	atcttgtggaaaggacGAAACACCGCCCTATGCCTAGTACTTAGgtttAagagctaTGCTGGAAACAGCAtagcaaGAAGAGCAGGAGCGCTCTTCCGAGCTGTACAAGTGAACGCGTTAAGTCGATCGACAAGCTCACCTATTAGCGGCTAAGGC
858	G	CTGTCTTAGTTGTAGCCGG	TRUE	targeting	chr11	16606065	16606083	-	NGG	enhancer	chr11	16603446	16608604	SOX6	ENSG00000110693	SOX6	0	3379	FALSE	NA	NA	atcttgtggaaaggacGAAACACCGCTGTCTTAGTTGTAGCCGGgtttAagagctaTGCTGGAAACAGCAtagcaaGAAGAGCAGGAGCGCTCTTCCGAGCTGTACAAGTGAACGCGTTAAGTCGATCGACAAGCTCACCTATTAGCGGCTAAGGC
859	G	GCTACAACTAAGACAGCCG	TRUE	targeting	chr11	16606068	16606086	+	NGG	enhancer	chr11	16603446	16608604	SOX6	ENSG00000110693	SOX6	3	3376	FALSE	NA	NA	atcttgtggaaaggacGAAACACCGGCTACAACTAAGACAGCCGgtttAagagctaTGCTGGAAACAGCAtagcaaGAAGAGCAGGAGCGCTCTTCCGAGCTGTACAAGTGAACGCGTTAAGTCGATCGACAAGCTCACCTATTAGCGGCTAAGGC
860	G	GTTGGATATTGTCTACGTA	TRUE	targeting	chr11	16605972	16605990	+	NGG	enhancer	chr11	16603446	16608604	SOX6	ENSG00000110693	SOX6	2	3377	FALSE	NA	NA	atcttgtggaaaggacGAAACACCGGTTGGATATTGTCTACGTAgtttAagagctaTGCTGGAAACAGCAtagcaaGAAGAGCAGGAGCGCTCTTCCGAGCTGTACAAGTGAACGCGTTAAGTCGATCGACAAGCTCACCTATTAGCGGCTAAGGC
861	G	CAACTAAGACAGCCGAGGA	TRUE	targeting	chr11	16606072	16606090	+	NGG	enhancer	chr11	16603446	16608604	SOX6	ENSG00000110693	SOX6	4	3375	FALSE	NA	NA	atcttgtggaaaggacGAAACACCGCAACTAAGACAGCCGAGGAgtttAagagctaTGCTGGAAACAGCAtagcaaGAAGAGCAGGAGCGCTCTTCCGAGCTGTACAAGTGAACGCGTTAAGTCGATCGACAAGCTCACCTATTAGCGGCTAAGGC
862	G	CATCCTCGCAGTTCATCCA	TRUE	targeting	chr11	16613760	16613778	-	NGG	enhancer	chr11	16613584	16614089	SOX6	ENSG00000110693	SOX6	12	3367	TRUE	1.2359002260713622e-4	1.8729204780537976	atcttgtggaaaggacGAAACACCGCATCCTCGCAGTTCATCCAgtttAagagctaTGCTGGAAACAGCAtagcaaGAAGAGCAGGAGCGCTCTTCCGAGCTGTACAAGTGAACGCGTTAAGTCGATCGACAAGCTCACCTATTAGCGGCTAAGGC
863	G	GTTCCGTGGATGAACTGCG	TRUE	targeting	chr11	16613754	16613772	+	NGG	enhancer	chr11	16613584	16614089	SOX6	ENSG00000110693	SOX6	3	3376	FALSE	NA	NA	atcttgtggaaaggacGAAACACCGGTTCCGTGGATGAACTGCGgtttAagagctaTGCTGGAAACAGCAtagcaaGAAGAGCAGGAGCGCTCTTCCGAGCTGTACAAGTGAACGCGTTAAGTCGATCGACAAGCTCACCTATTAGCGGCTAAGGC
864	G	TGAACTGCGAGGATGCCGG	TRUE	targeting	chr11	16613764	16613782	+	NGG	enhancer	chr11	16613584	16614089	SOX6	ENSG00000110693	SOX6	9	3370	TRUE	0.0029059323516768	1.7072555081979779	atcttgtggaaaggacGAAACACCGTGAACTGCGAGGATGCCGGgtttAagagctaTGCTGGAAACAGCAtagcaaGAAGAGCAGGAGCGCTCTTCCGAGCTGTACAAGTGAACGCGTTAAGTCGATCGACAAGCTCACCTATTAGCGGCTAAGGC
865	G	GGGAAACTAGACTGTTCCG	TRUE	targeting	chr11	16613741	16613759	+	NGG	enhancer	chr11	16613584	16614089	SOX6	ENSG00000110693	SOX6	7	3372	TRUE	1.1635270859949993e-5	2.4438663316045797	atcttgtggaaaggacGAAACACCGGGGAAACTAGACTGTTCCGgtttAagagctaTGCTGGAAACAGCAtagcaaGAAGAGCAGGAGCGCTCTTCCGAGCTGTACAAGTGAACGCGTTAAGTCGATCGACAAGCTCACCTATTAGCGGCTAAGGC
866	G	GAGCTCTCTGAATGCACAT	TRUE	targeting	chr11	16825367	16825385	+	NGG	enhancer	chr11	16825141	16825642	SOX6	ENSG00000110693	SOX6	3	3376	FALSE	NA	NA	atcttgtggaaaggacGAAACACCGGAGCTCTCTGAATGCACATgtttAagagctaTGCTGGAAACAGCAtagcaaGAAGAGCAGGAGCGCTCTTCCGAGCTGTACAAGTGAACGCGTTAAGTCGATCGACAAGCTCACCTATTAGCGGCTAAGGC
867	G	CGCATCCGCTGCAATCCCT	TRUE	targeting	chr11	16825345	16825363	+	NGG	enhancer	chr11	16825141	16825642	SOX6	ENSG00000110693	SOX6	4	3375	FALSE	NA	NA	atcttgtggaaaggacGAAACACCGCGCATCCGCTGCAATCCCTgtttAagagctaTGCTGGAAACAGCAtagcaaGAAGAGCAGGAGCGCTCTTCCGAGCTGTACAAGTGAACGCGTTAAGTCGATCGACAAGCTCACCTATTAGCGGCTAAGGC
868	G	AGGTGGTCAGTGCTCCTAG	TRUE	targeting	chr11	16825221	16825239	-	NGG	enhancer	chr11	16825141	16825642	SOX6	ENSG00000110693	SOX6	6	3373	FALSE	NA	NA	atcttgtggaaaggacGAAACACCGAGGTGGTCAGTGCTCCTAGgtttAagagctaTGCTGGAAACAGCAtagcaaGAAGAGCAGGAGCGCTCTTCCGAGCTGTACAAGTGAACGCGTTAAGTCGATCGACAAGCTCACCTATTAGCGGCTAAGGC
869	G	GTGGCTTCTGGGGACAACG	TRUE	targeting	chr11	16825482	16825500	+	NGG	enhancer	chr11	16825141	16825642	SOX6	ENSG00000110693	SOX6	2	3377	FALSE	NA	NA	atcttgtggaaaggacGAAACACCGGTGGCTTCTGGGGACAACGgtttAagagctaTGCTGGAAACAGCAtagcaaGAAGAGCAGGAGCGCTCTTCCGAGCTGTACAAGTGAACGCGTTAAGTCGATCGACAAGCTCACCTATTAGCGGCTAAGGC
870	G	TAGGACTCACATCATTCAG	TRUE	targeting	chr11	16975935	16975953	+	NGG	enhancer	chr11	16975780	16976281	SOX6	ENSG00000110693	SOX6	2	3377	FALSE	NA	NA	atcttgtggaaaggacGAAACACCGTAGGACTCACATCATTCAGgtttAagagctaTGCTGGAAACAGCAtagcaaGAAGAGCAGGAGCGCTCTTCCGAGCTGTACAAGTGAACGCGTTAAGTCGATCGACAAGCTCACCTATTAGCGGCTAAGGC
871	G	TAGCTGCTTGTGGGCTAGC	TRUE	targeting	chr11	16975964	16975982	+	NGG	enhancer	chr11	16975780	16976281	SOX6	ENSG00000110693	SOX6	0	3379	FALSE	NA	NA	atcttgtggaaaggacGAAACACCGTAGCTGCTTGTGGGCTAGCgtttAagagctaTGCTGGAAACAGCAtagcaaGAAGAGCAGGAGCGCTCTTCCGAGCTGTACAAGTGAACGCGTTAAGTCGATCGACAAGCTCACCTATTAGCGGCTAAGGC
872	G	GCTCAGCATAGCTGCTTGT	TRUE	targeting	chr11	16975956	16975974	+	NGG	enhancer	chr11	16975780	16976281	SOX6	ENSG00000110693	SOX6	3	3376	FALSE	NA	NA	atcttgtggaaaggacGAAACACCGGCTCAGCATAGCTGCTTGTgtttAagagctaTGCTGGAAACAGCAtagcaaGAAGAGCAGGAGCGCTCTTCCGAGCTGTACAAGTGAACGCGTTAAGTCGATCGACAAGCTCACCTATTAGCGGCTAAGGC
873	G	GTACTCATCAATGGATCTG	TRUE	targeting	chr11	16976067	16976085	+	NGG	enhancer	chr11	16975780	16976281	SOX6	ENSG00000110693	SOX6	1	3378	FALSE	NA	NA	atcttgtggaaaggacGAAACACCGGTACTCATCAATGGATCTGgtttAagagctaTGCTGGAAACAGCAtagcaaGAAGAGCAGGAGCGCTCTTCCGAGCTGTACAAGTGAACGCGTTAAGTCGATCGACAAGCTCACCTATTAGCGGCTAAGGC
874	G	TAGGCCAATGTGAAACCCG	TRUE	targeting	chr11	16982595	16982613	+	NGG	enhancer	chr11	16982278	16982779	SOX6	ENSG00000110693	SOX6	2	3377	FALSE	NA	NA	atcttgtggaaaggacGAAACACCGTAGGCCAATGTGAAACCCGgtttAagagctaTGCTGGAAACAGCAtagcaaGAAGAGCAGGAGCGCTCTTCCGAGCTGTACAAGTGAACGCGTTAAGTCGATCGACAAGCTCACCTATTAGCGGCTAAGGC
875	G	GGTACCACGGGTTTCACAT	TRUE	targeting	chr11	16982602	16982620	-	NGG	enhancer	chr11	16982278	16982779	SOX6	ENSG00000110693	SOX6	4	3375	FALSE	NA	NA	atcttgtggaaaggacGAAACACCGGGTACCACGGGTTTCACATgtttAagagctaTGCTGGAAACAGCAtagcaaGAAGAGCAGGAGCGCTCTTCCGAGCTGTACAAGTGAACGCGTTAAGTCGATCGACAAGCTCACCTATTAGCGGCTAAGGC
876	G	TTTGGGGCTCCGGTACCAC	TRUE	targeting	chr11	16982613	16982631	-	NGG	enhancer	chr11	16982278	16982779	SOX6	ENSG00000110693	SOX6	5	3374	FALSE	NA	NA	atcttgtggaaaggacGAAACACCGTTTGGGGCTCCGGTACCACgtttAagagctaTGCTGGAAACAGCAtagcaaGAAGAGCAGGAGCGCTCTTCCGAGCTGTACAAGTGAACGCGTTAAGTCGATCGACAAGCTCACCTATTAGCGGCTAAGGC
877	G	GTAGACCCAAGCTAAAGCA	TRUE	targeting	chr11	16982722	16982740	-	NGG	enhancer	chr11	16982278	16982779	SOX6	ENSG00000110693	SOX6	5	3374	FALSE	NA	NA	atcttgtggaaaggacGAAACACCGGTAGACCCAAGCTAAAGCAgtttAagagctaTGCTGGAAACAGCAtagcaaGAAGAGCAGGAGCGCTCTTCCGAGCTGTACAAGTGAACGCGTTAAGTCGATCGACAAGCTCACCTATTAGCGGCTAAGGC
878	G	AATTCGCAACAAGTCCGGG	TRUE	targeting	chr11	17208018	17208036	-	NGG	enhancer	chr11	17207792	17208292	SOX6	ENSG00000110693	SOX6	0	3379	FALSE	NA	NA	atcttgtggaaaggacGAAACACCGAATTCGCAACAAGTCCGGGgtttAagagctaTGCTGGAAACAGCAtagcaaGAAGAGCAGGAGCGCTCTTCCGAGCTGTACAAGTGAACGCGTTAAGTCGATCGACAAGCTCACCTATTAGCGGCTAAGGC
879	G	AGTCGGCCGAAGCTTTCGG	TRUE	targeting	chr11	17207942	17207960	-	NGG	enhancer	chr11	17207792	17208292	SOX6	ENSG00000110693	SOX6	2	3377	FALSE	NA	NA	atcttgtggaaaggacGAAACACCGAGTCGGCCGAAGCTTTCGGgtttAagagctaTGCTGGAAACAGCAtagcaaGAAGAGCAGGAGCGCTCTTCCGAGCTGTACAAGTGAACGCGTTAAGTCGATCGACAAGCTCACCTATTAGCGGCTAAGGC
880	G	AGCACGTCACTTCCGGACA	TRUE	targeting	chr11	17207979	17207997	+	NGG	enhancer	chr11	17207792	17208292	SOX6	ENSG00000110693	SOX6	0	3379	FALSE	NA	NA	atcttgtggaaaggacGAAACACCGAGCACGTCACTTCCGGACAgtttAagagctaTGCTGGAAACAGCAtagcaaGAAGAGCAGGAGCGCTCTTCCGAGCTGTACAAGTGAACGCGTTAAGTCGATCGACAAGCTCACCTATTAGCGGCTAAGGC
881	G	TGTTGCGAATTGGCTGGCG	TRUE	targeting	chr11	17208026	17208044	+	NGG	enhancer	chr11	17207792	17208292	SOX6	ENSG00000110693	SOX6	2	3377	FALSE	NA	NA	atcttgtggaaaggacGAAACACCGTGTTGCGAATTGGCTGGCGgtttAagagctaTGCTGGAAACAGCAtagcaaGAAGAGCAGGAGCGCTCTTCCGAGCTGTACAAGTGAACGCGTTAAGTCGATCGACAAGCTCACCTATTAGCGGCTAAGGC
882	G	CTGGCCAGTCTATAAACTG	TRUE	targeting	chr11	34002684	34002702	+	NGG	enhancer	chr11	34002348	34002849	CAPRIN1	ENSG00000135387	CAPRIN1	81	111938	TRUE	0.122	0.14385395646968052	atcttgtggaaaggacGAAACACCGCTGGCCAGTCTATAAACTGgtttAagagctaTGCTGGAAACAGCAtagcaaGAAGAGCAGGAGCGCTCTTCCGAGCTGTACAAGTGAACGCGTTAAGTCGATCGACAAGCTCACCTATTAGCGGCTAAGGC
883	G	GCAAACAGGTGCTGCCATA	TRUE	targeting	chr11	34002546	34002564	+	NGG	enhancer	chr11	34002348	34002849	CAPRIN1	ENSG00000135387	CAPRIN1	169	111850	TRUE	0.426	0.02197431841071076	atcttgtggaaaggacGAAACACCGGCAAACAGGTGCTGCCATAgtttAagagctaTGCTGGAAACAGCAtagcaaGAAGAGCAGGAGCGCTCTTCCGAGCTGTACAAGTGAACGCGTTAAGTCGATCGACAAGCTCACCTATTAGCGGCTAAGGC
884	G	GGAACTTGGTTCTAACGCT	TRUE	targeting	chr11	34002713	34002731	+	NGG	enhancer	chr11	34002348	34002849	CAPRIN1	ENSG00000135387	CAPRIN1	87	111932	TRUE	0.834	-0.12544820170109455	atcttgtggaaaggacGAAACACCGGGAACTTGGTTCTAACGCTgtttAagagctaTGCTGGAAACAGCAtagcaaGAAGAGCAGGAGCGCTCTTCCGAGCTGTACAAGTGAACGCGTTAAGTCGATCGACAAGCTCACCTATTAGCGGCTAAGGC
885	G	TTTATAGACTGGCCAGAGA	TRUE	targeting	chr11	34002681	34002699	-	NGG	enhancer	chr11	34002348	34002849	CAPRIN1	ENSG00000135387	CAPRIN1	2	112017	FALSE	NA	NA	atcttgtggaaaggacGAAACACCGTTTATAGACTGGCCAGAGAgtttAagagctaTGCTGGAAACAGCAtagcaaGAAGAGCAGGAGCGCTCTTCCGAGCTGTACAAGTGAACGCGTTAAGTCGATCGACAAGCTCACCTATTAGCGGCTAAGGC
886	G	TATTAAAGCAGTCAAAGCG	TRUE	targeting	chr11	34186247	34186265	+	NGG	enhancer	chr11	34185856	34186807	CAPRIN1	ENSG00000135387	CAPRIN1	65	111954	TRUE	0.448	0.00969222531956379	atcttgtggaaaggacGAAACACCGTATTAAAGCAGTCAAAGCGgtttAagagctaTGCTGGAAACAGCAtagcaaGAAGAGCAGGAGCGCTCTTCCGAGCTGTACAAGTGAACGCGTTAAGTCGATCGACAAGCTCACCTATTAGCGGCTAAGGC
887	G	TAAAGCAGTCAAAGCGGGG	TRUE	targeting	chr11	34186250	34186268	+	NGG	enhancer	chr11	34185856	34186807	CAPRIN1	ENSG00000135387	CAPRIN1	118	111901	TRUE	0.282	0.06390361488913085	atcttgtggaaaggacGAAACACCGTAAAGCAGTCAAAGCGGGGgtttAagagctaTGCTGGAAACAGCAtagcaaGAAGAGCAGGAGCGCTCTTCCGAGCTGTACAAGTGAACGCGTTAAGTCGATCGACAAGCTCACCTATTAGCGGCTAAGGC
888	G	ATGCTCTCCAGCTTCGCCT	TRUE	targeting	chr11	34186427	34186445	+	NGG	enhancer	chr11	34185856	34186807	CAPRIN1	ENSG00000135387	CAPRIN1	96	111923	TRUE	0.262	0.06735947106192633	atcttgtggaaaggacGAAACACCGATGCTCTCCAGCTTCGCCTgtttAagagctaTGCTGGAAACAGCAtagcaaGAAGAGCAGGAGCGCTCTTCCGAGCTGTACAAGTGAACGCGTTAAGTCGATCGACAAGCTCACCTATTAGCGGCTAAGGC
889	G	ATCAGGCCCTGAACTCGGC	TRUE	targeting	chr11	34186147	34186165	+	NGG	enhancer	chr11	34185856	34186807	CAPRIN1	ENSG00000135387	CAPRIN1	30	111989	TRUE	0.746	-0.1614538574103295	atcttgtggaaaggacGAAACACCGATCAGGCCCTGAACTCGGCgtttAagagctaTGCTGGAAACAGCAtagcaaGAAGAGCAGGAGCGCTCTTCCGAGCTGTACAAGTGAACGCGTTAAGTCGATCGACAAGCTCACCTATTAGCGGCTAAGGC
890	G	CAATTTGCTGGCAAGCGGG	TRUE	targeting	chr11	34192916	34192934	+	NGG	enhancer	chr11	34192435	34193421	CAPRIN1	ENSG00000135387	CAPRIN1	91	111928	TRUE	0.672	-0.06952802804361811	atcttgtggaaaggacGAAACACCGCAATTTGCTGGCAAGCGGGgtttAagagctaTGCTGGAAACAGCAtagcaaGAAGAGCAGGAGCGCTCTTCCGAGCTGTACAAGTGAACGCGTTAAGTCGATCGACAAGCTCACCTATTAGCGGCTAAGGC
891	G	AAAGACTACGCAGACACGT	TRUE	targeting	chr11	34192953	34192971	-	NGG	enhancer	chr11	34192435	34193421	CAPRIN1	ENSG00000135387	CAPRIN1	48	111971	TRUE	0.676	-0.06943705024222052	atcttgtggaaaggacGAAACACCGAAAGACTACGCAGACACGTgtttAagagctaTGCTGGAAACAGCAtagcaaGAAGAGCAGGAGCGCTCTTCCGAGCTGTACAAGTGAACGCGTTAAGTCGATCGACAAGCTCACCTATTAGCGGCTAAGGC
892	G	AGGCAGCGTCATCAAGTAG	TRUE	targeting	chr11	34192892	34192910	-	NGG	enhancer	chr11	34192435	34193421	CAPRIN1	ENSG00000135387	CAPRIN1	18	112001	TRUE	0.68	-0.09747649287783185	atcttgtggaaaggacGAAACACCGAGGCAGCGTCATCAAGTAGgtttAagagctaTGCTGGAAACAGCAtagcaaGAAGAGCAGGAGCGCTCTTCCGAGCTGTACAAGTGAACGCGTTAAGTCGATCGACAAGCTCACCTATTAGCGGCTAAGGC
893	G	ACTACGCAGACACGTAGGA	TRUE	targeting	chr11	34192949	34192967	-	NGG	enhancer	chr11	34192435	34193421	CAPRIN1	ENSG00000135387	CAPRIN1	35	111984	TRUE	0.44	0.02660431540987068	atcttgtggaaaggacGAAACACCGACTACGCAGACACGTAGGAgtttAagagctaTGCTGGAAACAGCAtagcaaGAAGAGCAGGAGCGCTCTTCCGAGCTGTACAAGTGAACGCGTTAAGTCGATCGACAAGCTCACCTATTAGCGGCTAAGGC
894	G	CAGCCATATGGCTAGAGCA	TRUE	targeting	chr11	45983111	45983129	+	NGG	enhancer	chr11	45982903	45983403	PHF21A	ENSG00000135365	PHF21A	70	49190	TRUE	0.358	0.08107633196641162	atcttgtggaaaggacGAAACACCGCAGCCATATGGCTAGAGCAgtttAagagctaTGCTGGAAACAGCAtagcaaGAAGAGCAGGAGCGCTCTTCCGAGCTGTACAAGTGAACGCGTTAAGTCGATCGACAAGCTCACCTATTAGCGGCTAAGGC
895	G	GAACCAGAATCAGGAGCGT	TRUE	targeting	chr11	45983146	45983164	+	NGG	enhancer	chr11	45982903	45983403	PHF21A	ENSG00000135365	PHF21A	50	49210	TRUE	0.158	0.2141859541246689	atcttgtggaaaggacGAAACACCGGAACCAGAATCAGGAGCGTgtttAagagctaTGCTGGAAACAGCAtagcaaGAAGAGCAGGAGCGCTCTTCCGAGCTGTACAAGTGAACGCGTTAAGTCGATCGACAAGCTCACCTATTAGCGGCTAAGGC
896	G	TCACCTTGCTCTAGCCATA	TRUE	targeting	chr11	45983117	45983135	-	NGG	enhancer	chr11	45982903	45983403	PHF21A	ENSG00000135365	PHF21A	50	49210	TRUE	0.868	-0.1653799192979326	atcttgtggaaaggacGAAACACCGTCACCTTGCTCTAGCCATAgtttAagagctaTGCTGGAAACAGCAtagcaaGAAGAGCAGGAGCGCTCTTCCGAGCTGTACAAGTGAACGCGTTAAGTCGATCGACAAGCTCACCTATTAGCGGCTAAGGC
897	G	CTTCTAGTGTACTTTAGCT	TRUE	targeting	chr11	45982993	45983011	-	NGG	enhancer	chr11	45982903	45983403	PHF21A	ENSG00000135365	PHF21A	7	49253	TRUE	0.278	0.1943673934924237	atcttgtggaaaggacGAAACACCGCTTCTAGTGTACTTTAGCTgtttAagagctaTGCTGGAAACAGCAtagcaaGAAGAGCAGGAGCGCTCTTCCGAGCTGTACAAGTGAACGCGTTAAGTCGATCGACAAGCTCACCTATTAGCGGCTAAGGC
898	G	GTGGAGAGCCACTCTCAAG	TRUE	targeting	chr11	46237887	46237905	-	NGG	enhancer	chr11	46237658	46238582	PHF21A	ENSG00000135365	PHF21A	55	49205	TRUE	0.488	0.01958224053974744	atcttgtggaaaggacGAAACACCGGTGGAGAGCCACTCTCAAGgtttAagagctaTGCTGGAAACAGCAtagcaaGAAGAGCAGGAGCGCTCTTCCGAGCTGTACAAGTGAACGCGTTAAGTCGATCGACAAGCTCACCTATTAGCGGCTAAGGC
899	G	CCAGCTCGTTTGCTGTCAG	TRUE	targeting	chr11	46237908	46237926	-	NGG	enhancer	chr11	46237658	46238582	PHF21A	ENSG00000135365	PHF21A	54	49206	TRUE	0.788	-0.11822158836060416	atcttgtggaaaggacGAAACACCGCCAGCTCGTTTGCTGTCAGgtttAagagctaTGCTGGAAACAGCAtagcaaGAAGAGCAGGAGCGCTCTTCCGAGCTGTACAAGTGAACGCGTTAAGTCGATCGACAAGCTCACCTATTAGCGGCTAAGGC
900	G	GCAAACGAGCTGGTCCGGA	TRUE	targeting	chr11	46237914	46237932	+	NGG	enhancer	chr11	46237658	46238582	PHF21A	ENSG00000135365	PHF21A	40	49220	TRUE	0.964	-0.34097230021196245	atcttgtggaaaggacGAAACACCGGCAAACGAGCTGGTCCGGAgtttAagagctaTGCTGGAAACAGCAtagcaaGAAGAGCAGGAGCGCTCTTCCGAGCTGTACAAGTGAACGCGTTAAGTCGATCGACAAGCTCACCTATTAGCGGCTAAGGC
901	G	CAATAATCGGGTCAACACG	TRUE	targeting	chr11	46237763	46237781	+	NGG	enhancer	chr11	46237658	46238582	PHF21A	ENSG00000135365	PHF21A	34	49226	TRUE	0.382	0.11268125340025636	atcttgtggaaaggacGAAACACCGCAATAATCGGGTCAACACGgtttAagagctaTGCTGGAAACAGCAtagcaaGAAGAGCAGGAGCGCTCTTCCGAGCTGTACAAGTGAACGCGTTAAGTCGATCGACAAGCTCACCTATTAGCGGCTAAGGC
902	G	CCATCCCGACTGAGGACCG	TRUE	targeting	chr11	46239207	46239225	-	NGG	enhancer	chr11	46239057	46239557	PHF21A	ENSG00000135365	PHF21A	1	49259	FALSE	NA	NA	atcttgtggaaaggacGAAACACCGCCATCCCGACTGAGGACCGgtttAagagctaTGCTGGAAACAGCAtagcaaGAAGAGCAGGAGCGCTCTTCCGAGCTGTACAAGTGAACGCGTTAAGTCGATCGACAAGCTCACCTATTAGCGGCTAAGGC
903	G	TCCCCATTGCAGAACTGCG	TRUE	targeting	chr11	46239259	46239277	+	NGG	enhancer	chr11	46239057	46239557	PHF21A	ENSG00000135365	PHF21A	43	49217	TRUE	0.364	0.08632395359049294	atcttgtggaaaggacGAAACACCGTCCCCATTGCAGAACTGCGgtttAagagctaTGCTGGAAACAGCAtagcaaGAAGAGCAGGAGCGCTCTTCCGAGCTGTACAAGTGAACGCGTTAAGTCGATCGACAAGCTCACCTATTAGCGGCTAAGGC
904	G	TGGGGACTCCAGTTCCCTC	TRUE	targeting	chr11	46239246	46239264	-	NGG	enhancer	chr11	46239057	46239557	PHF21A	ENSG00000135365	PHF21A	37	49223	TRUE	0.466	0.02123970431501698	atcttgtggaaaggacGAAACACCGTGGGGACTCCAGTTCCCTCgtttAagagctaTGCTGGAAACAGCAtagcaaGAAGAGCAGGAGCGCTCTTCCGAGCTGTACAAGTGAACGCGTTAAGTCGATCGACAAGCTCACCTATTAGCGGCTAAGGC
905	G	CCTCAGTCGGGATGGAGCG	TRUE	targeting	chr11	46239211	46239229	+	NGG	enhancer	chr11	46239057	46239557	PHF21A	ENSG00000135365	PHF21A	32	49228	TRUE	0.2	0.21255420368046615	atcttgtggaaaggacGAAACACCGCCTCAGTCGGGATGGAGCGgtttAagagctaTGCTGGAAACAGCAtagcaaGAAGAGCAGGAGCGCTCTTCCGAGCTGTACAAGTGAACGCGTTAAGTCGATCGACAAGCTCACCTATTAGCGGCTAAGGC
906	G	GGAGTTGAGTCCTGCTGCG	TRUE	targeting	chr11	46243406	46243424	+	NGG	enhancer	chr11	46243216	46243716	PHF21A	ENSG00000135365	PHF21A	33	49227	TRUE	0.524	-0.02900679919664228	atcttgtggaaaggacGAAACACCGGGAGTTGAGTCCTGCTGCGgtttAagagctaTGCTGGAAACAGCAtagcaaGAAGAGCAGGAGCGCTCTTCCGAGCTGTACAAGTGAACGCGTTAAGTCGATCGACAAGCTCACCTATTAGCGGCTAAGGC
907	G	CAGACAGCAAGCAGCCGGT	TRUE	targeting	chr11	46243361	46243379	-	NGG	enhancer	chr11	46243216	46243716	PHF21A	ENSG00000135365	PHF21A	73	49187	TRUE	0.374	0.06093885558494127	atcttgtggaaaggacGAAACACCGCAGACAGCAAGCAGCCGGTgtttAagagctaTGCTGGAAACAGCAtagcaaGAAGAGCAGGAGCGCTCTTCCGAGCTGTACAAGTGAACGCGTTAAGTCGATCGACAAGCTCACCTATTAGCGGCTAAGGC
908	G	CGCAGGCGCGAGCTGCCAG	TRUE	targeting	chr11	46243540	46243558	-	NGG	enhancer	chr11	46243216	46243716	PHF21A	ENSG00000135365	PHF21A	10	49250	TRUE	0.04	0.6731439188598526	atcttgtggaaaggacGAAACACCGCGCAGGCGCGAGCTGCCAGgtttAagagctaTGCTGGAAACAGCAtagcaaGAAGAGCAGGAGCGCTCTTCCGAGCTGTACAAGTGAACGCGTTAAGTCGATCGACAAGCTCACCTATTAGCGGCTAAGGC
909	G	CTTAATTAAACTTCTCCCG	TRUE	targeting	chr11	46243566	46243584	+	NGG	enhancer	chr11	46243216	46243716	PHF21A	ENSG00000135365	PHF21A	7	49253	TRUE	0.046	0.8730072280658605	atcttgtggaaaggacGAAACACCGCTTAATTAAACTTCTCCCGgtttAagagctaTGCTGGAAACAGCAtagcaaGAAGAGCAGGAGCGCTCTTCCGAGCTGTACAAGTGAACGCGTTAAGTCGATCGACAAGCTCACCTATTAGCGGCTAAGGC
910	G	CTTCTGGTAAATAGCCGCA	TRUE	targeting	chr11	46339211	46339229	-	NGG	enhancer	chr11	46338880	46339380	PHF21A	ENSG00000135365	PHF21A	25	49235	TRUE	0.422	0.09637159443373222	atcttgtggaaaggacGAAACACCGCTTCTGGTAAATAGCCGCAgtttAagagctaTGCTGGAAACAGCAtagcaaGAAGAGCAGGAGCGCTCTTCCGAGCTGTACAAGTGAACGCGTTAAGTCGATCGACAAGCTCACCTATTAGCGGCTAAGGC
911	G	CGGGTCCACGACTCCTCAA	TRUE	targeting	chr11	46339165	46339183	+	NGG	enhancer	chr11	46338880	46339380	PHF21A	ENSG00000135365	PHF21A	89	49171	TRUE	0.928	-0.17946349805734352	atcttgtggaaaggacGAAACACCGCGGGTCCACGACTCCTCAAgtttAagagctaTGCTGGAAACAGCAtagcaaGAAGAGCAGGAGCGCTCTTCCGAGCTGTACAAGTGAACGCGTTAAGTCGATCGACAAGCTCACCTATTAGCGGCTAAGGC
912	G	GTCCACGACTCCTCAAGGG	TRUE	targeting	chr11	46339168	46339186	+	NGG	enhancer	chr11	46338880	46339380	PHF21A	ENSG00000135365	PHF21A	51	49209	TRUE	0.286	0.12012537856329542	atcttgtggaaaggacGAAACACCGGTCCACGACTCCTCAAGGGgtttAagagctaTGCTGGAAACAGCAtagcaaGAAGAGCAGGAGCGCTCTTCCGAGCTGTACAAGTGAACGCGTTAAGTCGATCGACAAGCTCACCTATTAGCGGCTAAGGC
913	G	CCACGACTCCTCAAGGGAG	TRUE	targeting	chr11	46339170	46339188	+	NGG	enhancer	chr11	46338880	46339380	PHF21A	ENSG00000135365	PHF21A	17	49243	TRUE	0.4	0.1061077643488444	atcttgtggaaaggacGAAACACCGCCACGACTCCTCAAGGGAGgtttAagagctaTGCTGGAAACAGCAtagcaaGAAGAGCAGGAGCGCTCTTCCGAGCTGTACAAGTGAACGCGTTAAGTCGATCGACAAGCTCACCTATTAGCGGCTAAGGC
914	G	GTGGATTGTACGAACCTGG	TRUE	targeting	chr11	61701466	61701484	+	NGG	enhancer	chr11	61701127	61701627	DAGLA	ENSG00000134780	DAGLA	11	14763	TRUE	0.122	0.4718036757335118	atcttgtggaaaggacGAAACACCGGTGGATTGTACGAACCTGGgtttAagagctaTGCTGGAAACAGCAtagcaaGAAGAGCAGGAGCGCTCTTCCGAGCTGTACAAGTGAACGCGTTAAGTCGATCGACAAGCTCACCTATTAGCGGCTAAGGC
915	G	GTACAATCCACGAGACCAG	TRUE	targeting	chr11	61701458	61701476	-	NGG	enhancer	chr11	61701127	61701627	DAGLA	ENSG00000134780	DAGLA	14	14760	TRUE	0.266	0.22623441771490205	atcttgtggaaaggacGAAACACCGGTACAATCCACGAGACCAGgtttAagagctaTGCTGGAAACAGCAtagcaaGAAGAGCAGGAGCGCTCTTCCGAGCTGTACAAGTGAACGCGTTAAGTCGATCGACAAGCTCACCTATTAGCGGCTAAGGC
916	G	ACATGAGATCACGTCTGGG	TRUE	targeting	chr11	61701257	61701275	-	NGG	enhancer	chr11	61701127	61701627	DAGLA	ENSG00000134780	DAGLA	4	14770	FALSE	NA	NA	atcttgtggaaaggacGAAACACCGACATGAGATCACGTCTGGGgtttAagagctaTGCTGGAAACAGCAtagcaaGAAGAGCAGGAGCGCTCTTCCGAGCTGTACAAGTGAACGCGTTAAGTCGATCGACAAGCTCACCTATTAGCGGCTAAGGC
917	G	GATTCGATGAGCCCCCATG	TRUE	targeting	chr11	61701502	61701520	+	NGG	enhancer	chr11	61701127	61701627	DAGLA	ENSG00000134780	DAGLA	12	14762	TRUE	0.31	0.2271864103529233	atcttgtggaaaggacGAAACACCGGATTCGATGAGCCCCCATGgtttAagagctaTGCTGGAAACAGCAtagcaaGAAGAGCAGGAGCGCTCTTCCGAGCTGTACAAGTGAACGCGTTAAGTCGATCGACAAGCTCACCTATTAGCGGCTAAGGC
918	G	TAGCGTGAGAACGAGTAGC	TRUE	targeting	chr11	61711729	61711747	+	NGG	enhancer	chr11	61711505	61712005	DAGLA	ENSG00000134780	DAGLA	16	14758	TRUE	0.206	0.2872074668313762	atcttgtggaaaggacGAAACACCGTAGCGTGAGAACGAGTAGCgtttAagagctaTGCTGGAAACAGCAtagcaaGAAGAGCAGGAGCGCTCTTCCGAGCTGTACAAGTGAACGCGTTAAGTCGATCGACAAGCTCACCTATTAGCGGCTAAGGC
919	G	CCATAATACAGGGCATAAG	TRUE	targeting	chr11	61711898	61711916	+	NGG	enhancer	chr11	61711505	61712005	DAGLA	ENSG00000134780	DAGLA	7	14767	TRUE	0.264	0.3378182924090152	atcttgtggaaaggacGAAACACCGCCATAATACAGGGCATAAGgtttAagagctaTGCTGGAAACAGCAtagcaaGAAGAGCAGGAGCGCTCTTCCGAGCTGTACAAGTGAACGCGTTAAGTCGATCGACAAGCTCACCTATTAGCGGCTAAGGC
920	G	AGGCCTCAATTGATTCCCA	TRUE	targeting	chr11	61711634	61711652	+	NGG	enhancer	chr11	61711505	61712005	DAGLA	ENSG00000134780	DAGLA	5	14769	FALSE	NA	NA	atcttgtggaaaggacGAAACACCGAGGCCTCAATTGATTCCCAgtttAagagctaTGCTGGAAACAGCAtagcaaGAAGAGCAGGAGCGCTCTTCCGAGCTGTACAAGTGAACGCGTTAAGTCGATCGACAAGCTCACCTATTAGCGGCTAAGGC
921	G	TCCCCAGAAGGCTTCACCA	TRUE	targeting	chr11	61711774	61711792	-	NGG	enhancer	chr11	61711505	61712005	DAGLA	ENSG00000134780	DAGLA	16	14758	TRUE	0.3	0.19101554125368203	atcttgtggaaaggacGAAACACCGTCCCCAGAAGGCTTCACCAgtttAagagctaTGCTGGAAACAGCAtagcaaGAAGAGCAGGAGCGCTCTTCCGAGCTGTACAAGTGAACGCGTTAAGTCGATCGACAAGCTCACCTATTAGCGGCTAAGGC
922	G	CAGGCCACAGCTCGCCAAG	TRUE	targeting	chr11	61718772	61718790	+	NGG	enhancer	chr11	61718190	61719212	DAGLA	ENSG00000134780	DAGLA	39	14735	TRUE	0.136	0.2477148933491966	atcttgtggaaaggacGAAACACCGCAGGCCACAGCTCGCCAAGgtttAagagctaTGCTGGAAACAGCAtagcaaGAAGAGCAGGAGCGCTCTTCCGAGCTGTACAAGTGAACGCGTTAAGTCGATCGACAAGCTCACCTATTAGCGGCTAAGGC
923	G	TCGCCAAGTGGCTGCACCG	TRUE	targeting	chr11	61718783	61718801	+	NGG	enhancer	chr11	61718190	61719212	DAGLA	ENSG00000134780	DAGLA	27	14747	TRUE	0.134	0.33348122769225563	atcttgtggaaaggacGAAACACCGTCGCCAAGTGGCTGCACCGgtttAagagctaTGCTGGAAACAGCAtagcaaGAAGAGCAGGAGCGCTCTTCCGAGCTGTACAAGTGAACGCGTTAAGTCGATCGACAAGCTCACCTATTAGCGGCTAAGGC
924	G	GGAGGAGTAGGCACGACCC	TRUE	targeting	chr11	61718729	61718747	+	NGG	enhancer	chr11	61718190	61719212	DAGLA	ENSG00000134780	DAGLA	6	14768	FALSE	NA	NA	atcttgtggaaaggacGAAACACCGGGAGGAGTAGGCACGACCCgtttAagagctaTGCTGGAAACAGCAtagcaaGAAGAGCAGGAGCGCTCTTCCGAGCTGTACAAGTGAACGCGTTAAGTCGATCGACAAGCTCACCTATTAGCGGCTAAGGC
925	G	GAGTAGGCACGACCCCGGC	TRUE	targeting	chr11	61718733	61718751	+	NGG	enhancer	chr11	61718190	61719212	DAGLA	ENSG00000134780	DAGLA	9	14765	TRUE	0.7	-0.3053878627267297	atcttgtggaaaggacGAAACACCGGAGTAGGCACGACCCCGGCgtttAagagctaTGCTGGAAACAGCAtagcaaGAAGAGCAGGAGCGCTCTTCCGAGCTGTACAAGTGAACGCGTTAAGTCGATCGACAAGCTCACCTATTAGCGGCTAAGGC
926	G	CGTCTGGTGCCTTAGCAGT	TRUE	targeting	chr11	61733572	61733590	+	NGG	enhancer	chr11	61733345	61733847	DAGLA	ENSG00000134780	DAGLA	5	14769	FALSE	NA	NA	atcttgtggaaaggacGAAACACCGCGTCTGGTGCCTTAGCAGTgtttAagagctaTGCTGGAAACAGCAtagcaaGAAGAGCAGGAGCGCTCTTCCGAGCTGTACAAGTGAACGCGTTAAGTCGATCGACAAGCTCACCTATTAGCGGCTAAGGC
927	G	GGACAAAGCCGATGTACAA	TRUE	targeting	chr11	61733373	61733391	-	NGG	enhancer	chr11	61733345	61733847	DAGLA	ENSG00000134780	DAGLA	19	14755	TRUE	0.148	0.33728294045663487	atcttgtggaaaggacGAAACACCGGGACAAAGCCGATGTACAAgtttAagagctaTGCTGGAAACAGCAtagcaaGAAGAGCAGGAGCGCTCTTCCGAGCTGTACAAGTGAACGCGTTAAGTCGATCGACAAGCTCACCTATTAGCGGCTAAGGC
928	G	CGCATAGACAAGGCAAATA	TRUE	targeting	chr11	61733769	61733787	+	NGG	enhancer	chr11	61733345	61733847	DAGLA	ENSG00000134780	DAGLA	16	14758	TRUE	0.286	0.2267970630166669	atcttgtggaaaggacGAAACACCGCGCATAGACAAGGCAAATAgtttAagagctaTGCTGGAAACAGCAtagcaaGAAGAGCAGGAGCGCTCTTCCGAGCTGTACAAGTGAACGCGTTAAGTCGATCGACAAGCTCACCTATTAGCGGCTAAGGC
929	G	GACAAAGCCGATGTACAAT	TRUE	targeting	chr11	61733372	61733390	-	NGG	enhancer	chr11	61733345	61733847	DAGLA	ENSG00000134780	DAGLA	24	14750	TRUE	0.612	-0.08302524472613904	atcttgtggaaaggacGAAACACCGGACAAAGCCGATGTACAATgtttAagagctaTGCTGGAAACAGCAtagcaaGAAGAGCAGGAGCGCTCTTCCGAGCTGTACAAGTGAACGCGTTAAGTCGATCGACAAGCTCACCTATTAGCGGCTAAGGC
930	G	GAGAAGCGGGGATACACTG	TRUE	targeting	chr11	65422608	65422626	+	NGG	enhancer	chr11	65422024	65423085	DPF2	ENSG00000133884	DPF2	28	43291	TRUE	0.762	-0.15308692948672076	atcttgtggaaaggacGAAACACCGGAGAAGCGGGGATACACTGgtttAagagctaTGCTGGAAACAGCAtagcaaGAAGAGCAGGAGCGCTCTTCCGAGCTGTACAAGTGAACGCGTTAAGTCGATCGACAAGCTCACCTATTAGCGGCTAAGGC
931	G	GCACTGTTAAAGAGAAGCG	TRUE	targeting	chr11	65422597	65422615	+	NGG	enhancer	chr11	65422024	65423085	DPF2	ENSG00000133884	DPF2	36	43283	TRUE	0.834	-0.2057987386933866	atcttgtggaaaggacGAAACACCGGCACTGTTAAAGAGAAGCGgtttAagagctaTGCTGGAAACAGCAtagcaaGAAGAGCAGGAGCGCTCTTCCGAGCTGTACAAGTGAACGCGTTAAGTCGATCGACAAGCTCACCTATTAGCGGCTAAGGC
932	G	TTGGGAGGCGAATGCCATG	TRUE	targeting	chr11	65422544	65422562	-	NGG	enhancer	chr11	65422024	65423085	DPF2	ENSG00000133884	DPF2	32	43287	TRUE	0.91	-0.2993080307971947	atcttgtggaaaggacGAAACACCGTTGGGAGGCGAATGCCATGgtttAagagctaTGCTGGAAACAGCAtagcaaGAAGAGCAGGAGCGCTCTTCCGAGCTGTACAAGTGAACGCGTTAAGTCGATCGACAAGCTCACCTATTAGCGGCTAAGGC
933	G	TGTTGTTGAGGTCGGGCGG	TRUE	targeting	chr11	65422498	65422516	-	NGG	enhancer	chr11	65422024	65423085	DPF2	ENSG00000133884	DPF2	27	43292	TRUE	0.3	0.15081459831744803	atcttgtggaaaggacGAAACACCGTGTTGTTGAGGTCGGGCGGgtttAagagctaTGCTGGAAACAGCAtagcaaGAAGAGCAGGAGCGCTCTTCCGAGCTGTACAAGTGAACGCGTTAAGTCGATCGACAAGCTCACCTATTAGCGGCTAAGGC
934	G	TTCCCGGTGACTCAGCGCC	TRUE	targeting	chr11	65477582	65477600	-	NGG	enhancer	chr11	65477051	65478121	DPF2	ENSG00000133884	DPF2	22	43297	TRUE	0.398	0.09790096175676032	atcttgtggaaaggacGAAACACCGTTCCCGGTGACTCAGCGCCgtttAagagctaTGCTGGAAACAGCAtagcaaGAAGAGCAGGAGCGCTCTTCCGAGCTGTACAAGTGAACGCGTTAAGTCGATCGACAAGCTCACCTATTAGCGGCTAAGGC
935	G	ACCGCCCTTCCGCTCCAGA	TRUE	targeting	chr11	65477643	65477661	-	NGG	enhancer	chr11	65477051	65478121	DPF2	ENSG00000133884	DPF2	27	43292	TRUE	0.046	0.4543578942950968	atcttgtggaaaggacGAAACACCGACCGCCCTTCCGCTCCAGAgtttAagagctaTGCTGGAAACAGCAtagcaaGAAGAGCAGGAGCGCTCTTCCGAGCTGTACAAGTGAACGCGTTAAGTCGATCGACAAGCTCACCTATTAGCGGCTAAGGC
936	G	TACGAACTGGGGAGTCCAA	TRUE	targeting	chr11	65477708	65477726	+	NGG	enhancer	chr11	65477051	65478121	DPF2	ENSG00000133884	DPF2	23	43296	TRUE	0.058	0.5173526062767626	atcttgtggaaaggacGAAACACCGTACGAACTGGGGAGTCCAAgtttAagagctaTGCTGGAAACAGCAtagcaaGAAGAGCAGGAGCGCTCTTCCGAGCTGTACAAGTGAACGCGTTAAGTCGATCGACAAGCTCACCTATTAGCGGCTAAGGC
937	G	ACGAACTGGGGAGTCCAAG	TRUE	targeting	chr11	65477709	65477727	+	NGG	enhancer	chr11	65477051	65478121	DPF2	ENSG00000133884	DPF2	38	43281	TRUE	0.594	-0.02405882122580527	atcttgtggaaaggacGAAACACCGACGAACTGGGGAGTCCAAGgtttAagagctaTGCTGGAAACAGCAtagcaaGAAGAGCAGGAGCGCTCTTCCGAGCTGTACAAGTGAACGCGTTAAGTCGATCGACAAGCTCACCTATTAGCGGCTAAGGC
938	G	CCAGGGTGGAATAACCAGG	TRUE	targeting	chr11	65487759	65487777	+	NGG	enhancer	chr11	65487487	65487987	DPF2	ENSG00000133884	DPF2	11	43308	TRUE	0.862	-0.4713653833021816	atcttgtggaaaggacGAAACACCGCCAGGGTGGAATAACCAGGgtttAagagctaTGCTGGAAACAGCAtagcaaGAAGAGCAGGAGCGCTCTTCCGAGCTGTACAAGTGAACGCGTTAAGTCGATCGACAAGCTCACCTATTAGCGGCTAAGGC
939	G	CTTGCCACCGAAATCTGGT	TRUE	targeting	chr11	65487690	65487708	-	NGG	enhancer	chr11	65487487	65487987	DPF2	ENSG00000133884	DPF2	37	43282	TRUE	0.176	0.2101964590072527	atcttgtggaaaggacGAAACACCGCTTGCCACCGAAATCTGGTgtttAagagctaTGCTGGAAACAGCAtagcaaGAAGAGCAGGAGCGCTCTTCCGAGCTGTACAAGTGAACGCGTTAAGTCGATCGACAAGCTCACCTATTAGCGGCTAAGGC
940	G	ATCTCCCACCAGATTTCGG	TRUE	targeting	chr11	65487683	65487701	+	NGG	enhancer	chr11	65487487	65487987	DPF2	ENSG00000133884	DPF2	10	43309	TRUE	0.942	-0.5740435027130779	atcttgtggaaaggacGAAACACCGATCTCCCACCAGATTTCGGgtttAagagctaTGCTGGAAACAGCAtagcaaGAAGAGCAGGAGCGCTCTTCCGAGCTGTACAAGTGAACGCGTTAAGTCGATCGACAAGCTCACCTATTAGCGGCTAAGGC
941	G	CCAATCTCCCACCAGATTT	TRUE	targeting	chr11	65487680	65487698	+	NGG	enhancer	chr11	65487487	65487987	DPF2	ENSG00000133884	DPF2	40	43279	TRUE	0.616	-0.05543638924149907	atcttgtggaaaggacGAAACACCGCCAATCTCCCACCAGATTTgtttAagagctaTGCTGGAAACAGCAtagcaaGAAGAGCAGGAGCGCTCTTCCGAGCTGTACAAGTGAACGCGTTAAGTCGATCGACAAGCTCACCTATTAGCGGCTAAGGC
942	G	TAGAGCCGGTTAGAACCAG	TRUE	targeting	chr11	65497563	65497581	+	NGG	enhancer	chr11	65497259	65497979	DPF2 PACS1	ENSG00000175115	PACS1	37	63253	TRUE	0.354	0.06765331034968791	atcttgtggaaaggacGAAACACCGTAGAGCCGGTTAGAACCAGgtttAagagctaTGCTGGAAACAGCAtagcaaGAAGAGCAGGAGCGCTCTTCCGAGCTGTACAAGTGAACGCGTTAAGTCGATCGACAAGCTCACCTATTAGCGGCTAAGGC
942	G	TAGAGCCGGTTAGAACCAG	TRUE	targeting	chr11	65497563	65497581	+	NGG	enhancer	chr11	65497259	65497979	DPF2 PACS1	ENSG00000133884	DPF2	23	43296	TRUE	0.688	-0.08372284491836979	atcttgtggaaaggacGAAACACCGTAGAGCCGGTTAGAACCAGgtttAagagctaTGCTGGAAACAGCAtagcaaGAAGAGCAGGAGCGCTCTTCCGAGCTGTACAAGTGAACGCGTTAAGTCGATCGACAAGCTCACCTATTAGCGGCTAAGGC
943	G	CTGCGTCAGGGACAAACGC	TRUE	targeting	chr11	65497676	65497694	-	NGG	enhancer	chr11	65497259	65497979	DPF2 PACS1	ENSG00000175115	PACS1	15	63275	TRUE	0.082	0.4148913027026596	atcttgtggaaaggacGAAACACCGCTGCGTCAGGGACAAACGCgtttAagagctaTGCTGGAAACAGCAtagcaaGAAGAGCAGGAGCGCTCTTCCGAGCTGTACAAGTGAACGCGTTAAGTCGATCGACAAGCTCACCTATTAGCGGCTAAGGC
943	G	CTGCGTCAGGGACAAACGC	TRUE	targeting	chr11	65497676	65497694	-	NGG	enhancer	chr11	65497259	65497979	DPF2 PACS1	ENSG00000133884	DPF2	12	43307	TRUE	0.416	0.14133026777804525	atcttgtggaaaggacGAAACACCGCTGCGTCAGGGACAAACGCgtttAagagctaTGCTGGAAACAGCAtagcaaGAAGAGCAGGAGCGCTCTTCCGAGCTGTACAAGTGAACGCGTTAAGTCGATCGACAAGCTCACCTATTAGCGGCTAAGGC
944	G	GAGGGACTGCGCAACCGGT	TRUE	targeting	chr11	65497699	65497717	-	NGG	enhancer	chr11	65497259	65497979	DPF2 PACS1	ENSG00000133884	DPF2	52	43267	TRUE	0.698	-0.06155788634084236	atcttgtggaaaggacGAAACACCGGAGGGACTGCGCAACCGGTgtttAagagctaTGCTGGAAACAGCAtagcaaGAAGAGCAGGAGCGCTCTTCCGAGCTGTACAAGTGAACGCGTTAAGTCGATCGACAAGCTCACCTATTAGCGGCTAAGGC
944	G	GAGGGACTGCGCAACCGGT	TRUE	targeting	chr11	65497699	65497717	-	NGG	enhancer	chr11	65497259	65497979	DPF2 PACS1	ENSG00000175115	PACS1	71	63219	TRUE	0.778	-0.1252117950111773	atcttgtggaaaggacGAAACACCGGAGGGACTGCGCAACCGGTgtttAagagctaTGCTGGAAACAGCAtagcaaGAAGAGCAGGAGCGCTCTTCCGAGCTGTACAAGTGAACGCGTTAAGTCGATCGACAAGCTCACCTATTAGCGGCTAAGGC
945	G	GCGTCAGGGACAAACGCCG	TRUE	targeting	chr11	65497674	65497692	-	NGG	enhancer	chr11	65497259	65497979	DPF2 PACS1	ENSG00000175115	PACS1	18	63272	TRUE	0.452	0.00920145394384452	atcttgtggaaaggacGAAACACCGGCGTCAGGGACAAACGCCGgtttAagagctaTGCTGGAAACAGCAtagcaaGAAGAGCAGGAGCGCTCTTCCGAGCTGTACAAGTGAACGCGTTAAGTCGATCGACAAGCTCACCTATTAGCGGCTAAGGC
945	G	GCGTCAGGGACAAACGCCG	TRUE	targeting	chr11	65497674	65497692	-	NGG	enhancer	chr11	65497259	65497979	DPF2 PACS1	ENSG00000133884	DPF2	14	43305	TRUE	0.546	-0.0570466373590861	atcttgtggaaaggacGAAACACCGGCGTCAGGGACAAACGCCGgtttAagagctaTGCTGGAAACAGCAtagcaaGAAGAGCAGGAGCGCTCTTCCGAGCTGTACAAGTGAACGCGTTAAGTCGATCGACAAGCTCACCTATTAGCGGCTAAGGC
946	G	TACACAGAGCATTTCGTTA	TRUE	targeting	chr11	65934291	65934309	+	NGG	enhancer	chr11	65933690	65934522	PACS1	ENSG00000175115	PACS1	76	63214	TRUE	0.516	-0.01307973925015293	atcttgtggaaaggacGAAACACCGTACACAGAGCATTTCGTTAgtttAagagctaTGCTGGAAACAGCAtagcaaGAAGAGCAGGAGCGCTCTTCCGAGCTGTACAAGTGAACGCGTTAAGTCGATCGACAAGCTCACCTATTAGCGGCTAAGGC
947	G	GTCTTTATCTGGCTTGCGG	TRUE	targeting	chr11	65934255	65934273	-	NGG	enhancer	chr11	65933690	65934522	PACS1	ENSG00000175115	PACS1	35	63255	TRUE	0.796	-0.15918441982125198	atcttgtggaaaggacGAAACACCGGTCTTTATCTGGCTTGCGGgtttAagagctaTGCTGGAAACAGCAtagcaaGAAGAGCAGGAGCGCTCTTCCGAGCTGTACAAGTGAACGCGTTAAGTCGATCGACAAGCTCACCTATTAGCGGCTAAGGC
948	G	TGTCTTTATCTGGCTTGCG	TRUE	targeting	chr11	65934256	65934274	-	NGG	enhancer	chr11	65933690	65934522	PACS1	ENSG00000175115	PACS1	4	63286	FALSE	NA	NA	atcttgtggaaaggacGAAACACCGTGTCTTTATCTGGCTTGCGgtttAagagctaTGCTGGAAACAGCAtagcaaGAAGAGCAGGAGCGCTCTTCCGAGCTGTACAAGTGAACGCGTTAAGTCGATCGACAAGCTCACCTATTAGCGGCTAAGGC
949	G	CGGGGGTCATACAAGAAAT	TRUE	targeting	chr11	65934239	65934257	-	NGG	enhancer	chr11	65933690	65934522	PACS1	ENSG00000175115	PACS1	51	63239	TRUE	0.674	-0.09468600020105145	atcttgtggaaaggacGAAACACCGCGGGGGTCATACAAGAAATgtttAagagctaTGCTGGAAACAGCAtagcaaGAAGAGCAGGAGCGCTCTTCCGAGCTGTACAAGTGAACGCGTTAAGTCGATCGACAAGCTCACCTATTAGCGGCTAAGGC
950	G	TGTTGCTGTGCGTGCCAAG	TRUE	targeting	chr11	66280715	66280733	+	NGG	enhancer	chr11	66280492	66280992	PACS1	ENSG00000175115	PACS1	103	63187	TRUE	0.598	-0.03570056103548125	atcttgtggaaaggacGAAACACCGTGTTGCTGTGCGTGCCAAGgtttAagagctaTGCTGGAAACAGCAtagcaaGAAGAGCAGGAGCGCTCTTCCGAGCTGTACAAGTGAACGCGTTAAGTCGATCGACAAGCTCACCTATTAGCGGCTAAGGC
951	G	CACGCGTCACTCACCGCCA	TRUE	targeting	chr11	66280552	66280570	-	NGG	enhancer	chr11	66280492	66280992	PACS1	ENSG00000175115	PACS1	36	63254	TRUE	0.594	-0.06675965226005087	atcttgtggaaaggacGAAACACCGCACGCGTCACTCACCGCCAgtttAagagctaTGCTGGAAACAGCAtagcaaGAAGAGCAGGAGCGCTCTTCCGAGCTGTACAAGTGAACGCGTTAAGTCGATCGACAAGCTCACCTATTAGCGGCTAAGGC
952	G	GGGGATTGTTTGTTCCGGG	TRUE	targeting	chr11	66280586	66280604	+	NGG	enhancer	chr11	66280492	66280992	PACS1	ENSG00000175115	PACS1	87	63203	TRUE	0.854	-0.15160159204290036	atcttgtggaaaggacGAAACACCGGGGGATTGTTTGTTCCGGGgtttAagagctaTGCTGGAAACAGCAtagcaaGAAGAGCAGGAGCGCTCTTCCGAGCTGTACAAGTGAACGCGTTAAGTCGATCGACAAGCTCACCTATTAGCGGCTAAGGC
953	G	TAGGGCTGGAGCCGACAGG	TRUE	targeting	chr11	66280880	66280898	+	NGG	enhancer	chr11	66280492	66280992	PACS1	ENSG00000175115	PACS1	35	63255	TRUE	0.74	-0.15952277283844607	atcttgtggaaaggacGAAACACCGTAGGGCTGGAGCCGACAGGgtttAagagctaTGCTGGAAACAGCAtagcaaGAAGAGCAGGAGCGCTCTTCCGAGCTGTACAAGTGAACGCGTTAAGTCGATCGACAAGCTCACCTATTAGCGGCTAAGGC
954	G	CTTCTGTTCTGCAGCGAGT	TRUE	targeting	chr11	66312888	66312906	+	NGG	enhancer	chr11	66311803	66313801	PACS1	ENSG00000175115	PACS1	46	63244	TRUE	0.496	-0.00429558347635872	atcttgtggaaaggacGAAACACCGCTTCTGTTCTGCAGCGAGTgtttAagagctaTGCTGGAAACAGCAtagcaaGAAGAGCAGGAGCGCTCTTCCGAGCTGTACAAGTGAACGCGTTAAGTCGATCGACAAGCTCACCTATTAGCGGCTAAGGC
955	G	ATCTGCGCGCGCCGAGCGG	TRUE	targeting	chr11	66312720	66312738	+	NGG	enhancer	chr11	66311803	66313801	PACS1	ENSG00000175115	PACS1	27	63263	TRUE	0.434	0.02175665454248765	atcttgtggaaaggacGAAACACCGATCTGCGCGCGCCGAGCGGgtttAagagctaTGCTGGAAACAGCAtagcaaGAAGAGCAGGAGCGCTCTTCCGAGCTGTACAAGTGAACGCGTTAAGTCGATCGACAAGCTCACCTATTAGCGGCTAAGGC
956	G	TTTACACATTCTCTTCACG	TRUE	targeting	chr11	66312651	66312669	-	NGG	enhancer	chr11	66311803	66313801	PACS1	ENSG00000175115	PACS1	30	63260	TRUE	0.44	0.03998562744970568	atcttgtggaaaggacGAAACACCGTTTACACATTCTCTTCACGgtttAagagctaTGCTGGAAACAGCAtagcaaGAAGAGCAGGAGCGCTCTTCCGAGCTGTACAAGTGAACGCGTTAAGTCGATCGACAAGCTCACCTATTAGCGGCTAAGGC
957	G	ATTAGTCTCGGCTTCTAGG	TRUE	targeting	chr11	66312691	66312709	-	NGG	enhancer	chr11	66311803	66313801	PACS1	ENSG00000175115	PACS1	66	63224	TRUE	0.862	-0.1324149306641147	atcttgtggaaaggacGAAACACCGATTAGTCTCGGCTTCTAGGgtttAagagctaTGCTGGAAACAGCAtagcaaGAAGAGCAGGAGCGCTCTTCCGAGCTGTACAAGTGAACGCGTTAAGTCGATCGACAAGCTCACCTATTAGCGGCTAAGGC
958	G	AGCTCGTCTCAGTAAAGAA	TRUE	targeting	chr11	66417199	66417217	+	NGG	enhancer	chr11	66416874	66417476	PACS1	ENSG00000175115	PACS1	86	63204	TRUE	0.588	-0.03548619987146795	atcttgtggaaaggacGAAACACCGAGCTCGTCTCAGTAAAGAAgtttAagagctaTGCTGGAAACAGCAtagcaaGAAGAGCAGGAGCGCTCTTCCGAGCTGTACAAGTGAACGCGTTAAGTCGATCGACAAGCTCACCTATTAGCGGCTAAGGC
959	G	GAGGTGATGGCATCGAGGA	TRUE	targeting	chr11	66417126	66417144	-	NGG	enhancer	chr11	66416874	66417476	PACS1	ENSG00000175115	PACS1	33	63257	TRUE	0.59	-0.07070062771458985	atcttgtggaaaggacGAAACACCGGAGGTGATGGCATCGAGGAgtttAagagctaTGCTGGAAACAGCAtagcaaGAAGAGCAGGAGCGCTCTTCCGAGCTGTACAAGTGAACGCGTTAAGTCGATCGACAAGCTCACCTATTAGCGGCTAAGGC
960	G	CCGAAAAATCACCGAGAAG	TRUE	targeting	chr11	66417144	66417162	-	NGG	enhancer	chr11	66416874	66417476	PACS1	ENSG00000175115	PACS1	48	63242	TRUE	0.998	-0.49609734127848104	atcttgtggaaaggacGAAACACCGCCGAAAAATCACCGAGAAGgtttAagagctaTGCTGGAAACAGCAtagcaaGAAGAGCAGGAGCGCTCTTCCGAGCTGTACAAGTGAACGCGTTAAGTCGATCGACAAGCTCACCTATTAGCGGCTAAGGC
961	G	CTATGCAAGACAGGAGCAA	TRUE	targeting	chr11	66417032	66417050	+	NGG	enhancer	chr11	66416874	66417476	PACS1	ENSG00000175115	PACS1	35	63255	TRUE	0.11	0.2466576389021764	atcttgtggaaaggacGAAACACCGCTATGCAAGACAGGAGCAAgtttAagagctaTGCTGGAAACAGCAtagcaaGAAGAGCAGGAGCGCTCTTCCGAGCTGTACAAGTGAACGCGTTAAGTCGATCGACAAGCTCACCTATTAGCGGCTAAGGC
962	G	TTCCGAAATAGCAAGCAGG	TRUE	targeting	chr11	66418366	66418384	-	NGG	enhancer	chr11	66418115	66418615	PACS1	ENSG00000175115	PACS1	14	63276	TRUE	0.456	0.00608230559896694	atcttgtggaaaggacGAAACACCGTTCCGAAATAGCAAGCAGGgtttAagagctaTGCTGGAAACAGCAtagcaaGAAGAGCAGGAGCGCTCTTCCGAGCTGTACAAGTGAACGCGTTAAGTCGATCGACAAGCTCACCTATTAGCGGCTAAGGC
963	G	TTTGGGGTGAGCGTGTAGA	TRUE	targeting	chr11	66418134	66418152	-	NGG	enhancer	chr11	66418115	66418615	PACS1	ENSG00000175115	PACS1	10	63280	TRUE	0.9	-0.4329586985006222	atcttgtggaaaggacGAAACACCGTTTGGGGTGAGCGTGTAGAgtttAagagctaTGCTGGAAACAGCAtagcaaGAAGAGCAGGAGCGCTCTTCCGAGCTGTACAAGTGAACGCGTTAAGTCGATCGACAAGCTCACCTATTAGCGGCTAAGGC
964	G	GTTAAAAATAGCTTCACGG	TRUE	targeting	chr11	66418458	66418476	+	NGG	enhancer	chr11	66418115	66418615	PACS1	ENSG00000175115	PACS1	30	63260	TRUE	0.778	-0.1596779324158566	atcttgtggaaaggacGAAACACCGGTTAAAAATAGCTTCACGGgtttAagagctaTGCTGGAAACAGCAtagcaaGAAGAGCAGGAGCGCTCTTCCGAGCTGTACAAGTGAACGCGTTAAGTCGATCGACAAGCTCACCTATTAGCGGCTAAGGC
965	G	GTGAGCGTGTAGAAGGAAT	TRUE	targeting	chr11	66418128	66418146	-	NGG	enhancer	chr11	66418115	66418615	PACS1	ENSG00000175115	PACS1	59	63231	TRUE	0.368	0.05601684810783258	atcttgtggaaaggacGAAACACCGGTGAGCGTGTAGAAGGAATgtttAagagctaTGCTGGAAACAGCAtagcaaGAAGAGCAGGAGCGCTCTTCCGAGCTGTACAAGTGAACGCGTTAAGTCGATCGACAAGCTCACCTATTAGCGGCTAAGGC
966	G	CTTTAATCCTTGACCACAA	TRUE	targeting	chr11	68020766	68020784	+	NGG	enhancer	chr11	68020540	68021041	KMT5B	ENSG00000110066	KMT5B	9	89097	TRUE	0.916	-0.531888563933512	atcttgtggaaaggacGAAACACCGCTTTAATCCTTGACCACAAgtttAagagctaTGCTGGAAACAGCAtagcaaGAAGAGCAGGAGCGCTCTTCCGAGCTGTACAAGTGAACGCGTTAAGTCGATCGACAAGCTCACCTATTAGCGGCTAAGGC
967	G	GTCAAGGATTAAAGCCGGC	TRUE	targeting	chr11	68020761	68020779	-	NGG	enhancer	chr11	68020540	68021041	KMT5B	ENSG00000110066	KMT5B	45	89061	TRUE	0.482	0.01389240404257086	atcttgtggaaaggacGAAACACCGGTCAAGGATTAAAGCCGGCgtttAagagctaTGCTGGAAACAGCAtagcaaGAAGAGCAGGAGCGCTCTTCCGAGCTGTACAAGTGAACGCGTTAAGTCGATCGACAAGCTCACCTATTAGCGGCTAAGGC
968	G	CCTCTCCAGACCTGACTCG	TRUE	targeting	chr11	68020833	68020851	-	NGG	enhancer	chr11	68020540	68021041	KMT5B	ENSG00000110066	KMT5B	82	89024	TRUE	0.174	0.1391121722208446	atcttgtggaaaggacGAAACACCGCCTCTCCAGACCTGACTCGgtttAagagctaTGCTGGAAACAGCAtagcaaGAAGAGCAGGAGCGCTCTTCCGAGCTGTACAAGTGAACGCGTTAAGTCGATCGACAAGCTCACCTATTAGCGGCTAAGGC
969	G	TACAGGTCGAGGCAGTCGT	TRUE	targeting	chr11	68020608	68020626	+	NGG	enhancer	chr11	68020540	68021041	KMT5B	ENSG00000110066	KMT5B	75	89031	TRUE	0.708	-0.07755055563222302	atcttgtggaaaggacGAAACACCGTACAGGTCGAGGCAGTCGTgtttAagagctaTGCTGGAAACAGCAtagcaaGAAGAGCAGGAGCGCTCTTCCGAGCTGTACAAGTGAACGCGTTAAGTCGATCGACAAGCTCACCTATTAGCGGCTAAGGC
970	G	TAGAGCCAAAGCCCCACAA	TRUE	targeting	chr11	68126105	68126123	+	NGG	enhancer	chr11	68125912	68126413	KMT5B	ENSG00000110066	KMT5B	84	89022	TRUE	0.69	-0.0421648026364575	atcttgtggaaaggacGAAACACCGTAGAGCCAAAGCCCCACAAgtttAagagctaTGCTGGAAACAGCAtagcaaGAAGAGCAGGAGCGCTCTTCCGAGCTGTACAAGTGAACGCGTTAAGTCGATCGACAAGCTCACCTATTAGCGGCTAAGGC
971	G	AATGGAGTCCTACTCTACA	TRUE	targeting	chr11	68126039	68126057	+	NGG	enhancer	chr11	68125912	68126413	KMT5B	ENSG00000110066	KMT5B	80	89026	TRUE	0.376	0.04318355159133852	atcttgtggaaaggacGAAACACCGAATGGAGTCCTACTCTACAgtttAagagctaTGCTGGAAACAGCAtagcaaGAAGAGCAGGAGCGCTCTTCCGAGCTGTACAAGTGAACGCGTTAAGTCGATCGACAAGCTCACCTATTAGCGGCTAAGGC
973	G	TAGAGTAGGACTCCATTTG	TRUE	targeting	chr11	68126037	68126055	-	NGG	enhancer	chr11	68125912	68126413	KMT5B	ENSG00000110066	KMT5B	122	88984	TRUE	0.01209825016939358	0.25706544851733365	atcttgtggaaaggacGAAACACCGTAGAGTAGGACTCCATTTGgtttAagagctaTGCTGGAAACAGCAtagcaaGAAGAGCAGGAGCGCTCTTCCGAGCTGTACAAGTGAACGCGTTAAGTCGATCGACAAGCTCACCTATTAGCGGCTAAGGC
974	G	CCCCTTGTCAGCACATGCG	TRUE	targeting	chr11	68330242	68330260	+	NGG	enhancer	chr11	68329673	68330480	KMT5B	ENSG00000110066	KMT5B	50	89056	TRUE	0.276	0.10647050695450744	atcttgtggaaaggacGAAACACCGCCCCTTGTCAGCACATGCGgtttAagagctaTGCTGGAAACAGCAtagcaaGAAGAGCAGGAGCGCTCTTCCGAGCTGTACAAGTGAACGCGTTAAGTCGATCGACAAGCTCACCTATTAGCGGCTAAGGC
975	G	CCGCGCATGTGCTGACAAG	TRUE	targeting	chr11	68330245	68330263	-	NGG	enhancer	chr11	68329673	68330480	KMT5B	ENSG00000110066	KMT5B	82	89024	TRUE	0.514	0.00650120930681896	atcttgtggaaaggacGAAACACCGCCGCGCATGTGCTGACAAGgtttAagagctaTGCTGGAAACAGCAtagcaaGAAGAGCAGGAGCGCTCTTCCGAGCTGTACAAGTGAACGCGTTAAGTCGATCGACAAGCTCACCTATTAGCGGCTAAGGC
976	G	GCCGCGCATGTGCTGACAA	TRUE	targeting	chr11	68330246	68330264	-	NGG	enhancer	chr11	68329673	68330480	KMT5B	ENSG00000110066	KMT5B	56	89050	TRUE	0.972	-0.31764669343730545	atcttgtggaaaggacGAAACACCGGCCGCGCATGTGCTGACAAgtttAagagctaTGCTGGAAACAGCAtagcaaGAAGAGCAGGAGCGCTCTTCCGAGCTGTACAAGTGAACGCGTTAAGTCGATCGACAAGCTCACCTATTAGCGGCTAAGGC
977	G	GTTGAGTAGCTCTCCCCCA	TRUE	targeting	chr11	68329697	68329715	-	NGG	enhancer	chr11	68329673	68330480	KMT5B	ENSG00000110066	KMT5B	26	89080	TRUE	0.87	-0.24548290664504868	atcttgtggaaaggacGAAACACCGGTTGAGTAGCTCTCCCCCAgtttAagagctaTGCTGGAAACAGCAtagcaaGAAGAGCAGGAGCGCTCTTCCGAGCTGTACAAGTGAACGCGTTAAGTCGATCGACAAGCTCACCTATTAGCGGCTAAGGC
978	G	AGTGCCTTAGAAGCCGGAG	TRUE	targeting	chr11	68342623	68342641	+	NGG	enhancer	chr11	68342236	68342737	KMT5B	ENSG00000110066	KMT5B	58	89048	TRUE	0.19	0.13536184324002365	atcttgtggaaaggacGAAACACCGAGTGCCTTAGAAGCCGGAGgtttAagagctaTGCTGGAAACAGCAtagcaaGAAGAGCAGGAGCGCTCTTCCGAGCTGTACAAGTGAACGCGTTAAGTCGATCGACAAGCTCACCTATTAGCGGCTAAGGC
979	G	GGAGCAGAACCCGACGGGA	TRUE	targeting	chr11	68342257	68342275	-	NGG	enhancer	chr11	68342236	68342737	KMT5B	ENSG00000110066	KMT5B	180	88926	TRUE	0.334	0.05315048837075037	atcttgtggaaaggacGAAACACCGGGAGCAGAACCCGACGGGAgtttAagagctaTGCTGGAAACAGCAtagcaaGAAGAGCAGGAGCGCTCTTCCGAGCTGTACAAGTGAACGCGTTAAGTCGATCGACAAGCTCACCTATTAGCGGCTAAGGC
980	G	GGCAGGAGCAGAACCCGAC	TRUE	targeting	chr11	68342261	68342279	-	NGG	enhancer	chr11	68342236	68342737	KMT5B	ENSG00000110066	KMT5B	78	89028	TRUE	0.628	-0.02894656112555466	atcttgtggaaaggacGAAACACCGGGCAGGAGCAGAACCCGACgtttAagagctaTGCTGGAAACAGCAtagcaaGAAGAGCAGGAGCGCTCTTCCGAGCTGTACAAGTGAACGCGTTAAGTCGATCGACAAGCTCACCTATTAGCGGCTAAGGC
981	G	CAGCCCCCTCTTCTCCAAA	TRUE	targeting	chr11	68342337	68342355	-	NGG	enhancer	chr11	68342236	68342737	KMT5B	ENSG00000110066	KMT5B	136	88970	TRUE	0.338	0.05201213619301159	atcttgtggaaaggacGAAACACCGCAGCCCCCTCTTCTCCAAAgtttAagagctaTGCTGGAAACAGCAtagcaaGAAGAGCAGGAGCGCTCTTCCGAGCTGTACAAGTGAACGCGTTAAGTCGATCGACAAGCTCACCTATTAGCGGCTAAGGC
982	G	TGACATAGATTGTCTCGGG	TRUE	targeting	chr11	68343203	68343221	-	NGG	enhancer	chr11	68343020	68343521	KMT5B	ENSG00000110066	KMT5B	29	89077	TRUE	0.546	-0.03359932744594796	atcttgtggaaaggacGAAACACCGTGACATAGATTGTCTCGGGgtttAagagctaTGCTGGAAACAGCAtagcaaGAAGAGCAGGAGCGCTCTTCCGAGCTGTACAAGTGAACGCGTTAAGTCGATCGACAAGCTCACCTATTAGCGGCTAAGGC
983	G	CCTGCTTGAGCACCCACGG	TRUE	targeting	chr11	68343165	68343183	+	NGG	enhancer	chr11	68343020	68343521	KMT5B	ENSG00000110066	KMT5B	98	89008	TRUE	0.628	-0.02690214211346486	atcttgtggaaaggacGAAACACCGCCTGCTTGAGCACCCACGGgtttAagagctaTGCTGGAAACAGCAtagcaaGAAGAGCAGGAGCGCTCTTCCGAGCTGTACAAGTGAACGCGTTAAGTCGATCGACAAGCTCACCTATTAGCGGCTAAGGC
984	G	TGAAGTCCCCCTACCAGGG	TRUE	targeting	chr11	68343320	68343338	-	NGG	enhancer	chr11	68343020	68343521	KMT5B	ENSG00000110066	KMT5B	19	89087	TRUE	0.988	-0.5669774029368966	atcttgtggaaaggacGAAACACCGTGAAGTCCCCCTACCAGGGgtttAagagctaTGCTGGAAACAGCAtagcaaGAAGAGCAGGAGCGCTCTTCCGAGCTGTACAAGTGAACGCGTTAAGTCGATCGACAAGCTCACCTATTAGCGGCTAAGGC
985	G	CCATGAAGTCCCCCTACCA	TRUE	targeting	chr11	68343323	68343341	-	NGG	enhancer	chr11	68343020	68343521	KMT5B	ENSG00000110066	KMT5B	30	89076	TRUE	0.00731469495453677	0.5268551622723502	atcttgtggaaaggacGAAACACCGCCATGAAGTCCCCCTACCAgtttAagagctaTGCTGGAAACAGCAtagcaaGAAGAGCAGGAGCGCTCTTCCGAGCTGTACAAGTGAACGCGTTAAGTCGATCGACAAGCTCACCTATTAGCGGCTAAGGC
986	G	GGGTGGTTAGGCTACCCAG	TRUE	targeting	chr11	68370411	68370429	+	NGG	enhancer	chr11	68370154	68370655	KMT5B	ENSG00000110066	KMT5B	93	89013	TRUE	0.214	0.11159837097128068	atcttgtggaaaggacGAAACACCGGGGTGGTTAGGCTACCCAGgtttAagagctaTGCTGGAAACAGCAtagcaaGAAGAGCAGGAGCGCTCTTCCGAGCTGTACAAGTGAACGCGTTAAGTCGATCGACAAGCTCACCTATTAGCGGCTAAGGC
987	G	GAGGCTGCCTGCGCTCACA	TRUE	targeting	chr11	68370390	68370408	+	NGG	enhancer	chr11	68370154	68370655	KMT5B	ENSG00000110066	KMT5B	129	88977	TRUE	0.97	-0.19940906024829105	atcttgtggaaaggacGAAACACCGGAGGCTGCCTGCGCTCACAgtttAagagctaTGCTGGAAACAGCAtagcaaGAAGAGCAGGAGCGCTCTTCCGAGCTGTACAAGTGAACGCGTTAAGTCGATCGACAAGCTCACCTATTAGCGGCTAAGGC
988	G	TTCCATTCCAGAGCCGTCA	TRUE	targeting	chr11	68370575	68370593	+	NGG	enhancer	chr11	68370154	68370655	KMT5B	ENSG00000110066	KMT5B	47	89059	TRUE	0.01460203837593882	0.3848462901752216	atcttgtggaaaggacGAAACACCGTTCCATTCCAGAGCCGTCAgtttAagagctaTGCTGGAAACAGCAtagcaaGAAGAGCAGGAGCGCTCTTCCGAGCTGTACAAGTGAACGCGTTAAGTCGATCGACAAGCTCACCTATTAGCGGCTAAGGC
989	G	GGGCTCGCTGCTAGTCCAG	TRUE	targeting	chr11	68370534	68370552	-	NGG	enhancer	chr11	68370154	68370655	KMT5B	ENSG00000110066	KMT5B	151	88955	TRUE	0.558	-0.01374119287456443	atcttgtggaaaggacGAAACACCGGGGCTCGCTGCTAGTCCAGgtttAagagctaTGCTGGAAACAGCAtagcaaGAAGAGCAGGAGCGCTCTTCCGAGCTGTACAAGTGAACGCGTTAAGTCGATCGACAAGCTCACCTATTAGCGGCTAAGGC
990	G	ATCCGCCCGGACAGACGGA	TRUE	targeting	chr11	68374221	68374239	-	NGG	enhancer	chr11	68374039	68374540	KMT5B	ENSG00000110066	KMT5B	62	89044	TRUE	0.106	0.20941169609002225	atcttgtggaaaggacGAAACACCGATCCGCCCGGACAGACGGAgtttAagagctaTGCTGGAAACAGCAtagcaaGAAGAGCAGGAGCGCTCTTCCGAGCTGTACAAGTGAACGCGTTAAGTCGATCGACAAGCTCACCTATTAGCGGCTAAGGC
991	G	CTTCCTGAGCTAATCCGCC	TRUE	targeting	chr11	68374233	68374251	-	NGG	enhancer	chr11	68374039	68374540	KMT5B	ENSG00000110066	KMT5B	66	89040	TRUE	0.96	-0.2511667490673981	atcttgtggaaaggacGAAACACCGCTTCCTGAGCTAATCCGCCgtttAagagctaTGCTGGAAACAGCAtagcaaGAAGAGCAGGAGCGCTCTTCCGAGCTGTACAAGTGAACGCGTTAAGTCGATCGACAAGCTCACCTATTAGCGGCTAAGGC
992	G	TATTCGGCCCCGAGCTGAG	TRUE	targeting	chr11	68374261	68374279	-	NGG	enhancer	chr11	68374039	68374540	KMT5B	ENSG00000110066	KMT5B	105	89001	TRUE	0.308	0.09125638383165352	atcttgtggaaaggacGAAACACCGTATTCGGCCCCGAGCTGAGgtttAagagctaTGCTGGAAACAGCAtagcaaGAAGAGCAGGAGCGCTCTTCCGAGCTGTACAAGTGAACGCGTTAAGTCGATCGACAAGCTCACCTATTAGCGGCTAAGGC
993	G	AATCCGCCCGGACAGACGG	TRUE	targeting	chr11	68374222	68374240	-	NGG	enhancer	chr11	68374039	68374540	KMT5B	ENSG00000110066	KMT5B	58	89048	TRUE	0.414	0.05018091830512916	atcttgtggaaaggacGAAACACCGAATCCGCCCGGACAGACGGgtttAagagctaTGCTGGAAACAGCAtagcaaGAAGAGCAGGAGCGCTCTTCCGAGCTGTACAAGTGAACGCGTTAAGTCGATCGACAAGCTCACCTATTAGCGGCTAAGGC
994	G	CCACAACAGATTTACAGAG	TRUE	targeting	chr11	68396599	68396617	+	NGG	enhancer	chr11	68396488	68396988	KMT5B	ENSG00000110066	KMT5B	71	89035	TRUE	0.836	-0.10478243891944404	atcttgtggaaaggacGAAACACCGCCACAACAGATTTACAGAGgtttAagagctaTGCTGGAAACAGCAtagcaaGAAGAGCAGGAGCGCTCTTCCGAGCTGTACAAGTGAACGCGTTAAGTCGATCGACAAGCTCACCTATTAGCGGCTAAGGC
995	G	ACCACGTGTGAAGCCCGAG	TRUE	targeting	chr11	68396888	68396906	+	NGG	enhancer	chr11	68396488	68396988	KMT5B	ENSG00000110066	KMT5B	126	88980	TRUE	0.01669404630803666	0.22603042828434897	atcttgtggaaaggacGAAACACCGACCACGTGTGAAGCCCGAGgtttAagagctaTGCTGGAAACAGCAtagcaaGAAGAGCAGGAGCGCTCTTCCGAGCTGTACAAGTGAACGCGTTAAGTCGATCGACAAGCTCACCTATTAGCGGCTAAGGC
996	G	GGGCAGTCCTGACACCTAC	TRUE	targeting	chr11	68396836	68396854	+	NGG	enhancer	chr11	68396488	68396988	KMT5B	ENSG00000110066	KMT5B	183	88923	TRUE	0.208	0.07812281468572524	atcttgtggaaaggacGAAACACCGGGGCAGTCCTGACACCTACgtttAagagctaTGCTGGAAACAGCAtagcaaGAAGAGCAGGAGCGCTCTTCCGAGCTGTACAAGTGAACGCGTTAAGTCGATCGACAAGCTCACCTATTAGCGGCTAAGGC
997	G	GCGGCTCCAAGCAACCTGT	TRUE	targeting	chr11	68396853	68396871	-	NGG	enhancer	chr11	68396488	68396988	KMT5B	ENSG00000110066	KMT5B	51	89055	TRUE	0.662	-0.0590206868999753	atcttgtggaaaggacGAAACACCGGCGGCTCCAAGCAACCTGTgtttAagagctaTGCTGGAAACAGCAtagcaaGAAGAGCAGGAGCGCTCTTCCGAGCTGTACAAGTGAACGCGTTAAGTCGATCGACAAGCTCACCTATTAGCGGCTAAGGC
998	G	AAGTAGGTGACTCAGCGAC	TRUE	targeting	chr11	68677604	68677622	-	NGG	enhancer	chr11	68677389	68677889	KMT5B	ENSG00000110066	KMT5B	44	89062	TRUE	0.256	0.15646326655914286	atcttgtggaaaggacGAAACACCGAAGTAGGTGACTCAGCGACgtttAagagctaTGCTGGAAACAGCAtagcaaGAAGAGCAGGAGCGCTCTTCCGAGCTGTACAAGTGAACGCGTTAAGTCGATCGACAAGCTCACCTATTAGCGGCTAAGGC
999	G	CCATGGGATGAGTTCACCA	TRUE	targeting	chr11	68677812	68677830	+	NGG	enhancer	chr11	68677389	68677889	KMT5B	ENSG00000110066	KMT5B	53	89053	TRUE	0.466	0.02819064216438149	atcttgtggaaaggacGAAACACCGCCATGGGATGAGTTCACCAgtttAagagctaTGCTGGAAACAGCAtagcaaGAAGAGCAGGAGCGCTCTTCCGAGCTGTACAAGTGAACGCGTTAAGTCGATCGACAAGCTCACCTATTAGCGGCTAAGGC
1000	G	GAGGAAGCTCATCTCCCAT	TRUE	targeting	chr11	68677797	68677815	+	NGG	enhancer	chr11	68677389	68677889	KMT5B	ENSG00000110066	KMT5B	114	88992	TRUE	0.418	0.02886636825568928	atcttgtggaaaggacGAAACACCGGAGGAAGCTCATCTCCCATgtttAagagctaTGCTGGAAACAGCAtagcaaGAAGAGCAGGAGCGCTCTTCCGAGCTGTACAAGTGAACGCGTTAAGTCGATCGACAAGCTCACCTATTAGCGGCTAAGGC
1001	G	CTTGGTGAACTCATCCCAT	TRUE	targeting	chr11	68677814	68677832	-	NGG	enhancer	chr11	68677389	68677889	KMT5B	ENSG00000110066	KMT5B	80	89026	TRUE	0.32	0.08108031608197458	atcttgtggaaaggacGAAACACCGCTTGGTGAACTCATCCCATgtttAagagctaTGCTGGAAACAGCAtagcaaGAAGAGCAGGAGCGCTCTTCCGAGCTGTACAAGTGAACGCGTTAAGTCGATCGACAAGCTCACCTATTAGCGGCTAAGGC
1002	G	CACAGTTGACCGAAGCAAG	TRUE	targeting	chr11	69443768	69443786	-	NGG	enhancer	chr11	69443248	69444203	SHANK2	ENSG00000162105	SHANK2	16	20647	TRUE	0.912	-0.4729060782161154	atcttgtggaaaggacGAAACACCGCACAGTTGACCGAAGCAAGgtttAagagctaTGCTGGAAACAGCAtagcaaGAAGAGCAGGAGCGCTCTTCCGAGCTGTACAAGTGAACGCGTTAAGTCGATCGACAAGCTCACCTATTAGCGGCTAAGGC
1003	G	CGCTTGCTTCGGTCAACTG	TRUE	targeting	chr11	69443766	69443784	+	NGG	enhancer	chr11	69443248	69444203	SHANK2	ENSG00000162105	SHANK2	19	20644	TRUE	0.34	0.1254914923880457	atcttgtggaaaggacGAAACACCGCGCTTGCTTCGGTCAACTGgtttAagagctaTGCTGGAAACAGCAtagcaaGAAGAGCAGGAGCGCTCTTCCGAGCTGTACAAGTGAACGCGTTAAGTCGATCGACAAGCTCACCTATTAGCGGCTAAGGC
1004	G	GCCATTCATGAAAGCGCAG	TRUE	targeting	chr11	69443549	69443567	+	NGG	enhancer	chr11	69443248	69444203	SHANK2	ENSG00000162105	SHANK2	15	20648	TRUE	0.276	0.25479429213579996	atcttgtggaaaggacGAAACACCGGCCATTCATGAAAGCGCAGgtttAagagctaTGCTGGAAACAGCAtagcaaGAAGAGCAGGAGCGCTCTTCCGAGCTGTACAAGTGAACGCGTTAAGTCGATCGACAAGCTCACCTATTAGCGGCTAAGGC
1005	G	CGCTTCCCAAACAGCCGAT	TRUE	targeting	chr11	69443528	69443546	-	NGG	enhancer	chr11	69443248	69444203	SHANK2	ENSG00000162105	SHANK2	20	20643	TRUE	0.19	0.27672348651238554	atcttgtggaaaggacGAAACACCGCGCTTCCCAAACAGCCGATgtttAagagctaTGCTGGAAACAGCAtagcaaGAAGAGCAGGAGCGCTCTTCCGAGCTGTACAAGTGAACGCGTTAAGTCGATCGACAAGCTCACCTATTAGCGGCTAAGGC
1006	G	GTTCCGACTGGGAACCCAG	TRUE	targeting	chr11	70477910	70477928	-	NGG	enhancer	chr11	70477634	70478134	SHANK2	ENSG00000162105	SHANK2	32	20631	TRUE	0.1	0.3518105613593612	atcttgtggaaaggacGAAACACCGGTTCCGACTGGGAACCCAGgtttAagagctaTGCTGGAAACAGCAtagcaaGAAGAGCAGGAGCGCTCTTCCGAGCTGTACAAGTGAACGCGTTAAGTCGATCGACAAGCTCACCTATTAGCGGCTAAGGC
1007	G	CAACCGCTGGGTTCCCAGT	TRUE	targeting	chr11	70477904	70477922	+	NGG	enhancer	chr11	70477634	70478134	SHANK2	ENSG00000162105	SHANK2	14	20649	TRUE	0.752	-0.215645865568066	atcttgtggaaaggacGAAACACCGCAACCGCTGGGTTCCCAGTgtttAagagctaTGCTGGAAACAGCAtagcaaGAAGAGCAGGAGCGCTCTTCCGAGCTGTACAAGTGAACGCGTTAAGTCGATCGACAAGCTCACCTATTAGCGGCTAAGGC
1008	G	ACGTTGCTAAGCAACCGCT	TRUE	targeting	chr11	70477893	70477911	+	NGG	enhancer	chr11	70477634	70478134	SHANK2	ENSG00000162105	SHANK2	1	20662	FALSE	NA	NA	atcttgtggaaaggacGAAACACCGACGTTGCTAAGCAACCGCTgtttAagagctaTGCTGGAAACAGCAtagcaaGAAGAGCAGGAGCGCTCTTCCGAGCTGTACAAGTGAACGCGTTAAGTCGATCGACAAGCTCACCTATTAGCGGCTAAGGC
1009	G	GTTCCCAGTCGGAACACAC	TRUE	targeting	chr11	70477914	70477932	+	NGG	enhancer	chr11	70477634	70478134	SHANK2	ENSG00000162105	SHANK2	17	20646	TRUE	0.776	-0.2618036124134462	atcttgtggaaaggacGAAACACCGGTTCCCAGTCGGAACACACgtttAagagctaTGCTGGAAACAGCAtagcaaGAAGAGCAGGAGCGCTCTTCCGAGCTGTACAAGTGAACGCGTTAAGTCGATCGACAAGCTCACCTATTAGCGGCTAAGGC
1010	G	GCATGGTACCCCGCACACA	TRUE	targeting	chr11	70626084	70626102	+	NGG	enhancer	chr11	70625431	70626723	SHANK2	ENSG00000162105	SHANK2	16	20647	TRUE	0.662	-0.17514961123327977	atcttgtggaaaggacGAAACACCGGCATGGTACCCCGCACACAgtttAagagctaTGCTGGAAACAGCAtagcaaGAAGAGCAGGAGCGCTCTTCCGAGCTGTACAAGTGAACGCGTTAAGTCGATCGACAAGCTCACCTATTAGCGGCTAAGGC
1011	G	TACCATGCTCAGCCGGGAT	TRUE	targeting	chr11	70626073	70626091	-	NGG	enhancer	chr11	70625431	70626723	SHANK2	ENSG00000162105	SHANK2	19	20644	TRUE	0.574	-0.07167048025711775	atcttgtggaaaggacGAAACACCGTACCATGCTCAGCCGGGATgtttAagagctaTGCTGGAAACAGCAtagcaaGAAGAGCAGGAGCGCTCTTCCGAGCTGTACAAGTGAACGCGTTAAGTCGATCGACAAGCTCACCTATTAGCGGCTAAGGC
1012	G	CGTAAAGCTTGCCACCTGG	TRUE	targeting	chr11	70626484	70626502	-	NGG	enhancer	chr11	70625431	70626723	SHANK2	ENSG00000162105	SHANK2	14	20649	TRUE	0.632	-0.09452751705473794	atcttgtggaaaggacGAAACACCGCGTAAAGCTTGCCACCTGGgtttAagagctaTGCTGGAAACAGCAtagcaaGAAGAGCAGGAGCGCTCTTCCGAGCTGTACAAGTGAACGCGTTAAGTCGATCGACAAGCTCACCTATTAGCGGCTAAGGC
1013	G	GTCAAGTTCGACAACCCCC	TRUE	targeting	chr11	70626467	70626485	+	NGG	enhancer	chr11	70625431	70626723	SHANK2	ENSG00000162105	SHANK2	12	20651	TRUE	0.128	0.42111234746468895	atcttgtggaaaggacGAAACACCGGTCAAGTTCGACAACCCCCgtttAagagctaTGCTGGAAACAGCAtagcaaGAAGAGCAGGAGCGCTCTTCCGAGCTGTACAAGTGAACGCGTTAAGTCGATCGACAAGCTCACCTATTAGCGGCTAAGGC
1014	G	GCTGTACCATTGTTGTGAG	TRUE	targeting	chr11	70628960	70628978	+	NGG	enhancer	chr11	70628418	70629743	SHANK2	ENSG00000162105	SHANK2	22	20641	TRUE	0.968	-0.5464907649837794	atcttgtggaaaggacGAAACACCGGCTGTACCATTGTTGTGAGgtttAagagctaTGCTGGAAACAGCAtagcaaGAAGAGCAGGAGCGCTCTTCCGAGCTGTACAAGTGAACGCGTTAAGTCGATCGACAAGCTCACCTATTAGCGGCTAAGGC
1015	G	CAACTAAAACACACCACCC	TRUE	targeting	chr11	70629254	70629272	+	NGG	enhancer	chr11	70628418	70629743	SHANK2	ENSG00000162105	SHANK2	6	20657	FALSE	NA	NA	atcttgtggaaaggacGAAACACCGCAACTAAAACACACCACCCgtttAagagctaTGCTGGAAACAGCAtagcaaGAAGAGCAGGAGCGCTCTTCCGAGCTGTACAAGTGAACGCGTTAAGTCGATCGACAAGCTCACCTATTAGCGGCTAAGGC
1016	G	CCTCTTTCGAACTCTCTGA	TRUE	targeting	chr11	70629324	70629342	+	NGG	enhancer	chr11	70628418	70629743	SHANK2	ENSG00000162105	SHANK2	11	20652	TRUE	0.334	0.12671406435586574	atcttgtggaaaggacGAAACACCGCCTCTTTCGAACTCTCTGAgtttAagagctaTGCTGGAAACAGCAtagcaaGAAGAGCAGGAGCGCTCTTCCGAGCTGTACAAGTGAACGCGTTAAGTCGATCGACAAGCTCACCTATTAGCGGCTAAGGC
1017	G	CCTAAGGCGGCCCACCCAT	TRUE	targeting	chr11	70628575	70628593	+	NGG	enhancer	chr11	70628418	70629743	SHANK2	ENSG00000162105	SHANK2	36	20627	TRUE	0.66	-0.1013422973068927	atcttgtggaaaggacGAAACACCGCCTAAGGCGGCCCACCCATgtttAagagctaTGCTGGAAACAGCAtagcaaGAAGAGCAGGAGCGCTCTTCCGAGCTGTACAAGTGAACGCGTTAAGTCGATCGACAAGCTCACCTATTAGCGGCTAAGGC
1018	G	CATCCTTCTGGACAGATAG	TRUE	targeting	chr11	70715786	70715804	-	NGG	enhancer	chr11	70715363	70715863	SHANK2	ENSG00000162105	SHANK2	13	20650	TRUE	0.5	-0.06540635924256177	atcttgtggaaaggacGAAACACCGCATCCTTCTGGACAGATAGgtttAagagctaTGCTGGAAACAGCAtagcaaGAAGAGCAGGAGCGCTCTTCCGAGCTGTACAAGTGAACGCGTTAAGTCGATCGACAAGCTCACCTATTAGCGGCTAAGGC
1019	G	CTGCAAGAAGGGCTAGTGT	TRUE	targeting	chr11	70715425	70715443	-	NGG	enhancer	chr11	70715363	70715863	SHANK2	ENSG00000162105	SHANK2	3	20660	FALSE	NA	NA	atcttgtggaaaggacGAAACACCGCTGCAAGAAGGGCTAGTGTgtttAagagctaTGCTGGAAACAGCAtagcaaGAAGAGCAGGAGCGCTCTTCCGAGCTGTACAAGTGAACGCGTTAAGTCGATCGACAAGCTCACCTATTAGCGGCTAAGGC
1020	G	TTTGCTGATGAGCTCGGCT	TRUE	targeting	chr11	70715716	70715734	+	NGG	enhancer	chr11	70715363	70715863	SHANK2	ENSG00000162105	SHANK2	8	20655	TRUE	0.138	0.517263630567133	atcttgtggaaaggacGAAACACCGTTTGCTGATGAGCTCGGCTgtttAagagctaTGCTGGAAACAGCAtagcaaGAAGAGCAGGAGCGCTCTTCCGAGCTGTACAAGTGAACGCGTTAAGTCGATCGACAAGCTCACCTATTAGCGGCTAAGGC
1021	G	AACGGAGCCTGCTTCGGCA	TRUE	targeting	chr11	70715746	70715764	-	NGG	enhancer	chr11	70715363	70715863	SHANK2	ENSG00000162105	SHANK2	3	20660	FALSE	NA	NA	atcttgtggaaaggacGAAACACCGAACGGAGCCTGCTTCGGCAgtttAagagctaTGCTGGAAACAGCAtagcaaGAAGAGCAGGAGCGCTCTTCCGAGCTGTACAAGTGAACGCGTTAAGTCGATCGACAAGCTCACCTATTAGCGGCTAAGGC
1022	G	ATTCTGCTGAGATATCAGA	TRUE	targeting	chr11	70898474	70898492	+	NGG	enhancer	chr11	70897887	70898692	SHANK2	ENSG00000162105	SHANK2	17	20646	TRUE	0.204	0.2304876448588291	atcttgtggaaaggacGAAACACCGATTCTGCTGAGATATCAGAgtttAagagctaTGCTGGAAACAGCAtagcaaGAAGAGCAGGAGCGCTCTTCCGAGCTGTACAAGTGAACGCGTTAAGTCGATCGACAAGCTCACCTATTAGCGGCTAAGGC
1023	G	CTGGGTAATGATTACAGGC	TRUE	targeting	chr11	70898410	70898428	+	NGG	enhancer	chr11	70897887	70898692	SHANK2	ENSG00000162105	SHANK2	28	20635	TRUE	0.77	-0.2114562261731092	atcttgtggaaaggacGAAACACCGCTGGGTAATGATTACAGGCgtttAagagctaTGCTGGAAACAGCAtagcaaGAAGAGCAGGAGCGCTCTTCCGAGCTGTACAAGTGAACGCGTTAAGTCGATCGACAAGCTCACCTATTAGCGGCTAAGGC
1024	G	TGTGTGTATATATTTGGCC	TRUE	targeting	chr11	70898262	70898280	-	NGG	enhancer	chr11	70897887	70898692	SHANK2	ENSG00000162105	SHANK2	13	20650	TRUE	0.452	0.02802837219799991	atcttgtggaaaggacGAAACACCGTGTGTGTATATATTTGGCCgtttAagagctaTGCTGGAAACAGCAtagcaaGAAGAGCAGGAGCGCTCTTCCGAGCTGTACAAGTGAACGCGTTAAGTCGATCGACAAGCTCACCTATTAGCGGCTAAGGC
1025	G	ACACGTTACTGGAAACTGG	TRUE	targeting	chr11	70898505	70898523	+	NGG	enhancer	chr11	70897887	70898692	SHANK2	ENSG00000162105	SHANK2	0	20663	FALSE	NA	NA	atcttgtggaaaggacGAAACACCGACACGTTACTGGAAACTGGgtttAagagctaTGCTGGAAACAGCAtagcaaGAAGAGCAGGAGCGCTCTTCCGAGCTGTACAAGTGAACGCGTTAAGTCGATCGACAAGCTCACCTATTAGCGGCTAAGGC
1026	G	CACCGGTCATGTTTCACCT	TRUE	targeting	chr11	71270411	71270429	-	NGG	enhancer	chr11	71270247	71270748	SHANK2	ENSG00000162105	SHANK2	16	20647	TRUE	0.94	-0.5522394570137572	atcttgtggaaaggacGAAACACCGCACCGGTCATGTTTCACCTgtttAagagctaTGCTGGAAACAGCAtagcaaGAAGAGCAGGAGCGCTCTTCCGAGCTGTACAAGTGAACGCGTTAAGTCGATCGACAAGCTCACCTATTAGCGGCTAAGGC
1027	G	AATCACTCCTAACTAAGGA	TRUE	targeting	chr11	71270539	71270557	-	NGG	enhancer	chr11	71270247	71270748	SHANK2	ENSG00000162105	SHANK2	16	20647	TRUE	0.364	0.12743217535734086	atcttgtggaaaggacGAAACACCGAATCACTCCTAACTAAGGAgtttAagagctaTGCTGGAAACAGCAtagcaaGAAGAGCAGGAGCGCTCTTCCGAGCTGTACAAGTGAACGCGTTAAGTCGATCGACAAGCTCACCTATTAGCGGCTAAGGC
1028	G	CTAACTAAGGAGGGTTAGG	TRUE	targeting	chr11	71270531	71270549	-	NGG	enhancer	chr11	71270247	71270748	SHANK2	ENSG00000162105	SHANK2	2	20661	FALSE	NA	NA	atcttgtggaaaggacGAAACACCGCTAACTAAGGAGGGTTAGGgtttAagagctaTGCTGGAAACAGCAtagcaaGAAGAGCAGGAGCGCTCTTCCGAGCTGTACAAGTGAACGCGTTAAGTCGATCGACAAGCTCACCTATTAGCGGCTAAGGC
1030	G	GGCAGGATAAGATTCCCGG	TRUE	targeting	chr11	71787155	71787173	-	NGG	enhancer	chr11	71786591	71787691	SHANK2	ENSG00000162105	SHANK2	16	20647	TRUE	0.022	0.8710883114324122	atcttgtggaaaggacGAAACACCGGGCAGGATAAGATTCCCGGgtttAagagctaTGCTGGAAACAGCAtagcaaGAAGAGCAGGAGCGCTCTTCCGAGCTGTACAAGTGAACGCGTTAAGTCGATCGACAAGCTCACCTATTAGCGGCTAAGGC
1031	G	GCTAGGATGAGCATTATGA	TRUE	targeting	chr11	71787337	71787355	-	NGG	enhancer	chr11	71786591	71787691	SHANK2	ENSG00000162105	SHANK2	8	20655	TRUE	0.964	-0.8980477023093183	atcttgtggaaaggacGAAACACCGGCTAGGATGAGCATTATGAgtttAagagctaTGCTGGAAACAGCAtagcaaGAAGAGCAGGAGCGCTCTTCCGAGCTGTACAAGTGAACGCGTTAAGTCGATCGACAAGCTCACCTATTAGCGGCTAAGGC
1032	G	ACCAACCTGAACTCTCCCG	TRUE	targeting	chr11	71787269	71787287	+	NGG	enhancer	chr11	71786591	71787691	SHANK2	ENSG00000162105	SHANK2	1	20662	FALSE	NA	NA	atcttgtggaaaggacGAAACACCGACCAACCTGAACTCTCCCGgtttAagagctaTGCTGGAAACAGCAtagcaaGAAGAGCAGGAGCGCTCTTCCGAGCTGTACAAGTGAACGCGTTAAGTCGATCGACAAGCTCACCTATTAGCGGCTAAGGC
1033	G	GATGAGAGTTATGAGGCCG	TRUE	targeting	chr11	71787370	71787388	-	NGG	enhancer	chr11	71786591	71787691	SHANK2	ENSG00000162105	SHANK2	3	20660	FALSE	NA	NA	atcttgtggaaaggacGAAACACCGGATGAGAGTTATGAGGCCGgtttAagagctaTGCTGGAAACAGCAtagcaaGAAGAGCAGGAGCGCTCTTCCGAGCTGTACAAGTGAACGCGTTAAGTCGATCGACAAGCTCACCTATTAGCGGCTAAGGC
1034	G	TGCTGTCGCTCCCAGATCG	TRUE	targeting	chr11	72041184	72041202	-	NGG	enhancer	chr11	72040568	72042147	SHANK2	ENSG00000162105	SHANK2	25	20638	TRUE	0.23	0.18389097605065352	atcttgtggaaaggacGAAACACCGTGCTGTCGCTCCCAGATCGgtttAagagctaTGCTGGAAACAGCAtagcaaGAAGAGCAGGAGCGCTCTTCCGAGCTGTACAAGTGAACGCGTTAAGTCGATCGACAAGCTCACCTATTAGCGGCTAAGGC
1035	G	CCTTGCCCTGCGGTCCGCC	TRUE	targeting	chr11	72041585	72041603	-	NGG	enhancer	chr11	72040568	72042147	SHANK2	ENSG00000162105	SHANK2	11	20652	TRUE	0.624	-0.1646145832595698	atcttgtggaaaggacGAAACACCGCCTTGCCCTGCGGTCCGCCgtttAagagctaTGCTGGAAACAGCAtagcaaGAAGAGCAGGAGCGCTCTTCCGAGCTGTACAAGTGAACGCGTTAAGTCGATCGACAAGCTCACCTATTAGCGGCTAAGGC
1036	G	CACTAAATCCATTCCCCGA	TRUE	targeting	chr11	72041783	72041801	+	NGG	enhancer	chr11	72040568	72042147	SHANK2	ENSG00000162105	SHANK2	12	20651	TRUE	0.282	0.2107362884782762	atcttgtggaaaggacGAAACACCGCACTAAATCCATTCCCCGAgtttAagagctaTGCTGGAAACAGCAtagcaaGAAGAGCAGGAGCGCTCTTCCGAGCTGTACAAGTGAACGCGTTAAGTCGATCGACAAGCTCACCTATTAGCGGCTAAGGC
1037	G	CCACTAAATCCATTCCCCG	TRUE	targeting	chr11	72041782	72041800	+	NGG	enhancer	chr11	72040568	72042147	SHANK2	ENSG00000162105	SHANK2	5	20658	FALSE	NA	NA	atcttgtggaaaggacGAAACACCGCCACTAAATCCATTCCCCGgtttAagagctaTGCTGGAAACAGCAtagcaaGAAGAGCAGGAGCGCTCTTCCGAGCTGTACAAGTGAACGCGTTAAGTCGATCGACAAGCTCACCTATTAGCGGCTAAGGC
1038	G	GCTGCCAGCCACACGAGCA	TRUE	targeting	chr12	108692088	108692106	-	NGG	enhancer	chr12	108691433	108692716	HECTD4	ENSG00000173064	HECTD4	198	109682	TRUE	0.184	0.07451232226361469	atcttgtggaaaggacGAAACACCGGCTGCCAGCCACACGAGCAgtttAagagctaTGCTGGAAACAGCAtagcaaGAAGAGCAGGAGCGCTCTTCCGAGCTGTACAAGTGAACGCGTTAAGTCGATCGACAAGCTCACCTATTAGCGGCTAAGGC
1039	G	GGCAGCTCGTGACATAATT	TRUE	targeting	chr12	108692101	108692119	+	NGG	enhancer	chr12	108691433	108692716	HECTD4	ENSG00000173064	HECTD4	101	109779	TRUE	0.898	-0.14128975838794386	atcttgtggaaaggacGAAACACCGGGCAGCTCGTGACATAATTgtttAagagctaTGCTGGAAACAGCAtagcaaGAAGAGCAGGAGCGCTCTTCCGAGCTGTACAAGTGAACGCGTTAAGTCGATCGACAAGCTCACCTATTAGCGGCTAAGGC
1040	G	GTCATCAAAAATAGCCCCG	TRUE	targeting	chr12	108691902	108691920	+	NGG	enhancer	chr12	108691433	108692716	HECTD4	ENSG00000173064	HECTD4	26	109854	TRUE	0.376	0.06906201316705528	atcttgtggaaaggacGAAACACCGGTCATCAAAAATAGCCCCGgtttAagagctaTGCTGGAAACAGCAtagcaaGAAGAGCAGGAGCGCTCTTCCGAGCTGTACAAGTGAACGCGTTAAGTCGATCGACAAGCTCACCTATTAGCGGCTAAGGC
1041	G	AACTTCCCAATGTACCCCG	TRUE	targeting	chr12	108691919	108691937	-	NGG	enhancer	chr12	108691433	108692716	HECTD4	ENSG00000173064	HECTD4	23	109857	TRUE	0.144	0.18388472537417624	atcttgtggaaaggacGAAACACCGAACTTCCCAATGTACCCCGgtttAagagctaTGCTGGAAACAGCAtagcaaGAAGAGCAGGAGCGCTCTTCCGAGCTGTACAAGTGAACGCGTTAAGTCGATCGACAAGCTCACCTATTAGCGGCTAAGGC
1042	G	GAGCCGCAGCTGATAACTG	TRUE	targeting	chr12	112116756	112116774	-	NGG	enhancer	chr12	112116487	112116987	HECTD4	ENSG00000173064	HECTD4	141	109739	TRUE	0.24	0.07424053080324633	atcttgtggaaaggacGAAACACCGGAGCCGCAGCTGATAACTGgtttAagagctaTGCTGGAAACAGCAtagcaaGAAGAGCAGGAGCGCTCTTCCGAGCTGTACAAGTGAACGCGTTAAGTCGATCGACAAGCTCACCTATTAGCGGCTAAGGC
1043	G	AGACCCTCCTAGTGTCTAG	TRUE	targeting	chr12	112116586	112116604	-	NGG	enhancer	chr12	112116487	112116987	HECTD4	ENSG00000173064	HECTD4	95	109785	TRUE	0.552	-0.01479969761772041	atcttgtggaaaggacGAAACACCGAGACCCTCCTAGTGTCTAGgtttAagagctaTGCTGGAAACAGCAtagcaaGAAGAGCAGGAGCGCTCTTCCGAGCTGTACAAGTGAACGCGTTAAGTCGATCGACAAGCTCACCTATTAGCGGCTAAGGC
1044	G	TCCTCCTCTAGACACTAGG	TRUE	targeting	chr12	112116579	112116597	+	NGG	enhancer	chr12	112116487	112116987	HECTD4	ENSG00000173064	HECTD4	42	109838	TRUE	0.786	-0.13328104126561469	atcttgtggaaaggacGAAACACCGTCCTCCTCTAGACACTAGGgtttAagagctaTGCTGGAAACAGCAtagcaaGAAGAGCAGGAGCGCTCTTCCGAGCTGTACAAGTGAACGCGTTAAGTCGATCGACAAGCTCACCTATTAGCGGCTAAGGC
1045	G	CCCTCCTAGTGTCTAGAGG	TRUE	targeting	chr12	112116583	112116601	-	NGG	enhancer	chr12	112116487	112116987	HECTD4	ENSG00000173064	HECTD4	40	109840	TRUE	0.86	-0.16551742699625843	atcttgtggaaaggacGAAACACCGCCCTCCTAGTGTCTAGAGGgtttAagagctaTGCTGGAAACAGCAtagcaaGAAGAGCAGGAGCGCTCTTCCGAGCTGTACAAGTGAACGCGTTAAGTCGATCGACAAGCTCACCTATTAGCGGCTAAGGC
1046	G	TAGTGAGTTGGTCCCGCCC	TRUE	targeting	chr12	112330984	112331002	+	NGG	enhancer	chr12	112330705	112331206	HECTD4	ENSG00000173064	HECTD4	136	109744	TRUE	0.548	-0.01408684928789761	atcttgtggaaaggacGAAACACCGTAGTGAGTTGGTCCCGCCCgtttAagagctaTGCTGGAAACAGCAtagcaaGAAGAGCAGGAGCGCTCTTCCGAGCTGTACAAGTGAACGCGTTAAGTCGATCGACAAGCTCACCTATTAGCGGCTAAGGC
1047	G	TTCTGAGGTAACCAGACCG	TRUE	targeting	chr12	112331003	112331021	-	NGG	enhancer	chr12	112330705	112331206	HECTD4	ENSG00000173064	HECTD4	9	109871	TRUE	0.792	-0.31537692162629677	atcttgtggaaaggacGAAACACCGTTCTGAGGTAACCAGACCGgtttAagagctaTGCTGGAAACAGCAtagcaaGAAGAGCAGGAGCGCTCTTCCGAGCTGTACAAGTGAACGCGTTAAGTCGATCGACAAGCTCACCTATTAGCGGCTAAGGC
1048	G	TCCTCTTAGGGCTTACACC	TRUE	targeting	chr12	112330745	112330763	+	NGG	enhancer	chr12	112330705	112331206	HECTD4	ENSG00000173064	HECTD4	53	109827	TRUE	0.618	-0.06439917258113827	atcttgtggaaaggacGAAACACCGTCCTCTTAGGGCTTACACCgtttAagagctaTGCTGGAAACAGCAtagcaaGAAGAGCAGGAGCGCTCTTCCGAGCTGTACAAGTGAACGCGTTAAGTCGATCGACAAGCTCACCTATTAGCGGCTAAGGC
1049	G	ACCAGGTGTAAGCCCTAAG	TRUE	targeting	chr12	112330749	112330767	-	NGG	enhancer	chr12	112330705	112331206	HECTD4	ENSG00000173064	HECTD4	47	109833	TRUE	0.676	-0.07045533715416648	atcttgtggaaaggacGAAACACCGACCAGGTGTAAGCCCTAAGgtttAagagctaTGCTGGAAACAGCAtagcaaGAAGAGCAGGAGCGCTCTTCCGAGCTGTACAAGTGAACGCGTTAAGTCGATCGACAAGCTCACCTATTAGCGGCTAAGGC
1050	G	ATGATCGCGTCAGAAGTGG	TRUE	targeting	chr12	112351298	112351316	+	NGG	enhancer	chr12	112351093	112351594	HECTD4	ENSG00000173064	HECTD4	106	109774	TRUE	0.264	0.07038770679009086	atcttgtggaaaggacGAAACACCGATGATCGCGTCAGAAGTGGgtttAagagctaTGCTGGAAACAGCAtagcaaGAAGAGCAGGAGCGCTCTTCCGAGCTGTACAAGTGAACGCGTTAAGTCGATCGACAAGCTCACCTATTAGCGGCTAAGGC
1051	G	CACTTCTGACGCGATCATG	TRUE	targeting	chr12	112351297	112351315	-	NGG	enhancer	chr12	112351093	112351594	HECTD4	ENSG00000173064	HECTD4	131	109749	TRUE	0.828	-0.1071570904036128	atcttgtggaaaggacGAAACACCGCACTTCTGACGCGATCATGgtttAagagctaTGCTGGAAACAGCAtagcaaGAAGAGCAGGAGCGCTCTTCCGAGCTGTACAAGTGAACGCGTTAAGTCGATCGACAAGCTCACCTATTAGCGGCTAAGGC
1052	G	TAACCAAATGTGCAGGGCA	TRUE	targeting	chr12	112351337	112351355	+	NGG	enhancer	chr12	112351093	112351594	HECTD4	ENSG00000173064	HECTD4	15	109865	TRUE	0.246	0.17682976321552646	atcttgtggaaaggacGAAACACCGTAACCAAATGTGCAGGGCAgtttAagagctaTGCTGGAAACAGCAtagcaaGAAGAGCAGGAGCGCTCTTCCGAGCTGTACAAGTGAACGCGTTAAGTCGATCGACAAGCTCACCTATTAGCGGCTAAGGC
1053	G	GAGCAGTCCCTGTGCACAA	TRUE	targeting	chr12	112351257	112351275	+	NGG	enhancer	chr12	112351093	112351594	HECTD4	ENSG00000173064	HECTD4	206	109674	TRUE	0.808	-0.06492077364353763	atcttgtggaaaggacGAAACACCGGAGCAGTCCCTGTGCACAAgtttAagagctaTGCTGGAAACAGCAtagcaaGAAGAGCAGGAGCGCTCTTCCGAGCTGTACAAGTGAACGCGTTAAGTCGATCGACAAGCTCACCTATTAGCGGCTAAGGC
1054	G	TGAAGGAATCATTCCAACG	TRUE	targeting	chr12	112388437	112388455	+	NGG	enhancer	chr12	112388115	112388616	HECTD4	ENSG00000173064	HECTD4	33	109847	TRUE	0.712	-0.10474077815271184	atcttgtggaaaggacGAAACACCGTGAAGGAATCATTCCAACGgtttAagagctaTGCTGGAAACAGCAtagcaaGAAGAGCAGGAGCGCTCTTCCGAGCTGTACAAGTGAACGCGTTAAGTCGATCGACAAGCTCACCTATTAGCGGCTAAGGC
1055	G	TTTGAGGATCGAGTTCCCA	TRUE	targeting	chr12	112388372	112388390	+	NGG	enhancer	chr12	112388115	112388616	HECTD4	ENSG00000173064	HECTD4	96	109784	TRUE	0.206	0.09144079310615862	atcttgtggaaaggacGAAACACCGTTTGAGGATCGAGTTCCCAgtttAagagctaTGCTGGAAACAGCAtagcaaGAAGAGCAGGAGCGCTCTTCCGAGCTGTACAAGTGAACGCGTTAAGTCGATCGACAAGCTCACCTATTAGCGGCTAAGGC
1056	G	GTCCGGGCACCTAGTCTGG	TRUE	targeting	chr12	112388466	112388484	+	NGG	enhancer	chr12	112388115	112388616	HECTD4	ENSG00000173064	HECTD4	74	109806	TRUE	0.414	0.06442895713836806	atcttgtggaaaggacGAAACACCGGTCCGGGCACCTAGTCTGGgtttAagagctaTGCTGGAAACAGCAtagcaaGAAGAGCAGGAGCGCTCTTCCGAGCTGTACAAGTGAACGCGTTAAGTCGATCGACAAGCTCACCTATTAGCGGCTAAGGC
1057	G	CACCCCCAGACTAGGTGCC	TRUE	targeting	chr12	112388471	112388489	-	NGG	enhancer	chr12	112388115	112388616	HECTD4	ENSG00000173064	HECTD4	40	109840	TRUE	0.494	-0.00547634871011679	atcttgtggaaaggacGAAACACCGCACCCCCAGACTAGGTGCCgtttAagagctaTGCTGGAAACAGCAtagcaaGAAGAGCAGGAGCGCTCTTCCGAGCTGTACAAGTGAACGCGTTAAGTCGATCGACAAGCTCACCTATTAGCGGCTAAGGC
1058	G	TTATTTCGGAATCACCATG	TRUE	targeting	chr12	112419473	112419491	-	NGG	enhancer	chr12	112419193	112419694	HECTD4	ENSG00000173064	HECTD4	57	109823	TRUE	0.852	-0.16534672726010413	atcttgtggaaaggacGAAACACCGTTATTTCGGAATCACCATGgtttAagagctaTGCTGGAAACAGCAtagcaaGAAGAGCAGGAGCGCTCTTCCGAGCTGTACAAGTGAACGCGTTAAGTCGATCGACAAGCTCACCTATTAGCGGCTAAGGC
1059	G	ACACGAGAGGGGAGTTGCG	TRUE	targeting	chr12	112419520	112419538	+	NGG	enhancer	chr12	112419193	112419694	HECTD4	ENSG00000173064	HECTD4	28	109852	TRUE	0.542	-0.03755812174276027	atcttgtggaaaggacGAAACACCGACACGAGAGGGGAGTTGCGgtttAagagctaTGCTGGAAACAGCAtagcaaGAAGAGCAGGAGCGCTCTTCCGAGCTGTACAAGTGAACGCGTTAAGTCGATCGACAAGCTCACCTATTAGCGGCTAAGGC
1060	G	AGAGCCGCCGAGGGAACCA	TRUE	targeting	chr12	112419393	112419411	+	NGG	enhancer	chr12	112419193	112419694	HECTD4	ENSG00000173064	HECTD4	75	109805	TRUE	0.272	0.09035454289748884	atcttgtggaaaggacGAAACACCGAGAGCCGCCGAGGGAACCAgtttAagagctaTGCTGGAAACAGCAtagcaaGAAGAGCAGGAGCGCTCTTCCGAGCTGTACAAGTGAACGCGTTAAGTCGATCGACAAGCTCACCTATTAGCGGCTAAGGC
1061	G	GAGCCGCCGAGGGAACCAC	TRUE	targeting	chr12	112419394	112419412	+	NGG	enhancer	chr12	112419193	112419694	HECTD4	ENSG00000173064	HECTD4	93	109787	TRUE	0.894	-0.17241430245816458	atcttgtggaaaggacGAAACACCGGAGCCGCCGAGGGAACCACgtttAagagctaTGCTGGAAACAGCAtagcaaGAAGAGCAGGAGCGCTCTTCCGAGCTGTACAAGTGAACGCGTTAAGTCGATCGACAAGCTCACCTATTAGCGGCTAAGGC
1062	G	TTCCATGAGGCAACAGCGA	TRUE	targeting	chr12	112497435	112497453	-	NGG	enhancer	chr12	112497320	112497821	HECTD4	ENSG00000173064	HECTD4	86	109794	TRUE	0.494	0.01406073388822759	atcttgtggaaaggacGAAACACCGTTCCATGAGGCAACAGCGAgtttAagagctaTGCTGGAAACAGCAtagcaaGAAGAGCAGGAGCGCTCTTCCGAGCTGTACAAGTGAACGCGTTAAGTCGATCGACAAGCTCACCTATTAGCGGCTAAGGC
1064	G	TAAAATTTGAGTTAACATG	TRUE	targeting	chr12	112497472	112497490	+	NGG	enhancer	chr12	112497320	112497821	HECTD4	ENSG00000173064	HECTD4	67	109813	TRUE	0.626	-0.02635667326285556	atcttgtggaaaggacGAAACACCGTAAAATTTGAGTTAACATGgtttAagagctaTGCTGGAAACAGCAtagcaaGAAGAGCAGGAGCGCTCTTCCGAGCTGTACAAGTGAACGCGTTAAGTCGATCGACAAGCTCACCTATTAGCGGCTAAGGC
1065	G	AGCTGTGTGAAGAAACAAT	TRUE	targeting	chr12	112497513	112497531	-	NGG	enhancer	chr12	112497320	112497821	HECTD4	ENSG00000173064	HECTD4	72	109808	TRUE	0.158	0.12283425972694054	atcttgtggaaaggacGAAACACCGAGCTGTGTGAAGAAACAATgtttAagagctaTGCTGGAAACAGCAtagcaaGAAGAGCAGGAGCGCTCTTCCGAGCTGTACAAGTGAACGCGTTAAGTCGATCGACAAGCTCACCTATTAGCGGCTAAGGC
1066	G	CTCGATCGCCTACTCAACA	TRUE	targeting	chr12	112558148	112558166	-	NGG	enhancer	chr12	112557796	112558658	HECTD4	ENSG00000173064	HECTD4	212	109668	TRUE	0.47	0.00768500243571415	atcttgtggaaaggacGAAACACCGCTCGATCGCCTACTCAACAgtttAagagctaTGCTGGAAACAGCAtagcaaGAAGAGCAGGAGCGCTCTTCCGAGCTGTACAAGTGAACGCGTTAAGTCGATCGACAAGCTCACCTATTAGCGGCTAAGGC
1067	G	TATGGATACGTGCTTGGCA	TRUE	targeting	chr12	112558297	112558315	-	NGG	enhancer	chr12	112557796	112558658	HECTD4	ENSG00000173064	HECTD4	118	109762	TRUE	0.706	-0.05226783409654516	atcttgtggaaaggacGAAACACCGTATGGATACGTGCTTGGCAgtttAagagctaTGCTGGAAACAGCAtagcaaGAAGAGCAGGAGCGCTCTTCCGAGCTGTACAAGTGAACGCGTTAAGTCGATCGACAAGCTCACCTATTAGCGGCTAAGGC
1068	G	TAGGCGATCGAGGCACAAG	TRUE	targeting	chr12	112558155	112558173	+	NGG	enhancer	chr12	112557796	112558658	HECTD4	ENSG00000173064	HECTD4	68	109812	TRUE	0.596	-0.03189411576700776	atcttgtggaaaggacGAAACACCGTAGGCGATCGAGGCACAAGgtttAagagctaTGCTGGAAACAGCAtagcaaGAAGAGCAGGAGCGCTCTTCCGAGCTGTACAAGTGAACGCGTTAAGTCGATCGACAAGCTCACCTATTAGCGGCTAAGGC
1069	G	TTCTGCCCGAGTTTATCTT	TRUE	targeting	chr12	112558118	112558136	+	NGG	enhancer	chr12	112557796	112558658	HECTD4	ENSG00000173064	HECTD4	101	109779	TRUE	0.674	-0.04443655789159691	atcttgtggaaaggacGAAACACCGTTCTGCCCGAGTTTATCTTgtttAagagctaTGCTGGAAACAGCAtagcaaGAAGAGCAGGAGCGCTCTTCCGAGCTGTACAAGTGAACGCGTTAAGTCGATCGACAAGCTCACCTATTAGCGGCTAAGGC
1070	G	AGCCGCTTGACACCCACAT	TRUE	targeting	chr12	112578146	112578164	-	NGG	enhancer	chr12	112577839	112578339	HECTD4	ENSG00000173064	HECTD4	73	109807	TRUE	0.798	-0.09498915230326982	atcttgtggaaaggacGAAACACCGAGCCGCTTGACACCCACATgtttAagagctaTGCTGGAAACAGCAtagcaaGAAGAGCAGGAGCGCTCTTCCGAGCTGTACAAGTGAACGCGTTAAGTCGATCGACAAGCTCACCTATTAGCGGCTAAGGC
1071	G	GCCGCTTGACACCCACATA	TRUE	targeting	chr12	112578145	112578163	-	NGG	enhancer	chr12	112577839	112578339	HECTD4	ENSG00000173064	HECTD4	80	109800	TRUE	0.706	-0.07528993042297508	atcttgtggaaaggacGAAACACCGGCCGCTTGACACCCACATAgtttAagagctaTGCTGGAAACAGCAtagcaaGAAGAGCAGGAGCGCTCTTCCGAGCTGTACAAGTGAACGCGTTAAGTCGATCGACAAGCTCACCTATTAGCGGCTAAGGC
1072	G	TGTCAAGCGGCTAAGAAAA	TRUE	targeting	chr12	112578153	112578171	+	NGG	enhancer	chr12	112577839	112578339	HECTD4	ENSG00000173064	HECTD4	50	109830	TRUE	0.718	-0.10369579416815898	atcttgtggaaaggacGAAACACCGTGTCAAGCGGCTAAGAAAAgtttAagagctaTGCTGGAAACAGCAtagcaaGAAGAGCAGGAGCGCTCTTCCGAGCTGTACAAGTGAACGCGTTAAGTCGATCGACAAGCTCACCTATTAGCGGCTAAGGC
1073	G	GACTGTTACCTCACAGCCA	TRUE	targeting	chr12	112578270	112578288	+	NGG	enhancer	chr12	112577839	112578339	HECTD4	ENSG00000173064	HECTD4	53	109827	TRUE	0.942	-0.22483137554980545	atcttgtggaaaggacGAAACACCGGACTGTTACCTCACAGCCAgtttAagagctaTGCTGGAAACAGCAtagcaaGAAGAGCAGGAGCGCTCTTCCGAGCTGTACAAGTGAACGCGTTAAGTCGATCGACAAGCTCACCTATTAGCGGCTAAGGC
1074	G	GCACCTACACAATGACGAG	TRUE	targeting	chr12	112798431	112798449	+	NGG	enhancer	chr12	112797967	112798809	HECTD4	ENSG00000173064	HECTD4	101	109779	TRUE	0.72	-0.03738506387553939	atcttgtggaaaggacGAAACACCGGCACCTACACAATGACGAGgtttAagagctaTGCTGGAAACAGCAtagcaaGAAGAGCAGGAGCGCTCTTCCGAGCTGTACAAGTGAACGCGTTAAGTCGATCGACAAGCTCACCTATTAGCGGCTAAGGC
1075	G	GGATTTATTTAGAGAGCGA	TRUE	targeting	chr12	112798307	112798325	+	NGG	enhancer	chr12	112797967	112798809	HECTD4	ENSG00000173064	HECTD4	78	109802	TRUE	0.34	0.06756044202052575	atcttgtggaaaggacGAAACACCGGGATTTATTTAGAGAGCGAgtttAagagctaTGCTGGAAACAGCAtagcaaGAAGAGCAGGAGCGCTCTTCCGAGCTGTACAAGTGAACGCGTTAAGTCGATCGACAAGCTCACCTATTAGCGGCTAAGGC
1076	G	TTATTTAGAGAGCGAGGGG	TRUE	targeting	chr12	112798311	112798329	+	NGG	enhancer	chr12	112797967	112798809	HECTD4	ENSG00000173064	HECTD4	0	109880	FALSE	NA	NA	atcttgtggaaaggacGAAACACCGTTATTTAGAGAGCGAGGGGgtttAagagctaTGCTGGAAACAGCAtagcaaGAAGAGCAGGAGCGCTCTTCCGAGCTGTACAAGTGAACGCGTTAAGTCGATCGACAAGCTCACCTATTAGCGGCTAAGGC
1077	G	ATTTATTTAGAGAGCGAGG	TRUE	targeting	chr12	112798309	112798327	+	NGG	enhancer	chr12	112797967	112798809	HECTD4	ENSG00000173064	HECTD4	0	109880	FALSE	NA	NA	atcttgtggaaaggacGAAACACCGATTTATTTAGAGAGCGAGGgtttAagagctaTGCTGGAAACAGCAtagcaaGAAGAGCAGGAGCGCTCTTCCGAGCTGTACAAGTGAACGCGTTAAGTCGATCGACAAGCTCACCTATTAGCGGCTAAGGC
1078	G	GTTTGAAAATGTCGCCGAT	TRUE	targeting	chr12	112843344	112843362	-	NGG	enhancer	chr12	112843179	112843679	HECTD4	ENSG00000173064	HECTD4	99	109781	TRUE	0.248	0.0841592851100233	atcttgtggaaaggacGAAACACCGGTTTGAAAATGTCGCCGATgtttAagagctaTGCTGGAAACAGCAtagcaaGAAGAGCAGGAGCGCTCTTCCGAGCTGTACAAGTGAACGCGTTAAGTCGATCGACAAGCTCACCTATTAGCGGCTAAGGC
1079	G	GAGGCAATTATCCTAGGCG	TRUE	targeting	chr12	112843470	112843488	+	NGG	enhancer	chr12	112843179	112843679	HECTD4	ENSG00000173064	HECTD4	124	109756	TRUE	0.00610498322770422	0.25144427163139527	atcttgtggaaaggacGAAACACCGGAGGCAATTATCCTAGGCGgtttAagagctaTGCTGGAAACAGCAtagcaaGAAGAGCAGGAGCGCTCTTCCGAGCTGTACAAGTGAACGCGTTAAGTCGATCGACAAGCTCACCTATTAGCGGCTAAGGC
1080	G	GTCGCCGATTGGTCTCAGT	TRUE	targeting	chr12	112843334	112843352	-	NGG	enhancer	chr12	112843179	112843679	HECTD4	ENSG00000173064	HECTD4	178	109702	TRUE	0.208	0.07015639765367508	atcttgtggaaaggacGAAACACCGGTCGCCGATTGGTCTCAGTgtttAagagctaTGCTGGAAACAGCAtagcaaGAAGAGCAGGAGCGCTCTTCCGAGCTGTACAAGTGAACGCGTTAAGTCGATCGACAAGCTCACCTATTAGCGGCTAAGGC
1081	G	ATAGCTGGGGGTCTCCGAG	TRUE	targeting	chr12	112843495	112843513	-	NGG	enhancer	chr12	112843179	112843679	HECTD4	ENSG00000173064	HECTD4	196	109684	TRUE	0.512	0.01781186766311895	atcttgtggaaaggacGAAACACCGATAGCTGGGGGTCTCCGAGgtttAagagctaTGCTGGAAACAGCAtagcaaGAAGAGCAGGAGCGCTCTTCCGAGCTGTACAAGTGAACGCGTTAAGTCGATCGACAAGCTCACCTATTAGCGGCTAAGGC
1082	G	CGTAGAGTGCCCTCAGCCA	TRUE	targeting	chr12	116123814	116123832	-	NGG	enhancer	chr12	116123574	116124074	MED13L	ENSG00000123066	MED13L	32	48478	TRUE	0.326	0.15091472623340452	atcttgtggaaaggacGAAACACCGCGTAGAGTGCCCTCAGCCAgtttAagagctaTGCTGGAAACAGCAtagcaaGAAGAGCAGGAGCGCTCTTCCGAGCTGTACAAGTGAACGCGTTAAGTCGATCGACAAGCTCACCTATTAGCGGCTAAGGC
1083	G	TATGGCTGGCAGCTCATAT	TRUE	targeting	chr12	116124022	116124040	-	NGG	enhancer	chr12	116123574	116124074	MED13L	ENSG00000123066	MED13L	107	48403	TRUE	0.324	0.05569250901275424	atcttgtggaaaggacGAAACACCGTATGGCTGGCAGCTCATATgtttAagagctaTGCTGGAAACAGCAtagcaaGAAGAGCAGGAGCGCTCTTCCGAGCTGTACAAGTGAACGCGTTAAGTCGATCGACAAGCTCACCTATTAGCGGCTAAGGC
1084	G	CAAGCACATTTATAGACAG	TRUE	targeting	chr12	116123957	116123975	+	NGG	enhancer	chr12	116123574	116124074	MED13L	ENSG00000123066	MED13L	32	48478	TRUE	0.076	0.3709490775111315	atcttgtggaaaggacGAAACACCGCAAGCACATTTATAGACAGgtttAagagctaTGCTGGAAACAGCAtagcaaGAAGAGCAGGAGCGCTCTTCCGAGCTGTACAAGTGAACGCGTTAAGTCGATCGACAAGCTCACCTATTAGCGGCTAAGGC
1085	G	TATGCTGTCTCTTAATCAA	TRUE	targeting	chr12	116123995	116124013	-	NGG	enhancer	chr12	116123574	116124074	MED13L	ENSG00000123066	MED13L	45	48465	TRUE	0.472	0.04007603600061027	atcttgtggaaaggacGAAACACCGTATGCTGTCTCTTAATCAAgtttAagagctaTGCTGGAAACAGCAtagcaaGAAGAGCAGGAGCGCTCTTCCGAGCTGTACAAGTGAACGCGTTAAGTCGATCGACAAGCTCACCTATTAGCGGCTAAGGC
1086	G	CTTTGCTGATACTAGTGGC	TRUE	targeting	chr12	116266352	116266370	-	NGG	enhancer	chr12	116266080	116266580	MED13L	ENSG00000123066	MED13L	29	48481	TRUE	0.976	-0.4524099338324003	atcttgtggaaaggacGAAACACCGCTTTGCTGATACTAGTGGCgtttAagagctaTGCTGGAAACAGCAtagcaaGAAGAGCAGGAGCGCTCTTCCGAGCTGTACAAGTGAACGCGTTAAGTCGATCGACAAGCTCACCTATTAGCGGCTAAGGC
1087	G	CTATTACGTTTGCTAAATG	TRUE	targeting	chr12	116266224	116266242	-	NGG	enhancer	chr12	116266080	116266580	MED13L	ENSG00000123066	MED13L	43	48467	TRUE	0.586	0.00482886063283971	atcttgtggaaaggacGAAACACCGCTATTACGTTTGCTAAATGgtttAagagctaTGCTGGAAACAGCAtagcaaGAAGAGCAGGAGCGCTCTTCCGAGCTGTACAAGTGAACGCGTTAAGTCGATCGACAAGCTCACCTATTAGCGGCTAAGGC
1088	G	AGGACTTCTGAGATCCAAT	TRUE	targeting	chr12	116266205	116266223	-	NGG	enhancer	chr12	116266080	116266580	MED13L	ENSG00000123066	MED13L	123	48387	TRUE	0.512	0.0229095314851131	atcttgtggaaaggacGAAACACCGAGGACTTCTGAGATCCAATgtttAagagctaTGCTGGAAACAGCAtagcaaGAAGAGCAGGAGCGCTCTTCCGAGCTGTACAAGTGAACGCGTTAAGTCGATCGACAAGCTCACCTATTAGCGGCTAAGGC
1089	G	ATAGTCCTGGCAGTCAGAG	TRUE	targeting	chr12	116266518	116266536	-	NGG	enhancer	chr12	116266080	116266580	MED13L	ENSG00000123066	MED13L	45	48465	TRUE	0.336	0.10314189479181256	atcttgtggaaaggacGAAACACCGATAGTCCTGGCAGTCAGAGgtttAagagctaTGCTGGAAACAGCAtagcaaGAAGAGCAGGAGCGCTCTTCCGAGCTGTACAAGTGAACGCGTTAAGTCGATCGACAAGCTCACCTATTAGCGGCTAAGGC
1090	G	ACAAATGTCTCTTTAACGG	TRUE	targeting	chr12	116285930	116285948	+	NGG	enhancer	chr12	116285653	116286154	MED13L	ENSG00000123066	MED13L	32	48478	TRUE	0.424	0.08539232327727864	atcttgtggaaaggacGAAACACCGACAAATGTCTCTTTAACGGgtttAagagctaTGCTGGAAACAGCAtagcaaGAAGAGCAGGAGCGCTCTTCCGAGCTGTACAAGTGAACGCGTTAAGTCGATCGACAAGCTCACCTATTAGCGGCTAAGGC
1091	G	TTAACGGTGGCCTTAATTA	TRUE	targeting	chr12	116285942	116285960	+	NGG	enhancer	chr12	116285653	116286154	MED13L	ENSG00000123066	MED13L	22	48488	TRUE	0.696	-0.11238584565726396	atcttgtggaaaggacGAAACACCGTTAACGGTGGCCTTAATTAgtttAagagctaTGCTGGAAACAGCAtagcaaGAAGAGCAGGAGCGCTCTTCCGAGCTGTACAAGTGAACGCGTTAAGTCGATCGACAAGCTCACCTATTAGCGGCTAAGGC
1092	G	CTCCCAGAGGGGCTTTGTA	TRUE	targeting	chr12	116285905	116285923	+	NGG	enhancer	chr12	116285653	116286154	MED13L	ENSG00000123066	MED13L	26	48484	TRUE	0.604	-0.06625985292234904	atcttgtggaaaggacGAAACACCGCTCCCAGAGGGGCTTTGTAgtttAagagctaTGCTGGAAACAGCAtagcaaGAAGAGCAGGAGCGCTCTTCCGAGCTGTACAAGTGAACGCGTTAAGTCGATCGACAAGCTCACCTATTAGCGGCTAAGGC
1093	G	GTCCTGGCATGTTAGACAA	TRUE	targeting	chr12	116286050	116286068	+	NGG	enhancer	chr12	116285653	116286154	MED13L	ENSG00000123066	MED13L	110	48400	TRUE	0.47	0.03163822497297208	atcttgtggaaaggacGAAACACCGGTCCTGGCATGTTAGACAAgtttAagagctaTGCTGGAAACAGCAtagcaaGAAGAGCAGGAGCGCTCTTCCGAGCTGTACAAGTGAACGCGTTAAGTCGATCGACAAGCTCACCTATTAGCGGCTAAGGC
1094	G	CATTGCCCTCGCTCCACAG	TRUE	targeting	chr12	116427364	116427382	+	NGG	enhancer	chr12	116427112	116427613	MED13L	ENSG00000123066	MED13L	49	48461	TRUE	0.362	0.10156202358296285	atcttgtggaaaggacGAAACACCGCATTGCCCTCGCTCCACAGgtttAagagctaTGCTGGAAACAGCAtagcaaGAAGAGCAGGAGCGCTCTTCCGAGCTGTACAAGTGAACGCGTTAAGTCGATCGACAAGCTCACCTATTAGCGGCTAAGGC
1095	G	ATAAAAGTAGTTTACCCTG	TRUE	targeting	chr12	116427428	116427446	-	NGG	enhancer	chr12	116427112	116427613	MED13L	ENSG00000123066	MED13L	12	48498	TRUE	0.66	-0.1341412886195699	atcttgtggaaaggacGAAACACCGATAAAAGTAGTTTACCCTGgtttAagagctaTGCTGGAAACAGCAtagcaaGAAGAGCAGGAGCGCTCTTCCGAGCTGTACAAGTGAACGCGTTAAGTCGATCGACAAGCTCACCTATTAGCGGCTAAGGC
1096	G	GTGCTGCTAACGAGAAATG	TRUE	targeting	chr12	116427324	116427342	-	NGG	enhancer	chr12	116427112	116427613	MED13L	ENSG00000123066	MED13L	35	48475	TRUE	0.846	-0.21750861024587165	atcttgtggaaaggacGAAACACCGGTGCTGCTAACGAGAAATGgtttAagagctaTGCTGGAAACAGCAtagcaaGAAGAGCAGGAGCGCTCTTCCGAGCTGTACAAGTGAACGCGTTAAGTCGATCGACAAGCTCACCTATTAGCGGCTAAGGC
1097	G	TACTTACTCAGCCCGCAGA	TRUE	targeting	chr12	116427250	116427268	-	NGG	enhancer	chr12	116427112	116427613	MED13L	ENSG00000123066	MED13L	43	48467	TRUE	0.858	-0.20286228304606135	atcttgtggaaaggacGAAACACCGTACTTACTCAGCCCGCAGAgtttAagagctaTGCTGGAAACAGCAtagcaaGAAGAGCAGGAGCGCTCTTCCGAGCTGTACAAGTGAACGCGTTAAGTCGATCGACAAGCTCACCTATTAGCGGCTAAGGC
1098	G	TTCTATCAGACGCGCCCAC	TRUE	targeting	chr12	116506405	116506423	+	NGG	enhancer	chr12	116506217	116506717	MED13L	ENSG00000123066	MED13L	59	48451	TRUE	0.638	-0.02289296907247839	atcttgtggaaaggacGAAACACCGTTCTATCAGACGCGCCCACgtttAagagctaTGCTGGAAACAGCAtagcaaGAAGAGCAGGAGCGCTCTTCCGAGCTGTACAAGTGAACGCGTTAAGTCGATCGACAAGCTCACCTATTAGCGGCTAAGGC
1099	G	GAGCGGACATACTATACAG	TRUE	targeting	chr12	116506242	116506260	+	NGG	enhancer	chr12	116506217	116506717	MED13L	ENSG00000123066	MED13L	34	48476	TRUE	0.55	0.00923061582200501	atcttgtggaaaggacGAAACACCGGAGCGGACATACTATACAGgtttAagagctaTGCTGGAAACAGCAtagcaaGAAGAGCAGGAGCGCTCTTCCGAGCTGTACAAGTGAACGCGTTAAGTCGATCGACAAGCTCACCTATTAGCGGCTAAGGC
1100	G	CGGTCACGGAGCTGTAACA	TRUE	targeting	chr12	116506638	116506656	+	NGG	enhancer	chr12	116506217	116506717	MED13L	ENSG00000123066	MED13L	31	48479	TRUE	0.82	-0.1837702867186386	atcttgtggaaaggacGAAACACCGCGGTCACGGAGCTGTAACAgtttAagagctaTGCTGGAAACAGCAtagcaaGAAGAGCAGGAGCGCTCTTCCGAGCTGTACAAGTGAACGCGTTAAGTCGATCGACAAGCTCACCTATTAGCGGCTAAGGC
1101	G	GGAGCGGACATACTATACA	TRUE	targeting	chr12	116506241	116506259	+	NGG	enhancer	chr12	116506217	116506717	MED13L	ENSG00000123066	MED13L	51	48459	TRUE	0.758	-0.12555726188778848	atcttgtggaaaggacGAAACACCGGGAGCGGACATACTATACAgtttAagagctaTGCTGGAAACAGCAtagcaaGAAGAGCAGGAGCGCTCTTCCGAGCTGTACAAGTGAACGCGTTAAGTCGATCGACAAGCTCACCTATTAGCGGCTAAGGC
1102	G	GTTTCGCCCTGGAGAACCG	TRUE	targeting	chr12	116508396	116508414	-	NGG	enhancer	chr12	116508174	116508674	MED13L	ENSG00000123066	MED13L	5	48505	FALSE	NA	NA	atcttgtggaaaggacGAAACACCGGTTTCGCCCTGGAGAACCGgtttAagagctaTGCTGGAAACAGCAtagcaaGAAGAGCAGGAGCGCTCTTCCGAGCTGTACAAGTGAACGCGTTAAGTCGATCGACAAGCTCACCTATTAGCGGCTAAGGC
1103	G	GCTGCGCCTCGGTTCTCCA	TRUE	targeting	chr12	116508387	116508405	+	NGG	enhancer	chr12	116508174	116508674	MED13L	ENSG00000123066	MED13L	40	48470	TRUE	0.022	0.43590037605493137	atcttgtggaaaggacGAAACACCGGCTGCGCCTCGGTTCTCCAgtttAagagctaTGCTGGAAACAGCAtagcaaGAAGAGCAGGAGCGCTCTTCCGAGCTGTACAAGTGAACGCGTTAAGTCGATCGACAAGCTCACCTATTAGCGGCTAAGGC
1104	G	TTCTCCAGGGCGAAACGCA	TRUE	targeting	chr12	116508399	116508417	+	NGG	enhancer	chr12	116508174	116508674	MED13L	ENSG00000123066	MED13L	12	48498	TRUE	0.312	0.2699571185358032	atcttgtggaaaggacGAAACACCGTTCTCCAGGGCGAAACGCAgtttAagagctaTGCTGGAAACAGCAtagcaaGAAGAGCAGGAGCGCTCTTCCGAGCTGTACAAGTGAACGCGTTAAGTCGATCGACAAGCTCACCTATTAGCGGCTAAGGC
1105	G	GAGCGGGGTCAAGGTCAAA	TRUE	targeting	chr12	116508316	116508334	+	NGG	enhancer	chr12	116508174	116508674	MED13L	ENSG00000123066	MED13L	79	48431	TRUE	0.184	0.14771562587846754	atcttgtggaaaggacGAAACACCGGAGCGGGGTCAAGGTCAAAgtttAagagctaTGCTGGAAACAGCAtagcaaGAAGAGCAGGAGCGCTCTTCCGAGCTGTACAAGTGAACGCGTTAAGTCGATCGACAAGCTCACCTATTAGCGGCTAAGGC
1106	G	GTCCCATAACTTCAGCTTG	TRUE	targeting	chr12	116520985	116521003	+	NGG	enhancer	chr12	116520295	116521551	MED13L	ENSG00000123066	MED13L	41	48469	TRUE	0.718	-0.07607279151033852	atcttgtggaaaggacGAAACACCGGTCCCATAACTTCAGCTTGgtttAagagctaTGCTGGAAACAGCAtagcaaGAAGAGCAGGAGCGCTCTTCCGAGCTGTACAAGTGAACGCGTTAAGTCGATCGACAAGCTCACCTATTAGCGGCTAAGGC
1107	G	AGCCCCTAGCACGTATTAA	TRUE	targeting	chr12	116520769	116520787	+	NGG	enhancer	chr12	116520295	116521551	MED13L	ENSG00000123066	MED13L	45	48465	TRUE	0.108	0.27374816590670514	atcttgtggaaaggacGAAACACCGAGCCCCTAGCACGTATTAAgtttAagagctaTGCTGGAAACAGCAtagcaaGAAGAGCAGGAGCGCTCTTCCGAGCTGTACAAGTGAACGCGTTAAGTCGATCGACAAGCTCACCTATTAGCGGCTAAGGC
1108	G	AACCCTTAATACGTGCTAG	TRUE	targeting	chr12	116520774	116520792	-	NGG	enhancer	chr12	116520295	116521551	MED13L	ENSG00000123066	MED13L	7	48503	TRUE	0.642	-0.09423889753742998	atcttgtggaaaggacGAAACACCGAACCCTTAATACGTGCTAGgtttAagagctaTGCTGGAAACAGCAtagcaaGAAGAGCAGGAGCGCTCTTCCGAGCTGTACAAGTGAACGCGTTAAGTCGATCGACAAGCTCACCTATTAGCGGCTAAGGC
1109	G	ATGACGTAGTCTGAAGCAC	TRUE	targeting	chr12	116521127	116521145	+	NGG	enhancer	chr12	116520295	116521551	MED13L	ENSG00000123066	MED13L	7	48503	TRUE	0.988	-0.9739793673088676	atcttgtggaaaggacGAAACACCGATGACGTAGTCTGAAGCACgtttAagagctaTGCTGGAAACAGCAtagcaaGAAGAGCAGGAGCGCTCTTCCGAGCTGTACAAGTGAACGCGTTAAGTCGATCGACAAGCTCACCTATTAGCGGCTAAGGC
1110	G	CACACTCGGTGATTCAGCG	TRUE	targeting	chr12	116605032	116605050	+	NGG	enhancer	chr12	116604817	116605317	MED13L	ENSG00000123066	MED13L	37	48473	TRUE	0.8	-0.15490520214162284	atcttgtggaaaggacGAAACACCGCACACTCGGTGATTCAGCGgtttAagagctaTGCTGGAAACAGCAtagcaaGAAGAGCAGGAGCGCTCTTCCGAGCTGTACAAGTGAACGCGTTAAGTCGATCGACAAGCTCACCTATTAGCGGCTAAGGC
1111	G	CTGCTCGGTAAAAAGGTGG	TRUE	targeting	chr12	116605100	116605118	-	NGG	enhancer	chr12	116604817	116605317	MED13L	ENSG00000123066	MED13L	15	48495	TRUE	0.212	0.29732633445590073	atcttgtggaaaggacGAAACACCGCTGCTCGGTAAAAAGGTGGgtttAagagctaTGCTGGAAACAGCAtagcaaGAAGAGCAGGAGCGCTCTTCCGAGCTGTACAAGTGAACGCGTTAAGTCGATCGACAAGCTCACCTATTAGCGGCTAAGGC
1112	G	ATGCCGTATTGGCCCAGAG	TRUE	targeting	chr12	116605077	116605095	-	NGG	enhancer	chr12	116604817	116605317	MED13L	ENSG00000123066	MED13L	49	48461	TRUE	0.498	0.03865568823523491	atcttgtggaaaggacGAAACACCGATGCCGTATTGGCCCAGAGgtttAagagctaTGCTGGAAACAGCAtagcaaGAAGAGCAGGAGCGCTCTTCCGAGCTGTACAAGTGAACGCGTTAAGTCGATCGACAAGCTCACCTATTAGCGGCTAAGGC
1113	G	GATGGGCGTCAACGCTGCT	TRUE	targeting	chr12	116605114	116605132	-	NGG	enhancer	chr12	116604817	116605317	MED13L	ENSG00000123066	MED13L	20	48490	TRUE	0.658	-0.10351452064310074	atcttgtggaaaggacGAAACACCGGATGGGCGTCAACGCTGCTgtttAagagctaTGCTGGAAACAGCAtagcaaGAAGAGCAGGAGCGCTCTTCCGAGCTGTACAAGTGAACGCGTTAAGTCGATCGACAAGCTCACCTATTAGCGGCTAAGGC
1114	G	AGCAGATGTGAATGCGATG	TRUE	targeting	chr12	116662677	116662695	+	NGG	enhancer	chr12	116662491	116662991	MED13L	ENSG00000123066	MED13L	21	48489	TRUE	0.328	0.12978251061319002	atcttgtggaaaggacGAAACACCGAGCAGATGTGAATGCGATGgtttAagagctaTGCTGGAAACAGCAtagcaaGAAGAGCAGGAGCGCTCTTCCGAGCTGTACAAGTGAACGCGTTAAGTCGATCGACAAGCTCACCTATTAGCGGCTAAGGC
1115	G	TCCCGGGCCCAGAGTCTAG	TRUE	targeting	chr12	116662638	116662656	-	NGG	enhancer	chr12	116662491	116662991	MED13L	ENSG00000123066	MED13L	18	48492	TRUE	0.376	0.07379601349815768	atcttgtggaaaggacGAAACACCGTCCCGGGCCCAGAGTCTAGgtttAagagctaTGCTGGAAACAGCAtagcaaGAAGAGCAGGAGCGCTCTTCCGAGCTGTACAAGTGAACGCGTTAAGTCGATCGACAAGCTCACCTATTAGCGGCTAAGGC
1116	G	TTGCCTTGCGGGGGCCAAG	TRUE	targeting	chr12	116662773	116662791	+	NGG	enhancer	chr12	116662491	116662991	MED13L	ENSG00000123066	MED13L	24	48486	TRUE	0.336	0.12886268340591345	atcttgtggaaaggacGAAACACCGTTGCCTTGCGGGGGCCAAGgtttAagagctaTGCTGGAAACAGCAtagcaaGAAGAGCAGGAGCGCTCTTCCGAGCTGTACAAGTGAACGCGTTAAGTCGATCGACAAGCTCACCTATTAGCGGCTAAGGC
1117	G	GATACTCTTGAGTTCCACG	TRUE	targeting	chr12	116662517	116662535	-	NGG	enhancer	chr12	116662491	116662991	MED13L	ENSG00000123066	MED13L	16	48494	TRUE	0.886	-0.40902684254637034	atcttgtggaaaggacGAAACACCGGATACTCTTGAGTTCCACGgtttAagagctaTGCTGGAAACAGCAtagcaaGAAGAGCAGGAGCGCTCTTCCGAGCTGTACAAGTGAACGCGTTAAGTCGATCGACAAGCTCACCTATTAGCGGCTAAGGC
1118	G	ATGAGATCACCGCGTCGGG	TRUE	targeting	chr12	116819518	116819536	-	NGG	enhancer	chr12	116819320	116819820	SETD1B	ENSG00000139718	SETD1B	11	14576	TRUE	0.442	0.06026528504054607	atcttgtggaaaggacGAAACACCGATGAGATCACCGCGTCGGGgtttAagagctaTGCTGGAAACAGCAtagcaaGAAGAGCAGGAGCGCTCTTCCGAGCTGTACAAGTGAACGCGTTAAGTCGATCGACAAGCTCACCTATTAGCGGCTAAGGC
1119	G	CCCGTTGCCAGGCAACGCG	TRUE	targeting	chr12	116819634	116819652	+	NGG	enhancer	chr12	116819320	116819820	SETD1B	ENSG00000139718	SETD1B	4	14583	FALSE	NA	NA	atcttgtggaaaggacGAAACACCGCCCGTTGCCAGGCAACGCGgtttAagagctaTGCTGGAAACAGCAtagcaaGAAGAGCAGGAGCGCTCTTCCGAGCTGTACAAGTGAACGCGTTAAGTCGATCGACAAGCTCACCTATTAGCGGCTAAGGC
1120	G	TCGATTTGTTGGGAGCGCG	TRUE	targeting	chr12	116819485	116819503	+	NGG	enhancer	chr12	116819320	116819820	SETD1B	ENSG00000139718	SETD1B	13	14574	TRUE	0.25	0.256626448608142	atcttgtggaaaggacGAAACACCGTCGATTTGTTGGGAGCGCGgtttAagagctaTGCTGGAAACAGCAtagcaaGAAGAGCAGGAGCGCTCTTCCGAGCTGTACAAGTGAACGCGTTAAGTCGATCGACAAGCTCACCTATTAGCGGCTAAGGC
1121	G	GTGATCTCATCCGGGCCCG	TRUE	targeting	chr12	116819527	116819545	+	NGG	enhancer	chr12	116819320	116819820	SETD1B	ENSG00000139718	SETD1B	2	14585	FALSE	NA	NA	atcttgtggaaaggacGAAACACCGGTGATCTCATCCGGGCCCGgtttAagagctaTGCTGGAAACAGCAtagcaaGAAGAGCAGGAGCGCTCTTCCGAGCTGTACAAGTGAACGCGTTAAGTCGATCGACAAGCTCACCTATTAGCGGCTAAGGC
1122	G	CTGTCACGAAGACAGGCGC	TRUE	targeting	chr12	121536394	121536412	+	NGG	enhancer	chr12	121535830	121536856	SETD1B	ENSG00000139718	SETD1B	9	14578	TRUE	0.864	-0.6147598176996465	atcttgtggaaaggacGAAACACCGCTGTCACGAAGACAGGCGCgtttAagagctaTGCTGGAAACAGCAtagcaaGAAGAGCAGGAGCGCTCTTCCGAGCTGTACAAGTGAACGCGTTAAGTCGATCGACAAGCTCACCTATTAGCGGCTAAGGC
1123	G	GCTGTCACGAAGACAGGCG	TRUE	targeting	chr12	121536393	121536411	+	NGG	enhancer	chr12	121535830	121536856	SETD1B	ENSG00000139718	SETD1B	1	14586	FALSE	NA	NA	atcttgtggaaaggacGAAACACCGGCTGTCACGAAGACAGGCGgtttAagagctaTGCTGGAAACAGCAtagcaaGAAGAGCAGGAGCGCTCTTCCGAGCTGTACAAGTGAACGCGTTAAGTCGATCGACAAGCTCACCTATTAGCGGCTAAGGC
1124	G	GCCTAGCAACCCCATCGGA	TRUE	targeting	chr12	121536346	121536364	+	NGG	enhancer	chr12	121535830	121536856	SETD1B	ENSG00000139718	SETD1B	24	14563	TRUE	0.12	0.370790045055164	atcttgtggaaaggacGAAACACCGGCCTAGCAACCCCATCGGAgtttAagagctaTGCTGGAAACAGCAtagcaaGAAGAGCAGGAGCGCTCTTCCGAGCTGTACAAGTGAACGCGTTAAGTCGATCGACAAGCTCACCTATTAGCGGCTAAGGC
1125	G	CCTAGCAACCCCATCGGAG	TRUE	targeting	chr12	121536347	121536365	+	NGG	enhancer	chr12	121535830	121536856	SETD1B	ENSG00000139718	SETD1B	5	14582	FALSE	NA	NA	atcttgtggaaaggacGAAACACCGCCTAGCAACCCCATCGGAGgtttAagagctaTGCTGGAAACAGCAtagcaaGAAGAGCAGGAGCGCTCTTCCGAGCTGTACAAGTGAACGCGTTAAGTCGATCGACAAGCTCACCTATTAGCGGCTAAGGC
1126	G	GCGGGTCTGGTTAATTGCG	TRUE	targeting	chr12	121687078	121687096	-	NGG	enhancer	chr12	121686806	121687306	SETD1B	ENSG00000139718	SETD1B	21	14566	TRUE	0.284	0.1418959904754078	atcttgtggaaaggacGAAACACCGGCGGGTCTGGTTAATTGCGgtttAagagctaTGCTGGAAACAGCAtagcaaGAAGAGCAGGAGCGCTCTTCCGAGCTGTACAAGTGAACGCGTTAAGTCGATCGACAAGCTCACCTATTAGCGGCTAAGGC
1127	G	CTCCGCCCACTTAAATAGG	TRUE	targeting	chr12	121687023	121687041	-	NGG	enhancer	chr12	121686806	121687306	SETD1B	ENSG00000139718	SETD1B	2	14585	FALSE	NA	NA	atcttgtggaaaggacGAAACACCGCTCCGCCCACTTAAATAGGgtttAagagctaTGCTGGAAACAGCAtagcaaGAAGAGCAGGAGCGCTCTTCCGAGCTGTACAAGTGAACGCGTTAAGTCGATCGACAAGCTCACCTATTAGCGGCTAAGGC
1128	G	TAATTGCGCGGGAGATTGT	TRUE	targeting	chr12	121687067	121687085	-	NGG	enhancer	chr12	121686806	121687306	SETD1B	ENSG00000139718	SETD1B	10	14577	TRUE	0.088	0.573032406303212	atcttgtggaaaggacGAAACACCGTAATTGCGCGGGAGATTGTgtttAagagctaTGCTGGAAACAGCAtagcaaGAAGAGCAGGAGCGCTCTTCCGAGCTGTACAAGTGAACGCGTTAAGTCGATCGACAAGCTCACCTATTAGCGGCTAAGGC
1129	G	CTCCGCCCGCCTATTTAAG	TRUE	targeting	chr12	121687014	121687032	+	NGG	enhancer	chr12	121686806	121687306	SETD1B	ENSG00000139718	SETD1B	27	14560	TRUE	0.744	-0.17026896743440112	atcttgtggaaaggacGAAACACCGCTCCGCCCGCCTATTTAAGgtttAagagctaTGCTGGAAACAGCAtagcaaGAAGAGCAGGAGCGCTCTTCCGAGCTGTACAAGTGAACGCGTTAAGTCGATCGACAAGCTCACCTATTAGCGGCTAAGGC
1130	G	CGAGACTAGGATACATGAG	TRUE	targeting	chr12	121768113	121768131	+	NGG	enhancer	chr12	121767279	121768778	SETD1B	ENSG00000139718	SETD1B	10	14577	TRUE	0.374	0.11714389220319445	atcttgtggaaaggacGAAACACCGCGAGACTAGGATACATGAGgtttAagagctaTGCTGGAAACAGCAtagcaaGAAGAGCAGGAGCGCTCTTCCGAGCTGTACAAGTGAACGCGTTAAGTCGATCGACAAGCTCACCTATTAGCGGCTAAGGC
1131	G	GGGCTTCTTAGACTCTGAC	TRUE	targeting	chr12	121768091	121768109	+	NGG	enhancer	chr12	121767279	121768778	SETD1B	ENSG00000139718	SETD1B	14	14573	TRUE	0.4	0.10257551985376612	atcttgtggaaaggacGAAACACCGGGGCTTCTTAGACTCTGACgtttAagagctaTGCTGGAAACAGCAtagcaaGAAGAGCAGGAGCGCTCTTCCGAGCTGTACAAGTGAACGCGTTAAGTCGATCGACAAGCTCACCTATTAGCGGCTAAGGC
1132	G	CTGGATGCCACCAGCGCAG	TRUE	targeting	chr12	121768227	121768245	-	NGG	enhancer	chr12	121767279	121768778	SETD1B	ENSG00000139718	SETD1B	8	14579	TRUE	0.088	0.7613771134336051	atcttgtggaaaggacGAAACACCGCTGGATGCCACCAGCGCAGgtttAagagctaTGCTGGAAACAGCAtagcaaGAAGAGCAGGAGCGCTCTTCCGAGCTGTACAAGTGAACGCGTTAAGTCGATCGACAAGCTCACCTATTAGCGGCTAAGGC
1133	G	CTGTCCCCATGACCGCACG	TRUE	targeting	chr12	121768180	121768198	+	NGG	enhancer	chr12	121767279	121768778	SETD1B	ENSG00000139718	SETD1B	8	14579	TRUE	0.692	-0.26537590472147077	atcttgtggaaaggacGAAACACCGCTGTCCCCATGACCGCACGgtttAagagctaTGCTGGAAACAGCAtagcaaGAAGAGCAGGAGCGCTCTTCCGAGCTGTACAAGTGAACGCGTTAAGTCGATCGACAAGCTCACCTATTAGCGGCTAAGGC
1134	G	GGCAGCCTAGACGGAGCGG	TRUE	targeting	chr12	121811962	121811980	-	NGG	enhancer	chr12	121811358	121812710	SETD1B	ENSG00000139718	SETD1B	9	14578	TRUE	0.814	-0.40911226014396274	atcttgtggaaaggacGAAACACCGGGCAGCCTAGACGGAGCGGgtttAagagctaTGCTGGAAACAGCAtagcaaGAAGAGCAGGAGCGCTCTTCCGAGCTGTACAAGTGAACGCGTTAAGTCGATCGACAAGCTCACCTATTAGCGGCTAAGGC
1135	G	CCATGCTGACCACGGTCCA	TRUE	targeting	chr12	121811999	121812017	+	NGG	enhancer	chr12	121811358	121812710	SETD1B	ENSG00000139718	SETD1B	17	14570	TRUE	0.034	0.5807317782975949	atcttgtggaaaggacGAAACACCGCCATGCTGACCACGGTCCAgtttAagagctaTGCTGGAAACAGCAtagcaaGAAGAGCAGGAGCGCTCTTCCGAGCTGTACAAGTGAACGCGTTAAGTCGATCGACAAGCTCACCTATTAGCGGCTAAGGC
1136	G	CCGCTCCCCCACCTAGGAT	TRUE	targeting	chr12	121812222	121812240	-	NGG	enhancer	chr12	121811358	121812710	SETD1B	ENSG00000139718	SETD1B	4	14583	FALSE	NA	NA	atcttgtggaaaggacGAAACACCGCCGCTCCCCCACCTAGGATgtttAagagctaTGCTGGAAACAGCAtagcaaGAAGAGCAGGAGCGCTCTTCCGAGCTGTACAAGTGAACGCGTTAAGTCGATCGACAAGCTCACCTATTAGCGGCTAAGGC
1137	G	CCCCACCTAGGATGGGACG	TRUE	targeting	chr12	121812216	121812234	-	NGG	enhancer	chr12	121811358	121812710	SETD1B	ENSG00000139718	SETD1B	26	14561	TRUE	0.4	0.08834179621712268	atcttgtggaaaggacGAAACACCGCCCCACCTAGGATGGGACGgtttAagagctaTGCTGGAAACAGCAtagcaaGAAGAGCAGGAGCGCTCTTCCGAGCTGTACAAGTGAACGCGTTAAGTCGATCGACAAGCTCACCTATTAGCGGCTAAGGC
1138	G	TGTGTCATGACGATGACGG	TRUE	targeting	chr12	121925468	121925486	+	NGG	enhancer	chr12	121924998	121925808	SETD1B	ENSG00000139718	SETD1B	14	14573	TRUE	0.58	-0.099419605732892	atcttgtggaaaggacGAAACACCGTGTGTCATGACGATGACGGgtttAagagctaTGCTGGAAACAGCAtagcaaGAAGAGCAGGAGCGCTCTTCCGAGCTGTACAAGTGAACGCGTTAAGTCGATCGACAAGCTCACCTATTAGCGGCTAAGGC
1139	G	CGGTGGCAAGACGTCTGGA	TRUE	targeting	chr12	121925484	121925502	+	NGG	enhancer	chr12	121924998	121925808	SETD1B	ENSG00000139718	SETD1B	9	14578	TRUE	0.722	-0.2352749673183161	atcttgtggaaaggacGAAACACCGCGGTGGCAAGACGTCTGGAgtttAagagctaTGCTGGAAACAGCAtagcaaGAAGAGCAGGAGCGCTCTTCCGAGCTGTACAAGTGAACGCGTTAAGTCGATCGACAAGCTCACCTATTAGCGGCTAAGGC
1140	G	CTGTGTGTCATGACGATGA	TRUE	targeting	chr12	121925465	121925483	+	NGG	enhancer	chr12	121924998	121925808	SETD1B	ENSG00000139718	SETD1B	8	14579	TRUE	0.834	-0.47732144053222303	atcttgtggaaaggacGAAACACCGCTGTGTGTCATGACGATGAgtttAagagctaTGCTGGAAACAGCAtagcaaGAAGAGCAGGAGCGCTCTTCCGAGCTGTACAAGTGAACGCGTTAAGTCGATCGACAAGCTCACCTATTAGCGGCTAAGGC
1141	G	GGAGAGAGGCTGTCACACG	TRUE	targeting	chr12	121925558	121925576	-	NGG	enhancer	chr12	121924998	121925808	SETD1B	ENSG00000139718	SETD1B	14	14573	TRUE	0.852	-0.40819009136289663	atcttgtggaaaggacGAAACACCGGGAGAGAGGCTGTCACACGgtttAagagctaTGCTGGAAACAGCAtagcaaGAAGAGCAGGAGCGCTCTTCCGAGCTGTACAAGTGAACGCGTTAAGTCGATCGACAAGCTCACCTATTAGCGGCTAAGGC
1142	G	TTCTCTGCTCGAGGAGGCG	TRUE	targeting	chr12	122023931	122023949	+	NGG	enhancer	chr12	122023697	122024197	SETD1B	ENSG00000139718	SETD1B	4	14583	FALSE	NA	NA	atcttgtggaaaggacGAAACACCGTTCTCTGCTCGAGGAGGCGgtttAagagctaTGCTGGAAACAGCAtagcaaGAAGAGCAGGAGCGCTCTTCCGAGCTGTACAAGTGAACGCGTTAAGTCGATCGACAAGCTCACCTATTAGCGGCTAAGGC
1143	G	CGCCTTTCTCTGCTCGAGG	TRUE	targeting	chr12	122023926	122023944	+	NGG	enhancer	chr12	122023697	122024197	SETD1B	ENSG00000139718	SETD1B	14	14573	TRUE	0.874	-0.3414797491957966	atcttgtggaaaggacGAAACACCGCGCCTTTCTCTGCTCGAGGgtttAagagctaTGCTGGAAACAGCAtagcaaGAAGAGCAGGAGCGCTCTTCCGAGCTGTACAAGTGAACGCGTTAAGTCGATCGACAAGCTCACCTATTAGCGGCTAAGGC
1144	G	TCTACTGTGGGATTCCCCG	TRUE	targeting	chr12	122023791	122023809	+	NGG	enhancer	chr12	122023697	122024197	SETD1B	ENSG00000139718	SETD1B	5	14582	FALSE	NA	NA	atcttgtggaaaggacGAAACACCGTCTACTGTGGGATTCCCCGgtttAagagctaTGCTGGAAACAGCAtagcaaGAAGAGCAGGAGCGCTCTTCCGAGCTGTACAAGTGAACGCGTTAAGTCGATCGACAAGCTCACCTATTAGCGGCTAAGGC
1145	G	AGCAACTCCGGGCTTCCCG	TRUE	targeting	chr12	122023810	122023828	-	NGG	enhancer	chr12	122023697	122024197	SETD1B	ENSG00000139718	SETD1B	8	14579	TRUE	0.374	0.18177505984249676	atcttgtggaaaggacGAAACACCGAGCAACTCCGGGCTTCCCGgtttAagagctaTGCTGGAAACAGCAtagcaaGAAGAGCAGGAGCGCTCTTCCGAGCTGTACAAGTGAACGCGTTAAGTCGATCGACAAGCTCACCTATTAGCGGCTAAGGC
1146	G	CAGTCCTATCCAATCACCA	TRUE	targeting	chr12	122064202	122064220	+	NGG	enhancer	chr12	122063975	122064475	SETD1B	ENSG00000139718	SETD1B	9	14578	TRUE	0.394	0.12062876346109784	atcttgtggaaaggacGAAACACCGCAGTCCTATCCAATCACCAgtttAagagctaTGCTGGAAACAGCAtagcaaGAAGAGCAGGAGCGCTCTTCCGAGCTGTACAAGTGAACGCGTTAAGTCGATCGACAAGCTCACCTATTAGCGGCTAAGGC
1147	G	TGCCCGCCCCACTTAAGGA	TRUE	targeting	chr12	122064158	122064176	-	NGG	enhancer	chr12	122063975	122064475	SETD1B	ENSG00000139718	SETD1B	9	14578	TRUE	0.776	-0.3754693951651493	atcttgtggaaaggacGAAACACCGTGCCCGCCCCACTTAAGGAgtttAagagctaTGCTGGAAACAGCAtagcaaGAAGAGCAGGAGCGCTCTTCCGAGCTGTACAAGTGAACGCGTTAAGTCGATCGACAAGCTCACCTATTAGCGGCTAAGGC
1148	G	CCCGCCCCACTTAAGGACG	TRUE	targeting	chr12	122064156	122064174	-	NGG	enhancer	chr12	122063975	122064475	SETD1B	ENSG00000139718	SETD1B	4	14583	FALSE	NA	NA	atcttgtggaaaggacGAAACACCGCCCGCCCCACTTAAGGACGgtttAagagctaTGCTGGAAACAGCAtagcaaGAAGAGCAGGAGCGCTCTTCCGAGCTGTACAAGTGAACGCGTTAAGTCGATCGACAAGCTCACCTATTAGCGGCTAAGGC
1149	G	TCCCCGTCCTTAAGTGGGG	TRUE	targeting	chr12	122064152	122064170	+	NGG	enhancer	chr12	122063975	122064475	SETD1B	ENSG00000139718	SETD1B	13	14574	TRUE	0.24	0.26634993319312716	atcttgtggaaaggacGAAACACCGTCCCCGTCCTTAAGTGGGGgtttAagagctaTGCTGGAAACAGCAtagcaaGAAGAGCAGGAGCGCTCTTCCGAGCTGTACAAGTGAACGCGTTAAGTCGATCGACAAGCTCACCTATTAGCGGCTAAGGC
1150	G	GACGGCCAACTTTGCTGAG	TRUE	targeting	chr12	13093874	13093892	+	NGG	enhancer	chr12	13093601	13094101	GRIN2B	ENSG00000273079	GRIN2B	57	20570	TRUE	0.032	0.29404882305991364	atcttgtggaaaggacGAAACACCGGACGGCCAACTTTGCTGAGgtttAagagctaTGCTGGAAACAGCAtagcaaGAAGAGCAGGAGCGCTCTTCCGAGCTGTACAAGTGAACGCGTTAAGTCGATCGACAAGCTCACCTATTAGCGGCTAAGGC
1151	G	GGCCAACTTTGCTGAGTGG	TRUE	targeting	chr12	13093877	13093895	+	NGG	enhancer	chr12	13093601	13094101	GRIN2B	ENSG00000273079	GRIN2B	28	20599	TRUE	0.284	0.3181260379294497	atcttgtggaaaggacGAAACACCGGGCCAACTTTGCTGAGTGGgtttAagagctaTGCTGGAAACAGCAtagcaaGAAGAGCAGGAGCGCTCTTCCGAGCTGTACAAGTGAACGCGTTAAGTCGATCGACAAGCTCACCTATTAGCGGCTAAGGC
1152	G	TCTGTCAGCAACTAACCAT	TRUE	targeting	chr12	13094009	13094027	-	NGG	enhancer	chr12	13093601	13094101	GRIN2B	ENSG00000273079	GRIN2B	10	20617	TRUE	0.946	-0.7436111012539559	atcttgtggaaaggacGAAACACCGTCTGTCAGCAACTAACCATgtttAagagctaTGCTGGAAACAGCAtagcaaGAAGAGCAGGAGCGCTCTTCCGAGCTGTACAAGTGAACGCGTTAAGTCGATCGACAAGCTCACCTATTAGCGGCTAAGGC
1153	G	GTCTGTCAGCAACTAACCA	TRUE	targeting	chr12	13094010	13094028	-	NGG	enhancer	chr12	13093601	13094101	GRIN2B	ENSG00000273079	GRIN2B	5	20622	FALSE	NA	NA	atcttgtggaaaggacGAAACACCGGTCTGTCAGCAACTAACCAgtttAagagctaTGCTGGAAACAGCAtagcaaGAAGAGCAGGAGCGCTCTTCCGAGCTGTACAAGTGAACGCGTTAAGTCGATCGACAAGCTCACCTATTAGCGGCTAAGGC
1154	G	CCGACGGAGGAAGACCCAG	TRUE	targeting	chr12	13101443	13101461	-	NGG	enhancer	chr12	13101040	13101798	GRIN2B	ENSG00000273079	GRIN2B	16	20611	TRUE	0.052	0.5675926636129813	atcttgtggaaaggacGAAACACCGCCGACGGAGGAAGACCCAGgtttAagagctaTGCTGGAAACAGCAtagcaaGAAGAGCAGGAGCGCTCTTCCGAGCTGTACAAGTGAACGCGTTAAGTCGATCGACAAGCTCACCTATTAGCGGCTAAGGC
1155	G	CACCGTTCTCAACCGACGG	TRUE	targeting	chr12	13101455	13101473	-	NGG	enhancer	chr12	13101040	13101798	GRIN2B	ENSG00000273079	GRIN2B	9	20618	TRUE	0.356	0.1448037766110719	atcttgtggaaaggacGAAACACCGCACCGTTCTCAACCGACGGgtttAagagctaTGCTGGAAACAGCAtagcaaGAAGAGCAGGAGCGCTCTTCCGAGCTGTACAAGTGAACGCGTTAAGTCGATCGACAAGCTCACCTATTAGCGGCTAAGGC
1156	G	GGACACCGTTCTCAACCGA	TRUE	targeting	chr12	13101458	13101476	-	NGG	enhancer	chr12	13101040	13101798	GRIN2B	ENSG00000273079	GRIN2B	20	20607	TRUE	0.064	0.5075010305510737	atcttgtggaaaggacGAAACACCGGGACACCGTTCTCAACCGAgtttAagagctaTGCTGGAAACAGCAtagcaaGAAGAGCAGGAGCGCTCTTCCGAGCTGTACAAGTGAACGCGTTAAGTCGATCGACAAGCTCACCTATTAGCGGCTAAGGC
1157	G	TTCCTCCGTCGGTTGAGAA	TRUE	targeting	chr12	13101450	13101468	+	NGG	enhancer	chr12	13101040	13101798	GRIN2B	ENSG00000273079	GRIN2B	19	20608	TRUE	0.71	-0.3475301080208575	atcttgtggaaaggacGAAACACCGTTCCTCCGTCGGTTGAGAAgtttAagagctaTGCTGGAAACAGCAtagcaaGAAGAGCAGGAGCGCTCTTCCGAGCTGTACAAGTGAACGCGTTAAGTCGATCGACAAGCTCACCTATTAGCGGCTAAGGC
1158	G	GGAGGGAGGACCCGAACGG	TRUE	targeting	chr12	13256009	13256027	+	NGG	enhancer	chr12	13255685	13256491	GRIN2B	ENSG00000273079	GRIN2B	7	20620	TRUE	0.234	0.4824414212867665	atcttgtggaaaggacGAAACACCGGGAGGGAGGACCCGAACGGgtttAagagctaTGCTGGAAACAGCAtagcaaGAAGAGCAGGAGCGCTCTTCCGAGCTGTACAAGTGAACGCGTTAAGTCGATCGACAAGCTCACCTATTAGCGGCTAAGGC
1159	G	GGGAACGTCAAAAAACTCG	TRUE	targeting	chr12	13256161	13256179	+	NGG	enhancer	chr12	13255685	13256491	GRIN2B	ENSG00000273079	GRIN2B	11	20616	TRUE	0.622	-0.09919710603639986	atcttgtggaaaggacGAAACACCGGGGAACGTCAAAAAACTCGgtttAagagctaTGCTGGAAACAGCAtagcaaGAAGAGCAGGAGCGCTCTTCCGAGCTGTACAAGTGAACGCGTTAAGTCGATCGACAAGCTCACCTATTAGCGGCTAAGGC
1160	G	AGCTGAGTCACGGGACAAA	TRUE	targeting	chr12	13255962	13255980	+	NGG	enhancer	chr12	13255685	13256491	GRIN2B	ENSG00000273079	GRIN2B	30	20597	TRUE	0.00945730622400475	0.6628184651188	atcttgtggaaaggacGAAACACCGAGCTGAGTCACGGGACAAAgtttAagagctaTGCTGGAAACAGCAtagcaaGAAGAGCAGGAGCGCTCTTCCGAGCTGTACAAGTGAACGCGTTAAGTCGATCGACAAGCTCACCTATTAGCGGCTAAGGC
1161	G	TAAGAATGGAGGATCCTCC	TRUE	targeting	chr12	13256210	13256228	+	NGG	enhancer	chr12	13255685	13256491	GRIN2B	ENSG00000273079	GRIN2B	7	20620	TRUE	0.608	-0.3179473360679057	atcttgtggaaaggacGAAACACCGTAAGAATGGAGGATCCTCCgtttAagagctaTGCTGGAAACAGCAtagcaaGAAGAGCAGGAGCGCTCTTCCGAGCTGTACAAGTGAACGCGTTAAGTCGATCGACAAGCTCACCTATTAGCGGCTAAGGC
1162	G	GGACGTCCTGAAACATGTG	TRUE	targeting	chr12	13275756	13275774	+	NGG	enhancer	chr12	13275199	13276182	GRIN2B	ENSG00000273079	GRIN2B	43	20584	TRUE	0.00233219323211688	0.7121358425106878	atcttgtggaaaggacGAAACACCGGGACGTCCTGAAACATGTGgtttAagagctaTGCTGGAAACAGCAtagcaaGAAGAGCAGGAGCGCTCTTCCGAGCTGTACAAGTGAACGCGTTAAGTCGATCGACAAGCTCACCTATTAGCGGCTAAGGC
1163	G	CGGTTCTAGGTGAACACCT	TRUE	targeting	chr12	13276148	13276166	+	NGG	enhancer	chr12	13275199	13276182	GRIN2B	ENSG00000273079	GRIN2B	9	20618	TRUE	0.398	0.08610673768422439	atcttgtggaaaggacGAAACACCGCGGTTCTAGGTGAACACCTgtttAagagctaTGCTGGAAACAGCAtagcaaGAAGAGCAGGAGCGCTCTTCCGAGCTGTACAAGTGAACGCGTTAAGTCGATCGACAAGCTCACCTATTAGCGGCTAAGGC
1164	G	TTGGTTCAAGGACTATTGG	TRUE	targeting	chr12	13275355	13275373	-	NGG	enhancer	chr12	13275199	13276182	GRIN2B	ENSG00000273079	GRIN2B	12	20615	TRUE	0.764	-0.3729606312497995	atcttgtggaaaggacGAAACACCGTTGGTTCAAGGACTATTGGgtttAagagctaTGCTGGAAACAGCAtagcaaGAAGAGCAGGAGCGCTCTTCCGAGCTGTACAAGTGAACGCGTTAAGTCGATCGACAAGCTCACCTATTAGCGGCTAAGGC
1165	G	CTGAGAACACCAGATGGAA	TRUE	targeting	chr12	13275672	13275690	+	NGG	enhancer	chr12	13275199	13276182	GRIN2B	ENSG00000273079	GRIN2B	13	20614	TRUE	0.596	-0.04969936020866683	atcttgtggaaaggacGAAACACCGCTGAGAACACCAGATGGAAgtttAagagctaTGCTGGAAACAGCAtagcaaGAAGAGCAGGAGCGCTCTTCCGAGCTGTACAAGTGAACGCGTTAAGTCGATCGACAAGCTCACCTATTAGCGGCTAAGGC
1166	G	CCTCTGCAGTGCTTTCCGA	TRUE	targeting	chr12	13278461	13278479	+	NGG	enhancer	chr12	13278145	13278645	GRIN2B	ENSG00000273079	GRIN2B	10	20617	TRUE	0.904	-0.8689167232085935	atcttgtggaaaggacGAAACACCGCCTCTGCAGTGCTTTCCGAgtttAagagctaTGCTGGAAACAGCAtagcaaGAAGAGCAGGAGCGCTCTTCCGAGCTGTACAAGTGAACGCGTTAAGTCGATCGACAAGCTCACCTATTAGCGGCTAAGGC
1167	G	CGGAGCTTCAAAATCGAAT	TRUE	targeting	chr12	13278302	13278320	-	NGG	enhancer	chr12	13278145	13278645	GRIN2B	ENSG00000273079	GRIN2B	21	20606	TRUE	0.19	0.14771992834525438	atcttgtggaaaggacGAAACACCGCGGAGCTTCAAAATCGAATgtttAagagctaTGCTGGAAACAGCAtagcaaGAAGAGCAGGAGCGCTCTTCCGAGCTGTACAAGTGAACGCGTTAAGTCGATCGACAAGCTCACCTATTAGCGGCTAAGGC
1168	G	GCGGAGCTTCAAAATCGAA	TRUE	targeting	chr12	13278303	13278321	-	NGG	enhancer	chr12	13278145	13278645	GRIN2B	ENSG00000273079	GRIN2B	19	20608	TRUE	0.96	-0.6927373762294771	atcttgtggaaaggacGAAACACCGGCGGAGCTTCAAAATCGAAgtttAagagctaTGCTGGAAACAGCAtagcaaGAAGAGCAGGAGCGCTCTTCCGAGCTGTACAAGTGAACGCGTTAAGTCGATCGACAAGCTCACCTATTAGCGGCTAAGGC
1169	G	GCTCGACTGCGACCCCTGG	TRUE	targeting	chr12	13278343	13278361	-	NGG	enhancer	chr12	13278145	13278645	GRIN2B	ENSG00000273079	GRIN2B	14	20613	TRUE	0.258	0.18873085465357595	atcttgtggaaaggacGAAACACCGGCTCGACTGCGACCCCTGGgtttAagagctaTGCTGGAAACAGCAtagcaaGAAGAGCAGGAGCGCTCTTCCGAGCTGTACAAGTGAACGCGTTAAGTCGATCGACAAGCTCACCTATTAGCGGCTAAGGC
[truncated: 14,937 more rows]
